# Supplementary material for: Species-wide gene editing of a flowering regulator reveals hidden phenotypic variation
Source: PLoS Biol. 2025 Jun 9;23(6):e3003226. doi: 10.1371/journal.pbio.3003226 (PMC12185000; doi:10.1371/journal.pbio.3003226)
Supplement: S1 Table — (XLSX) [file pbio.3003226.s013.xlsx]

## Sheet: File S1
line	ko_or_kd	dag_mean	dag_std	dag_count	rosette_mean	rosette_std	rosette_count	cauline_mean	cauline_std	cauline_count	vern_sensitivity_dag_vern_corrected	rosette_vern_sens
Col-0	Col-0	19.2639	0.923554	144	12.5563	1.17615	142	3.1831	0.602827	142	1.01123	0.949639
ID0424-02-R05	kd	25.3	1.05935	10	21	1.24722	10	6.8	0.918937	10	1.24426	1.5
ID0424-04-R05	kd	21.6364	1.20605	11	17.8182	0.750757	11	5.18182	0.603023	11	1.11912	1.37063
ID0932-02-R04	kd	20.8182	2.44206	11	16.8182	2.13627	11	7.09091	1.97254	11	1.13296	1.25242
ID0932-09-R01	kd	22.25	0.621582	12	16.5	1.5667	12	6.66667	1.30268	12	1.22104	1.32759
ID1890-01-R05	kd	22	0	11	13.7273	0.786245	11	4.09091	0.53936	11	1.2	1.39599
ID1890-05-R04	kd	22.75	0.753778	12	13.1	1.28668	10	4.9	1.1005	10	1.24848	1.35517
ID1954-06-R05	kd	24.3636	1.43337	11	14.8182	1.32802	11	4.63636	0.6742	11	1.19821	1.26112
ID1954-10-R05	kd	21.1667	0.717741	12	13.5833	1.31137	12	3.83333	0.57735	12	1.11404	1.2128
ID2016-03-R05	kd	18.8333	1.74946	12	9.58333	0.514929	12	3	0	12	1.03196	0.894444
ID2171-08-R03	kd	21	1.04447	12	13	1.65145	12	3.83333	0.717741	12	1.0618	1
ID2171-21-R05	kd	21.2727	1.48936	11	13.4545	1.96792	11	4.09091	0.53936	11	1.05195	0.972618
ID4807-02-R05	ko	22.0909	1.04447	11	14.0909	0.94388	11	4.72727	1.00905	11	1.12327	1.28099
ID4807-14-R03	kd	21.3333	0.492366	12	14.9167	1.08362	12	5.66667	0.984732	12	1.06667	1.39844
ID5151-11-R04	kd	26.5833	1.72986	12	19.8333	1.89896	12	5.83333	0.717741	12	1.28629	1.45122
ID5741-02-R03	kd	37	2.17423	12	38.25	2.80016	12	15.5833	1.31137	12	1.48	1.53769
ID5741-04-R01	kd	37.1818	2.22792	11	40.6364	3.23335	11	16.9091	1.30035	11	1.39432	1.60407
ID6086-01-R04	kd	28.4545	1.69491	11	18.9091	2.07145	11	8.27273	0.64667	11	1.37961	1.77273
ID6086-07-R03	kd	33.9091	1.51357	11	26.0909	1.70027	11	11.4545	0.934199	11	1.60516	2.17424
ID6132-01-R01	kd	40.9091	1.3751	11	44.7273	3.1334	11	21.0909	2.70017	11
ID6132-05-R01	kd	41.1667	1.11464	12	42.1667	2.85509	12	21.4167	1.83196	12
ID6133-01-R05	kd	29.0833	1.24011	12	22.5	1.3817	12	9.66667	1.37069	12	1.26449
ID6133-07-R03	kd	31.75	1.60255	12	27.8333	2.91807	12	13.25	1.21543	12	1.40487	1.94186
ID6136-02-R05	kd	34.4167	3.36988	12	35.9167	1.72986	12	12.75	1.3568	12	1.55653	2.00776
ID6136-15-R04	kd	31.1667	0.389249	12	31.0833	2.50303	12	11	0.953463	12	1.40866	1.78347
ID6138-07-R03	kd	33.1818	0.98165	11	28.7273	1.10371	11	12.2727	0.64667	11
ID6138-09-R04	kd	30.6364	1.20605	11	25.3636	1.68954	11	11.1818	0.98165	11
ID6413-10-R05	ko	21.8333	1.64225	12	12.5833	0.996205	12	3.66667	0.651339	12	1.02344	0.955696
ID6413-12-R05	ko	20.8	1.22927	10	12.2	1.22927	10	3.3	0.483046	10	0.977181	0.892683
ID6990-01-R05	ko	24.4167	1.24011	12	15.6	1.42984	10	5.9	0.737865	10	1.172	1.41818
ID6990-08-R03	ko	25.6667	1.65831	9	15.125	1.88509	8	5.875	0.991031	8	1.21579	1.33456
ID7169-04-R05	kd	28.8333	0.834847	12	22.5	1.3817	12	10.1667	1.19342	12	1.31061	1.40625
ID7186-01-R01	ko	14.5	1.16775	12	7.41667	0.792961	12	2.75	1.71226	12	0.988636	0.814024
ID7186-15-R03	ko	14.25	0.965307	12	7.5	0.904534	12	2.58333	0.668558	12	0.909574	0.921053
ID7316-05-R05	kd	30.4545	1.50756	11	27.2727	2.72363	11	10	1.41421	11	1.53123	1.75146
ID8234-01-R05	ko	31.7273	2.00454	11	27.2727	2.96954	11	8.27273	1.10371	11	1.29793	1.4876
ID8246-10-R03	kd	21.2727	0.786245	11	14.6364	0.924416	11	4.27273	0.64667	11	1.1123
ID8246-17-R05	kd	22.8	0.632456	10	15.9	1.28668	10	4.8	0.632456	10	1.15443
ID8283-01-R04	ko	21.5455	1.03573	11	15.6364	0.924416	11	5	0.632456	11	1.07727	1.2028
ID8283-02-R04	ko	21.7273	0.64667	11	15	1	11	5	0.774597	11	1.10712	1.15385
ID8337-06-R03	kd	25.6667	0.651339	12	23.25	1.54479	12	7.41667	0.996205	12	1.20784	2.68269
ID8337-09-R04	kd	26.5714	1.51186	7	22.4286	1.51186	7	7.85714	1.21499	7	1.22167
ID8369-04-R05	ko	24.5833	0.996205	12	17.9167	0.900337	12	8	0.738549	12	1.16371	1.12861
ID8369-05-R03	kd	24.7273	1.00905	11	19.0909	1.81409	11	8.45455	0.522233	11	1.15683	1.16586
ID8376-04-R05	kd	39.9167	2.90637	12	28.8333	1.58592	12	9.83333	0.834847	12	1.76103	2.48563
ID8376-10-R04	ko	29.8182	1.60114	11	20.4	1.42984	10	5	0.942809	10	1.41991	1.85455
ID9069-01-R05	kd	26.75	1.3568	12	19.25	1.76455	12	5.91667	0.792961	12	1.34874	1.925
ID9070-02-R01	kd	19.6667	1.07309	12	10.8333	1.02986	12	2.58333	0.514929	12	1.1028	1.12847
ID9070-11-R04	kd	20.9167	0.900337	12	13.1667	1.02986	12	2.66667	0.492366	12	1.255	1.35043
ID9079-02-R01	ko	17.7273	1.3484	11	9.36364	0.6742	11	1.54545	0.522233	11	0.984848	0.829689
ID9102-01-R05	ko	23.1667	1.4668	12	15.5	2.19504	12	3.91667	0.792961	12	1.27914	1.61458
ID9102-02-R05	kd	35.3636	0.504525	11	35.2727	3.03615	11	10.6364	1.74773	11	1.76818	2.56529
ID9111-01-R05	ko	27.4444	1.23603	9	24	1.58114	9	6.77778	0.833333	9	1.24747
ID9111-02-R04	ko	27.8333	0.834847	12	21.5	1.446	12	6.16667	0.834847	12	1.34368
ID9323-02-R05	kd	32.0833	3.34279	12	22.5	2.27636	12	6.5	1.50756	12	1.45833	1.46739
ID9323-12-R04	kd	25.3636	1.68954	11	16.5455	2.91079	11	3.36364	1.28629	11	1.15948	1.29768
ID9402-01-R05	kd	23	0.447214	11	14.9091	1.13618	11	4.09091	0.53936	11	1.12883
ID9402-11-R03	kd	26.9091	1.7581	11	23.4545	2.58316	11	6.90909	1.04447	11	1.23923
ID9404-08-R03	kd	28.75	1.05529	12	24	1.53741	12	8.5	1.08711	12	1.25	1.36709
ID9407-01-R05	kd	28	2.44949	11	27.2727	1.95402	11	8.81818	0.603023	11	1.27273
ID9407-04-R02	ko	23.1111	0.927961	9	15.8889	3.37062	9	5	1.41421	9
ID9421-04-R02	ko	35.8333	3.95045	12	31.8333	3.12856	12	14	0.603023	12	1.3961	1.69527
ID9421-07-R02	ko	38	1.65145	12	32.5833	1.62135	12	14.5833	1.37895	12	1.45455	1.78539
ID9450-02-R05	kd	24.2727	1.10371	11	19.4545	1.50756	11	5.72727	0.904534	11	1.02561	1.08752
ID9450-05-R04	kd	23.6	1.07497	10	18.2	1.39841	10	5.1	0.994429	10	0.997183	1.01739
ID9569-06-R03	ko	22.1667	1.02986	12	14.6667	0.887625	12	4.16667	0.717741	12	1.03444	1.43089
ID9569-11-R01	ko	21.9167	0.288675	12	13.75	1.13818	12	4	0.603023	12	1.01938	1.21324
ID9579-01-R04	kd	18.0833	0.792961	12	9.91667	1.1645	12	1.75	0.866025	12	1.13021	1.23958
ID9579-07-R05	kd	18.25	1.54479	12	10.5833	2.64432	12	1.83333	0.834847	12	1.10606	1.41111
ID9582-01-R03	ko	16.5	1.16775	12	10	1.04447	12	1.83333	0.57735	12	0.970588	1
ID9582-02-R02	kd	18.25	1.42223	12	10.5	0.797724	12	1.83333	0.57735	12	1.03302	1.05
ID9583-03-R01	ko	18.0833	0.900337	12	9	0.852803	12	1.16667	0.389249	12	0.998466	1.10959
ID9583-06-R04	ko	18.25	0.452267	12	9.33333	0.492366	12	0.916667	0.288675	12	0.977679	1.12
ID9599-02-R02	ko	18.25	0.452267	12	8.91667	0.996205	12	3.25	0.621582	12	0.969027
ID9644-13-R02	kd	20.4167	0.996205	12	14.25	1.13818	12	3.58333	0.792961	12	1.05	1.23913
ID9644-14-R02	ko	18.9091	1.04447	11	11.3636	0.6742	11	2.54545	0.522233	11	1.00107
ID9729-01-R05	ko	29	0.866025	9	23.8889	4.5674	9	9.77778	0.971825	9	1.35233	1.95455
ID9729-09-R05	kd	36.1667	2.94906	12	35	3.49025	12	18.75	2.30119	12	1.53538	2.33333
ID9733-02-R04	kd	22.0909	0.94388	11	13.5455	0.8202	11	6	0.894427	11	1.05698	1.1528
ID9733-03-R03	kd	24	1.59545	12	14.1667	3.18614	12	8.5	0.797724	12	1.16364	1.28788
ID9736-02-R05	ko	18.2727	1.48936	11	11.4545	1.12815	11	1.72727	0.64667	11	1.03431	1.01818
ID9736-05-R04	ko	19.3333	1.49747	12	11.5	0.6742	12	1.75	0.452267	12	1.09434
ID9738-01-R02	ko	19.25	0.452267	12	12.5833	0.668558	12	2.5	0.522233	12	0.973315	0.883041
ID9738-04-R02	ko	20.5	0.6742	12	13.75	0.965307	12	2.83333	0.389249	12	1.05429
ID9741-02-R03	ko	20.9091	0.700649	11	16.2727	1.55505	11	4.27273	0.64667	11	1.12264	1.16234
ID9741-04-R05	ko	21	0.953463	12	16	1.2792	12	4.16667	0.717741	12	1.11834	1.25
ID9743-03-R05	kd	21.8182	1.47093	11	20.9091	1.446	11	5.63636	1.36182	11	1.1094	1.33462
ID9743-06-R03	kd	19.3333	0.492366	12	15.4167	1.72986	12	4	0.603023	12	1.02353	1.12121
ID9748-01-R03	kd	26.8333	0.57735	12	20.4167	1.31137	12	6.33333	0.778499	12	1.35674
ID9755-05-R05	ko	17.4167	0.514929	12	8.83333	0.717741	12	3.58333	0.668558	12	1.02451	0.883333
ID9821-07-R02	kd	25.6667	1.37069	12	18.5	1.446	12	7.58333	0.668558	12	1.24194	1.73438
ID9821-14-R04	kd	29.6364	1.62928	11	22.2727	2.00454	11	9.27273	1.19087	11	1.43402	1.90909
ID9831-01-R01	kd	22.75	1.3568	12	13.6667	0.778499	12	2	0	12	1.14385	1.57692
ID9831-03-R04	kd	22.8333	0.834847	12	12.6667	0.778499	12	2.25	0.452267	12	1.13458
ID9848-05-R04	kd	16.0833	1.37895	12	7.18182	0.873863	11	2.72727	0.467099	11	1.07222	0.920746
ID9848-08-R02	kd	16.8333	0.937437	12	7.25	0.753778	12	2.83333	0.389249	12	1.18129	1.03571
ID9882-01-R03	kd	23.5455	0.522233	11	16.0909	1.30035	11	5.45455	0.522233	11	1.26136	1.78788
ID9882-02-R04	kd	23.1667	1.19342	12	16.75	2.49089	12	4.91667	1.97523	12	1.26077	1.675
ID9888-01-R01	kd	25.0909	1.13618	11	16.6364	1.43337	11	4.81818	0.750757	11	1.3522	1.5124
ID9888-01-R04	kd	25.4545	1.91644	11	17.2727	2.28433	11	5.45455	0.8202	11	1.35758	1.69896
ID9895-03-R05	kd	21.0833	1.31137	12	11	0.738549	12	3.16667	0.57735	12	1.15	1.12821
ID9895-09-R04	kd	22.5	0.6742	12	13.1667	0.717741	12	4.5	0.522233	12	1.21622	1.19697
ID9906-04-R02	kd	18.2727	1.10371	11	9.54545	0.522233	11	2.63636	0.504525	11	1.03431	1.06061
ID9906-06-R04	kd	17.8182	1.25045	11	8.54545	0.522233	11	2.54545	0.687552	11	1.04813	0.976623
ID9908-06-R05	ko	13.9167	1.78164	12	5.91667	0.514929	12	1.75	0.621582	12	0.97093	0.896465
ID9908-12-R05	ko	14.0833	1.83196	12	6.58333	0.792961	12	1.83333	0.834847	12	0.938889	1.05333
ID9918-07-R03	kd	21.5833	0.668558	12	15.75	1.28806	12	3.58333	1.24011	12	1.19907	1.07386
ID9925-03-R03	ko	15.9167	1.37895	12	7.16667	0.717741	12	1.41667	0.514929	12	0.872146	0.746528
ID9925-06-R02	ko	16.4545	0.522233	11	7.8	1.13529	10	1.5	0.707107	10	0.949301	0.8
IDCS77069-05-R03	ko	22.3333	0.984732	12	17.75	1.71226	12	4.83333	0.57735	12	1.11667
IDCS77069-08-R03	kd	19.6667	1.1547	12	15	1.67332	11	3.63636	0.504525	11	1.05357	1.1215
IDCS77187-01-R05	kd	26.75	0.965307	12	23	2	12	7.41667	1.1645	12	1.34712	1.64286
IDCS77187-04-R04	kd	24.75	1.60255	12	20.75	2.09436	12	6.25	0.866025	12	1.24441	1.50909
WT-ID0424	WT	30.5	2.0226	12	28.5455	2.20743	11	10.0909	1.92117	11	1.5	2.03896
WT-ID0932	WT	38	8.89444	10	48.1	10.6505	10	13	2.98142	10	1.9322	3.31724
WT-ID1890	WT	44.1818	5.03623	11	43.0909	4.61421	11	7.81818	0.98165	11	2.32536
WT-ID1954	WT	53.8889	14.5038	9	53	8.3666	8	7.25	3.32738	8	2.49816	3.11765
WT-ID2016	WT	41.9167	3.52803	12	41.1	3.54181	10	9.6	1.07497	10	2.12236	2.93571
WT-ID2171	WT	43.6364	5.4822	11	49.2727	8.24731	11	15.5455	1.86353	11	1.99354	2.87026
WT-ID4807	WT	119	18.915	10	65	8.48528	2	5.5	4.94975	2	4.95833	2.74648
WT-ID5151	WT	49.25	5.20302	8	54.25	5.09201	8	8.875	1.80772	8	2.05208	2.85526
WT-ID5741	WT	65.6667	31.8161	6	67.6	8.35464	5	12	1.58114	5	2.21348	2.03478
WT-ID6086	WT	120	16.4682	11			0			0	5.05263
WT-ID6132	WT	100	23.3238	7	64.3333	7.57188	3	20	3.4641	3
WT-ID6133	WT	63.25	4.7697	12	54.6667	6.85565	9	17.6667	3	9	2.2064	2.41176
WT-ID6136	WT	86.6667	22.8035	9	61.5	4.43471	4	11.75	4.272	4	3.74101	3.10084
WT-ID6138	WT	52.2	6.87669	10	58.6	9.50088	10	17.4	1.57762	10
WT-ID6413	WT	63.4167	6.52907	12	66.875	2.90012	8	14.5	1.60357	8	2.596	3.10017
WT-ID6990	WT	86.2	17.8873	10	61.6	5.17687	5	11.2	3.70135	5	3.65697	2.99444
WT-ID7169	WT	48.1667	1.6967	12	46.1667	3.37998	12	15.6667	0.887625	12	1.9977	2.32285
WT-ID7186	WT	20.25	1.81534	12	16.0833	2.31432	12	4.83333	1.64225	12	1.125	1.50781
WT-ID7316	WT	66.375	17.5494	8	46.8333	6.88234	6	14.6667	2.73252	6	3.0975	2.80199
WT-ID8234	WT	101.667	19.685	9			0			0	3.74808
WT-ID8246	WT	56.1667	4.34497	12	53.4444	4.71993	9	9.88889	1.16667	9	2.44203
WT-ID8283	WT	117.167	22.9578	12	51.5	7.77817	2	5.5	0.707107	2	5.0942	2.62755
WT-ID8337	WT	49	6.5505	12	55.3333	4.71619	12	12.5833	2.35327	12	2.42975	4.39153
WT-ID8369	WT	57.3333	7.23418	3	50.5	4.94975	2	12	14.1421	2	2.17722	3.15625
WT-ID8376	WT			1			0			0
WT-ID9069	WT	103.091	14.7611	11			0			0	4.71273
WT-ID9070	WT	107.429	25.4942	7			1			1	5.32704
WT-ID9079	WT	111.5	12.4209	10	36.5	12.0208	2	12.5	2.12132	2	4.90881	2.05056
WT-ID9102	WT	62.0909	6.45685	11	69.1111	8.10007	9	8.66667	1.65831	9	3.03942	4.31944
WT-ID9111	WT	100.875	17.0582	8			0			0
WT-ID9323	WT	97.2857	34.4079	7			0			0	4.34796
WT-ID9402	WT	54.6	4.15933	5	54.25	1.89297	4	7	2.44949	4
WT-ID9404	WT	91.5455	22.7612	11	55	8.43801	6	10.8333	2.13698	6	3.76214	2.60526
WT-ID9407	WT	60.4	12.0296	10	60.1429	5.66947	7	12.8571	1.06904	7
WT-ID9421	WT	96.2727	25.132	11	61	25.4558	2	15.5	4.94975	2	3.26348	2.1982
WT-ID9450	WT	78.9	24.7541	10	70.5	3.53553	2	11.5	4.94975	2	3.09412	2.98413
WT-ID9569	WT	48	2.892	12	46.9091	5.28118	11	2.81818	1.25045	11	1.81622	2.54545
WT-ID9579	WT	55.25	7.52118	12	45.5556	3.43188	9	8.77778	1.20185	9	2.58984	3.7963
WT-ID9582	WT	49.8182	8.87489	11	53.6	3.02581	10	6.4	1.95505	10	2.09761	2.79167
WT-ID9583	WT	63.1667	3.2983	12	49.9091	4.36931	11	4.27273	1.55505	11	2.59589	3.48203
WT-ID9599	WT	55.9	7.57848	10	45.5	10.9935	8	11.125	2.03101	8	2.46618
WT-ID9644	WT	37.6	7.27553	10	37.7	7.4692	10	11.1	3.5103	10	1.88
WT-ID9729	WT	123.143	3.7607	7			0			0	5.00581
WT-ID9733	WT	55	6.36753	12	46.1111	2.71314	9	16.4444	2.24227	9	2.35714	3.37398
WT-ID9736	WT	39.2222	5.1908	9	45.3333	6.63325	9	7.22222	1.20185	9	1.94893	2.89362
WT-ID9738	WT	40.0909	3.30014	11	45.8	7.50999	10	10.7	2.00278	10	1.8891
WT-ID9741	WT	47.25	7.14938	12	54.3636	3.23335	11	12	2.14476	11	2.18077
WT-ID9743	WT	42.6	3.86437	10	61.7	3.653	10	13.4	1.26491	10	1.9814
WT-ID9748	WT	51.9167	5.55073	12	54.8333	3.83366	12	10.4167	1.62135	12	2.39615	3.5
WT-ID9755	WT	67.75	8.20338	12	55.8333	5.11386	12	15	1.59545	12	3.18824
WT-ID9821	WT	52.2727	5.78085	11	50	5.26783	9	12.2222	2.04803	9	2.46958
WT-ID9831	WT	61.1111	9.21201	9	44.4	7.36885	5	5.4	3.20936	5
WT-ID9848	WT	55.2727	5.12037	11	45.875	3.87068	8	6.875	2.03101	8
WT-ID9882	WT	42.0833	5.38446	12	45.25	4.78872	12	9.83333	1.2673	12	1.96651
WT-ID9888	WT	51.6667	5.46615	12	54.3333	2.77434	12	5.58333	1.56428	12	2.00258	3.48291
WT-ID9895	WT	57.5	3.98862	12	47.1667	5.11386	12	8.5	1	12	3.00373
WT-ID9906	WT	47.4	2.75681	10	48.6	3.09839	10	7	0.816497	10	2.30097	4.28824
WT-ID9908	WT	54.1667	8.66375	12	56.4167	5.93079	12	8.75	2.26134	12	2.95455	4.79009
WT-ID9918	WT	45.6	6.65332	10	62.1	5.56677	10	12.1	1.85293	10	2.17143	3.726
WT-ID9925	WT	51.4545	4.94699	11	52.2727	2.61116	11	9.45455	1.03573	11	2.49779
WT-IDCS77069	WT	60.1667	10.0076	12	65.5833	4.31611	12	11.75	2.22077	12	2.88224	3.52599
WT-IDCS77187	WT	50.6364	4.88411	11	60.2727	3.71728	11	9.81818	0.98165	11	2.38601	3.46395
