# Supplementary material for: Species-wide gene editing of a flowering regulator reveals hidden phenotypic variation
Source: PLoS Biol. 2025 Jun 9;23(6):e3003226. doi: 10.1371/journal.pbio.3003226 (PMC12185000; doi:10.1371/journal.pbio.3003226)
Supplement: S2 Table — (XLSX) [file pbio.3003226.s014.xlsx]

## Sheet: File S2
line_ID	ratio_act8_ft_mean	ratio_act8_ft_std	ratio_act8_ft_count	ratio_act8_soc1_mean	ratio_act8_soc1_std	ratio_act8_soc1_count	ratio_act8_azi1_mean	ratio_act8_azi1_std	ratio_act8_azi1_count	ratio_act8_nrt111_mean	ratio_act8_nrt111_std	ratio_act8_nrt111_count
ID0424	0.103103	0.079435	3	0.361734	0.230082	3	1.43296	0.342396	3	2.47888	1.05829	3
ID0424-02-R05	0.146234	0.0342205	3	0.504737	0.0896559	3	0.490731	0.272238	3	0.816144	0.313663	3
ID0424-04-R05	0.306546	0.362298	3	0.944675	0.328645	3	0.348858	0.0999322	3	1.51125	0.165226	3
ID0932	0.383523	0.236718	3	0.62202	0.171356	3	0.707246	0.534057	3	0.940917	0.361109	3
ID0932-02-R04	1.37317	0.873563	3	2.61	1.72814	3	0.245638	0.157939	3	1.75866	0.587694	3
ID0932-09-R01	2.40133	1.12713	3	3.3178	1.91633	3	0.224679	0.155324	3	2.36386	0.223734	3
ID1890	0.0332351	0.0201278	3	0.216066	0.0713537	3	1.83414	1.12077	3	0.483252	0.252004	3
ID1890-01-R05	0.6554	0.257148	3	1.22409	0.531949	3	2.47767	1.39048	3	2.81149	1.57405	3
ID1890-05-R04	0.797175	0.414806	3	1.45202	0.35146	3	1.58998	0.447333	3	3.46117	2.05759	3
ID1954	0.171578	0.06155	3	0.19074	0.0569401	3	0.954385	0.623875	3	5.1445	1.76897	3
ID1954-06-R05	1.04468	0.332973	3	1.24578	0.510668	3	0.896337	0.60645	3	4.51812	0.729294	3
ID1954-10-R05	2.32605	1.63347	3	1.55768	0.69525	3	0.843049	0.457256	3	4.90626	2.17803	3
ID2016	0.208246	0.164029	3	0.0916072	0.0628557	3	0.564203	0.344039	3	1.64354	0.920652	3
ID2016-03-R05	2.84114	0.484646	3	1.79845	0.768883	3	0.871006	0.387431	3	4.34	0.323016	3
ID2171	0.473211	0.182489	3	0.457838	0.120839	3	0.261934	0.20789	3	1.61231	0.744627	3
ID2171-08-R03	1.7085	1.31301	3	2.03537	0.385874	3	0.500719	0.583478	3	1.75328	1.07925	3
ID2171-21-R05	2.45505	1.13288	3	1.93125	0.537208	3	0.403721	0.224845	3	1.4627	0.366271	3
ID4807	0.205773	0.0950342	3	0.213383	0.0446009	3	0.173569	0.0660392	3	4.4519	0.492139	3
ID4807-02-R05	2.46627	1.15641	3	2.84338	1.0933	3	0.243534	0.123396	3	4.21587	1.00943	3
ID4807-14-R03	2.05352	0.724037	3	2.54299	0.587841	3	0.153934	0.0632794	3	3.04531	0.477978	3
ID5151	0.0479976	0.0213773	3	0.0546127	0.0219313	3	0.633714	0.556685	3	0.873569	0.181376	3
ID5151-11-R04	0.709383	0.257735	3	1.31123	0.160979	3	0.225435	0.0845465	3	2.11068	1.13606	3
ID5741	0.00428316	0.00362161	3	0.064207	0.0241108	3	0.395121	0.426112	3	0.660723	0.232423	3
ID5741-02-R03	0.212398	0.0735097	3	0.285579	0.0685942	3	0.514434	0.122157	3	2.24021	0.631198	3
ID5741-04-R01	0.123148	0.0120524	2	0.458368	0.0515625	2	0.423458	0.239127	2	2.31991	0.991407	2
ID6086	0.0665143	0.0229494	3	0.100014	0.0198738	3	0.562836	0.594697	3	1.08308	0.497796	3
ID6086-01-R04	2.66637	0.215436	3	2.50193	1.11546	3	0.341514	0.0347952	3	3.53488	2.09573	3
ID6086-07-R03	1.46471	0.349053	3	1.56061	0.800302	3	0.426536	0.263416	3	3.30577	1.2658	3
ID6132	0.016598	0.00423915	3	0.174887	0.13127	3	1.83867	1.62875	3	1.06386	0.4661	3
ID6132-01-R01	0.25989	0.0613334	3	0.633999	0.254414	3	0.326122	0.229085	3	1.294	0.438599	3
ID6132-05-R01	0.246067	0.155246	3	0.689992	0.375149	3	0.580028	0.252928	3	1.61652	0.892545	3
ID6133	0.0175217	0.00154406	3	0.107108	0.0498103	3	2.08456	1.09057	3	0.857581	0.138028	3
ID6133-01-R05	0.818417	0.14219	3	0.76657	0.456687	3	0.716167	0.210569	3	1.67005	0.844408	3
ID6133-07-R03	0.865533	0.400457	2	2.03376	1.38132	2	1.39397	0.358092	2	1.39957	0.164254	2
ID6136	0.0382435	0.0354459	3	0.0888199	0.0240368	3	1.60141	0.328596	3	2.17631	0.940852	3
ID6136-02-R05	0.776885	0.620935	3	0.653026	0.188951	3	0.85091	0.586483	3	2.04886	1.04299	3
ID6136-15-R04	0.581519	0.314401	3	0.952543	0.462835	3	0.509901	0.182744	3	2.3719	0.643231	3
ID6138	0.0207859	0.00944257	3	0.300708	0.0758221	3	1.2465	0.385725	3	1.42998	0.761535	3
ID6138-07-R03	0.285173	0.236869	3	0.907726	0.286575	3	0.900117	0.33223	3	2.3999	1.2193	3
ID6138-09-R04	0.281289	0.24391	2	1.77825	1.04055	2	0.741809	0.225485	2	3.37534	1.54688	2
ID6413	0.0267373	0.0229787	2	0.050146	0.0057631	2	1.9916	0.738826	2	0.772537	0.0170375	2
ID6413-10-R05	1.25474	0.133974	3	2.1272	0.697573	3	0.926281	0.137973	3	3.51387	1.25476	3
ID6413-12-R05	1.67601	0.811908	2	2.13856	1.57041	2	0.676555	0.477162	2	5.00784	0.538944	2
ID6990	0.0210487	0.0149933	3	0.0217019	0.00757196	3	0.249245	0.0265653	3	1.89835	0.673066	3
ID6990-01-R05	1.2274	0.224837	3	0.340504	0.118041	3	0.183576	0.0793987	3	3.35321	0.55473	3
ID6990-08-R03	0.925192	0.0883989	3	0.234354	0.0605552	3	0.149919	0.0496886	3	1.63216	0.139142	3
ID7169	0.100725	0.0496633	2	0.217946	0.0733421	2	0.701834	0.180291	2	2.47498	0.612298	2
ID7169-04-R05	0.546119	0.0656641	3	0.844001	0.40569	3	0.325184	0.205106	3	2.53732	0.709278	3
ID7186	1.57697	0.408838	2	1.70675	0.434394	2	1.25003	1.07044	2	0.917614	0.255236	2
ID7186-01-R01	3.787	3.80325	3	3.04391	1.66028	3	0.719606	0.502833	3	1.77539	1.00998	3
ID7186-15-R03	4.09528	4.29122	3	3.01449	1.48234	3	1.21478	0.785878	3	2.6366	1.80375	3
ID7316	0.0544454	0.0351743	3	0.212158	0.0901981	3	0.216963	0.128061	3	1.01737	0.566336	3
ID7316-05-R05	0.764132	0.385301	3	1.83479	0.620536	3	0.149556	0.0966941	3	4.35477	2.65707	3
ID8234	0.0154264	0.00461148	3	0.105885	0.0260545	3	0.453185	0.215984	3	4.02974	1.45863	3
ID8234-01-R05	0.314291	0.032193	3	1.43799	0.602029	3	0.488658	0.0516988	3	4.09508	0.842123	3
ID8246	0.0442447	0.0194839	3	0.110711	0.0285755	3	0.527995	0.42342	3	1.26618	0.277216	3
ID8246-10-R03	1.05144	0.212405	2	1.92247	0.552829	2	1.41266	1.67021	2	2.92817		1
ID8246-17-R05	0.410503	0.0371709	2	1.6409	0.861563	2	0.414041	0.172317	2	1.93874	0.875726	2
ID8283	0.0384321	0.030317	3	0.116329	0.0354447	3	0.0305439	0.0173303	3	2.16029	0.531065	3
ID8283-01-R04	1.23958	1.16481	3	1.62459	0.778796	3	0.0228548	0.00944558	3	2.39959	0.637702	3
ID8283-02-R04	1.20677	1.22483	3	2.4893	1.68414	3	0.0193457	0.00816477	3	1.83335	0.257421	3
ID8337	0.0597398	0.0404559	3	0.110286	0.0424307	3	0.296623	0.100863	3	2.85017	1.05706	3
ID8337-06-R03	0.494886	0.195523	3	0.546668	0.153148	3	0.280629	0.161744	3	3.59701	0.576699	3
ID8337-09-R04	0.725414	0.286831	3	0.545637	0.185816	3	0.244719	0.0956721	3	3.60121	0.591435	3
ID8369	0.0248636	0.0258395	2	0.0442012	0.00903529	2	0.491989	0.0337329	2	0.952388	0.56501	2
ID8369-04-R05	0.658231	0.129809	2	1.81903	1.08282	2	0.49449	0.321697	2	3.01953	1.27018	2
ID8369-05-R03	0.634862	0.126726	2	2.18903	1.23615	2	0.486312	0.138702	2	3.73273	0.763016	2
ID8376	0.00539186		1	0.0501755	0.00208975	2	0.203851	0.213447	2	1.05306	0.227877	2
ID8376-04-R05	0.0861868	0.037135	3	0.609215	0.266206	3	0.433811	0.386471	3	4.13658	1.48041	3
ID8376-10-R04	0.238374	0.0746832	2	2.21088	1.31162	2	0.277271	0.186223	2	3.14022	0.15385	2
ID9069	0.00388892	0.0035056	2	0.0940506	0.00713816	2	1.74863	1.79932	2	1.20268	0.3061	2
ID9069-01-R05	0.427445	0.150738	2	1.42938	0.720112	2	0.845568	0.90362	2	2.81728	1.09637	2
ID9070	0.0072818	0.00505625	3	0.0498758	0.0162984	3	1.24267	0.983592	3	0.807692	0.0168432	3
ID9070-02-R01	1.08029	0.447404	3	1.54593	0.754959	3	0.564778	0.263009	3	2.05233	0.748097	3
ID9070-11-R04	0.749186	0.493575	3	1.10983	0.613326	3	0.462622	0.347062	3	2.45015	0.68319	3
ID9079	0.0222793	0.0197886	2	0.0271482	0.0181303	2	2.75365	2.71735	2	1.09218	0.0855622	2
ID9079-02-R01	2.424	0.884732	3	2.65218	1.49002	3	0.785037	0.983778	3	1.77124	0.208028	3
ID9102	0.0205836	0.00940896	3	0.0749571	0.0519301	3	1.2095	0.151845	3	1.57216	0.327185	3
ID9102-01-R05	0.982885	0.308963	3	2.41722	0.0127861	3	1.10694	0.959146	3	3.51136	1.46921	3
ID9102-02-R05	0.585069	0.676475	3	0.438138	0.151485	2	0.839426	0.738061	2	2.2345	0.637307	2
ID9111	0.00533356	0.00305568	2	0.0999442	0.0182235	3	1.14077	0.676009	3	1.46435	0.228405	3
ID9111-01-R05	0.0672778	0.0452221	3	2.03929	0.260188	3	0.593085	0.34162	3	2.55734	0.939583	3
ID9111-02-R04	0.0833343	0.0595379	2	2.30777	0.242739	2	0.449189	0.226298	2	3.22625	0.260627	2
ID9323	0.212222	0.177451	3	0.377233	0.399671	3	0.664091	0.584327	3	0.694148	0.304621	3
ID9323-02-R05	0.685484	0.139207	3	1.32108	0.2883	3	0.0593448	0.0257983	3	0.645158	0.1539	3
ID9323-12-R04	1.02818	0.298879	3	2.31039	1.04229	3	0.115055	0.0491044	3	0.680412	0.0977015	3
ID9402	0.057166	0.0410525	3	0.106593	0.0730482	3	1.37502	1.54608	3	0.26034	0.138811	3
ID9402-01-R05	1.91038	1.98966	2	3.8246	2.03473	3	0.472014	0.526143	3	1.54006	1.23056	3
ID9402-11-R03	0.893632	1.00085	3	1.17728	0.650236	3	0.731138	0.777945	3	1.30553	0.564879	3
ID9404	0.00812999	0.0058333	3	0.12756	0.0305002	3	1.04179	0.206418	3	0.803303	0.272581	3
ID9404-08-R03	0.49174	0.470737	3	2.07154	1.03644	3	0.940428	0.558352	3	2.17846	0.754431	3
ID9407	0.0647479	0.0124575	2	0.195789	0.0395518	2	0.985328	1.301	2	0.666872	0.213589	2
ID9407-01-R05	0.560396	0.227871	3	0.800302	0.0505591	3	0.434236	0.499394	3	0.988205	0.113547	3
ID9407-04-R02	1.09387	0.244991	3	2.18635	0.547864	3	0.306065	0.268663	3	1.23679	0.280477	3
ID9421	0.00393342		1	0.0390931	0.0263302	2	0.57252	0.251022	2	0.25396	0.00560085	2
ID9421-04-R02	0.421775	0.428076	2	0.797547	0.524998	2	0.236327	0.10257	2	1.70568	1.74324	2
ID9421-07-R02	0.823681	1.09307	2	0.920469	0.677574	2	0.40192	0.186836	2	2.28839	1.87967	2
ID9450	0.0104535	0.00593945	3	0.124276	0.0504454	3	0.633064	0.53015	3	1.51093	1.15794	3
ID9450-02-R05	0.383935	0.310594	3	0.650048	0.204147	3	0.212483	0.13794	3	2.31117	1.7285	3
ID9450-05-R04	0.528435	0.654827	3	0.919089	0.298085	3	0.0553077	0.0221813	3	2.2419	1.62419	3
ID9569	0.012382	0.011219	3	0.295969	0.0895095	3	0.0254708	0.00697208	3	1.33312	0.789521	3
ID9569-06-R03	0.258969	0.179609	3	1.86483	1.16222	3	0.0219721	0.0107093	3	3.79913	0.936095	3
ID9569-11-R01	0.263803	0.0640239	3	2.02459	0.952428	3	0.0206016	0.0121682	3	3.10521	0.823315	3
ID9579	0.0362586	0.0270209	3	0.068553	0.00403409	3	0.85156	0.440806	3	0.85298	0.242443	3
ID9579-01-R04	2.15179	0.86876	3	2.18592	0.125077	3	0.227038	0.133816	3	2.17107	1.20359	3
ID9579-07-R05	1.24221	0.408298	3	1.33764	0.189595	3	0.456471	0.29444	3	2.19032	1.0208	3
ID9582	0.0506405	0.041431	2	0.093114	0.0315494	2	1.5253	1.51092	2	1.07476	0.191252	2
ID9582-01-R03	5.35744	4.26405	3	6.4504	4.03751	3	0.111648	0.0225924	3	2.47448	1.13944	3
ID9582-02-R02	6.98684	1.78108	3	5.36189	0.255609	3	0.342559	0.265001	3	3.34189	0.898837	3
ID9583	0.0562276	0.03082	2	0.173325	0.0420557	2	0.238461	0.107187	2	0.452975	0.0376991	2
ID9583-03-R01	3.95976	2.9398	3	4.90076	2.3468	3	0.239385	0.141564	3	2.72799	1.04066	3
ID9583-06-R04	5.04318	1.99203	3	5.27742	1.16396	3	0.0899539	0.0472666	3	2.9418	1.37348	3
ID9599	0.0273812	0.00732294	3	0.162325	0.0456975	3	2.24836	0.536585	3	0.740843	0.201255	3
ID9599-02-R02			0			0			0			0
ID9644	0.220773	0.189011	3	0.397667	0.0931563	3	0.304155	0.0957292	3	1.42145	0.864328	3
ID9644-13-R02	2.11101	1.42418	3	2.7879	0.770084	3	0.524351	0.282145	3	3.12976	0.671346	3
ID9644-14-R02	1.46788	1.58319	3	2.99305	1.60744	3	0.170764	0.0587786	3	2.53364	2.10716	3
ID9729	0.00668972	0.00558279	3	0.0622213	0.016641	3	0.942997	0.736931	2	0.636081	0.105402	3
ID9729-01-R05	1.59326	1.74277	3	2.27815	0.802152	3	0.111211	0.0165352	3	2.60893	0.885715	3
ID9729-09-R05	0.705088	0.641819	3	3.28612	3.57379	3	0.111494	0.123148	3	5.24432	4.72811	3
ID9733	0.168783	0.0575777	2	0.101395	0.0303462	2	0.920157	0.26244	2	0.626303	0.533397	2
ID9733-02-R04	2.01034	0.871068	3	1.39243	0.39223	3	0.542592	0.433895	3	2.46673	0.457608	3
ID9733-03-R03	2.03647	2.5762	3	1.33734	1.08936	3	0.550234	0.262761	3	1.454	0.599964	3
ID9736	0.106614	0.00965384	2	0.310508	0.213171	3	0.786199	0.203336	3	1.09825	0.750982	3
ID9736-02-R05	8.35334	5.21679	3	6.29071	3.1415	3	0.476203	0.423126	3	5.99466	1.6851	3
ID9736-05-R04	7.24709	3.34484	3	5.03377	0.518679	3	0.576485	0.382948	3	2.96858	0.620008	3
ID9738	0.038479	0.0130553	3	0.162123	0.123514	3	1.87676	1.47229	3	1.2119	0.501632	3
ID9738-01-R02	1.95958	0.29185	2	3.41241	0.325646	2	0.539948	0.297086	2	4.10249	0.431513	2
ID9738-04-R02	2.10611	1.68264	3	2.69063	0.991306	3	0.334814	0.229888	3	3.85492	1.31082	3
ID9741	0.00634572		1	0.148651		1	0.76313		1	0.650671		1
ID9741-02-R03	0.872885	0.971377	3	1.57433	0.753845	3	0.168486	0.0928633	3	2.47357	1.34792	3
ID9741-04-R05	0.750441	0.675468	3	2.18709	1.02077	3	0.632891	0.309421	3	2.89355	1.31773	3
ID9743	0.097577	0.0363914	3	0.351314	0.331106	3	0.327493	0.166441	3	0.861736	0.105287	3
ID9743-03-R05	5.13821	3.37862	3	2.58866	1.00155	3	0.432654	0.293136	3	3.87466	0.35443	3
ID9743-06-R03	7.34772	3.87798	3	3.78071	1.10867	3	0.336849	0.173171	3	4.06342	1.18886	3
ID9748	0.00481911	0.00124049	3	0.120207	0.111412	3	0.191019	0.0562741	3	0.839112	0.44818	3
ID9748-01-R03	0.15071	0.131638	3	0.736272	0.156444	3	0.096061	0.0794785	3	3.40385	0.857337	3
ID9755	0.0123776	0.0100854	3	0.0495583	0.0417867	3	0.655321	0.381234	3	1.45383	0.698619	3
ID9755-05-R05	3.89732	2.57132	3	4.31245	1.91057	3	0.227549	0.214771	3	3.71725	2.8063	3
ID9821	0.0446416	0.0169241	3	0.222082	0.150143	3	1.69927	0.467087	3	1.58552	0.613467	3
ID9821-07-R02	0.892857	0.974346	3	1.7255	0.552561	3	0.401241	0.056761	3	1.81648	0.827996	3
ID9821-14-R04	0.940462	0.283955	3	1.47786	0.561084	3	0.570183	0.10999	3	2.217	0.727815	3
ID9831	0.014425	0.00349637	3	0.187265	0.0707854	3	1.25251	0.954335	3	1.2696	0.6661	3
ID9831-01-R01	0.775046	0.354109	3	1.95291	0.840887	3	0.907951	1.14669	3	2.34032	0.315598	3
ID9831-03-R04	0.768976	0.216567	3	2.46226	0.459637	3	0.451429	0.50975	3	2.78436	0.345465	3
ID9848	0.212366	0.154996	3	0.318205	0.209291	3	2.17256	0.582804	3	0.542304	0.304119	3
ID9848-05-R04	15.8161	16.9379	3	3.58842	1.08485	3	0.759978	0.296183	3	3.64045	2.1684	3
ID9848-08-R02	11.3438	12.2506	3	4.07353	0.868837	3	0.536335	0.572274	3	2.80112	0.639838	3
ID9882	0.0102262	0.00871511	3	0.0996051	0.0324561	3	0.958071	0.815977	3	1.10308	0.130282	3
ID9882-01-R03	0.661486	0.444606	3	1.1931	0.64692	3	0.463489	0.438036	3	2.64719	1.59	3
ID9882-02-R04	0.856337	0.698622	3	0.965304	0.130064	3	1.03777	0.814372	3	2.7341	0.67018	3
ID9888	0.0762546	0.0534323	3	0.0801448	0.0360135	3	0.493441	0.27128	3	1.41829	0.643907	3
ID9888-01-R01	2.50792	0.426235	3	2.05758	0.853168	3	0.176365	0.0540178	3	1.40667	0.405662	3
ID9888-01-R04	3.89779	0.806272	3	2.52408	0.902649	3	0.183489	0.0391362	3	2.73566	0.467791	3
ID9895	0.0334142	0.0171197	3	0.263966	0.136826	3	0.518097	0.300255	3	1.24861	0.226457	3
ID9895-03-R05	4.90365	3.47262	3	3.9631	2.21952	3	0.29722	0.0910347	3	2.37945	0.733587	3
ID9895-09-R04	2.08822	0.0737839	3	1.95564	0.387004	3	0.309986	0.148009	3	2.90159	0.784284	3
ID9906	0.129083	0.0772975	3	0.232975	0.182765	3	1.40008	0.265038	3	1.20266	0.390995	3
ID9906-04-R02	5.545	4.16301	3	3.917	2.35374	3	0.317313	0.147079	3	3.50779	1.30258	3
ID9906-06-R04	9.86407	4.78456	3	6.29903	2.89448	3	0.393541	0.263825	3	4.42338	0.530149	3
ID9908	0.0621387	0.0134651	3	0.0969837	0.0246615	3	0.677539	0.655144	3	2.10927	0.844511	3
ID9908-06-R05	7.43348	5.38069	3	5.54388	2.84796	3	0.328364	0.224053	3	3.35213	1.90905	3
ID9908-12-R05	7.63829	5.44983	3	7.78949	5.92505	3	0.201025	0.0643497	3	2.64517	0.593552	3
ID9918	0.420695	0.225179	3	0.45678	0.175042	3	1.03508	0.712135	3	2.07109	0.386031	3
ID9918-07-R03	6.61366	4.75647	3	5.10769	1.72436	3	0.385048	0.34654	3	4.17536	2.22269	3
ID9925	0.204476		1	0.186856		1	1.03526		1	1.02811		1
ID9925-03-R03	7.30697	3.73846	3	6.33632	3.19996	3	0.568488	0.102078	3	2.83842	0.925678	3
ID9925-06-R02	4.74744	5.04175	3	5.56511	2.50372	3	0.263477	0.13436	3	2.58995	1.71254	3
IDCS77069	0.0324993	0.0221957	2	0.14707	0.0165442	2	0.281529	0.202675	2	0.884741	0.424762	2
IDCS77069-05-R03	1.28315	0.356124	3	2.53055	0.624851	3	0.10505	0.0244602	3	1.32039	0.546922	3
IDCS77069-08-R03	2.92209	2.61575	3	3.84512	1.8084	3	0.0950485	0.056767	3	3.62851	2.41182	3
IDCS77187	0.0352524	0.0242452	3	0.20443	0.0885566	3	0.343672	0.0549951	3	2.35926	1.21307	3
IDCS77187-01-R05	0.393266	0.343044	3	1.29836	0.388992	3	0.151431	0.0697025	3	2.3011	1.33575	3
IDCS77187-04-R04	0.712196	0.951644	2	2.15847	0.91649	3	0.175885	0.0537834	3	3.08156	0.608771	3
Col-0	1.52765	1.25356	3	1.90848	1.37821	3	0.621279	0.334288	3	1.7507	1.10612	3
