# Supplementary material for: Species-wide gene editing of a flowering regulator reveals hidden phenotypic variation
Source: PLoS Biol. 2025 Jun 9;23(6):e3003226. doi: 10.1371/journal.pbio.3003226 (PMC12185000; doi:10.1371/journal.pbio.3003226)
Supplement: S3 Table — (XLSX) [file pbio.3003226.s015.xlsx]

## Sheet: File S3
F2_ID	F1_plant_ID	donor_male_line	acceptor_female_line	donor_male_line	acceptor_female_line	male_line	female_line
C3-008	C3-008-R2	ID7186-15-R03	ID9729-01-R05	ID7186-15-R03	ID9729-01-R05	Kn-0	Stiav-2
C3-017	C3-017-R1	ID9908-12-R05	ID9741-02-R03	ID9908-12-R05	ID9741-02-R03	ESP-1-11	Orast-1
C3-019	C3-019-R1	ID9729-01-R05	ID9736-02-R05	ID9729-01-R05	ID9736-02-R05	Stiav-2	Teiu-2
C3-021	C3-021-R1	ID9755-05-R05	ID9407-04-R02	ID9755-05-R05	ID9407-04-R02	Vajug-1	HolA2 2
C3-022	C3-022-R1	ID9925-03-R03	ID6990-08-R03	ID9925-03-R03	ID6990-08-R03	RUM-20	Amel-1
C3-026	C3-026-R2	ID9925-03-R03	ID8376-10-R04	ID9925-03-R03	ID8376-10-R04	RUM-20	Sanna-2
C3-030	C3-030-R1	ID9569-06-R03	ID9755-05-R05	ID9569-06-R03	ID9755-05-R05	Pds-1	Vajug-1
C3-041	C3-041-R1	ID9583-03-R01	ID9102-01-R05	ID9583-03-R01	ID9102-01-R05	Sne-0	CS75443
C3-066	C3-066-R1	ID9582-01-R03	ID8369-04-R05	ID9582-01-R03	ID8369-04-R05	Ses-0	Rev-1
C3-082	C3-082-R1	ID9421-04-R02	ID9736-05-R04	ID9421-04-R02	ID9736-05-R04	Lan 1	Teiu-2
C3-085	C3-085-R1	ID9729-01-R05	ID9925-06-R02	ID9729-01-R05	ID9925-06-R02	Stiav-2	RUM-20
C3-087	C3-087-R1	ID9729-01-R05	IDCS77069-05-R03	ID9729-01-R05	IDCS77069-05-R03	Stiav-2	MAR-4-16
C3-090	C3-090-R1	ID9421-07-R02	ID9729-01-R05	ID9421-07-R02	ID9729-01-R05	Lan 1	Stiav-2
