# Supplementary material for: Species-wide gene editing of a flowering regulator reveals hidden phenotypic variation
Source: PLoS Biol. 2025 Jun 9;23(6):e3003226. doi: 10.1371/journal.pbio.3003226 (PMC12185000; doi:10.1371/journal.pbio.3003226)
Supplement: S4 Table — (XLSX) [file pbio.3003226.s016.xlsx]

## Sheet: File S4
F2	marker_name	phys_pos	chrom	gen_pos
C3-017	1:1_55056	1e-06	1	0.854701
C3-017	1:55056_79138	0.055056	1	1.7094
C3-017	1:79138_88458	0.079138	1	2.5641
C3-017	1:88458_92958	0.088458	1	3.4188
C3-017	1:92958_99777	0.092958	1	4.2735
C3-017	1:99777_114876	0.099777	1	5.12821
C3-017	1:114876_179374	0.114876	1	5.98291
C3-017	1:179374_180094	0.179374	1	6.83761
C3-017	1:180094_222409	0.180094	1	7.69231
C3-017	1:222409_222435	0.222409	1	8.54701
C3-017	1:222435_223396	0.222435	1	9.40171
C3-017	1:223396_239392	0.223396	1	10.2564
C3-017	1:239392_247755	0.239392	1	11.1111
C3-017	1:247755_397236	0.247755	1	11.9658
C3-017	1:397236_426297	0.397236	1	12.8205
C3-017	1:426297_514786	0.426297	1	13.6752
C3-017	1:514786_537219	0.514786	1	14.5299
C3-017	1:537219_548306	0.537219	1	15.3846
C3-017	1:548306_586439	0.548306	1	16.2393
C3-017	1:586439_664321	0.586439	1	17.094
C3-017	1:664321_702109	0.664321	1	17.9487
C3-017	1:702109_721185	0.702109	1	18.8034
C3-017	1:721185_862569	0.721185	1	19.6581
C3-017	1:862569_885195	0.862569	1	20.5128
C3-017	1:885195_915319	0.885195	1	21.3675
C3-017	1:915319_995700	0.915319	1	22.2222
C3-017	1:995700_1100615	0.9957	1	23.0769
C3-017	1:1100615_1132220	1.10061	1	23.9316
C3-017	1:1132220_1167289	1.13222	1	24.7863
C3-017	1:1167289_1170092	1.16729	1	25.641
C3-017	1:1170092_1191860	1.17009	1	26.4957
C3-017	1:1191860_1235963	1.19186	1	27.3504
C3-017	1:1235963_1239057	1.23596	1	28.2051
C3-017	1:1239057_1257628	1.23906	1	29.0598
C3-017	1:1257628_1316384	1.25763	1	29.9145
C3-017	1:1316384_1491670	1.31638	1	30.7692
C3-017	1:1491670_1495373	1.49167	1	31.6239
C3-017	1:1495373_1496611	1.49537	1	32.4786
C3-017	1:1496611_1502701	1.49661	1	33.3333
C3-017	1:1502701_1505266	1.5027	1	34.188
C3-017	1:1505266_1508388	1.50527	1	35.0427
C3-017	1:1508388_1509783	1.50839	1	35.8974
C3-017	1:1509783_1511053	1.50978	1	36.7521
C3-017	1:1511053_1527959	1.51105	1	37.6068
C3-017	1:1527959_1547330	1.52796	1	38.4615
C3-017	1:1547330_1744532	1.54733	1	39.3162
C3-017	1:1744532_1825220	1.74453	1	40.1709
C3-017	1:1825220_1839813	1.82522	1	41.0256
C3-017	1:1839813_1880750	1.83981	1	41.8803
C3-017	1:1880750_1891368	1.88075	1	42.735
C3-017	1:1891368_1899990	1.89137	1	43.5897
C3-017	1:1899990_1902798	1.89999	1	44.4444
C3-017	1:1902798_1906527	1.9028	1	45.2991
C3-017	1:1906527_1907071	1.90653	1	46.1538
C3-017	1:1907071_2042986	1.90707	1	47.0085
C3-017	1:2042986_2092457	2.04299	1	47.8632
C3-017	1:2092457_2262204	2.09246	1	48.7179
C3-017	1:2262204_2279556	2.2622	1	49.5726
C3-017	1:2279556_2365269	2.27956	1	50.4274
C3-017	1:2365269_2581505	2.36527	1	51.2821
C3-017	1:2581505_2700240	2.5815	1	52.1368
C3-017	1:2700240_2704382	2.70024	1	52.9915
C3-017	1:2704382_2707405	2.70438	1	53.8462
C3-017	1:2707405_2842951	2.70741	1	54.7009
C3-017	1:2842951_2987016	2.84295	1	55.5556
C3-017	1:2987016_2998236	2.98702	1	56.4103
C3-017	1:2998236_3005307	2.99824	1	57.265
C3-017	1:3005307_3087290	3.00531	1	58.1197
C3-017	1:3087290_3104888	3.08729	1	58.9744
C3-017	1:3104888_3180679	3.10489	1	59.8291
C3-017	1:3180679_3384216	3.18068	1	60.6838
C3-017	1:3384216_3525381	3.38422	1	61.5385
C3-017	1:3525381_3561010	3.52538	1	62.3932
C3-017	1:3561010_3597993	3.56101	1	63.2479
C3-017	1:3597993_3654514	3.59799	1	64.1026
C3-017	1:3654514_3739889	3.65451	1	64.9573
C3-017	1:3739889_3828375	3.73989	1	65.812
C3-017	1:3828375_3858160	3.82837	1	66.6667
C3-017	1:3858160_3940680	3.85816	1	67.5214
C3-017	1:3940680_3969190	3.94068	1	68.3761
C3-017	1:3969190_4088429	3.96919	1	69.2308
C3-017	1:4088429_4187039	4.08843	1	70.0855
C3-017	1:4187039_4229637	4.18704	1	70.9402
C3-017	1:4229637_4255364	4.22964	1	71.7949
C3-017	1:4255364_4266549	4.25536	1	72.6496
C3-017	1:4266549_4310136	4.26655	1	73.5043
C3-017	1:4310136_4339854	4.31014	1	74.359
C3-017	1:4339854_4472398	4.33985	1	75.2137
C3-017	1:4472398_4597341	4.4724	1	76.0684
C3-017	1:4597341_4613653	4.59734	1	76.9231
C3-017	1:4613653_4703806	4.61365	1	77.7778
C3-017	1:4703806_4705942	4.70381	1	78.6325
C3-017	1:4705942_4717887	4.70594	1	79.4872
C3-017	1:4717887_4810234	4.71789	1	80.3419
C3-017	1:4810234_4822584	4.81023	1	81.1966
C3-017	1:4822584_4824224	4.82258	1	82.0513
C3-017	1:4824224_4828365	4.82422	1	82.906
C3-017	1:4828365_4829995	4.82836	1	83.7607
C3-017	1:4829995_4831390	4.83	1	84.6154
C3-017	1:4831390_4834320	4.83139	1	85.4701
C3-017	1:4834320_4835462	4.83432	1	86.3248
C3-017	1:4835462_4835869	4.83546	1	87.1795
C3-017	1:4835869_4835905	4.83587	1	88.0342
C3-017	1:4835905_4883175	4.83591	1	88.8889
C3-017	1:4883175_4885020	4.88317	1	89.7436
C3-017	1:4885020_4946557	4.88502	1	90.5983
C3-017	1:4946557_4975664	4.94656	1	91.453
C3-017	1:4975664_4985792	4.97566	1	92.3077
C3-017	1:4985792_5011922	4.98579	1	93.1624
C3-017	1:5011922_5186777	5.01192	1	94.0171
C3-017	1:5186777_5291812	5.18678	1	94.8718
C3-017	1:5291812_5306719	5.29181	1	95.7265
C3-017	1:5306719_5310665	5.30672	1	96.5812
C3-017	1:5310665_5377309	5.31067	1	97.4359
C3-017	1:5377309_5387377	5.37731	1	98.2906
C3-017	1:5387377_5389128	5.38738	1	99.1453
C3-017	1:5389128_5393459	5.38913	1	100
C3-017	1:5393459_5394972	5.39346	1	100.855
C3-017	1:5394972_5426948	5.39497	1	101.709
C3-017	1:5426948_5429155	5.42695	1	102.564
C3-017	1:5429155_5635862	5.42915	1	103.419
C3-017	1:5635862_5702238	5.63586	1	104.274
C3-017	1:5702238_5731069	5.70224	1	105.128
C3-017	1:5731069_5873927	5.73107	1	105.983
C3-017	1:5873927_5900596	5.87393	1	106.838
C3-017	1:5900596_5901401	5.9006	1	107.692
C3-017	1:5901401_5901821	5.9014	1	108.547
C3-017	1:5901821_6117555	5.90182	1	109.402
C3-017	1:6117555_6128050	6.11756	1	110.256
C3-017	1:6128050_6155265	6.12805	1	111.111
C3-017	1:6155265_6155338	6.15526	1	111.966
C3-017	1:6155338_6246849	6.15534	1	112.821
C3-017	1:6246849_6248803	6.24685	1	113.675
C3-017	1:6248803_6248904	6.2488	1	114.53
C3-017	1:6248904_6261658	6.2489	1	115.385
C3-017	1:6261658_6266338	6.26166	1	116.239
C3-017	1:6266338_6338263	6.26634	1	117.094
C3-017	1:6338263_6426266	6.33826	1	117.949
C3-017	1:6426266_6592020	6.42627	1	118.803
C3-017	1:6592020_6651356	6.59202	1	119.658
C3-017	1:6651356_6685925	6.65136	1	120.513
C3-017	1:6685925_6778455	6.68593	1	121.368
C3-017	1:6778455_6943430	6.77846	1	122.222
C3-017	1:6943430_6946081	6.94343	1	123.077
C3-017	1:6946081_7041097	6.94608	1	123.932
C3-017	1:7041097_7102749	7.0411	1	124.786
C3-017	1:7102749_7139450	7.10275	1	125.641
C3-017	1:7139450_7290873	7.13945	1	126.496
C3-017	1:7290873_7366940	7.29087	1	127.35
C3-017	1:7366940_7427102	7.36694	1	128.205
C3-017	1:7427102_7445025	7.4271	1	129.06
C3-017	1:7445025_7601837	7.44503	1	129.915
C3-017	1:7601837_7637920	7.60184	1	130.769
C3-017	1:7637920_7756717	7.63792	1	131.624
C3-017	1:7756717_7854824	7.75672	1	132.479
C3-017	1:7854824_7859788	7.85482	1	133.333
C3-017	1:7859788_7896794	7.85979	1	134.188
C3-017	1:7896794_7929937	7.89679	1	135.043
C3-017	1:7929937_7948001	7.92994	1	135.897
C3-017	1:7948001_8011633	7.948	1	136.752
C3-017	1:8011633_8127026	8.01163	1	137.607
C3-017	1:8127026_8138222	8.12703	1	138.462
C3-017	1:8138222_8150465	8.13822	1	139.316
C3-017	1:8150465_8150867	8.15047	1	140.171
C3-017	1:8150867_8153090	8.15087	1	141.026
C3-017	1:8153090_8154607	8.15309	1	141.88
C3-017	1:8154607_8156269	8.15461	1	142.735
C3-017	1:8156269_8190293	8.15627	1	143.59
C3-017	1:8190293_8190417	8.19029	1	144.444
C3-017	1:8190417_8214117	8.19042	1	145.299
C3-017	1:8214117_8251683	8.21412	1	146.154
C3-017	1:8251683_8329463	8.25168	1	147.009
C3-017	1:8329463_8333189	8.32946	1	147.863
C3-017	1:8333189_8352046	8.33319	1	148.718
C3-017	1:8352046_8377460	8.35205	1	149.573
C3-017	1:8377460_8384980	8.37746	1	150.427
C3-017	1:8384980_8408348	8.38498	1	151.282
C3-017	1:8408348_8589156	8.40835	1	152.137
C3-017	1:8589156_8608872	8.58916	1	152.991
C3-017	1:8608872_8662979	8.60887	1	153.846
C3-017	1:8662979_8676580	8.66298	1	154.701
C3-017	1:8676580_8678632	8.67658	1	155.556
C3-017	1:8678632_8679907	8.67863	1	156.41
C3-017	1:8679907_8683917	8.67991	1	157.265
C3-017	1:8683917_8686483	8.68392	1	158.12
C3-017	1:8686483_8689811	8.68648	1	158.974
C3-017	1:8689811_8692947	8.68981	1	159.829
C3-017	1:8692947_8693317	8.69295	1	160.684
C3-017	1:8693317_8693662	8.69332	1	161.538
C3-017	1:8693662_8694726	8.69366	1	162.393
C3-017	1:8694726_8695480	8.69473	1	163.248
C3-017	1:8695480_8707692	8.69548	1	164.103
C3-017	1:8707692_8719635	8.70769	1	164.957
C3-017	1:8719635_8750546	8.71964	1	165.812
C3-017	1:8750546_8915241	8.75055	1	166.667
C3-017	1:8915241_8976383	8.91524	1	167.521
C3-017	1:8976383_8988224	8.97638	1	168.376
C3-017	1:8988224_9064725	8.98822	1	169.231
C3-017	1:9064725_9066288	9.06472	1	170.085
C3-017	1:9066288_9096070	9.06629	1	170.94
C3-017	1:9096070_9127226	9.09607	1	171.795
C3-017	1:9127226_9201773	9.12723	1	172.65
C3-017	1:9201773_9250134	9.20177	1	173.504
C3-017	1:9250134_9375719	9.25013	1	174.359
C3-017	1:9375719_9412153	9.37572	1	175.214
C3-017	1:9412153_9419922	9.41215	1	176.068
C3-017	1:9419922_9433157	9.41992	1	176.923
C3-017	1:9433157_9509944	9.43316	1	177.778
C3-017	1:9509944_9510768	9.50994	1	178.632
C3-017	1:9510768_9511316	9.51077	1	179.487
C3-017	1:9511316_9511738	9.51132	1	180.342
C3-017	1:9511738_9845857	9.51174	1	181.197
C3-017	1:9845857_9870618	9.84586	1	182.051
C3-017	1:9870618_9881694	9.87062	1	182.906
C3-017	1:9881694_9930058	9.88169	1	183.761
C3-017	1:9930058_9930413	9.93006	1	184.615
C3-017	1:9930413_9932138	9.93041	1	185.47
C3-017	1:9932138_9959480	9.93214	1	186.325
C3-017	1:9959480_9960055	9.95948	1	187.179
C3-017	1:9960055_9988945	9.96006	1	188.034
C3-017	1:9988945_10013374	9.98894	1	188.889
C3-017	1:10013374_10113616	10.0134	1	189.744
C3-017	1:10113616_10129250	10.1136	1	190.598
C3-017	1:10129250_10148946	10.1293	1	191.453
C3-017	1:10148946_10342722	10.1489	1	192.308
C3-017	1:10342722_10409343	10.3427	1	193.162
C3-017	1:10409343_10410883	10.4093	1	194.017
C3-017	1:10410883_10411409	10.4109	1	194.872
C3-017	1:10411409_10411848	10.4114	1	195.726
C3-017	1:10411848_10417878	10.4118	1	196.581
C3-017	1:10417878_10427924	10.4179	1	197.436
C3-017	1:10427924_10428199	10.4279	1	198.291
C3-017	1:10428199_10436130	10.4282	1	199.145
C3-017	1:10436130_10437580	10.4361	1	200
C3-017	1:10437580_10438846	10.4376	1	200.855
C3-017	1:10438846_10439787	10.4388	1	201.709
C3-017	1:10439787_10441831	10.4398	1	202.564
C3-017	1:10441831_10452298	10.4418	1	203.419
C3-017	1:10452298_10459695	10.4523	1	204.274
C3-017	1:10459695_10460152	10.4597	1	205.128
C3-017	1:10460152_10460331	10.4602	1	205.983
C3-017	1:10460331_10461554	10.4603	1	206.838
C3-017	1:10461554_10461583	10.4616	1	207.692
C3-017	1:10461583_10797020	10.4616	1	208.547
C3-017	1:10797020_10804216	10.797	1	209.402
C3-017	1:10804216_10825355	10.8042	1	210.256
C3-017	1:10825355_11009319	10.8254	1	211.111
C3-017	1:11009319_11015444	11.0093	1	211.966
C3-017	1:11015444_11018472	11.0154	1	212.821
C3-017	1:11018472_11030030	11.0185	1	213.675
C3-017	1:11030030_11110357	11.03	1	214.53
C3-017	1:11110357_11135454	11.1104	1	215.385
C3-017	1:11135454_11198031	11.1355	1	216.239
C3-017	1:11198031_11220693	11.198	1	217.094
C3-017	1:11220693_11227181	11.2207	1	217.949
C3-017	1:11227181_11228206	11.2272	1	218.803
C3-017	1:11228206_11229531	11.2282	1	219.658
C3-017	1:11229531_11232025	11.2295	1	220.513
C3-017	1:11232025_11251176	11.232	1	221.368
C3-017	1:11251176_11254833	11.2512	1	222.222
C3-017	1:11254833_11324607	11.2548	1	223.077
C3-017	1:11324607_11328312	11.3246	1	223.932
C3-017	1:11328312_11371327	11.3283	1	224.786
C3-017	1:11371327_11434345	11.3713	1	225.641
C3-017	1:11434345_11436718	11.4343	1	226.496
C3-017	1:11436718_11493929	11.4367	1	227.35
C3-017	1:11493929_11495601	11.4939	1	228.205
C3-017	1:11495601_11514032	11.4956	1	229.06
C3-017	1:11514032_11537385	11.514	1	229.915
C3-017	1:11537385_11697494	11.5374	1	230.769
C3-017	1:11697494_11811776	11.6975	1	231.624
C3-017	1:11811776_11822414	11.8118	1	232.479
C3-017	1:11822414_11838243	11.8224	1	233.333
C3-017	1:11838243_11928201	11.8382	1	234.188
C3-017	1:11928201_12028580	11.9282	1	235.043
C3-017	1:12028580_12029282	12.0286	1	235.897
C3-017	1:12029282_12035543	12.0293	1	236.752
C3-017	1:12035543_12037327	12.0355	1	237.607
C3-017	1:12037327_12120128	12.0373	1	238.462
C3-017	1:12120128_12122779	12.1201	1	239.316
C3-017	1:12122779_12125519	12.1228	1	240.171
C3-017	1:12125519_12152384	12.1255	1	241.026
C3-017	1:12152384_12153599	12.1524	1	241.88
C3-017	1:12153599_12155889	12.1536	1	242.735
C3-017	1:12155889_12155931	12.1559	1	243.59
C3-017	1:12155931_12156571	12.1559	1	244.444
C3-017	1:12156571_12163207	12.1566	1	245.299
C3-017	1:12163207_12163277	12.1632	1	246.154
C3-017	1:12163277_12163327	12.1633	1	247.009
C3-017	1:12163327_12164034	12.1633	1	247.863
C3-017	1:12164034_12164624	12.164	1	248.718
C3-017	1:12164624_12181892	12.1646	1	249.573
C3-017	1:12181892_12190591	12.1819	1	250.427
C3-017	1:12190591_12326479	12.1906	1	251.282
C3-017	1:12326479_12360914	12.3265	1	252.137
C3-017	1:12360914_12399839	12.3609	1	252.991
C3-017	1:12399839_12401462	12.3998	1	253.846
C3-017	1:12401462_12550142	12.4015	1	254.701
C3-017	1:12550142_12620551	12.5501	1	255.556
C3-017	1:12620551_12657591	12.6206	1	256.41
C3-017	1:12657591_12658386	12.6576	1	257.265
C3-017	1:12658386_12744552	12.6584	1	258.12
C3-017	1:12744552_12816670	12.7446	1	258.974
C3-017	1:12816670_12878019	12.8167	1	259.829
C3-017	1:12878019_12879193	12.878	1	260.684
C3-017	1:12879193_12893381	12.8792	1	261.538
C3-017	1:12893381_12901197	12.8934	1	262.393
C3-017	1:12901197_12927952	12.9012	1	263.248
C3-017	1:12927952_13037743	12.928	1	264.103
C3-017	1:13037743_13037900	13.0377	1	264.957
C3-017	1:13037900_13038297	13.0379	1	265.812
C3-017	1:13038297_13039664	13.0383	1	266.667
C3-017	1:13039664_13105623	13.0397	1	267.521
C3-017	1:13105623_13107496	13.1056	1	268.376
C3-017	1:13107496_13120440	13.1075	1	269.231
C3-017	1:13120440_13121085	13.1204	1	270.085
C3-017	1:13121085_13149156	13.1211	1	270.94
C3-017	1:13149156_13154251	13.1492	1	271.795
C3-017	1:13154251_13169365	13.1543	1	272.65
C3-017	1:13169365_13218158	13.1694	1	273.504
C3-017	1:13218158_13221094	13.2182	1	274.359
C3-017	1:13221094_13236058	13.2211	1	275.214
C3-017	1:13236058_13339450	13.2361	1	276.068
C3-017	1:13339450_13404835	13.3394	1	276.923
C3-017	1:13404835_13485130	13.4048	1	277.778
C3-017	1:13485130_13491038	13.4851	1	278.632
C3-017	1:13491038_13512776	13.491	1	279.487
C3-017	1:13512776_13529343	13.5128	1	280.342
C3-017	1:13529343_13531461	13.5293	1	281.197
C3-017	1:13531461_13546275	13.5315	1	282.051
C3-017	1:13546275_13554141	13.5463	1	282.906
C3-017	1:13554141_13557751	13.5541	1	283.761
C3-017	1:13557751_13559035	13.5578	1	284.615
C3-017	1:13559035_13559236	13.559	1	285.47
C3-017	1:13559236_13559655	13.5592	1	286.325
C3-017	1:13559655_13564919	13.5597	1	287.179
C3-017	1:13564919_13569807	13.5649	1	288.034
C3-017	1:13569807_13583714	13.5698	1	288.889
C3-017	1:13583714_13612204	13.5837	1	289.744
C3-017	1:13612204_13615632	13.6122	1	290.598
C3-017	1:13615632_13633338	13.6156	1	291.453
C3-017	1:13633338_13633842	13.6333	1	292.308
C3-017	1:13633842_13634211	13.6338	1	293.162
C3-017	1:13634211_13641547	13.6342	1	294.017
C3-017	1:13641547_13641657	13.6415	1	294.872
C3-017	1:13641657_13656870	13.6417	1	295.726
C3-017	1:13656870_13657808	13.6569	1	296.581
C3-017	1:13657808_13675063	13.6578	1	297.436
C3-017	1:13675063_13687135	13.6751	1	298.291
C3-017	1:13687135_13722483	13.6871	1	299.145
C3-017	1:13722483_13840976	13.7225	1	300
C3-017	1:13840976_13841263	13.841	1	300.855
C3-017	1:13841263_13848456	13.8413	1	301.709
C3-017	1:13848456_14016575	13.8485	1	302.564
C3-017	1:18371287_18392395	18.3713	1	303.419
C3-017	1:18392395_18438817	18.3924	1	304.274
C3-017	1:18438817_18540122	18.4388	1	305.128
C3-017	1:18540122_18552324	18.5401	1	305.983
C3-017	1:18552324_18589660	18.5523	1	306.838
C3-017	1:18589660_18589738	18.5897	1	307.692
C3-017	1:18589738_18589893	18.5897	1	308.547
C3-017	1:18589893_18603624	18.5899	1	309.402
C3-017	1:18603624_18657428	18.6036	1	310.256
C3-017	1:18657428_18699238	18.6574	1	311.111
C3-017	1:18699238_18737461	18.6992	1	311.966
C3-017	1:18737461_18895097	18.7375	1	312.821
C3-017	1:18895097_18901343	18.8951	1	313.675
C3-017	1:18901343_18907829	18.9013	1	314.53
C3-017	1:18907829_19130103	18.9078	1	315.385
C3-017	1:19130103_19259608	19.1301	1	316.239
C3-017	1:19259608_19259774	19.2596	1	317.094
C3-017	1:19259774_19260794	19.2598	1	317.949
C3-017	1:19260794_19260846	19.2608	1	318.803
C3-017	1:19260846_19260907	19.2608	1	319.658
C3-017	1:19260907_19260943	19.2609	1	320.513
C3-017	1:19260943_19269174	19.2609	1	321.368
C3-017	1:19269174_19269566	19.2692	1	322.222
C3-017	1:19269566_19271165	19.2696	1	323.077
C3-017	1:19271165_19277654	19.2712	1	323.932
C3-017	1:19277654_19317849	19.2777	1	324.786
C3-017	1:19317849_19430848	19.3178	1	325.641
C3-017	1:19430848_19435810	19.4308	1	326.496
C3-017	1:19435810_19495216	19.4358	1	327.35
C3-017	1:19495216_19576126	19.4952	1	328.205
C3-017	1:19576126_19581321	19.5761	1	329.06
C3-017	1:19581321_19688476	19.5813	1	329.915
C3-017	1:19688476_19689059	19.6885	1	330.769
C3-017	1:19689059_19713495	19.6891	1	331.624
C3-017	1:19713495_19816827	19.7135	1	332.479
C3-017	1:19816827_19848946	19.8168	1	333.333
C3-017	1:19848946_19890372	19.8489	1	334.188
C3-017	1:19890372_19892882	19.8904	1	335.043
C3-017	1:19892882_19909874	19.8929	1	335.897
C3-017	1:19909874_19915221	19.9099	1	336.752
C3-017	1:19915221_19918181	19.9152	1	337.607
C3-017	1:19918181_19950485	19.9182	1	338.462
C3-017	1:19950485_20098356	19.9505	1	339.316
C3-017	1:20098356_20137317	20.0984	1	340.171
C3-017	1:20137317_20163275	20.1373	1	341.026
C3-017	1:20163275_20177853	20.1633	1	341.88
C3-017	1:20177853_20273770	20.1779	1	342.735
C3-017	1:20273770_20491506	20.2738	1	343.59
C3-017	1:20491506_20688241	20.4915	1	344.444
C3-017	1:20688241_20690996	20.6882	1	345.299
C3-017	1:20690996_20822816	20.691	1	346.154
C3-017	1:20822816_20909782	20.8228	1	347.009
C3-017	1:20909782_20928702	20.9098	1	347.863
C3-017	1:20928702_20997871	20.9287	1	348.718
C3-017	1:20997871_21052540	20.9979	1	349.573
C3-017	1:21052540_21111542	21.0525	1	350.427
C3-017	1:21111542_21226381	21.1115	1	351.282
C3-017	1:21226381_21230766	21.2264	1	352.137
C3-017	1:21230766_21231052	21.2308	1	352.991
C3-017	1:21231052_21263611	21.2311	1	353.846
C3-017	1:21263611_21407297	21.2636	1	354.701
C3-017	1:21407297_21410728	21.4073	1	355.556
C3-017	1:21410728_21420733	21.4107	1	356.41
C3-017	1:21420733_21462403	21.4207	1	357.265
C3-017	1:21462403_21518353	21.4624	1	358.12
C3-017	1:21518353_21533710	21.5184	1	358.974
C3-017	1:21533710_21535339	21.5337	1	359.829
C3-017	1:21535339_21691175	21.5353	1	360.684
C3-017	1:21691175_21715086	21.6912	1	361.538
C3-017	1:21715086_21721056	21.7151	1	362.393
C3-017	1:21721056_21723338	21.7211	1	363.248
C3-017	1:21723338_22110871	21.7233	1	364.103
C3-017	1:22110871_22115990	22.1109	1	364.957
C3-017	1:22115990_22124260	22.116	1	365.812
C3-017	1:22124260_22145851	22.1243	1	366.667
C3-017	1:22145851_22230707	22.1459	1	367.521
C3-017	1:22230707_22261084	22.2307	1	368.376
C3-017	1:22261084_22261363	22.2611	1	369.231
C3-017	1:22261363_22263163	22.2614	1	370.085
C3-017	1:22263163_22271475	22.2632	1	370.94
C3-017	1:22271475_22318871	22.2715	1	371.795
C3-017	1:22318871_22319218	22.3189	1	372.65
C3-017	1:22319218_22391558	22.3192	1	373.504
C3-017	1:22391558_22561156	22.3916	1	374.359
C3-017	1:22561156_22563174	22.5612	1	375.214
C3-017	1:22563174_22759846	22.5632	1	376.068
C3-017	1:22759846_22833657	22.7598	1	376.923
C3-017	1:22833657_23025000	22.8337	1	377.778
C3-017	1:23025000_23028701	23.025	1	378.632
C3-017	1:23028701_23161083	23.0287	1	379.487
C3-017	1:23161083_23181177	23.1611	1	380.342
C3-017	1:23181177_23187795	23.1812	1	381.197
C3-017	1:23187795_23237988	23.1878	1	382.051
C3-017	1:23237988_23372625	23.238	1	382.906
C3-017	1:23372625_23497595	23.3726	1	383.761
C3-017	1:23497595_23640200	23.4976	1	384.615
C3-017	1:23640200_23776570	23.6402	1	385.47
C3-017	1:23776570_23790936	23.7766	1	386.325
C3-017	1:23790936_23823190	23.7909	1	387.179
C3-017	1:23823190_23829163	23.8232	1	388.034
C3-017	1:23829163_23835494	23.8292	1	388.889
C3-017	1:23835494_23883476	23.8355	1	389.744
C3-017	1:23883476_23920404	23.8835	1	390.598
C3-017	1:23920404_24049411	23.9204	1	391.453
C3-017	1:24049411_24237322	24.0494	1	392.308
C3-017	1:24237322_24238269	24.2373	1	393.162
C3-017	1:24238269_24238320	24.2383	1	394.017
C3-017	1:24238320_24300589	24.2383	1	394.872
C3-017	1:24300589_24316868	24.3006	1	395.726
C3-017	1:24316868_24336248	24.3169	1	396.581
C3-017	1:24336248_24339847	24.3362	1	397.436
C3-017	1:24339847_24343279	24.3398	1	398.291
C3-017	1:24343279_24353328	24.3433	1	399.145
C3-017	1:24353328_24363710	24.3533	1	400
C3-017	1:24363710_24367616	24.3637	1	400.855
C3-017	1:24367616_24368900	24.3676	1	401.709
C3-017	1:24368900_24432973	24.3689	1	402.564
C3-017	1:24432973_24452236	24.433	1	403.419
C3-017	1:24452236_24548944	24.4522	1	404.274
C3-017	1:24548944_24550631	24.5489	1	405.128
C3-017	1:24550631_24554649	24.5506	1	405.983
C3-017	1:24554649_24554842	24.5546	1	406.838
C3-017	1:24554842_24555176	24.5548	1	407.692
C3-017	1:24555176_24564631	24.5552	1	408.547
C3-017	1:24564631_24571419	24.5646	1	409.402
C3-017	1:24571419_24571725	24.5714	1	410.256
C3-017	1:24571725_24622029	24.5717	1	411.111
C3-017	1:24622029_24634604	24.622	1	411.966
C3-017	1:24634604_24720665	24.6346	1	412.821
C3-017	1:24720665_24736496	24.7207	1	413.675
C3-017	1:24736496_24778084	24.7365	1	414.53
C3-017	1:24778084_24779017	24.7781	1	415.385
C3-017	1:24779017_24853436	24.779	1	416.239
C3-017	1:24853436_24899732	24.8534	1	417.094
C3-017	1:24899732_24901439	24.8997	1	417.949
C3-017	1:24901439_24909775	24.9014	1	418.803
C3-017	1:24909775_24914091	24.9098	1	419.658
C3-017	1:24914091_24921053	24.9141	1	420.513
C3-017	1:24921053_24971686	24.9211	1	421.368
C3-017	1:24971686_24975106	24.9717	1	422.222
C3-017	1:24975106_24975491	24.9751	1	423.077
C3-017	1:24975491_25000499	24.9755	1	423.932
C3-017	1:25000499_25002001	25.0005	1	424.786
C3-017	1:25002001_25002944	25.002	1	425.641
C3-017	1:25002944_25006929	25.0029	1	426.496
C3-017	1:25006929_25121019	25.0069	1	427.35
C3-017	1:25121019_25245211	25.121	1	428.205
C3-017	1:25245211_25252424	25.2452	1	429.06
C3-017	1:25252424_25351617	25.2524	1	429.915
C3-017	1:25351617_25425482	25.3516	1	430.769
C3-017	1:25425482_25500013	25.4255	1	431.624
C3-017	1:25500013_25518173	25.5	1	432.479
C3-017	1:25518173_25518719	25.5182	1	433.333
C3-017	1:25518719_25523369	25.5187	1	434.188
C3-017	1:25523369_25541098	25.5234	1	435.043
C3-017	1:25541098_25543724	25.5411	1	435.897
C3-017	1:25543724_25545178	25.5437	1	436.752
C3-017	1:25545178_25592378	25.5452	1	437.607
C3-017	1:25592378_25651546	25.5924	1	438.462
C3-017	1:25651546_25781037	25.6515	1	439.316
C3-017	1:25781037_25839557	25.781	1	440.171
C3-017	1:25839557_25853883	25.8396	1	441.026
C3-017	1:25853883_25953192	25.8539	1	441.88
C3-017	1:25953192_25953371	25.9532	1	442.735
C3-017	1:25953371_25954366	25.9534	1	443.59
C3-017	1:25954366_25960356	25.9544	1	444.444
C3-017	1:25960356_25961704	25.9604	1	445.299
C3-017	1:25961704_26011479	25.9617	1	446.154
C3-017	1:26011479_26053291	26.0115	1	447.009
C3-017	1:26053291_26157414	26.0533	1	447.863
C3-017	1:26157414_26173881	26.1574	1	448.718
C3-017	1:26173881_26210868	26.1739	1	449.573
C3-017	1:26210868_26220670	26.2109	1	450.427
C3-017	1:26220670_26330935	26.2207	1	451.282
C3-017	1:26330935_26336828	26.3309	1	452.137
C3-017	1:26336828_26363470	26.3368	1	452.991
C3-017	1:26363470_26412776	26.3635	1	453.846
C3-017	1:26412776_26455254	26.4128	1	454.701
C3-017	1:26455254_26456091	26.4553	1	455.556
C3-017	1:26456091_26465700	26.4561	1	456.41
C3-017	1:26465700_26467593	26.4657	1	457.265
C3-017	1:26467593_26542943	26.4676	1	458.12
C3-017	1:26542943_26643940	26.5429	1	458.974
C3-017	1:26643940_26698159	26.6439	1	459.829
C3-017	1:26698159_26765795	26.6982	1	460.684
C3-017	1:26765795_26770088	26.7658	1	461.538
C3-017	1:26770088_26806493	26.7701	1	462.393
C3-017	1:26806493_26877504	26.8065	1	463.248
C3-017	1:26877504_26913389	26.8775	1	464.103
C3-017	1:26913389_26919284	26.9134	1	464.957
C3-017	1:26919284_26920779	26.9193	1	465.812
C3-017	1:26920779_26924536	26.9208	1	466.667
C3-017	1:26924536_26926440	26.9245	1	467.521
C3-017	1:26926440_26926594	26.9264	1	468.376
C3-017	1:26926594_26941928	26.9266	1	469.231
C3-017	1:26941928_27133699	26.9419	1	470.085
C3-017	1:27133699_27136744	27.1337	1	470.94
C3-017	1:27136744_27203029	27.1367	1	471.795
C3-017	1:27203029_27428625	27.203	1	472.65
C3-017	1:27428625_27431748	27.4286	1	473.504
C3-017	1:27431748_27432460	27.4317	1	474.359
C3-017	1:27432460_27433721	27.4325	1	475.214
C3-017	1:27433721_27472206	27.4337	1	476.068
C3-017	1:27472206_27613507	27.4722	1	476.923
C3-017	1:27613507_27637080	27.6135	1	477.778
C3-017	1:27637080_27637866	27.6371	1	478.632
C3-017	1:27637866_27638663	27.6379	1	479.487
C3-017	1:27638663_27640673	27.6387	1	480.342
C3-017	1:27640673_27660352	27.6407	1	481.197
C3-017	1:27660352_27710418	27.6604	1	482.051
C3-017	1:27710418_27738112	27.7104	1	482.906
C3-017	1:27738112_27790792	27.7381	1	483.761
C3-017	1:27790792_27799487	27.7908	1	484.615
C3-017	1:27799487_27801415	27.7995	1	485.47
C3-017	1:27801415_27803038	27.8014	1	486.325
C3-017	1:27803038_27809111	27.803	1	487.179
C3-017	1:27809111_27838921	27.8091	1	488.034
C3-017	1:27838921_28256785	27.8389	1	488.889
C3-017	1:28256785_28274984	28.2568	1	489.744
C3-017	1:28274984_28351176	28.275	1	490.598
C3-017	1:28351176_28399993	28.3512	1	491.453
C3-017	1:28399993_28400237	28.4	1	492.308
C3-017	1:28400237_28418244	28.4002	1	493.162
C3-017	1:28418244_28420410	28.4182	1	494.017
C3-017	1:28420410_28473938	28.4204	1	494.872
C3-017	1:28473938_28494827	28.4739	1	495.726
C3-017	1:28494827_28506165	28.4948	1	496.581
C3-017	1:28506165_28506701	28.5062	1	497.436
C3-017	1:28506701_28510587	28.5067	1	498.291
C3-017	1:28510587_28580402	28.5106	1	499.145
C3-017	1:28580402_28775232	28.5804	1	500
C3-017	1:28775232_28840441	28.7752	1	500.855
C3-017	1:28840441_28852979	28.8404	1	501.709
C3-017	1:28852979_28944489	28.853	1	502.564
C3-017	1:28944489_29079297	28.9445	1	503.419
C3-017	1:29079297_29102430	29.0793	1	504.274
C3-017	1:29102430_29130005	29.1024	1	505.128
C3-017	1:29130005_29130188	29.13	1	505.983
C3-017	1:29130188_29203692	29.1302	1	506.838
C3-017	1:29203692_29215606	29.2037	1	507.692
C3-017	1:29215606_29272620	29.2156	1	508.547
C3-017	1:29272620_29295158	29.2726	1	509.402
C3-017	1:29295158_29327642	29.2952	1	510.256
C3-017	1:29327642_29329990	29.3276	1	511.111
C3-017	1:29329990_29350624	29.33	1	511.966
C3-017	1:29350624_29367995	29.3506	1	512.821
C3-017	1:29367995_29384788	29.368	1	513.675
C3-017	1:29384788_29431527	29.3848	1	514.53
C3-017	1:29431527_29583293	29.4315	1	515.385
C3-017	1:29583293_29586125	29.5833	1	516.239
C3-017	1:29586125_29586964	29.5861	1	517.094
C3-017	1:29586964_29587877	29.587	1	517.949
C3-017	1:29587877_29591522	29.5879	1	518.803
C3-017	1:29591522_29634611	29.5915	1	519.658
C3-017	1:29634611_29675410	29.6346	1	520.513
C3-017	1:29675410_29684306	29.6754	1	521.368
C3-017	1:29684306_29688216	29.6843	1	522.222
C3-017	1:29688216_29690355	29.6882	1	523.077
C3-017	1:29690355_29693151	29.6904	1	523.932
C3-017	1:29693151_29693245	29.6932	1	524.786
C3-017	1:29693245_29761325	29.6932	1	525.641
C3-017	1:29761325_29805222	29.7613	1	526.496
C3-017	1:29805222_29827894	29.8052	1	527.35
C3-017	1:29827894_29865699	29.8279	1	528.205
C3-017	1:29865699_29920121	29.8657	1	529.06
C3-017	1:29920121_29928117	29.9201	1	529.915
C3-017	1:29928117_29937188	29.9281	1	530.769
C3-017	1:29937188_29944174	29.9372	1	531.624
C3-017	1:29944174_29950838	29.9442	1	532.479
C3-017	1:29950838_29976937	29.9508	1	533.333
C3-017	1:29976937_29994140	29.9769	1	534.188
C3-017	1:29994140_30161362	29.9941	1	535.043
C3-017	1:30161362_30170358	30.1614	1	535.897
C3-017	1:30170358_30211240	30.1704	1	536.752
C3-017	1:30211240_30234411	30.2112	1	537.607
C3-017	1:30234411_30336466	30.2344	1	538.462
C3-017	1:30336466_30342354	30.3365	1	539.316
C3-017	1:30342354_30346944	30.3424	1	540.171
C3-017	1:30346944_30347444	30.3469	1	541.026
C3-017	1:30347444_30348885	30.3474	1	541.88
C3-017	1:30348885_30349512	30.3489	1	542.735
C3-017	1:30349512_30350192	30.3495	1	543.59
C3-017	1:30350192_30350507	30.3502	1	544.444
C3-017	1:30350507_30427671	30.3505	1	545.299
C3-017	2:1_82026	1e-06	2	0
C3-017	2:82026_82463	0.082026	2	0.854701
C3-017	2:82463_83406	0.082463	2	1.7094
C3-017	2:83406_83502	0.083406	2	2.5641
C3-017	2:83502_85281	0.083502	2	3.4188
C3-017	2:85281_89770	0.085281	2	4.2735
C3-017	2:89770_90985	0.08977	2	5.12821
C3-017	2:90985_127363	0.090985	2	5.98291
C3-017	2:127363_129151	0.127363	2	6.83761
C3-017	2:129151_131290	0.129151	2	7.69231
C3-017	2:131290_131404	0.13129	2	8.54701
C3-017	2:131404_132176	0.131404	2	9.40171
C3-017	2:132176_136101	0.132176	2	10.2564
C3-017	2:136101_159435	0.136101	2	11.1111
C3-017	2:159435_169757	0.159435	2	11.9658
C3-017	2:169757_214659	0.169757	2	12.8205
C3-017	2:214659_324390	0.214659	2	13.6752
C3-017	2:324390_382189	0.32439	2	14.5299
C3-017	2:382189_383009	0.382189	2	15.3846
C3-017	2:383009_388697	0.383009	2	16.2393
C3-017	2:388697_414867	0.388697	2	17.094
C3-017	2:414867_485751	0.414867	2	17.9487
C3-017	2:485751_552228	0.485751	2	18.8034
C3-017	2:552228_558014	0.552228	2	19.6581
C3-017	2:558014_584248	0.558014	2	20.5128
C3-017	2:584248_596083	0.584248	2	21.3675
C3-017	2:596083_598498	0.596083	2	22.2222
C3-017	2:598498_598664	0.598498	2	23.0769
C3-017	2:598664_599072	0.598664	2	23.9316
C3-017	2:599072_608262	0.599072	2	24.7863
C3-017	2:608262_654266	0.608262	2	25.641
C3-017	2:654266_718820	0.654266	2	26.4957
C3-017	2:718820_735040	0.71882	2	27.3504
C3-017	2:735040_739566	0.73504	2	28.2051
C3-017	2:739566_779544	0.739566	2	29.0598
C3-017	2:779544_783749	0.779544	2	29.9145
C3-017	2:783749_795603	0.783749	2	30.7692
C3-017	2:795603_798202	0.795603	2	31.6239
C3-017	2:798202_832920	0.798202	2	32.4786
C3-017	2:832920_991731	0.83292	2	33.3333
C3-017	2:991731_1003293	0.991731	2	34.188
C3-017	2:1003293_1024985	1.00329	2	35.0427
C3-017	2:1024985_1077986	1.02499	2	35.8974
C3-017	2:1077986_1110533	1.07799	2	36.7521
C3-017	2:1110533_1219554	1.11053	2	37.6068
C3-017	2:1219554_1405046	1.21955	2	38.4615
C3-017	2:1405046_1474422	1.40505	2	39.3162
C3-017	2:1474422_1518393	1.47442	2	40.1709
C3-017	2:1518393_1539161	1.51839	2	41.0256
C3-017	2:1539161_1541270	1.53916	2	41.8803
C3-017	2:1541270_1555221	1.54127	2	42.735
C3-017	2:1555221_1555770	1.55522	2	43.5897
C3-017	2:1555770_1684875	1.55577	2	44.4444
C3-017	2:1684875_1704851	1.68487	2	45.2991
C3-017	2:1704851_1852244	1.70485	2	46.1538
C3-017	2:1852244_1868648	1.85224	2	47.0085
C3-017	2:1868648_1979530	1.86865	2	47.8632
C3-017	2:1979530_2070416	1.97953	2	48.7179
C3-017	2:2070416_2070899	2.07042	2	49.5726
C3-017	2:2070899_2070911	2.0709	2	50.4274
C3-017	2:2070911_2071897	2.07091	2	51.2821
C3-017	2:2071897_2072669	2.0719	2	52.1368
C3-017	2:2072669_2080726	2.07267	2	52.9915
C3-017	2:2080726_2101093	2.08073	2	53.8462
C3-017	2:2101093_2104884	2.10109	2	54.7009
C3-017	2:2104884_2190249	2.10488	2	55.5556
C3-017	2:2190249_2209357	2.19025	2	56.4103
C3-017	2:2209357_2210986	2.20936	2	57.265
C3-017	2:2210986_2236212	2.21099	2	58.1197
C3-017	2:2236212_2262726	2.23621	2	58.9744
C3-017	2:2262726_2273313	2.26273	2	59.8291
C3-017	2:2273313_2288759	2.27331	2	60.6838
C3-017	2:2288759_2329965	2.28876	2	61.5385
C3-017	2:2329965_2337767	2.32997	2	62.3932
C3-017	2:2337767_2341129	2.33777	2	63.2479
C3-017	2:2341129_2350703	2.34113	2	64.1026
C3-017	2:2350703_2361603	2.3507	2	64.9573
C3-017	2:2361603_2415453	2.3616	2	65.812
C3-017	2:2415453_2416348	2.41545	2	66.6667
C3-017	2:2416348_2461210	2.41635	2	67.5214
C3-017	2:2461210_2475376	2.46121	2	68.3761
C3-017	2:2475376_2517293	2.47538	2	69.2308
C3-017	2:2517293_2527845	2.51729	2	70.0855
C3-017	2:2527845_2641843	2.52785	2	70.9402
C3-017	2:2641843_2826751	2.64184	2	71.7949
C3-017	2:2826751_2834972	2.82675	2	72.6496
C3-017	2:2834972_2904796	2.83497	2	73.5043
C3-017	2:2904796_2909430	2.9048	2	74.359
C3-017	2:2909430_2916901	2.90943	2	75.2137
C3-017	2:2916901_2921841	2.9169	2	76.0684
C3-017	2:2921841_2980351	2.92184	2	76.9231
C3-017	2:2980351_3035274	2.98035	2	77.7778
C3-017	2:7029963_7073102	7.02996	2	78.6325
C3-017	2:7073102_7124212	7.0731	2	79.4872
C3-017	2:7124212_7136657	7.12421	2	80.3419
C3-017	2:7136657_7147144	7.13666	2	81.1966
C3-017	2:7147144_7148834	7.14714	2	82.0513
C3-017	2:7148834_7152464	7.14883	2	82.906
C3-017	2:7152464_7216587	7.15246	2	83.7607
C3-017	2:7216587_7217390	7.21659	2	84.6154
C3-017	2:7217390_7233447	7.21739	2	85.4701
C3-017	2:7233447_7246947	7.23345	2	86.3248
C3-017	2:7246947_7255632	7.24695	2	87.1795
C3-017	2:7255632_7286851	7.25563	2	88.0342
C3-017	2:7286851_7309964	7.28685	2	88.8889
C3-017	2:7309964_7333460	7.30996	2	89.7436
C3-017	2:7333460_7333985	7.33346	2	90.5983
C3-017	2:7333985_7337294	7.33399	2	91.453
C3-017	2:7337294_7491955	7.33729	2	92.3077
C3-017	2:7491955_7499026	7.49195	2	93.1624
C3-017	2:7499026_7539219	7.49903	2	94.0171
C3-017	2:7539219_7598133	7.53922	2	94.8718
C3-017	2:7598133_7598320	7.59813	2	95.7265
C3-017	2:7598320_7709054	7.59832	2	96.5812
C3-017	2:7709054_7725400	7.70905	2	97.4359
C3-017	2:7725400_7740358	7.7254	2	98.2906
C3-017	2:7740358_7752629	7.74036	2	99.1453
C3-017	2:7752629_7761611	7.75263	2	100
C3-017	2:7761611_7763099	7.76161	2	100.855
C3-017	2:7763099_7773670	7.7631	2	101.709
C3-017	2:7773670_7778715	7.77367	2	102.564
C3-017	2:7778715_7915486	7.77872	2	103.419
C3-017	2:7915486_7923170	7.91549	2	104.274
C3-017	2:7923170_8021665	7.92317	2	105.128
C3-017	2:8021665_8087822	8.02167	2	105.983
C3-017	2:8087822_8134849	8.08782	2	106.838
C3-017	2:8134849_8144007	8.13485	2	107.692
C3-017	2:8144007_8144782	8.14401	2	108.547
C3-017	2:8144782_8330835	8.14478	2	109.402
C3-017	2:8330835_8347082	8.33084	2	110.256
C3-017	2:8347082_8367963	8.34708	2	111.111
C3-017	2:8367963_8372376	8.36796	2	111.966
C3-017	2:8372376_8384478	8.37238	2	112.821
C3-017	2:8384478_8388756	8.38448	2	113.675
C3-017	2:8388756_8398550	8.38876	2	114.53
C3-017	2:8398550_8404444	8.39855	2	115.385
C3-017	2:8404444_8407759	8.40444	2	116.239
C3-017	2:8407759_8809645	8.40776	2	117.094
C3-017	2:8809645_8866666	8.80964	2	117.949
C3-017	2:8866666_8868013	8.86667	2	118.803
C3-017	2:8868013_9006146	8.86801	2	119.658
C3-017	2:9006146_9007197	9.00615	2	120.513
C3-017	2:9007197_9028246	9.0072	2	121.368
C3-017	2:9028246_9045879	9.02825	2	122.222
C3-017	2:9045879_9239512	9.04588	2	123.077
C3-017	2:9239512_9249662	9.23951	2	123.932
C3-017	2:9249662_9251544	9.24966	2	124.786
C3-017	2:9251544_9252622	9.25154	2	125.641
C3-017	2:9252622_9265814	9.25262	2	126.496
C3-017	2:9265814_9308851	9.26581	2	127.35
C3-017	2:9308851_9316432	9.30885	2	128.205
C3-017	2:9316432_9320087	9.31643	2	129.06
C3-017	2:9320087_9320848	9.32009	2	129.915
C3-017	2:9320848_9337145	9.32085	2	130.769
C3-017	2:9337145_9343010	9.33714	2	131.624
C3-017	2:9343010_9359210	9.34301	2	132.479
C3-017	2:9359210_9360133	9.35921	2	133.333
C3-017	2:9360133_9363427	9.36013	2	134.188
C3-017	2:9363427_9372118	9.36343	2	135.043
C3-017	2:9372118_9435544	9.37212	2	135.897
C3-017	2:9435544_9481946	9.43554	2	136.752
C3-017	2:9481946_9488397	9.48195	2	137.607
C3-017	2:9488397_9494221	9.4884	2	138.462
C3-017	2:9494221_9495911	9.49422	2	139.316
C3-017	2:9495911_9520431	9.49591	2	140.171
C3-017	2:9520431_9523154	9.52043	2	141.026
C3-017	2:9523154_9528223	9.52315	2	141.88
C3-017	2:9528223_9529654	9.52822	2	142.735
C3-017	2:9529654_9538552	9.52965	2	143.59
C3-017	2:9538552_9637984	9.53855	2	144.444
C3-017	2:9637984_9671416	9.63798	2	145.299
C3-017	2:9671416_9675488	9.67142	2	146.154
C3-017	2:9675488_9781756	9.67549	2	147.009
C3-017	2:9781756_9835350	9.78176	2	147.863
C3-017	2:9835350_9893713	9.83535	2	148.718
C3-017	2:9893713_9929254	9.89371	2	149.573
C3-017	2:9929254_9976242	9.92925	2	150.427
C3-017	2:9976242_9976516	9.97624	2	151.282
C3-017	2:9976516_9976565	9.97652	2	152.137
C3-017	2:9976565_9977941	9.97657	2	152.991
C3-017	2:9977941_9987092	9.97794	2	153.846
C3-017	2:9987092_9990129	9.98709	2	154.701
C3-017	2:9990129_9990846	9.99013	2	155.556
C3-017	2:9990846_9991907	9.99085	2	156.41
C3-017	2:9991907_9993198	9.99191	2	157.265
C3-017	2:9993198_9996686	9.9932	2	158.12
C3-017	2:9996686_10040394	9.99669	2	158.974
C3-017	2:10040394_10060987	10.0404	2	159.829
C3-017	2:10060987_10177366	10.061	2	160.684
C3-017	2:10177366_10344896	10.1774	2	161.538
C3-017	2:10344896_10376405	10.3449	2	162.393
C3-017	2:10376405_10388499	10.3764	2	163.248
C3-017	2:10388499_10432087	10.3885	2	164.103
C3-017	2:10432087_10439935	10.4321	2	164.957
C3-017	2:10439935_10520776	10.4399	2	165.812
C3-017	2:10520776_10522629	10.5208	2	166.667
C3-017	2:10522629_10534454	10.5226	2	167.521
C3-017	2:10534454_10574829	10.5345	2	168.376
C3-017	2:10574829_10583418	10.5748	2	169.231
C3-017	2:10583418_10665715	10.5834	2	170.085
C3-017	2:10665715_10751824	10.6657	2	170.94
C3-017	2:10751824_10756833	10.7518	2	171.795
C3-017	2:10756833_10774934	10.7568	2	172.65
C3-017	2:10774934_11140747	10.7749	2	173.504
C3-017	2:11140747_11171121	11.1407	2	174.359
C3-017	2:11171121_11172038	11.1711	2	175.214
C3-017	2:11172038_11205871	11.172	2	176.068
C3-017	2:11205871_11243441	11.2059	2	176.923
C3-017	2:11243441_11433669	11.2434	2	177.778
C3-017	2:11433669_11438965	11.4337	2	178.632
C3-017	2:11438965_11506490	11.439	2	179.487
C3-017	2:11506490_11517400	11.5065	2	180.342
C3-017	2:11517400_11604467	11.5174	2	181.197
C3-017	2:11604467_11690474	11.6045	2	182.051
C3-017	2:11690474_11717346	11.6905	2	182.906
C3-017	2:11717346_11718824	11.7173	2	183.761
C3-017	2:11718824_11737272	11.7188	2	184.615
C3-017	2:11737272_11764660	11.7373	2	185.47
C3-017	2:11764660_11835651	11.7647	2	186.325
C3-017	2:11835651_11838477	11.8357	2	187.179
C3-017	2:11838477_11848049	11.8385	2	188.034
C3-017	2:11848049_11914648	11.848	2	188.889
C3-017	2:11914648_11963070	11.9146	2	189.744
C3-017	2:11963070_11993593	11.9631	2	190.598
C3-017	2:11993593_11995046	11.9936	2	191.453
C3-017	2:11995046_12153002	11.995	2	192.308
C3-017	2:12153002_12154645	12.153	2	193.162
C3-017	2:12154645_12157057	12.1546	2	194.017
C3-017	2:12157057_12157461	12.1571	2	194.872
C3-017	2:12157461_12159053	12.1575	2	195.726
C3-017	2:12159053_12164260	12.1591	2	196.581
C3-017	2:12164260_12166569	12.1643	2	197.436
C3-017	2:12166569_12167518	12.1666	2	198.291
C3-017	2:12167518_12272253	12.1675	2	199.145
C3-017	2:12272253_12284669	12.2723	2	200
C3-017	2:12284669_12291932	12.2847	2	200.855
C3-017	2:12291932_12295450	12.2919	2	201.709
C3-017	2:12295450_12299767	12.2955	2	202.564
C3-017	2:12299767_12300991	12.2998	2	203.419
C3-017	2:12300991_12304459	12.301	2	204.274
C3-017	2:12304459_12328994	12.3045	2	205.128
C3-017	2:12328994_12329316	12.329	2	205.983
C3-017	2:12329316_12329479	12.3293	2	206.838
C3-017	2:12329479_12352821	12.3295	2	207.692
C3-017	2:12352821_12365091	12.3528	2	208.547
C3-017	2:12365091_12467449	12.3651	2	209.402
C3-017	2:12467449_12640743	12.4674	2	210.256
C3-017	2:12640743_12652471	12.6407	2	211.111
C3-017	2:12652471_12731217	12.6525	2	211.966
C3-017	2:12731217_12763555	12.7312	2	212.821
C3-017	2:12763555_12767395	12.7636	2	213.675
C3-017	2:12767395_12796380	12.7674	2	214.53
C3-017	2:12796380_12811986	12.7964	2	215.385
C3-017	2:12811986_12896778	12.812	2	216.239
C3-017	2:12896778_12958980	12.8968	2	217.094
C3-017	2:12958980_13002364	12.959	2	217.949
C3-017	2:13002364_13007580	13.0024	2	218.803
C3-017	2:13007580_13349159	13.0076	2	219.658
C3-017	2:13349159_13350188	13.3492	2	220.513
C3-017	2:13350188_13400483	13.3502	2	221.368
C3-017	2:13400483_13410120	13.4005	2	222.222
C3-017	2:13410120_13490215	13.4101	2	223.077
C3-017	2:13490215_13490466	13.4902	2	223.932
C3-017	2:13490466_13492854	13.4905	2	224.786
C3-017	2:13492854_13497350	13.4929	2	225.641
C3-017	2:13497350_13663276	13.4974	2	226.496
C3-017	2:13663276_13952528	13.6633	2	227.35
C3-017	2:13952528_13988709	13.9525	2	228.205
C3-017	2:13988709_13996839	13.9887	2	229.06
C3-017	2:13996839_14027946	13.9968	2	229.915
C3-017	2:14027946_14046660	14.0279	2	230.769
C3-017	2:14046660_14062550	14.0467	2	231.624
C3-017	2:14062550_14068560	14.0625	2	232.479
C3-017	2:14068560_14077688	14.0686	2	233.333
C3-017	2:14077688_14078386	14.0777	2	234.188
C3-017	2:14078386_14148311	14.0784	2	235.043
C3-017	2:14148311_14154646	14.1483	2	235.897
C3-017	2:14154646_14286628	14.1546	2	236.752
C3-017	2:14286628_14303687	14.2866	2	237.607
C3-017	2:14303687_14326056	14.3037	2	238.462
C3-017	2:14326056_14558281	14.3261	2	239.316
C3-017	2:14558281_14587937	14.5583	2	240.171
C3-017	2:14587937_14660633	14.5879	2	241.026
C3-017	2:14660633_14662548	14.6606	2	241.88
C3-017	2:14662548_14662999	14.6625	2	242.735
C3-017	2:14662999_14671700	14.663	2	243.59
C3-017	2:14671700_14672329	14.6717	2	244.444
C3-017	2:14672329_14673119	14.6723	2	245.299
C3-017	2:14673119_14698463	14.6731	2	246.154
C3-017	2:14698463_14712876	14.6985	2	247.009
C3-017	2:14712876_14718631	14.7129	2	247.863
C3-017	2:14718631_14727154	14.7186	2	248.718
C3-017	2:14727154_14739000	14.7272	2	249.573
C3-017	2:14739000_14833547	14.739	2	250.427
C3-017	2:14833547_14874429	14.8335	2	251.282
C3-017	2:14874429_14879366	14.8744	2	252.137
C3-017	2:14879366_14880954	14.8794	2	252.991
C3-017	2:14880954_14881014	14.881	2	253.846
C3-017	2:14881014_14881051	14.881	2	254.701
C3-017	2:14881051_14962135	14.8811	2	255.556
C3-017	2:14962135_14968346	14.9621	2	256.41
C3-017	2:14968346_15013438	14.9683	2	257.265
C3-017	2:15013438_15023584	15.0134	2	258.12
C3-017	2:15023584_15050940	15.0236	2	258.974
C3-017	2:15050940_15161395	15.0509	2	259.829
C3-017	2:15161395_15161632	15.1614	2	260.684
C3-017	2:15161632_15168531	15.1616	2	261.538
C3-017	2:15168531_15190778	15.1685	2	262.393
C3-017	2:15190778_15208042	15.1908	2	263.248
C3-017	2:15208042_15323043	15.208	2	264.103
C3-017	2:15323043_15323389	15.323	2	264.957
C3-017	2:15323389_15323500	15.3234	2	265.812
C3-017	2:15323500_15427814	15.3235	2	266.667
C3-017	2:15427814_15440294	15.4278	2	267.521
C3-017	2:15440294_15751243	15.4403	2	268.376
C3-017	2:15751243_15820998	15.7512	2	269.231
C3-017	2:15820998_15830225	15.821	2	270.085
C3-017	2:15830225_15945633	15.8302	2	270.94
C3-017	2:15945633_15992750	15.9456	2	271.795
C3-017	2:15992750_15996238	15.9927	2	272.65
C3-017	2:15996238_15997174	15.9962	2	273.504
C3-017	2:15997174_16096979	15.9972	2	274.359
C3-017	2:16096979_16116656	16.097	2	275.214
C3-017	2:16116656_16128525	16.1167	2	276.068
C3-017	2:16128525_16236314	16.1285	2	276.923
C3-017	2:16236314_16237113	16.2363	2	277.778
C3-017	2:16237113_16272553	16.2371	2	278.632
C3-017	2:16272553_16283255	16.2726	2	279.487
C3-017	2:16283255_16325651	16.2833	2	280.342
C3-017	2:16325651_16387572	16.3257	2	281.197
C3-017	2:16387572_16464986	16.3876	2	282.051
C3-017	2:16464986_16564314	16.465	2	282.906
C3-017	2:16564314_16748699	16.5643	2	283.761
C3-017	2:16748699_16750356	16.7487	2	284.615
C3-017	2:16750356_16759153	16.7504	2	285.47
C3-017	2:16759153_16779258	16.7592	2	286.325
C3-017	2:16779258_16848663	16.7793	2	287.179
C3-017	2:16848663_16850860	16.8487	2	288.034
C3-017	2:16850860_16886367	16.8509	2	288.889
C3-017	2:16886367_16915695	16.8864	2	289.744
C3-017	2:16915695_16918778	16.9157	2	290.598
C3-017	2:16918778_16967234	16.9188	2	291.453
C3-017	2:16967234_17109593	16.9672	2	292.308
C3-017	2:17109593_17148376	17.1096	2	293.162
C3-017	2:17148376_17161597	17.1484	2	294.017
C3-017	2:17161597_17241369	17.1616	2	294.872
C3-017	2:17241369_17333356	17.2414	2	295.726
C3-017	2:17333356_17333454	17.3334	2	296.581
C3-017	2:17333454_17345742	17.3335	2	297.436
C3-017	2:17345742_17347823	17.3457	2	298.291
C3-017	2:17347823_17365893	17.3478	2	299.145
C3-017	2:17365893_17405006	17.3659	2	300
C3-017	2:17405006_17407051	17.405	2	300.855
C3-017	2:17407051_17411568	17.4071	2	301.709
C3-017	2:17411568_17412144	17.4116	2	302.564
C3-017	2:17412144_17419937	17.4121	2	303.419
C3-017	2:17419937_17495577	17.4199	2	304.274
C3-017	2:17495577_17611401	17.4956	2	305.128
C3-017	2:17611401_17725452	17.6114	2	305.983
C3-017	2:17725452_17729439	17.7255	2	306.838
C3-017	2:17729439_17785664	17.7294	2	307.692
C3-017	2:17785664_17877641	17.7857	2	308.547
C3-017	2:17877641_17890759	17.8776	2	309.402
C3-017	2:17890759_17892994	17.8908	2	310.256
C3-017	2:17892994_17966730	17.893	2	311.111
C3-017	2:17966730_18086080	17.9667	2	311.966
C3-017	2:18086080_18096219	18.0861	2	312.821
C3-017	2:18096219_18102165	18.0962	2	313.675
C3-017	2:18102165_18339229	18.1022	2	314.53
C3-017	2:18339229_18354174	18.3392	2	315.385
C3-017	2:18354174_18363729	18.3542	2	316.239
C3-017	2:18363729_18392583	18.3637	2	317.094
C3-017	2:18392583_18461892	18.3926	2	317.949
C3-017	2:18461892_18502874	18.4619	2	318.803
C3-017	2:18502874_18630605	18.5029	2	319.658
C3-017	2:18630605_18720290	18.6306	2	320.513
C3-017	2:18720290_18847514	18.7203	2	321.368
C3-017	2:18847514_19065408	18.8475	2	322.222
C3-017	2:19065408_19068970	19.0654	2	323.077
C3-017	2:19068970_19073780	19.069	2	323.932
C3-017	2:19073780_19331595	19.0738	2	324.786
C3-017	2:19331595_19340814	19.3316	2	325.641
C3-017	2:19340814_19373846	19.3408	2	326.496
C3-017	2:19373846_19404472	19.3738	2	327.35
C3-017	2:19404472_19441394	19.4045	2	328.205
C3-017	2:19441394_19698289	19.4414	2	329.06
C3-017	3:1_287998	1e-06	3	0
C3-017	3:287998_322145	0.287998	3	0.854701
C3-017	3:322145_398667	0.322145	3	1.7094
C3-017	3:398667_399085	0.398667	3	2.5641
C3-017	3:399085_401307	0.399085	3	3.4188
C3-017	3:401307_401784	0.401307	3	4.2735
C3-017	3:401784_411737	0.401784	3	5.12821
C3-017	3:411737_413723	0.411737	3	5.98291
C3-017	3:413723_414081	0.413723	3	6.83761
C3-017	3:414081_525339	0.414081	3	7.69231
C3-017	3:525339_567212	0.525339	3	8.54701
C3-017	3:567212_577328	0.567212	3	9.40171
C3-017	3:577328_604479	0.577328	3	10.2564
C3-017	3:604479_620810	0.604479	3	11.1111
C3-017	3:620810_662480	0.62081	3	11.9658
C3-017	3:662480_954991	0.66248	3	12.8205
C3-017	3:954991_955110	0.954991	3	13.6752
C3-017	3:955110_981403	0.95511	3	14.5299
C3-017	3:981403_985999	0.981403	3	15.3846
C3-017	3:985999_986021	0.985999	3	16.2393
C3-017	3:986021_988342	0.986021	3	17.094
C3-017	3:988342_988387	0.988342	3	17.9487
C3-017	3:988387_994514	0.988387	3	18.8034
C3-017	3:994514_1000809	0.994514	3	19.6581
C3-017	3:1000809_1001142	1.00081	3	20.5128
C3-017	3:1001142_1024105	1.00114	3	21.3675
C3-017	3:1024105_1136734	1.02411	3	22.2222
C3-017	3:1136734_1232154	1.13673	3	23.0769
C3-017	3:1232154_1255214	1.23215	3	23.9316
C3-017	3:1255214_1256236	1.25521	3	24.7863
C3-017	3:1256236_1290383	1.25624	3	25.641
C3-017	3:1290383_1330413	1.29038	3	26.4957
C3-017	3:1330413_1331224	1.33041	3	27.3504
C3-017	3:1331224_1478936	1.33122	3	28.2051
C3-017	3:1478936_1589586	1.47894	3	29.0598
C3-017	3:1589586_1858648	1.58959	3	29.9145
C3-017	3:1858648_1896874	1.85865	3	30.7692
C3-017	3:1896874_1908561	1.89687	3	31.6239
C3-017	3:1908561_1923065	1.90856	3	32.4786
C3-017	3:1923065_1926771	1.92307	3	33.3333
C3-017	3:1926771_1927085	1.92677	3	34.188
C3-017	3:1927085_1931341	1.92708	3	35.0427
C3-017	3:1931341_1935932	1.93134	3	35.8974
C3-017	3:1935932_1947449	1.93593	3	36.7521
C3-017	3:1947449_2084049	1.94745	3	37.6068
C3-017	3:2084049_2223697	2.08405	3	38.4615
C3-017	3:2223697_2225251	2.2237	3	39.3162
C3-017	3:2225251_2240986	2.22525	3	40.1709
C3-017	3:2240986_2331734	2.24099	3	41.0256
C3-017	3:2331734_2414386	2.33173	3	41.8803
C3-017	3:2414386_2437438	2.41439	3	42.735
C3-017	3:2437438_2477543	2.43744	3	43.5897
C3-017	3:2477543_2539817	2.47754	3	44.4444
C3-017	3:2539817_2750019	2.53982	3	45.2991
C3-017	3:2750019_2775408	2.75002	3	46.1538
C3-017	3:2775408_2807961	2.77541	3	47.0085
C3-017	3:2807961_2949955	2.80796	3	47.8632
C3-017	3:2949955_3004727	2.94996	3	48.7179
C3-017	3:3004727_3008478	3.00473	3	49.5726
C3-017	3:3008478_3009899	3.00848	3	50.4274
C3-017	3:3009899_3010989	3.0099	3	51.2821
C3-017	3:3010989_3243548	3.01099	3	52.1368
C3-017	3:3243548_3311788	3.24355	3	52.9915
C3-017	3:3311788_3345153	3.31179	3	53.8462
C3-017	3:3345153_3447930	3.34515	3	54.7009
C3-017	3:3447930_3517352	3.44793	3	55.5556
C3-017	3:3517352_3517811	3.51735	3	56.4103
C3-017	3:3517811_3520159	3.51781	3	57.265
C3-017	3:3520159_3523235	3.52016	3	58.1197
C3-017	3:3523235_3574178	3.52324	3	58.9744
C3-017	3:3574178_3578047	3.57418	3	59.8291
C3-017	3:3578047_3651668	3.57805	3	60.6838
C3-017	3:3651668_3671714	3.65167	3	61.5385
C3-017	3:3671714_3683758	3.67171	3	62.3932
C3-017	3:3683758_3685907	3.68376	3	63.2479
C3-017	3:3685907_3702642	3.68591	3	64.1026
C3-017	3:3702642_3721656	3.70264	3	64.9573
C3-017	3:3721656_3728958	3.72166	3	65.812
C3-017	3:3728958_3733122	3.72896	3	66.6667
C3-017	3:3733122_3764610	3.73312	3	67.5214
C3-017	3:3764610_3856146	3.76461	3	68.3761
C3-017	3:3856146_3908587	3.85615	3	69.2308
C3-017	3:3908587_3914994	3.90859	3	70.0855
C3-017	3:3914994_3922878	3.91499	3	70.9402
C3-017	3:3922878_3926426	3.92288	3	71.7949
C3-017	3:3926426_3957454	3.92643	3	72.6496
C3-017	3:3957454_3961888	3.95745	3	73.5043
C3-017	3:3961888_3988521	3.96189	3	74.359
C3-017	3:3988521_4352779	3.98852	3	75.2137
C3-017	3:4352779_4443773	4.35278	3	76.0684
C3-017	3:4443773_4453414	4.44377	3	76.9231
C3-017	3:4453414_4472056	4.45341	3	77.7778
C3-017	3:4472056_4477741	4.47206	3	78.6325
C3-017	3:4477741_4481526	4.47774	3	79.4872
C3-017	3:4481526_4500199	4.48153	3	80.3419
C3-017	3:4500199_4503847	4.5002	3	81.1966
C3-017	3:4503847_4506485	4.50385	3	82.0513
C3-017	3:4506485_4507577	4.50648	3	82.906
C3-017	3:4507577_4512586	4.50758	3	83.7607
C3-017	3:4512586_4523981	4.51259	3	84.6154
C3-017	3:4523981_4537577	4.52398	3	85.4701
C3-017	3:4537577_4543591	4.53758	3	86.3248
C3-017	3:4543591_4546617	4.54359	3	87.1795
C3-017	3:4546617_4623477	4.54662	3	88.0342
C3-017	3:4623477_4641917	4.62348	3	88.8889
C3-017	3:4641917_4654419	4.64192	3	89.7436
C3-017	3:4654419_4685991	4.65442	3	90.5983
C3-017	3:4685991_4733160	4.68599	3	91.453
C3-017	3:4733160_4756095	4.73316	3	92.3077
C3-017	3:4756095_4835104	4.7561	3	93.1624
C3-017	3:4835104_4852981	4.8351	3	94.0171
C3-017	3:4852981_5066241	4.85298	3	94.8718
C3-017	3:5066241_5066949	5.06624	3	95.7265
C3-017	3:5066949_5067127	5.06695	3	96.5812
C3-017	3:5067127_5071718	5.06713	3	97.4359
C3-017	3:5071718_5103837	5.07172	3	98.2906
C3-017	3:5103837_5120312	5.10384	3	99.1453
C3-017	3:5120312_5213182	5.12031	3	100
C3-017	3:5213182_5226458	5.21318	3	100.855
C3-017	3:5226458_5268884	5.22646	3	101.709
C3-017	3:5268884_5364397	5.26888	3	102.564
C3-017	3:5364397_5385578	5.3644	3	103.419
C3-017	3:5385578_5417277	5.38558	3	104.274
C3-017	3:5417277_5441445	5.41728	3	105.128
C3-017	3:5441445_5442728	5.44144	3	105.983
C3-017	3:5442728_5505163	5.44273	3	106.838
C3-017	3:5505163_5510618	5.50516	3	107.692
C3-017	3:5510618_5552742	5.51062	3	108.547
C3-017	3:5552742_5578042	5.55274	3	109.402
C3-017	3:5578042_5578709	5.57804	3	110.256
C3-017	3:5578709_5588382	5.57871	3	111.111
C3-017	3:5588382_5624703	5.58838	3	111.966
C3-017	3:5624703_5642833	5.6247	3	112.821
C3-017	3:5642833_5887194	5.64283	3	113.675
C3-017	3:5887194_6000434	5.88719	3	114.53
C3-017	3:6000434_6102098	6.00043	3	115.385
C3-017	3:6102098_6109885	6.1021	3	116.239
C3-017	3:6109885_6146100	6.10989	3	117.094
C3-017	3:6146100_6204499	6.1461	3	117.949
C3-017	3:6204499_6204747	6.2045	3	118.803
C3-017	3:6204747_6401121	6.20475	3	119.658
C3-017	3:6401121_6507489	6.40112	3	120.513
C3-017	3:6507489_6532479	6.50749	3	121.368
C3-017	3:6532479_6565087	6.53248	3	122.222
C3-017	3:6565087_6610769	6.56509	3	123.077
C3-017	3:6610769_6621909	6.61077	3	123.932
C3-017	3:6621909_6650770	6.62191	3	124.786
C3-017	3:6650770_6661604	6.65077	3	125.641
C3-017	3:6661604_6670643	6.6616	3	126.496
C3-017	3:6670643_6674064	6.67064	3	127.35
C3-017	3:6674064_6710696	6.67406	3	128.205
C3-017	3:6710696_6714234	6.7107	3	129.06
C3-017	3:6714234_6724324	6.71423	3	129.915
C3-017	3:6724324_6735642	6.72432	3	130.769
C3-017	3:6735642_6739672	6.73564	3	131.624
C3-017	3:6739672_6753390	6.73967	3	132.479
C3-017	3:6753390_6792670	6.75339	3	133.333
C3-017	3:6792670_6814493	6.79267	3	134.188
C3-017	3:6814493_6832113	6.81449	3	135.043
C3-017	3:6832113_6901656	6.83211	3	135.897
C3-017	3:6901656_6928927	6.90166	3	136.752
C3-017	3:6928927_7035679	6.92893	3	137.607
C3-017	3:7035679_7098533	7.03568	3	138.462
C3-017	3:7098533_7099666	7.09853	3	139.316
C3-017	3:7099666_7100122	7.09967	3	140.171
C3-017	3:7100122_7120741	7.10012	3	141.026
C3-017	3:7120741_7122950	7.12074	3	141.88
C3-017	3:7122950_7127166	7.12295	3	142.735
C3-017	3:7127166_7148439	7.12717	3	143.59
C3-017	3:7148439_7159175	7.14844	3	144.444
C3-017	3:7159175_7176742	7.15918	3	145.299
C3-017	3:7176742_7195242	7.17674	3	146.154
C3-017	3:7195242_7300430	7.19524	3	147.009
C3-017	3:7300430_7336782	7.30043	3	147.863
C3-017	3:7336782_7401669	7.33678	3	148.718
C3-017	3:7401669_7451009	7.40167	3	149.573
C3-017	3:7451009_7540503	7.45101	3	150.427
C3-017	3:7540503_7541071	7.5405	3	151.282
C3-017	3:7541071_7562148	7.54107	3	152.137
C3-017	3:7562148_7695580	7.56215	3	152.991
C3-017	3:7695580_7802058	7.69558	3	153.846
C3-017	3:7802058_7849814	7.80206	3	154.701
C3-017	3:7849814_7874688	7.84981	3	155.556
C3-017	3:7874688_8040447	7.87469	3	156.41
C3-017	3:8040447_8087598	8.04045	3	157.265
C3-017	3:8087598_8301672	8.0876	3	158.12
C3-017	3:8301672_8420405	8.30167	3	158.974
C3-017	3:8420405_8432562	8.42041	3	159.829
C3-017	3:8432562_8436014	8.43256	3	160.684
C3-017	3:8436014_8441060	8.43601	3	161.538
C3-017	3:8441060_8455298	8.44106	3	162.393
C3-017	3:8455298_8455473	8.4553	3	163.248
C3-017	3:8455473_8457423	8.45547	3	164.103
C3-017	3:8457423_8458261	8.45742	3	164.957
C3-017	3:8458261_8509054	8.45826	3	165.812
C3-017	3:8509054_8539867	8.50905	3	166.667
C3-017	3:8539867_8548529	8.53987	3	167.521
C3-017	3:8548529_8549752	8.54853	3	168.376
C3-017	3:8549752_8550227	8.54975	3	169.231
C3-017	3:8550227_8553532	8.55023	3	170.085
C3-017	3:8553532_8556319	8.55353	3	170.94
C3-017	3:8556319_8556844	8.55632	3	171.795
C3-017	3:8556844_8928951	8.55684	3	172.65
C3-017	3:8928951_8934100	8.92895	3	173.504
C3-017	3:8934100_8934350	8.9341	3	174.359
C3-017	3:8934350_8944102	8.93435	3	175.214
C3-017	3:8944102_8945100	8.9441	3	176.068
C3-017	3:8945100_8951060	8.9451	3	176.923
C3-017	3:8951060_8952309	8.95106	3	177.778
C3-017	3:8952309_8961511	8.95231	3	178.632
C3-017	3:8961511_8962295	8.96151	3	179.487
C3-017	3:8962295_8962590	8.96229	3	180.342
C3-017	3:8962590_8962618	8.96259	3	181.197
C3-017	3:8962618_8963043	8.96262	3	182.051
C3-017	3:8963043_8964592	8.96304	3	182.906
C3-017	3:8964592_9049055	8.96459	3	183.761
C3-017	3:9049055_9051342	9.04905	3	184.615
C3-017	3:9051342_9068132	9.05134	3	185.47
C3-017	3:9068132_9216187	9.06813	3	186.325
C3-017	3:9216187_9219693	9.21619	3	187.179
C3-017	3:9219693_9228911	9.21969	3	188.034
C3-017	3:9228911_9243867	9.22891	3	188.889
C3-017	3:9243867_9307039	9.24387	3	189.744
C3-017	3:9307039_9338031	9.30704	3	190.598
C3-017	3:9338031_9393680	9.33803	3	191.453
C3-017	3:9393680_9532856	9.39368	3	192.308
C3-017	3:9532856_9542241	9.53286	3	193.162
C3-017	3:9542241_9646971	9.54224	3	194.017
C3-017	3:9646971_9676203	9.64697	3	194.872
C3-017	3:9676203_9678356	9.6762	3	195.726
C3-017	3:9678356_9681741	9.67836	3	196.581
C3-017	3:9681741_9682401	9.68174	3	197.436
C3-017	3:9682401_9701312	9.6824	3	198.291
C3-017	3:9701312_9720366	9.70131	3	199.145
C3-017	3:9720366_9754055	9.72037	3	200
C3-017	3:9754055_9777550	9.75405	3	200.855
C3-017	3:9777550_9833775	9.77755	3	201.709
C3-017	3:9833775_9842647	9.83377	3	202.564
C3-017	3:9842647_9849967	9.84265	3	203.419
C3-017	3:9849967_9855073	9.84997	3	204.274
C3-017	3:9855073_9891461	9.85507	3	205.128
C3-017	3:9891461_9901943	9.89146	3	205.983
C3-017	3:9901943_9983660	9.90194	3	206.838
C3-017	3:9983660_9992404	9.98366	3	207.692
C3-017	3:9992404_10114888	9.9924	3	208.547
C3-017	3:10114888_10137513	10.1149	3	209.402
C3-017	3:10137513_10144799	10.1375	3	210.256
C3-017	3:10144799_10250289	10.1448	3	211.111
C3-017	3:10250289_10317679	10.2503	3	211.966
C3-017	3:10317679_10322880	10.3177	3	212.821
C3-017	3:10322880_10332387	10.3229	3	213.675
C3-017	3:10332387_10332684	10.3324	3	214.53
C3-017	3:10332684_10336960	10.3327	3	215.385
C3-017	3:10336960_10338562	10.337	3	216.239
C3-017	3:10338562_10347365	10.3386	3	217.094
C3-017	3:10347365_10367796	10.3474	3	217.949
C3-017	3:10367796_10381520	10.3678	3	218.803
C3-017	3:10381520_10411266	10.3815	3	219.658
C3-017	3:10411266_10416489	10.4113	3	220.513
C3-017	3:10416489_10538657	10.4165	3	221.368
C3-017	3:10538657_10658573	10.5387	3	222.222
C3-017	3:10658573_10693205	10.6586	3	223.077
C3-017	3:10693205_10716264	10.6932	3	223.932
C3-017	3:10716264_10718531	10.7163	3	224.786
C3-017	3:10718531_10718840	10.7185	3	225.641
C3-017	3:10718840_10726477	10.7188	3	226.496
C3-017	3:10726477_10732446	10.7265	3	227.35
C3-017	3:10732446_10739847	10.7324	3	228.205
C3-017	3:10739847_10824540	10.7398	3	229.06
C3-017	3:10824540_10825802	10.8245	3	229.915
C3-017	3:10825802_10828403	10.8258	3	230.769
C3-017	3:10828403_10839338	10.8284	3	231.624
C3-017	3:10839338_10845530	10.8393	3	232.479
C3-017	3:10845530_10853649	10.8455	3	233.333
C3-017	3:10853649_10879019	10.8536	3	234.188
C3-017	3:10879019_10881401	10.879	3	235.043
C3-017	3:10881401_10884909	10.8814	3	235.897
C3-017	3:10884909_10893006	10.8849	3	236.752
C3-017	3:10893006_10962527	10.893	3	237.607
C3-017	3:10962527_10987946	10.9625	3	238.462
C3-017	3:10987946_11027268	10.9879	3	239.316
C3-017	3:11027268_11064206	11.0273	3	240.171
C3-017	3:11064206_11073373	11.0642	3	241.026
C3-017	3:11073373_11081606	11.0734	3	241.88
C3-017	3:11081606_11085914	11.0816	3	242.735
C3-017	3:11085914_11102534	11.0859	3	243.59
C3-017	3:11102534_11103775	11.1025	3	244.444
C3-017	3:11103775_11104054	11.1038	3	245.299
C3-017	3:11104054_11104064	11.1041	3	246.154
C3-017	3:11104064_11105148	11.1041	3	247.009
C3-017	3:11105148_11221255	11.1051	3	247.863
C3-017	3:11221255_11241261	11.2213	3	248.718
C3-017	3:11241261_11461768	11.2413	3	249.573
C3-017	3:11461768_11733681	11.4618	3	250.427
C3-017	3:11733681_11739406	11.7337	3	251.282
C3-017	3:11739406_11755491	11.7394	3	252.137
C3-017	3:11755491_11804226	11.7555	3	252.991
C3-017	3:11804226_11814976	11.8042	3	253.846
C3-017	3:11814976_11815246	11.815	3	254.701
C3-017	3:11815246_11845193	11.8152	3	255.556
C3-017	3:11845193_11880528	11.8452	3	256.41
C3-017	3:11880528_11880709	11.8805	3	257.265
C3-017	3:11880709_11881771	11.8807	3	258.12
C3-017	3:11881771_11882736	11.8818	3	258.974
C3-017	3:11882736_11882927	11.8827	3	259.829
C3-017	3:11882927_11883007	11.8829	3	260.684
C3-017	3:11883007_11883499	11.883	3	261.538
C3-017	3:11883499_11883794	11.8835	3	262.393
C3-017	3:11883794_11884262	11.8838	3	263.248
C3-017	3:11884262_11885759	11.8843	3	264.103
C3-017	3:11885759_11887505	11.8858	3	264.957
C3-017	3:11887505_11887905	11.8875	3	265.812
C3-017	3:11887905_11890376	11.8879	3	266.667
C3-017	3:11890376_11893040	11.8904	3	267.521
C3-017	3:11893040_11894852	11.893	3	268.376
C3-017	3:11894852_11922444	11.8949	3	269.231
C3-017	3:11922444_11923085	11.9224	3	270.085
C3-017	3:11923085_11924424	11.9231	3	270.94
C3-017	3:11924424_11952199	11.9244	3	271.795
C3-017	3:11952199_11955342	11.9522	3	272.65
C3-017	3:11955342_11957430	11.9553	3	273.504
C3-017	3:11957430_11957645	11.9574	3	274.359
C3-017	3:11957645_11957679	11.9576	3	275.214
C3-017	3:11957679_11957899	11.9577	3	276.068
C3-017	3:11957899_11957933	11.9579	3	276.923
C3-017	3:11957933_11963335	11.9579	3	277.778
C3-017	3:11963335_11965667	11.9633	3	278.632
C3-017	3:11965667_11972072	11.9657	3	279.487
C3-017	3:11972072_11976078	11.9721	3	280.342
C3-017	3:11976078_11978758	11.9761	3	281.197
C3-017	3:11978758_12351630	11.9788	3	282.051
C3-017	3:12351630_12369227	12.3516	3	282.906
C3-017	3:12369227_12374912	12.3692	3	283.761
C3-017	3:12374912_12377879	12.3749	3	284.615
C3-017	3:12377879_12445545	12.3779	3	285.47
C3-017	3:12445545_12457210	12.4455	3	286.325
C3-017	3:12457210_12472033	12.4572	3	287.179
C3-017	3:12472033_12472366	12.472	3	288.034
C3-017	3:12472366_12525009	12.4724	3	288.889
C3-017	3:16508417_16527395	16.5084	3	289.744
C3-017	3:16527395_16678918	16.5274	3	290.598
C3-017	3:16678918_16679318	16.6789	3	291.453
C3-017	3:16679318_16684634	16.6793	3	292.308
C3-017	3:16684634_16813485	16.6846	3	293.162
C3-017	3:16813485_16874837	16.8135	3	294.017
C3-017	3:16874837_17003689	16.8748	3	294.872
C3-017	3:17003689_17030933	17.0037	3	295.726
C3-017	3:17030933_17129341	17.0309	3	296.581
C3-017	3:17129341_17129515	17.1293	3	297.436
C3-017	3:17129515_17133176	17.1295	3	298.291
C3-017	3:17133176_17174965	17.1332	3	299.145
C3-017	3:17174965_17238238	17.175	3	300
C3-017	3:17238238_17258484	17.2382	3	300.855
C3-017	3:17258484_17350208	17.2585	3	301.709
C3-017	3:17350208_17350804	17.3502	3	302.564
C3-017	3:17350804_17372122	17.3508	3	303.419
C3-017	3:17372122_17373244	17.3721	3	304.274
C3-017	3:17373244_17390984	17.3732	3	305.128
C3-017	3:17390984_17400140	17.391	3	305.983
C3-017	3:17400140_17400775	17.4001	3	306.838
C3-017	3:17400775_17400886	17.4008	3	307.692
C3-017	3:17400886_17440693	17.4009	3	308.547
C3-017	3:17440693_17442386	17.4407	3	309.402
C3-017	3:17442386_17459669	17.4424	3	310.256
C3-017	3:17459669_17463319	17.4597	3	311.111
C3-017	3:17463319_17464573	17.4633	3	311.966
C3-017	3:17464573_17465405	17.4646	3	312.821
C3-017	3:17465405_17465704	17.4654	3	313.675
C3-017	3:17465704_17471431	17.4657	3	314.53
C3-017	3:17471431_17473848	17.4714	3	315.385
C3-017	3:17473848_17519726	17.4738	3	316.239
C3-017	3:17519726_17537525	17.5197	3	317.094
C3-017	3:17537525_17562641	17.5375	3	317.949
C3-017	3:17562641_17599084	17.5626	3	318.803
C3-017	3:17599084_17636614	17.5991	3	319.658
C3-017	3:17636614_17636805	17.6366	3	320.513
C3-017	3:17636805_17639748	17.6368	3	321.368
C3-017	3:17639748_17689230	17.6397	3	322.222
C3-017	3:17689230_17891268	17.6892	3	323.077
C3-017	3:17891268_17891507	17.8913	3	323.932
C3-017	3:17891507_17892113	17.8915	3	324.786
C3-017	3:17892113_17893097	17.8921	3	325.641
C3-017	3:17893097_17893925	17.8931	3	326.496
C3-017	3:17893925_17894570	17.8939	3	327.35
C3-017	3:17894570_17900007	17.8946	3	328.205
C3-017	3:17900007_17925251	17.9	3	329.06
C3-017	3:17925251_17971214	17.9253	3	329.915
C3-017	3:17971214_17992568	17.9712	3	330.769
C3-017	3:17992568_17998228	17.9926	3	331.624
C3-017	3:17998228_18003892	17.9982	3	332.479
C3-017	3:18003892_18014868	18.0039	3	333.333
C3-017	3:18014868_18107664	18.0149	3	334.188
C3-017	3:18107664_18136045	18.1077	3	335.043
C3-017	3:18136045_18173678	18.136	3	335.897
C3-017	3:18173678_18178871	18.1737	3	336.752
C3-017	3:18178871_18181006	18.1789	3	337.607
C3-017	3:18181006_18278922	18.181	3	338.462
C3-017	3:18278922_18334081	18.2789	3	339.316
C3-017	3:18334081_18422208	18.3341	3	340.171
C3-017	3:18422208_18427458	18.4222	3	341.026
C3-017	3:18427458_18453282	18.4275	3	341.88
C3-017	3:18453282_18530394	18.4533	3	342.735
C3-017	3:18530394_18556540	18.5304	3	343.59
C3-017	3:18556540_18568750	18.5565	3	344.444
C3-017	3:18568750_18574854	18.5688	3	345.299
C3-017	3:18574854_18576582	18.5749	3	346.154
C3-017	3:18576582_18578932	18.5766	3	347.009
C3-017	3:18578932_18586873	18.5789	3	347.863
C3-017	3:18586873_18586950	18.5869	3	348.718
C3-017	3:18586950_18591113	18.587	3	349.573
C3-017	3:18591113_18597458	18.5911	3	350.427
C3-017	3:18597458_18600185	18.5975	3	351.282
C3-017	3:18600185_18601822	18.6002	3	352.137
C3-017	3:18601822_18601908	18.6018	3	352.991
C3-017	3:18601908_18606675	18.6019	3	353.846
C3-017	3:18606675_18616123	18.6067	3	354.701
C3-017	3:18616123_18621679	18.6161	3	355.556
C3-017	3:18621679_18625287	18.6217	3	356.41
C3-017	3:18625287_18626328	18.6253	3	357.265
C3-017	3:18626328_18649056	18.6263	3	358.12
C3-017	3:18649056_18655314	18.6491	3	358.974
C3-017	3:18655314_18723479	18.6553	3	359.829
C3-017	3:18723479_18772673	18.7235	3	360.684
C3-017	3:18772673_18827696	18.7727	3	361.538
C3-017	3:18827696_18873078	18.8277	3	362.393
C3-017	3:18873078_18911611	18.8731	3	363.248
C3-017	3:18911611_19406024	18.9116	3	364.103
C3-017	3:19406024_19424649	19.406	3	364.957
C3-017	3:19424649_19425786	19.4246	3	365.812
C3-017	3:19425786_19425876	19.4258	3	366.667
C3-017	3:19425876_19436289	19.4259	3	367.521
C3-017	3:19436289_19443144	19.4363	3	368.376
C3-017	3:19443144_19471694	19.4431	3	369.231
C3-017	3:19471694_19492699	19.4717	3	370.085
C3-017	3:19492699_19531236	19.4927	3	370.94
C3-017	3:19531236_19609217	19.5312	3	371.795
C3-017	3:19609217_19619656	19.6092	3	372.65
C3-017	3:19619656_19686151	19.6197	3	373.504
C3-017	3:19686151_19686658	19.6862	3	374.359
C3-017	3:19686658_19747340	19.6867	3	375.214
C3-017	3:19747340_19839536	19.7473	3	376.068
C3-017	3:19839536_19841744	19.8395	3	376.923
C3-017	3:19841744_19841997	19.8417	3	377.778
C3-017	3:19841997_19842126	19.842	3	378.632
C3-017	3:19842126_19842615	19.8421	3	379.487
C3-017	3:19842615_19853896	19.8426	3	380.342
C3-017	3:19853896_19880294	19.8539	3	381.197
C3-017	3:19880294_19881710	19.8803	3	382.051
C3-017	3:19881710_19881956	19.8817	3	382.906
C3-017	3:19881956_19882909	19.882	3	383.761
C3-017	3:19882909_19902357	19.8829	3	384.615
C3-017	3:19902357_19903851	19.9024	3	385.47
C3-017	3:19903851_19907084	19.9039	3	386.325
C3-017	3:19907084_19961168	19.9071	3	387.179
C3-017	3:19961168_20002944	19.9612	3	388.034
C3-017	3:20002944_20018251	20.0029	3	388.889
C3-017	3:20018251_20018292	20.0183	3	389.744
C3-017	3:20018292_20021288	20.0183	3	390.598
C3-017	3:20021288_20022814	20.0213	3	391.453
C3-017	3:20022814_20107963	20.0228	3	392.308
C3-017	3:20107963_20143432	20.108	3	393.162
C3-017	3:20143432_20143743	20.1434	3	394.017
C3-017	3:20143743_20144843	20.1437	3	394.872
C3-017	3:20144843_20144863	20.1448	3	395.726
C3-017	3:20144863_20145068	20.1449	3	396.581
C3-017	3:20145068_20147826	20.1451	3	397.436
C3-017	3:20147826_20148166	20.1478	3	398.291
C3-017	3:20148166_20149850	20.1482	3	399.145
C3-017	3:20149850_20244101	20.1499	3	400
C3-017	3:20244101_20262665	20.2441	3	400.855
C3-017	3:20262665_20274297	20.2627	3	401.709
C3-017	3:20274297_20285306	20.2743	3	402.564
C3-017	3:20285306_20290946	20.2853	3	403.419
C3-017	3:20290946_20661464	20.2909	3	404.274
C3-017	3:20661464_20665093	20.6615	3	405.128
C3-017	3:20665093_20667720	20.6651	3	405.983
C3-017	3:20667720_20805703	20.6677	3	406.838
C3-017	3:20805703_20807731	20.8057	3	407.692
C3-017	3:20807731_20810186	20.8077	3	408.547
C3-017	3:20810186_20926804	20.8102	3	409.402
C3-017	3:20926804_20964272	20.9268	3	410.256
C3-017	3:20964272_20972453	20.9643	3	411.111
C3-017	3:20972453_21094999	20.9725	3	411.966
C3-017	3:21094999_21190306	21.095	3	412.821
C3-017	3:21190306_21268335	21.1903	3	413.675
C3-017	3:21268335_21356523	21.2683	3	414.53
C3-017	3:21356523_21385778	21.3565	3	415.385
C3-017	3:21385778_21394942	21.3858	3	416.239
C3-017	3:21394942_21431468	21.3949	3	417.094
C3-017	3:21431468_21462637	21.4315	3	417.949
C3-017	3:21462637_21494213	21.4626	3	418.803
C3-017	3:21494213_21532008	21.4942	3	419.658
C3-017	3:21532008_21589705	21.532	3	420.513
C3-017	3:21589705_21589903	21.5897	3	421.368
C3-017	3:21589903_21596297	21.5899	3	422.222
C3-017	3:21596297_21615932	21.5963	3	423.077
C3-017	3:21615932_21831639	21.6159	3	423.932
C3-017	3:21831639_21832579	21.8316	3	424.786
C3-017	3:21832579_21833497	21.8326	3	425.641
C3-017	3:21833497_21874370	21.8335	3	426.496
C3-017	3:21874370_22071662	21.8744	3	427.35
C3-017	3:22071662_22078250	22.0717	3	428.205
C3-017	3:22078250_22079450	22.0783	3	429.06
C3-017	3:22079450_22079849	22.0795	3	429.915
C3-017	3:22079849_22088327	22.0798	3	430.769
C3-017	3:22088327_22089595	22.0883	3	431.624
C3-017	3:22089595_22092182	22.0896	3	432.479
C3-017	3:22092182_22093938	22.0922	3	433.333
C3-017	3:22093938_22100836	22.0939	3	434.188
C3-017	3:22100836_22188247	22.1008	3	435.043
C3-017	3:22188247_22199105	22.1882	3	435.897
C3-017	3:22199105_22260352	22.1991	3	436.752
C3-017	3:22260352_22281725	22.2604	3	437.607
C3-017	3:22281725_22297072	22.2817	3	438.462
C3-017	3:22297072_22373071	22.2971	3	439.316
C3-017	3:22373071_22399201	22.3731	3	440.171
C3-017	3:22399201_22410110	22.3992	3	441.026
C3-017	3:22410110_22436287	22.4101	3	441.88
C3-017	3:22436287_22622225	22.4363	3	442.735
C3-017	3:22622225_22689076	22.6222	3	443.59
C3-017	3:22689076_22813208	22.6891	3	444.444
C3-017	3:22813208_22817959	22.8132	3	445.299
C3-017	3:22817959_22820123	22.818	3	446.154
C3-017	3:22820123_22831649	22.8201	3	447.009
C3-017	3:22831649_22943290	22.8316	3	447.863
C3-017	3:22943290_22952560	22.9433	3	448.718
C3-017	3:22952560_23049134	22.9526	3	449.573
C3-017	3:23049134_23114945	23.0491	3	450.427
C3-017	3:23114945_23171999	23.1149	3	451.282
C3-017	3:23171999_23223777	23.172	3	452.137
C3-017	3:23223777_23224123	23.2238	3	452.991
C3-017	3:23224123_23224985	23.2241	3	453.846
C3-017	3:23224985_23240129	23.225	3	454.701
C3-017	3:23240129_23240365	23.2401	3	455.556
C3-017	3:23240365_23242471	23.2404	3	456.41
C3-017	3:23242471_23243344	23.2425	3	457.265
C3-017	3:23243344_23244729	23.2433	3	458.12
C3-017	3:23244729_23246932	23.2447	3	458.974
C3-017	3:23246932_23247197	23.2469	3	459.829
C3-017	3:23247197_23247861	23.2472	3	460.684
C3-017	3:23247861_23270035	23.2479	3	461.538
C3-017	3:23270035_23299753	23.27	3	462.393
C3-017	3:23299753_23300422	23.2998	3	463.248
C3-017	3:23300422_23318077	23.3004	3	464.103
C3-017	3:23318077_23361444	23.3181	3	464.957
C3-017	3:23361444_23459830	23.3614	3	465.812
C3-017	4:1_61175	1e-06	4	0
C3-017	4:61175_67356	0.061175	4	0.854701
C3-017	4:67356_77079	0.067356	4	1.7094
C3-017	4:77079_95412	0.077079	4	2.5641
C3-017	4:95412_101154	0.095412	4	3.4188
C3-017	4:101154_157172	0.101154	4	4.2735
C3-017	4:157172_189572	0.157172	4	5.12821
C3-017	4:189572_246620	0.189572	4	5.98291
C3-017	4:246620_249514	0.24662	4	6.83761
C3-017	4:249514_249796	0.249514	4	7.69231
C3-017	4:249796_258729	0.249796	4	8.54701
C3-017	4:258729_350167	0.258729	4	9.40171
C3-017	4:350167_350172	0.350167	4	10.2564
C3-017	4:350172_355054	0.350172	4	11.1111
C3-017	4:355054_373524	0.355054	4	11.9658
C3-017	4:373524_381356	0.373524	4	12.8205
C3-017	4:381356_382682	0.381356	4	13.6752
C3-017	4:382682_394741	0.382682	4	14.5299
C3-017	4:394741_410421	0.394741	4	15.3846
C3-017	4:410421_436130	0.410421	4	16.2393
C3-017	4:436130_464054	0.43613	4	17.094
C3-017	4:464054_495009	0.464054	4	17.9487
C3-017	4:495009_536022	0.495009	4	18.8034
C3-017	4:536022_552516	0.536022	4	19.6581
C3-017	4:552516_552638	0.552516	4	20.5128
C3-017	4:552638_553481	0.552638	4	21.3675
C3-017	4:553481_553588	0.553481	4	22.2222
C3-017	4:553588_642569	0.553588	4	23.0769
C3-017	4:642569_675706	0.642569	4	23.9316
C3-017	4:675706_689631	0.675706	4	24.7863
C3-017	4:689631_712984	0.689631	4	25.641
C3-017	4:712984_714663	0.712984	4	26.4957
C3-017	4:714663_716538	0.714663	4	27.3504
C3-017	4:716538_717730	0.716538	4	28.2051
C3-017	4:717730_734484	0.71773	4	29.0598
C3-017	4:734484_775525	0.734484	4	29.9145
C3-017	4:775525_785071	0.775525	4	30.7692
C3-017	4:785071_786510	0.785071	4	31.6239
C3-017	4:786510_815346	0.78651	4	32.4786
C3-017	4:815346_834191	0.815346	4	33.3333
C3-017	4:834191_834900	0.834191	4	34.188
C3-017	4:834900_845066	0.8349	4	35.0427
C3-017	4:845066_862593	0.845066	4	35.8974
C3-017	4:862593_903004	0.862593	4	36.7521
C3-017	4:903004_1049145	0.903004	4	37.6068
C3-017	4:1049145_1207572	1.04914	4	38.4615
C3-017	4:1207572_1225961	1.20757	4	39.3162
C3-017	4:1225961_1231991	1.22596	4	40.1709
C3-017	4:1231991_1250968	1.23199	4	41.0256
C3-017	4:1250968_1253531	1.25097	4	41.8803
C3-017	4:1253531_1290192	1.25353	4	42.735
C3-017	4:1290192_1361752	1.29019	4	43.5897
C3-017	4:1361752_1483102	1.36175	4	44.4444
C3-017	4:1483102_1535972	1.4831	4	45.2991
C3-017	4:1535972_1543630	1.53597	4	46.1538
C3-017	4:1543630_1544263	1.54363	4	47.0085
C3-017	4:1544263_1561110	1.54426	4	47.8632
C3-017	4:1561110_1570119	1.56111	4	48.7179
C3-017	4:1570119_1570786	1.57012	4	49.5726
C3-017	4:1570786_1574255	1.57079	4	50.4274
C3-017	4:1574255_1580911	1.57425	4	51.2821
C3-017	4:1580911_1596708	1.58091	4	52.1368
C3-017	4:1596708_1610508	1.59671	4	52.9915
C3-017	4:1610508_1611996	1.61051	4	53.8462
C3-017	4:1611996_1622935	1.612	4	54.7009
C3-017	4:1622935_1624851	1.62294	4	55.5556
C3-017	4:1624851_1634466	1.62485	4	56.4103
C3-017	4:1634466_1637142	1.63447	4	57.265
C3-017	4:1637142_1768327	1.63714	4	58.1197
C3-017	4:1768327_1769581	1.76833	4	58.9744
C3-017	4:1769581_1770377	1.76958	4	59.8291
C3-017	4:1770377_1792522	1.77038	4	60.6838
C3-017	4:1792522_1850540	1.79252	4	61.5385
C3-017	4:1850540_1873133	1.85054	4	62.3932
C3-017	4:1873133_1885999	1.87313	4	63.2479
C3-017	4:1885999_1887388	1.886	4	64.1026
C3-017	4:1887388_2034023	1.88739	4	64.9573
C3-017	4:2034023_2057255	2.03402	4	65.812
C3-017	4:2057255_2127973	2.05726	4	66.6667
C3-017	4:2127973_2177960	2.12797	4	67.5214
C3-017	4:2177960_2335221	2.17796	4	68.3761
C3-017	4:2335221_2406670	2.33522	4	69.2308
C3-017	4:2406670_2486494	2.40667	4	70.0855
C3-017	4:2486494_2544340	2.48649	4	70.9402
C3-017	4:2544340_2554771	2.54434	4	71.7949
C3-017	4:2554771_2580576	2.55477	4	72.6496
C3-017	4:2580576_2757462	2.58058	4	73.5043
C3-017	4:2757462_2758400	2.75746	4	74.359
C3-017	4:2758400_2772087	2.7584	4	75.2137
C3-017	4:2772087_2777623	2.77209	4	76.0684
C3-017	4:2777623_2778669	2.77762	4	76.9231
C3-017	4:2778669_2778977	2.77867	4	77.7778
C3-017	4:2778977_2779451	2.77898	4	78.6325
C3-017	4:2779451_2780070	2.77945	4	79.4872
C3-017	4:2780070_2780182	2.78007	4	80.3419
C3-017	4:2780182_2780732	2.78018	4	81.1966
C3-017	4:2780732_2781904	2.78073	4	82.0513
C3-017	4:2781904_2785781	2.7819	4	82.906
C3-017	4:2785781_2786078	2.78578	4	83.7607
C3-017	4:2786078_2798613	2.78608	4	84.6154
C3-017	4:2798613_2804052	2.79861	4	85.4701
C3-017	4:2804052_2811921	2.80405	4	86.3248
C3-017	4:2811921_3001572	2.81192	4	87.1795
C3-017	4:8008548_8021148	8.00855	4	88.0342
C3-017	4:8021148_8063792	8.02115	4	88.8889
C3-017	4:8063792_8081261	8.06379	4	89.7436
C3-017	4:8081261_8089454	8.08126	4	90.5983
C3-017	4:8089454_8136736	8.08945	4	91.453
C3-017	4:8136736_8139684	8.13674	4	92.3077
C3-017	4:8139684_8153802	8.13968	4	93.1624
C3-017	4:8153802_8263849	8.1538	4	94.0171
C3-017	4:8263849_8310355	8.26385	4	94.8718
C3-017	4:8310355_8400318	8.31035	4	95.7265
C3-017	4:8400318_8513651	8.40032	4	96.5812
C3-017	4:8513651_8544202	8.51365	4	97.4359
C3-017	4:8544202_8544216	8.5442	4	98.2906
C3-017	4:8544216_8569783	8.54422	4	99.1453
C3-017	4:8569783_8712726	8.56978	4	100
C3-017	4:8712726_8783807	8.71273	4	100.855
C3-017	4:8783807_8979649	8.78381	4	101.709
C3-017	4:8979649_9083393	8.97965	4	102.564
C3-017	4:9083393_9133436	9.08339	4	103.419
C3-017	4:9133436_9180816	9.13344	4	104.274
C3-017	4:9180816_9181890	9.18082	4	105.128
C3-017	4:9181890_9182091	9.18189	4	105.983
C3-017	4:9182091_9182169	9.18209	4	106.838
C3-017	4:9182169_9182270	9.18217	4	107.692
C3-017	4:9182270_9319158	9.18227	4	108.547
C3-017	4:9319158_9359503	9.31916	4	109.402
C3-017	4:9359503_9360336	9.3595	4	110.256
C3-017	4:9360336_9361515	9.36034	4	111.111
C3-017	4:9361515_9361888	9.36152	4	111.966
C3-017	4:9361888_9362804	9.36189	4	112.821
C3-017	4:9362804_9366304	9.3628	4	113.675
C3-017	4:9366304_9375743	9.3663	4	114.53
C3-017	4:9375743_9384764	9.37574	4	115.385
C3-017	4:9384764_9451819	9.38476	4	116.239
C3-017	4:9451819_9453212	9.45182	4	117.094
C3-017	4:9453212_9522168	9.45321	4	117.949
C3-017	4:9522168_9550296	9.52217	4	118.803
C3-017	4:9550296_9551826	9.5503	4	119.658
C3-017	4:9551826_9744917	9.55183	4	120.513
C3-017	4:9744917_9746241	9.74492	4	121.368
C3-017	4:9746241_9747778	9.74624	4	122.222
C3-017	4:9747778_9753334	9.74778	4	123.077
C3-017	4:9753334_9753570	9.75333	4	123.932
C3-017	4:9753570_9760813	9.75357	4	124.786
C3-017	4:9760813_9760822	9.76081	4	125.641
C3-017	4:9760822_9764821	9.76082	4	126.496
C3-017	4:9764821_9764937	9.76482	4	127.35
C3-017	4:9764937_9765041	9.76494	4	128.205
C3-017	4:9765041_9765051	9.76504	4	129.06
C3-017	4:9765051_9766942	9.76505	4	129.915
C3-017	4:9766942_9768493	9.76694	4	130.769
C3-017	4:9768493_9769150	9.76849	4	131.624
C3-017	4:9769150_9773412	9.76915	4	132.479
C3-017	4:9773412_9960246	9.77341	4	133.333
C3-017	4:9960246_9977215	9.96025	4	134.188
C3-017	4:9977215_10004058	9.97721	4	135.043
C3-017	4:10004058_10092374	10.0041	4	135.897
C3-017	4:10092374_10116444	10.0924	4	136.752
C3-017	4:10116444_10155262	10.1164	4	137.607
C3-017	4:10155262_10159444	10.1553	4	138.462
C3-017	4:10159444_10277548	10.1594	4	139.316
C3-017	4:10277548_10391041	10.2775	4	140.171
C3-017	4:10391041_10394942	10.391	4	141.026
C3-017	4:10394942_10443396	10.3949	4	141.88
C3-017	4:10443396_10460304	10.4434	4	142.735
C3-017	4:10460304_10463023	10.4603	4	143.59
C3-017	4:10463023_10497245	10.463	4	144.444
C3-017	4:10497245_10505232	10.4972	4	145.299
C3-017	4:10505232_10577739	10.5052	4	146.154
C3-017	4:10577739_10600458	10.5777	4	147.009
C3-017	4:10600458_10610289	10.6005	4	147.863
C3-017	4:10610289_10615089	10.6103	4	148.718
C3-017	4:10615089_10616222	10.6151	4	149.573
C3-017	4:10616222_10617120	10.6162	4	150.427
C3-017	4:10617120_10617377	10.6171	4	151.282
C3-017	4:10617377_10617481	10.6174	4	152.137
C3-017	4:10617481_10618917	10.6175	4	152.991
C3-017	4:10618917_10619209	10.6189	4	153.846
C3-017	4:10619209_10620943	10.6192	4	154.701
C3-017	4:10620943_10622364	10.6209	4	155.556
C3-017	4:10622364_10628280	10.6224	4	156.41
C3-017	4:10628280_10628367	10.6283	4	157.265
C3-017	4:10628367_10635854	10.6284	4	158.12
C3-017	4:10635854_10637449	10.6359	4	158.974
C3-017	4:10637449_10637486	10.6374	4	159.829
C3-017	4:10637486_10637534	10.6375	4	160.684
C3-017	4:10637534_10637554	10.6375	4	161.538
C3-017	4:10637554_10637866	10.6376	4	162.393
C3-017	4:10637866_10646162	10.6379	4	163.248
C3-017	4:10646162_10654975	10.6462	4	164.103
C3-017	4:10654975_10657292	10.655	4	164.957
C3-017	4:10657292_10658837	10.6573	4	165.812
C3-017	4:10658837_10661454	10.6588	4	166.667
C3-017	4:10661454_10813626	10.6615	4	167.521
C3-017	4:10813626_10838306	10.8136	4	168.376
C3-017	4:10838306_10851174	10.8383	4	169.231
C3-017	4:10851174_10854360	10.8512	4	170.085
C3-017	4:10854360_10859038	10.8544	4	170.94
C3-017	4:10859038_10859176	10.859	4	171.795
C3-017	4:10859176_10905948	10.8592	4	172.65
C3-017	4:10905948_10986724	10.9059	4	173.504
C3-017	4:10986724_10988684	10.9867	4	174.359
C3-017	4:10988684_10989011	10.9887	4	175.214
C3-017	4:10989011_10989210	10.989	4	176.068
C3-017	4:10989210_10989552	10.9892	4	176.923
C3-017	4:10989552_10990737	10.9896	4	177.778
C3-017	4:10990737_10991477	10.9907	4	178.632
C3-017	4:10991477_10991791	10.9915	4	179.487
C3-017	4:10991791_10998053	10.9918	4	180.342
C3-017	4:10998053_11020673	10.9981	4	181.197
C3-017	4:11020673_11020682	11.0207	4	182.051
C3-017	4:11020682_11022278	11.0207	4	182.906
C3-017	4:11022278_11022300	11.0223	4	183.761
C3-017	4:11022300_11022459	11.0223	4	184.615
C3-017	4:11022459_11022960	11.0225	4	185.47
C3-017	4:11022960_11024586	11.023	4	186.325
C3-017	4:11024586_11132563	11.0246	4	187.179
C3-017	4:11132563_11208622	11.1326	4	188.034
C3-017	4:11208622_11223742	11.2086	4	188.889
C3-017	4:11223742_11441214	11.2237	4	189.744
C3-017	4:11441214_11559908	11.4412	4	190.598
C3-017	4:11559908_11599621	11.5599	4	191.453
C3-017	4:11599621_11614445	11.5996	4	192.308
C3-017	4:11614445_11614482	11.6144	4	193.162
C3-017	4:11614482_11683364	11.6145	4	194.017
C3-017	4:11683364_11698253	11.6834	4	194.872
C3-017	4:11698253_11748423	11.6983	4	195.726
C3-017	4:11748423_11750486	11.7484	4	196.581
C3-017	4:11750486_11763360	11.7505	4	197.436
C3-017	4:11763360_11773036	11.7634	4	198.291
C3-017	4:11773036_11773233	11.773	4	199.145
C3-017	4:11773233_11773431	11.7732	4	200
C3-017	4:11773431_11788172	11.7734	4	200.855
C3-017	4:11788172_11789705	11.7882	4	201.709
C3-017	4:11789705_11791000	11.7897	4	202.564
C3-017	4:11791000_11794867	11.791	4	203.419
C3-017	4:11794867_11890448	11.7949	4	204.274
C3-017	4:11890448_11972510	11.8904	4	205.128
C3-017	4:11972510_12014679	11.9725	4	205.983
C3-017	4:12014679_12015209	12.0147	4	206.838
C3-017	4:12015209_12118471	12.0152	4	207.692
C3-017	4:12118471_12139437	12.1185	4	208.547
C3-017	4:12139437_12139832	12.1394	4	209.402
C3-017	4:12139832_12147352	12.1398	4	210.256
C3-017	4:12147352_12305602	12.1474	4	211.111
C3-017	4:12305602_12305645	12.3056	4	211.966
C3-017	4:12305645_12310322	12.3056	4	212.821
C3-017	4:12310322_12315632	12.3103	4	213.675
C3-017	4:12315632_12317428	12.3156	4	214.53
C3-017	4:12317428_12325187	12.3174	4	215.385
C3-017	4:12325187_12341396	12.3252	4	216.239
C3-017	4:12341396_12342103	12.3414	4	217.094
C3-017	4:12342103_12350305	12.3421	4	217.949
C3-017	4:12350305_12350711	12.3503	4	218.803
C3-017	4:12350711_12396192	12.3507	4	219.658
C3-017	4:12396192_12490093	12.3962	4	220.513
C3-017	4:12490093_12824248	12.4901	4	221.368
C3-017	4:12824248_12832394	12.8242	4	222.222
C3-017	4:12832394_12906943	12.8324	4	223.077
C3-017	4:12906943_12951480	12.9069	4	223.932
C3-017	4:12951480_12952166	12.9515	4	224.786
C3-017	4:12952166_12994046	12.9522	4	225.641
C3-017	4:12994046_13019673	12.994	4	226.496
C3-017	4:13019673_13021449	13.0197	4	227.35
C3-017	4:13021449_13053881	13.0214	4	228.205
C3-017	4:13053881_13059552	13.0539	4	229.06
C3-017	4:13059552_13192582	13.0596	4	229.915
C3-017	4:13192582_13311431	13.1926	4	230.769
C3-017	4:13311431_13317128	13.3114	4	231.624
C3-017	4:13317128_13332830	13.3171	4	232.479
C3-017	4:13332830_13356076	13.3328	4	233.333
C3-017	4:13356076_13367585	13.3561	4	234.188
C3-017	4:13367585_13410928	13.3676	4	235.043
C3-017	4:13410928_13544031	13.4109	4	235.897
C3-017	4:13544031_13698219	13.544	4	236.752
C3-017	4:13698219_13841585	13.6982	4	237.607
C3-017	4:13841585_13841954	13.8416	4	238.462
C3-017	4:13841954_13857503	13.842	4	239.316
C3-017	4:13857503_13901137	13.8575	4	240.171
C3-017	4:13901137_13901397	13.9011	4	241.026
C3-017	4:13901397_13903030	13.9014	4	241.88
C3-017	4:13903030_13924272	13.903	4	242.735
C3-017	4:13924272_13939847	13.9243	4	243.59
C3-017	4:13939847_13940368	13.9398	4	244.444
C3-017	4:13940368_13940920	13.9404	4	245.299
C3-017	4:13940920_13958816	13.9409	4	246.154
C3-017	4:13958816_13964533	13.9588	4	247.009
C3-017	4:13964533_14010272	13.9645	4	247.863
C3-017	4:14010272_14012904	14.0103	4	248.718
C3-017	4:14012904_14090581	14.0129	4	249.573
C3-017	4:14090581_14375365	14.0906	4	250.427
C3-017	4:14375365_14382666	14.3754	4	251.282
C3-017	4:14382666_14385117	14.3827	4	252.137
C3-017	4:14385117_14393832	14.3851	4	252.991
C3-017	4:14393832_14401620	14.3938	4	253.846
C3-017	4:14401620_14512856	14.4016	4	254.701
C3-017	4:14512856_14519946	14.5129	4	255.556
C3-017	4:14519946_14633845	14.5199	4	256.41
C3-017	4:14633845_15073168	14.6338	4	257.265
C3-017	4:15073168_15138025	15.0732	4	258.12
C3-017	4:15138025_15407057	15.138	4	258.974
C3-017	4:15407057_15413032	15.4071	4	259.829
C3-017	4:15413032_15413234	15.413	4	260.684
C3-017	4:15413234_15419718	15.4132	4	261.538
C3-017	4:15419718_15421462	15.4197	4	262.393
C3-017	4:15421462_15421702	15.4215	4	263.248
C3-017	4:15421702_15492380	15.4217	4	264.103
C3-017	4:15492380_15504424	15.4924	4	264.957
C3-017	4:15504424_15524026	15.5044	4	265.812
C3-017	4:15524026_15536043	15.524	4	266.667
C3-017	4:15536043_15543533	15.536	4	267.521
C3-017	4:15543533_15596450	15.5435	4	268.376
C3-017	4:15596450_15606886	15.5965	4	269.231
C3-017	4:15606886_15678811	15.6069	4	270.085
C3-017	4:15678811_15679323	15.6788	4	270.94
C3-017	4:15679323_15684906	15.6793	4	271.795
C3-017	4:15684906_15714722	15.6849	4	272.65
C3-017	4:15714722_15929864	15.7147	4	273.504
C3-017	4:15929864_16096642	15.9299	4	274.359
C3-017	4:16096642_16176369	16.0966	4	275.214
C3-017	4:16176369_16209340	16.1764	4	276.068
C3-017	4:16209340_16253427	16.2093	4	276.923
C3-017	4:16253427_16267013	16.2534	4	277.778
C3-017	4:16267013_16284060	16.267	4	278.632
C3-017	4:16284060_16353920	16.2841	4	279.487
C3-017	4:16353920_16539366	16.3539	4	280.342
C3-017	4:16539366_16542306	16.5394	4	281.197
C3-017	4:16542306_16543561	16.5423	4	282.051
C3-017	4:16543561_16548800	16.5436	4	282.906
C3-017	4:16548800_16570637	16.5488	4	283.761
C3-017	4:16570637_16570902	16.5706	4	284.615
C3-017	4:16570902_16629192	16.5709	4	285.47
C3-017	4:16629192_16679605	16.6292	4	286.325
C3-017	4:16679605_16687206	16.6796	4	287.179
C3-017	4:16687206_16828541	16.6872	4	288.034
C3-017	4:16828541_16860185	16.8285	4	288.889
C3-017	4:16860185_16861105	16.8602	4	289.744
C3-017	4:16861105_17103361	16.8611	4	290.598
C3-017	4:17103361_17105530	17.1034	4	291.453
C3-017	4:17105530_17118056	17.1055	4	292.308
C3-017	4:17118056_17342440	17.1181	4	293.162
C3-017	4:17342440_17497018	17.3424	4	294.017
C3-017	4:17497018_17497952	17.497	4	294.872
C3-017	4:17497952_17503117	17.498	4	295.726
C3-017	4:17503117_17504386	17.5031	4	296.581
C3-017	4:17504386_17516519	17.5044	4	297.436
C3-017	4:17516519_17553067	17.5165	4	298.291
C3-017	4:17553067_17554798	17.5531	4	299.145
C3-017	4:17554798_17577392	17.5548	4	300
C3-017	4:17577392_17647055	17.5774	4	300.855
C3-017	4:17647055_17695670	17.6471	4	301.709
C3-017	4:17695670_17711931	17.6957	4	302.564
C3-017	4:17711931_17775803	17.7119	4	303.419
C3-017	4:17775803_17776819	17.7758	4	304.274
C3-017	4:17776819_17784280	17.7768	4	305.128
C3-017	4:17784280_18017099	17.7843	4	305.983
C3-017	4:18017099_18034236	18.0171	4	306.838
C3-017	4:18034236_18079243	18.0342	4	307.692
C3-017	4:18079243_18081145	18.0792	4	308.547
C3-017	4:18081145_18169681	18.0811	4	309.402
C3-017	4:18169681_18171817	18.1697	4	310.256
C3-017	4:18171817_18173096	18.1718	4	311.111
C3-017	4:18173096_18180793	18.1731	4	311.966
C3-017	4:18180793_18180831	18.1808	4	312.821
C3-017	4:18180831_18180933	18.1808	4	313.675
C3-017	4:18180933_18182053	18.1809	4	314.53
C3-017	4:18182053_18184403	18.1821	4	315.385
C3-017	4:18184403_18186571	18.1844	4	316.239
C3-017	4:18186571_18186627	18.1866	4	317.094
C3-017	4:18186627_18187415	18.1866	4	317.949
C3-017	4:18187415_18189950	18.1874	4	318.803
C3-017	4:18189950_18415759	18.1899	4	319.658
C3-017	4:18415759_18417197	18.4158	4	320.513
C3-017	4:18417197_18429757	18.4172	4	321.368
C3-017	4:18429757_18448777	18.4298	4	322.222
C3-017	4:18448777_18461044	18.4488	4	323.077
C3-017	4:18461044_18466763	18.461	4	323.932
C3-017	4:18466763_18534487	18.4668	4	324.786
C3-017	4:18534487_18542027	18.5345	4	325.641
C3-017	4:18542027_18548693	18.542	4	326.496
C3-017	4:18548693_18585056	18.5487	4	327.35
C3-017	5:1_73311	1e-06	5	0
C3-017	5:73311_120029	0.073311	5	0.854701
C3-017	5:120029_121479	0.120029	5	1.7094
C3-017	5:121479_130929	0.121479	5	2.5641
C3-017	5:130929_133620	0.130929	5	3.4188
C3-017	5:133620_133699	0.13362	5	4.2735
C3-017	5:133699_133783	0.133699	5	5.12821
C3-017	5:133783_152439	0.133783	5	5.98291
C3-017	5:152439_226963	0.152439	5	6.83761
C3-017	5:226963_231442	0.226963	5	7.69231
C3-017	5:231442_369108	0.231442	5	8.54701
C3-017	5:369108_384648	0.369108	5	9.40171
C3-017	5:384648_398556	0.384648	5	10.2564
C3-017	5:398556_404283	0.398556	5	11.1111
C3-017	5:404283_438528	0.404283	5	11.9658
C3-017	5:438528_447352	0.438528	5	12.8205
C3-017	5:447352_537719	0.447352	5	13.6752
C3-017	5:537719_671308	0.537719	5	14.5299
C3-017	5:671308_691536	0.671308	5	15.3846
C3-017	5:691536_765513	0.691536	5	16.2393
C3-017	5:765513_784441	0.765513	5	17.094
C3-017	5:784441_789912	0.784441	5	17.9487
C3-017	5:789912_795943	0.789912	5	18.8034
C3-017	5:795943_802838	0.795943	5	19.6581
C3-017	5:802838_870945	0.802838	5	20.5128
C3-017	5:870945_873592	0.870945	5	21.3675
C3-017	5:873592_888960	0.873592	5	22.2222
C3-017	5:888960_895439	0.88896	5	23.0769
C3-017	5:895439_994404	0.895439	5	23.9316
C3-017	5:994404_994612	0.994404	5	24.7863
C3-017	5:994612_997387	0.994612	5	25.641
C3-017	5:997387_1030548	0.997387	5	26.4957
C3-017	5:1030548_1135758	1.03055	5	27.3504
C3-017	5:1135758_1194227	1.13576	5	28.2051
C3-017	5:1194227_1276958	1.19423	5	29.0598
C3-017	5:1276958_1286205	1.27696	5	29.9145
C3-017	5:1286205_1288098	1.28621	5	30.7692
C3-017	5:1288098_1469893	1.2881	5	31.6239
C3-017	5:1469893_1490150	1.46989	5	32.4786
C3-017	5:1490150_1512906	1.49015	5	33.3333
C3-017	5:1512906_1518714	1.51291	5	34.188
C3-017	5:1518714_1536205	1.51871	5	35.0427
C3-017	5:1536205_1588873	1.53621	5	35.8974
C3-017	5:1588873_1593152	1.58887	5	36.7521
C3-017	5:1593152_1593478	1.59315	5	37.6068
[truncated: 17,186 more rows]
