# Supplementary material for: Species-wide gene editing of a flowering regulator reveals hidden phenotypic variation
Source: PLoS Biol. 2025 Jun 9;23(6):e3003226. doi: 10.1371/journal.pbio.3003226 (PMC12185000; doi:10.1371/journal.pbio.3003226)
Supplement: S5 Table — (XLSX) [file pbio.3003226.s017.xlsx]

## Sheet: File S6
pop	phenotype	chr	marker_name	pos	lod	pval	prop.var	additive.fx	additive.fx_se	L.CI_marker	L.CI_pos	L.CI_lod	R.CI_marker	R.CI_pos	R.CI_lod	lod_phys_pos
C3-008	RLN	1	1:24400263_24497388	105.654	19.2377	0	44.734	-4.07629	0.347843	c1.loc100	100.654	20.9529	c1.loc108	108.654	20.9315	24.4003
C3-008	DAG	1	1:24400263_24497388	105.654	21.3048	0	48.4656	-2.91173	0.257922	c1.loc99	99.6536	19.3989	1:24773735_24857025	109.15	18.9209	24.4003
C3-008	CLN	1	1:24400263_24497388	105.882	9.89017	0	25.8918	-1.385	0.202765	1:22560175_22616564	98.0392	8.33645	1:24858325_24901305	110.458	8.18989	24.4003
C3-008	TLN	1	1:24400263_24497388	105.882	20.4256	0	46.143	-5.44696	0.494096	1:22934777_22939604	100	18.8163	1:24773735_24857025	109.15	17.7852	24.4003
C3-008	RLN	5	5:3580489_4004692	27.451	3.49005	0.045	9.96708	-1.38109	0.48758	c5.loc19	19	4.60552	5:8411494_8617814	48.366	4.8128	3.58049
C3-017	RLN	1	1:24571419_24571725	410.256	24.236	0	62.433	-2.33235	0.196784	1:24336248_24339847	397.436	22.2211	1:24634604_24720665	412.821	21.0256	24.5714
C3-017	TLN	1	1:24571725_24622029	411.111	24.9931	0	63.5646	-2.94691	0.245441	1:24564631_24571419	409.402	23.3709	1:24634604_24720665	412.821	21.0514	24.5717
C3-017	DAG	1	1:24571725_24622029	411.111	15.0696	0	46.1855	-1.375	0.175289	1:24564631_24571419	409.402	13.4386	c1.loc420	420.855	13.1919	24.5717
C3-017	CLN	1	1:24571725_24622029	411.111	10.0003	0	33.2339	-0.61492	0.100282	1:23920404_24049411	391.453	8.20663	1:24634604_24720665	412.821	8.15256	24.5717
C3-019	DAG	1	1:24577060_24628158	118.065	5.19083	0.003	10.878	-0.974985	0.212873	1:22940448_22979217	107.097	2.87772	1:30244434_30427671	166.452	3.19003	24.5771
C3-019	RLN	1	1:29298183_29298723	161.29	7.33538	0	16.9582	-1.25537	0.195348	1:28262987_28304811	149.677	6.78377	1:29813475_29896947	164.516	6.7583	29.2982
C3-019	TLN	1	1:29298183_29298723	161.29	6.35124	0	17.6461	-0.91059	0.361305	c1.loc148	148.645	6.41805	c1.loc165	165.645	6.38651	29.2982
C3-019	RLN	2	2:12464683_12490159	69.6774	5.47681	0	14.1482	-0.451653	0.291904	2:2179571_2180483	36.129	5.35936	c2.loc80	80	5.40446	12.4647
C3-019	TLN	2	2:12464683_12490159	69.6774	6.51337	0	18.372	-1.45875	0.246848	c2.loc64	64	6.49294	2:14124991_14184890	85.1613	6.78221	12.4647
C3-019	CLN	2	2:12932604_12939568	76	5.00492	0.008	13.9846	-0.360955	0.0888555	2:12490159_12542838	70.3226	3.39297	c2.loc98	98	3.15363	12.9326
C3-019	DAG	3	3:16851502_16928992	84.5161	4.80919	0.004	12.0208	-0.0209839	0.314995	3:11307176_11307240	66.4516	2.65627	c3.loc109	109	3.38655	16.8515
C3-019	RLN	5	5:9003057_9057394	61.2903	3.69834	0.025	6.29895	-1.04878	0.197024	5:8278397_8363955	48.3871	1.87881	5:10936502_10936591	80.6452	1.86132	9.00306
C3-021	CLN	3	3:4308135_4749996	9.52381	4.73545	0.001	8.9572	-0.410633	0.150523	3:1171865_2202160	2.04082	3.5437	3:10278035_10342292	45.5782	3.90297	4.30814
C3-021	CLN	4	4:10216845_10274416	39.4558	3.56398	0.033	8.46169	0.472053	0.101768	4:9931708_9954864	37.415	3.6805	c4.loc60	60	3.74648	10.2168
C3-021	TLN	4	4:10973154_11028963	46.9388	3.43241	0.046	9.7728	-1.68219	0.433852	4:9931708_9954864	37.415	4.30562	4:13700958_14011711	62.585	4.11238	10.9732
C3-021	CLN	5	5:1950044_1974670	8.84354	13.8746	0	30.859	-0.928537	0.100746	5:1157705_1282520	6.80272	14.2222	5:3475567_3527966	14.2857	14.1839	1.95004
C3-021	RLN	5	5:3605003_4088969	16.3265	14.8603	0	38.0326	-2.01879	0.224793	5:1534557_1950044	8.16327	13.2665	5:6054564_6123477	22.449	13.2661	3.605
C3-021	TLN	5	5:3605003_4088969	16.3265	17.513	0	42.5206	-2.87061	0.27415	5:1282520_1534557	7.48299	17.7966	c5.loc21	21	17.509	3.605
C3-021	DAG	5	5:4988684_5731371	20.4082	5.66438	0	16.7815	-1.12735	0.213295	5:3314835_3475567	13.6054	4.06442	c5.loc34	34	4.11628	4.98868
C3-022	CLN	1	1:7064089_7075923	37.1795	7.48898	0	20.4192	-0.519975	0.091696	c1.loc24	24.641	5.83744	1:7937092_7940925	42.9487	5.95969	7.06409
C3-022	TLN	1	1:24224713_24229401	169.231	13.7459	0	34.244	-2.23249	0.284918	1:23030366_23256085	158.974	12.1384	c1.loc174	174.641	12.0429	24.2247
C3-022	DAG	1	1:24229401_24324243	169.641	14.1047	0	35.039	-1.88447	0.228066	1:23659429_23808372	166.667	13.9789	1:25138571_25280305	176.282	13.4451	24.2294
C3-022	RLN	1	1:24229401_24324243	169.872	12.9862	0	32.7027	-1.84612	0.237428	1:23609047_23629859	165.385	11.4222	c1.loc174	174.641	11.3101	24.2294
C3-022	DAG	5	5:587579_593630	13.4615	3.86716	0.041	9.53912	-0.247277	0.284989	5:1_120376	0	4.00385	c5.loc28	28	3.28555	0.587579
C3-026	CLN	1	1:9099419_9286798	36.3636	3.73476	0.015	9.91999	-0.0313603	0.174254	1:1122306_1358172	4.95868	1.28292	1:18266923_18271330	89.2562	1.54376	9.09942
C3-026	TLN	1	1:26083955_26172553	134.711	5.40115	0.001	20.2048	-0.697005	0.474841	c1.loc121	121.826	6.74312	c1.loc150	150.826	6.65243	26.084
C3-026	DAG	1	1:26522589_26526441	137.826	4.26096	0.007	13.6057	-0.608435	0.423008	1:22472445_22602153	109.091	4.22641	1:30159436_30427671	154.545	4.7948	26.5226
C3-026	RLN	1	1:27217621_27398046	144.628	6.51538	0	24.1885	-0.666672	0.40933	1:25657142_26083955	133.884	7.95216	c1.loc150	150.826	7.96219	27.2176
C3-026	DAG	3	3:7736726_7736919	27.2727	4.03186	0.009	8.38469	1.44123	0.282494	3:1_150757	0	2.76822	3:10685605_10686843	80.9917	2.18739	7.73673
C3-026	CLN	5	5:1986708_2294344	14.876	5.26594	0	12.8235	0.485909	0.112406	5:1_430939	0	3.54518	c5.loc78	78	2.45153	1.98671
C3-026	RLN	5	5:4922260_5009184	19.8347	6.96046	0	25.8109	1.94948	0.264764	5:2294344_3844382	15.7025	8.36841	c5.loc28	28	8.3239	4.92226
C3-026	TLN	5	5:5009184_5284885	20	8.71743	0	30.3356	2.51327	0.310195	5:2294344_3844382	15.7025	10.1177	c5.loc28	28	9.89316	5.00918
C3-026	DAG	5	5:6299330_6913366	26.4463	6.99792	0	21.4731	1.82389	0.2722	5:4453532_4783720	18.1818	6.99495	c5.loc31	31	6.96716	6.29933
C3-030	TLN	1	1:18962471_18962871	97	4.86876	0.001	16.8444	-1.76749	0.374917	1:13130345_13130797	93	2.64537	1:26188282_26236156	141	3.08054	18.9625
C3-030	DAG	1	1:22700403_22703662	116	3.94518	0.012	15.6559	-0.0732702	0.402193	1:12035513_12035760	70	1.48278	1:24984005_25023231	134	2.3419	22.7004
C3-030	RLN	1	1:22770868_22882236	118	5.23837	0.001	19.1284	-1.29729	0.26095	1:13130797_13226010	94	3.52944	1:29839823_30280042	159	3.48828	22.7709
C3-030	TLN	3	3:19579499_19583022	85	3.46618	0.047	11.8264	-0.174077	0.523688	3:16504020_16554508	63	1.73396	3:23357616_23459830	106	2.87655	19.5795
C3-030	RLN	3	3:19579499_19583022	85	3.51868	0.039	11.861	-0.32773	0.392593	3:16504020_16554508	63	1.81247	3:23357616_23459830	106	2.74864	19.5795
C3-030	DAG	5	5:5165553_6899741	22	4.11104	0.004	16.3229	-1.28031	0.273125	5:3252023_3276022	16	2.82212	5:10372749_10482464	51	2.87229	5.16555
C3-041	CLN	1	1:13751696_13759439	126	7.31228	0	12.7206	-0.348926	0.0639555	1:10327249_10406240	108	5.03447	c1.loc143	143.667	4.69185	13.7517
C3-041	DAG	1	1:23613185_23614685	153.333	4.16726	0.013	12.5587	-0.685465	0.156101	1:12155255_12155563	118	2.35071	1:25894279_25920723	177.333	2.65616	23.6132
C3-041	TLN	1	1:23613185_23614685	153.333	17.0983	0	26.196	-1.43953	0.15688	1:23227986_23256241	148.667	14.6494	c1.loc169	169.667	15.1636	23.6132
C3-041	RLN	1	1:23613185_23614685	153.333	14.1472	0	24.3827	-1.13704	0.136651	1:23608352_23613185	152.667	13.0457	1:25504840_25514549	170.667	13.1564	23.6132
C3-041	TLN	2	2:13160828_13282249	83.3333	3.67455	0.029	7.04745	-0.198187	0.202936	2:12178147_12267007	67.3333	3.78515	c2.loc89	89	3.73054	13.1608
C3-041	RLN	2	2:13160828_13282249	83.3333	4.82368	0	9.83578	-0.663701	0.180348	c2.loc68	68	4.97599	c2.loc88	88	5.04481	13.1608
C3-041	TLN	3	3:18220097_18242269	114	8.00912	0	14.8188	-0.757812	0.202794	c3.loc101	101	7.93732	c3.loc118	118	9.02293	18.2201
C3-041	RLN	3	3:18220097_18242269	114	5.4843	0	10.6298	-0.107358	0.135128	c3.loc101	101	5.06695	c3.loc118	118	5.63022	18.2201
C3-041	CLN	3	3:18410093_18510795	115.333	6.38667	0	15.7482	0.124695	0.0855356	3:18034465_18068296	112	6.4694	3:21591305_21676622	138.667	5.84154	18.4101
C3-041	RLN	4	4:1602826_1603134	14	5.5303	0	4.13359	-0.677634	0.176605	c4.loc48	48	1.51324	4:13269447_13274929	61.3333	1.50544	1.60283
C3-041	TLN	4	4:1603134_1609637	14.6667	7.24505	0	2.84345	-1.0724	0.146951	4:1_2820	0	0.830923	4:14213581_14310588	67.3333	0.788673	1.60313
C3-041	CLN	4	4:2785497_2786087	20	6.00126	0	2.00968	-0.361399	0.0607397	4:1_2820	0	0.0710962	4:18558764_18585056	120.667	0.0245137	2.7855
C3-041	CLN	5	5:15625661_15643000	80	3.94049	0.013	7.68159	-0.165242	0.0849094	c5.loc75	75	2.58549	5:21406542_21505987	115.333	2.52934	15.6257
C3-066	CLN	1	1:23114705_23115804	142.949	4.72852	0.001	7.79909	-0.313185	0.0825524	1:21587355_21702698	130.769	2.93966	1:25157130_25231857	167.308	3.1343	23.1147
C3-066	RLN	1	1:24281163_24348813	151.923	8.46806	0	16.426	-0.984964	0.212296	1:22317965_22581839	137.821	8.01961	1:24369569_24402293	153.846	8.20979	24.2812
C3-066	TLN	1	1:24281163_24348813	151.923	8.69213	0	19.1691	-1.27143	0.226911	1:22616537_22720656	139.103	13.1298	c1.loc153	153.641	12.4903	24.2812
C3-066	DAG	1	1:24410763_24419696	155.128	6.9749	0	11.1025	-0.215278	0.184617	1:19111319_19222726	117.949	5.35393	c1.loc173	173.641	4.38933	24.4108
C3-066	DAG	2	2:7321068_7353011	53.2051	3.95727	0.015	4.07197	-0.737509	0.127589	2:1095961_1106896	22.4359	1.12349	2:11087093_11192398	91.6667	1.06391	7.32107
C3-066	RLN	2	2:11888318_11913825	100	9.77977	0	7.08089	0.103137	0.280758	2:8351335_8754305	71.1538	3.02434	c2.loc106	106	3.05059	11.8883
C3-066	TLN	2	2:11888318_11913825	100	10.9529	0	8.00884	-0.396459	0.30098	2:8351335_8754305	71.1538	5.44293	2:12149728_12210768	101.923	5.32993	11.8883
C3-066	CLN	2	2:11913825_12068352	100.641	6.87854	0	5.36629	-0.0658128	0.109294	2:8351335_8754305	71.1538	1.48551	2:15837628_19698289	123.718	1.85132	11.9138
C3-066	CLN	4	4:8393846_8429258	43.5897	8.48632	0	12.5073	-0.473688	0.080683	4:2986133_3045592	41.0256	1.33523	4:9058198_9373762	48.7179	5.3854	8.39385
C3-066	RLN	4	4:16886980_17080695	70.5128	11.6851	0	12.6045	-1.32283	0.213574	c4.loc52	52	5.8841	4:18188815_18197163	75	6.2306	16.887
C3-066	TLN	4	4:16886980_17080695	70.5128	12.0985	0	15.458	-1.83241	0.229005	4:10060036_10159495	53.2051	10.8922	4:18041243_18188815	74.359	10.9357	16.887
C3-066	DAG	4	4:17665734_18009208	73.0769	3.67388	0.028	5.91491	-0.165958	0.181293	4:2986133_3045592	41.0256	0.388556	4:18328513_18585056	76.9231	3.60404	17.6657
C3-066	DAG	5	5:24706557_24717767	174.359	9.56369	0	23.1135	-1.17787	0.140524	5:24127657_24523498	171.795	11.6884	5:26567530_26608289	194.872	11.3781	24.7066
C3-066	CLN	5	5:24922163_25043033	175.641	3.6307	0.037	9.35124	0.097777	0.105899	c5.loc70	70	3.91629	5:26506253_26513011	189.744	3.91912	24.9222
C3-066	TLN	5	5:25043033_25108827	176.282	3.8335	0.016	11.1313	0.65702	0.2976	5:25196083_25217723	178.205	7.5786	5:26515955_26516123	192.949	7.64494	25.043
C3-082	DAG	1	1:3683283_3698337	20.1299	4.19525	0.01	11.5208	-1.57008	0.264981	1:591121_621033	5.84416	4.43984	1:24854293_24912135	167.532	4.60998	3.68328
C3-082	RLN	1	1:10549060_10599906	74.6753	5.65512	0	6.9254	-0.758825	0.42678	c1.loc13	13.6494	3.10949	1:6640729_6686866	42.2078	3.38494	10.5491
C3-082	TLN	1	1:10549060_10599906	74.6753	4.94617	0.004	11.6107	-2.62855	0.342853	1:22108068_22186755	146.104	7.45569	1:24915447_25121433	169.481	7.30983	10.5491
C3-082	CLN	1	1:21734745_21902608	142.208	4.81318	0.009	15.4037	-0.0221342	0.188041	c1.loc141	141.649	6.63703	1:24728826_24825081	166.234	6.97159	21.7347
C3-082	RLN	2	2:10131188_10268649	69.4805	4.40114	0.011	6.45314	1.04914	0.300495	c2.loc43	43	3.12856	2:12831221_12912340	88.961	3.13025	10.1312
C3-082	TLN	2	2:10131188_10268649	69.4805	3.76204	0.028	3.51933	0.78439	0.502369	2:7375441_7380264	44.1558	1.43078	2:19471644_19698289	133.766	2.80772	10.1312
C3-082	CLN	3	3:9393970_9394023	60.3896	4.26457	0.019	14.1503	-0.883463	0.135669	3:8302775_8400713	48.7013	6.44606	3:11806503_11892686	83.7662	6.459	9.39397
C3-082	TLN	3	3:9394023_9395820	61.039	5.052	0.004	16.0777	-0.593761	0.503215	c3.loc62	62	10.5351	3:11105581_11289067	79.2208	10.4559	9.39402
C3-082	RLN	3	3:9470341_9513299	62	4.3617	0.011	13.5916	-0.987811	0.435669	3:8440674_8474927	51.2987	7.19544	3:10838493_11036125	77.2727	7.47842	9.47034
C3-082	DAG	3	3:18064326_18069416	103.247	4.86476	0.002	13.5831	-0.0819199	0.402987	3:17016065_17084945	94.8052	5.60164	c3.loc122	122	5.25317	18.0643
C3-082	RLN	4	4:8387950_8456539	53.8961	4.03601	0.019	11.8337	-1.17858	0.290913	c4.loc51	51	6.21718	4:11322629_11431111	81.8182	6.37472	8.38795
C3-082	TLN	4	4:8387950_8456539	53.8961	3.63042	0.037	12.79	-2.40199	0.377761	4:8263460_8387950	53.2468	8.28857	4:11631040_11632595	84.4156	8.34874	8.38795
C3-082	CLN	5	5:2437430_2449082	14.9351	9.17776	0	20.1092	-0.964915	0.129495	5:895454_908305	5.84416	9.27398	5:5393235_5521073	24.6753	9.29499	2.43743
C3-082	TLN	5	5:3503638_3578570	18.8312	9.16264	0	21.7506	-3.21458	0.360556	5:3175307_3503638	18.1818	13.5148	5:5715244_5724663	25.974	13.5568	3.50364
C3-082	RLN	5	5:4231391_4465257	22.0779	7.62661	0	13.8449	-1.85378	0.303708	5:2339700_2437430	14.2857	7.08541	5:5715244_5724663	25.974	7.48487	4.23139
C3-082	DAG	5	5:25511985_25831308	152.597	8.21543	0	19.9609	-2.1102	0.300798	5:18550239_18875288	118.182	8.50474	c5.loc153	153	8.28918	25.512
C3-085	CLN	1	1:24607533_24708008	151.449	6.82106	0	14.3511	-0.720312	0.129706	1:22641809_22719943	139.855	4.74814	1:24779927_24825523	153.623	4.69174	24.6075
C3-085	RLN	1	1:24607533_24708008	151.449	12.4129	0	28.9394	-3.0014	0.33698	1:23044325_23343339	142.754	12.1207	c1.loc162	162.725	12.2724	24.6075
C3-085	TLN	1	1:24607533_24708008	151.449	12.0479	0	25.9149	-3.6389	0.426521	1:23044325_23343339	142.754	11.3224	c1.loc152	152.725	11.4151	24.6075
C3-085	DAG	1	1:24708008_24717918	151.725	13.8163	0	32.6849	-2.32856	0.246267	1:23044325_23343339	142.754	13.1827	1:24825523_24875338	154.348	13.7584	24.708
C3-085	CLN	2	2:9567760_9765198	59	4.85724	0.002	9.15019	-0.0172837	0.176085	2:1_83777	0	3.05911	c2.loc75	75	2.66214	9.56776
C3-085	DAG	2	2:9567760_9765198	59	3.83958	0.022	5.82045	0.308352	0.340268	2:778682_1049024	22.4638	1.78773	2:12726618_12804715	87.6812	1.80793	9.56776
C3-085	RLN	2	2:9567760_9765198	59	3.76709	0.046	7.67914	-1.95609	0.33646	c2.loc32	32	2.9338	2:10614752_10771326	69.5652	2.87036	9.56776
C3-085	TLN	2	2:9567760_9765198	59	4.2078	0.011	10.5337	-2.44346	0.418279	c2.loc37	37	4.44236	c2.loc68	68	4.44684	9.56776
C3-085	CLN	5	5:2583415_2676373	24.6377	4.85452	0.003	10.7227	-0.549893	0.124291	5:214553_287814	2.17391	2.76906	5:26103789_26138466	158.696	3.10383	2.58342
C3-085	DAG	5	5:26276612_26287321	165	3.8233	0.022	8.4757	-0.928174	0.23256	c5.loc79	79	3.34295	5:26723396_26975502	167.391	4.17226	26.2766
C3-085	RLN	5	5:26287321_26492438	165.942	4.89999	0.004	12.3028	0.268832	0.45869	5:21412556_21443548	121.739	5.30181	5:26723396_26975502	167.391	5.49489	26.2873
C3-085	TLN	5	5:26287321_26492438	165.942	4.62201	0.005	13.2714	-0.035539	0.580916	5:21365515_21396854	120.29	5.65135	5:26217098_26239888	161.594	5.28357	26.2873
C3-087	TLN	1	1:30355358_30427671	150.98	3.84666	0.028	7.14721	-1.39433	0.258151	1:22071097_22080894	150.327	0.954325	1:30355358_30427671	150.98	3.27615	30.3554
C3-087	RLN	1	1:30355358_30427671	150.98	4.84807	0.003	7.04734	-1.33724	0.351911	1:22071097_22080894	150.327	1.19158	1:30355358_30427671	150.98	3.13629	30.3554
C3-087	CLN	2	2:10310208_10375665	59.4771	3.83679	0.017	11.0554	-0.446565	0.0950747	2:2327300_2331270	41.1765	3.12269	2:14196175_14509255	103.922	3.12531	10.3102
C3-087	TLN	2	2:12165186_12175344	78	4.59322	0.007	14.0768	0.78577	0.426788	c2.loc51	51	4.6544	2:16084943_16090326	116.993	4.51833	12.1652
C3-087	RLN	2	2:12165186_12175344	78.4314	3.64066	0.034	11.4039	-0.792266	0.283261	2:10570776_10742839	61.4379	3.32542	2:16328694_16336792	118.954	3.31151	12.1652
C3-087	CLN	3	3:3840157_3925814	6.53595	3.63733	0.029	7.43343	-0.488783	0.12235	3:1851154_2175343	0	2.49814	3:9748070_9805029	44.4444	1.74311	3.84016
C3-087	CLN	5	5:915892_957135	3.26797	3.77406	0.018	9.67824	0.139312	0.151642	5:780718_798970	0	4.05162	c5.loc103	103	2.49677	0.915892
C3-087	TLN	5	5:2094409_2159450	24.8366	4.99591	0.001	7.56492	-1.16715	0.343434	5:780718_798970	0	3.36159	5:15907003_15921018	41.8301	1.75277	2.09441
C3-087	RLN	5	5:2159450_2191660	25	4.49959	0.007	5.32333	0.387944	0.393172	5:780718_798970	0	2.07333	5:26911806_26975502	156.863	1.69268	2.15945
C3-087	DAG	5	5:15105070_15120851	34	3.5634	0.031	10.3629	-0.451844	0.241441	c5.loc2	2	2.04105	5:15590643_15750890	37.9085	1.88718	15.1051
C3-090	CLN	1	1:29444185_29485991	194.079	3.524	0.045	11.4589	0.751598	0.378216	1:28737115_28856010	188.158	3.67164	1:30348971_30427671	199.342	4.67512	29.4442
C3-090	TLN	5	5:5680468_5885270	31.5789	17.2019	0	41.0286	6.71967	0.669024	c5.loc27	27	15.5498	c5.loc34	34	15.4672	5.68047
C3-090	RLN	5	5:5680468_5885270	31.5789	18.4609	0	43.2645	4.73458	0.44779	c5.loc27	27	16.6141	c5.loc34	34	16.4837	5.68047
C3-090	CLN	5	5:5885270_5911250	32.2368	9.94121	0	27.258	2.02246	0.263377	5:3511075_3693869	21.7105	10.2706	c5.loc34	34	10.1505	5.88527
C3-090	DAG	5	5:24621615_24644263	160.526	12.3829	0	32.516	2.70186	0.331141	5:23042219_23090467	155.263	10.7635	5:24796371_24911341	162.5	10.522	24.6216
