# Supplementary material for: Species-wide gene editing of a flowering regulator reveals hidden phenotypic variation
Source: PLoS Biol. 2025 Jun 9;23(6):e3003226. doi: 10.1371/journal.pbio.3003226 (PMC12185000; doi:10.1371/journal.pbio.3003226)
Supplement: S6 Table — (XLSX) [file pbio.3003226.s018.xlsx]

## Sheet: File S5
name	short_name	effect	conditions	geneid	group	chromosome	coord_start_bp
DICER-LIKE 1	DCL1	Positive	SD_and_LD	AT1G01040	flowering_time	1	23146
LATE ELONGATED HYPOCOTYL	LHY	Negative	SD_only	AT1G01060	flowering_time	1	33379
SQUAMOSA PROMOTER BINDING PROTEIN-LIKE 8	SPL8		None	AT1G02065	flower_development	1	365209
GIBBERELLIN 2-OXIDASE 6	GA2ox6	Negative	SD_and_LD	AT1G02400	flowering_time	1	486801
MEDEA , FERTILIZATION INDEPENDENT SEED 1	MEA, FIS1		None	AT1G02580	pend_flowering_time	1	544783
MORF RELATED GENE2	MRG2	Positive	LD_only	AT1G02740	flowering_time	1	599416
CRYPTOCHROME 2	CRY2	Positive	LD_only	AT1G04400	flowering_time	1	1185550
ARABIDOPSIS THALIANA PROTEIN ARGININE METHYLTRANSFERASE 10	ATPRMT10	Positive	SD_and_LD	AT1G04870	flowering_time	1	1373234
TRITHORAX-LIKE PROTEIN 2	ATX2	Negative	SD_and_LD	AT1G05830	flowering_time	1	1754244
SALT TOLERANCE	STO	Positive	SD_only	AT1G06040	flowering_time	1	1828413
BMI1B, DREB2A-INTERACTING PROTEIN 1	AtBMI1B, DRIP1		LD_[no_data_under_SD]	AT1G06770	pend_flowering_time	1	2078911
EARLY IN SHORT DAYS 7 , TILTED 1 , ABA OVERLY SENSITIVE 4	ESD7, TIL1, ABO4	Negative	SD_and_LD	AT1G08260	flowering_time	1	2590944
NUCLEAR FACTOR Y, SUBUNIT C9 , HEME ACTIVATOR PROTEIN (YEAST) HOMOLOG 5C	NF-YC9, HAP5C	Positive	LD_only	AT1G08970	flowering_time	1	2882524
PHYTOCHROME INTERACTING FACTOR 3	PIF3	Negative	SD_and_LD	AT1G09530	pend_flowering_time	1	3076582
PHYTOCHROME A	PHYA	Positive	SD_and_LD	AT1G09570	flowering_time	1	3095256
HYPONASTIC LEAVES 1	HYL1	Positive	SD_[no_data_under_LD]	AT1G09700	pend_flowering_time	1	3137767
CRYPTOCHROME-INTERACTING BASIC-HELIX-LOOP-HELIX 4	CIB4	Positive	LD_[no_data_under_SD]	AT1G10120	flowering_time	1	3304039
OVERLY TOLERANT TO SALT 2	OTS2	Negative	SD_and_LD	AT1G10570	flowering_time	1	3487584
LIGHT-REGULATED WD 1, ANTHOCYANIN11	LWD1, ATAN11	Negative	SD_and_LD	AT1G12910	flowering_time	1	4394897
UBIQUITIN CARRIER PROTEIN 1	UBC1	Negative	SD_and_LD	AT1G14400	flowering_time	1	4927011
GIBBERELLIC ACID INSENSITIVE, RESTORATION ON GROWTH ON AMMONIA 2	GAI, RGA2	Positive	SD_and_LD_(ox)	AT1G14920	flowering_time	1	5149226
GIBBERELLIN 3-OXIDASE 1	GA3OX1	Positive	LD_[no_data_under_SD]	AT1G15550	flowering_time	1	5344478
TOPLESS	TPL	Negative	LD_[no_data_under_SD]	AT1G15750	flowering_time	1	5414817
PROTEIN PHOSPHATASE 2A 55 KDA REGULATORY SUBUNIT B BETA ISOFORM	PP2A-B55BETA	Negative	SD_and_LD	AT1G17720	pend_flowering_time	1	6093208
CLEAVAGE STIMULATING FACTOR 77	CSTF77	Positive	LD_[no_data_under_SD]	AT1G17760	flowering_time	1	6110107
MICRORNA159B	MIR159B	Negative	SD_only	AT1G18075	pend_flowering_time	1	6220648
RECEPTOR FOR ACTIVATED C KINASE 1 A , ARABIDOPSIS THALIANA HOMOLOG OF THE TOBACCO ARCA	RACK1A, ATARCA	Positive	SD_and_LD	AT1G18080	pend_flowering_time	1	6222201
MOTHER OF FT	MFT	Positive	LD_[no_data_under_SD]	AT1G18100	pend_flowering_time	1	6227217
ACTIN-RELATED PROTEIN 4	ARP4	Negative	LD_[no_data_under_SD]	AT1G18450	flowering_time	1	6348107
SAP30 FUNCTION-RELATED 2	AFR2	Negative	SD_and_LD	AT1G19330	flowering_time	1	6680563
AT-HOOK MOTIF NUCLEAR-LOCALIZED PROTEIN 27, ESCAROLA	AHL27, ESC	Negative	SD_and_LD	AT1G20900	pend_flowering_time	1	7272556
METHYL-CPG-BINDING DOMAIN 8	MBD8	Positive	SD_and_LD	AT1G22310	pend_flowering_time	1	7881537
GIGANTEA	GI	Positive	LD_only	AT1G22770	flowering_time	1	8061844
INNER NO OUTER	INO		None	AT1G23420	flower_development	1	8317396
SEPALLATA 3	37865		None	AT1G24260	flower_development	1	8593637
PHYTOCHROME AND FLOWERING TIME 1, MEDIATOR25	PFT1, MED25	Positive	SD_and_LD	AT1G25540	flowering_time	1	8969065
TEMPRANILLO 1 , ETHYLENE RESPONSE DNA BINDING FACTOR 1	TEM1, EDF1	Negative	LD_[no_data_under_SD]	AT1G25560	flowering_time	1	8981677
CRYPTOCHROME-INTERACTING BASIC-HELIX-LOOP-HELIX 5	CIB5	Positive	LD_[no_data_under_SD]	AT1G26260	flowering_time	1	9086853
CAULIFLOWER	CAL		None	AT1G26310	flower_development	1	9100153
CULLIN 3A	CUL3A	Positive	LD_[no_data_under_SD]	AT1G26830	flowering_time	1	9295736
DNAJ HOMOLOG ATJ1	ATJ1	Positive	LD_[no_data_under_SD]	AT1G28210	pend_flowering_time	1	9854546
VASCULAR PLANT ONE ZINC FINGER PROTEIN 1	VOZ1	Positive	LD_only	AT1G28520	flowering_time	1	10029150
GIBBERELLIN 2-OXIDASE 2	GA2ox2	Negative	SD_and_LD	AT1G30040	flowering_time	1	10537648
UNUSUAL FLORAL ORGANS	UFO		None	AT1G30950	flower_development	1	11036180
SUPPRESSOR OF FRIGIDA4	SUF4	Negative	SD_and_LD	AT1G30970	flowering_time	1	11040281
FRIGIDA LIKE 2	FRL2	Negative	None	AT1G31814	flowering_time	1	11412608
RADICAL-INDUCED CELL DEATH 1	RCD1	Negative	SD_and_LD	AT1G32230	flowering_time	1	11612118
FLOWERING BHLH 1	FBH1	Positive	SD_and_LD	AT1G35460	flowering_time	1	13039916
SEUSS	SEU		None	AT1G43850	flower_development	1	16617129
GIBBERELLIN 2-OXIDASE 4	GA2ox4	Negative	SD_and_LD	AT1G47990	flowering_time	1	17698655
G-PROTEIN-COUPLED RECEPTOR 1	GCR1	Positive	LD_[no_data_under_SD]	AT1G48270	pend_flowering_time	1	17827953
PHYTOCHROME-ASSOCIATED PROTEIN PHOSPHATASE 1	FYPP1	Positive	LD_only	AT1G50370	pend_flowering_time	1	18658647
CALCIUM DEPENDENT PROTEIN KINASE 33	CPK33	Positive	LD_[no_data_under_SD]	AT1G50700	flowering_time	1	18781914
GIBBERELLIN 2-OXIDASE 7	GA2ox7	Negative	SD_and_LD	AT1G50960	flowering_time	1	18889549
FLOWERING BHLH 3 , ABA-RESPONSIVE KINASE SUBSTRATE 1 , BASIC HELIX-LOOP-HELIX 122	FBH3, AKS1, BHLH122	Positive	SD_and_LD	AT1G51140	flowering_time	1	18943457
ARABIDOPSIS ASH2 RELATIVE, TRAUCO	ASH2R, TRO	Negative	LD_[no_data_under_SD]	AT1G51450	flowering_time	1	19074371
PROTEIN PHOSPHATASE 2A 55 KDA REGULATORY SUBUNIT B ALPHA ISOFORM	PP2A-B55ALPHA	Negative	SD_and_LD	AT1G51690	pend_flowering_time	1	19164063
FAR1-RELATED SEQUENCE 6	FRS6	Negative	SD_only	AT1G52520	pend_flowering_time	1	19565769
HISTONE H2A 9	HTA9	Negative	SD_and_LD	AT1G52740	flowering_time	1	19645268
SPA1-RELATED 4	SPA4	Negative	SD_only	AT1G53090	flowering_time	1	19783352
SQUAMOSA PROMOTER BINDING PROTEIN-LIKE 4	SPL4	Positive	LD_[no_data_under_SD]	AT1G53160	flowering_time	1	19806419
AtRRP6L1	RRP6L1	Positive	LD_[no_data_under_SD]	AT1G54440	flowering_time	1	20323036
NUCLEAR FACTOR Y, SUBUNIT C3	NF-YC3	Positive	LD_only	AT1G54830	flowering_time	1	20451083
HISTONE MONO-UBIQUITINATION 2	HUB2	Negative	SD_and_LD	AT1G55250	flowering_time	1	20607030
MEDIATOR 13, GRAND CENTRAL, MACCHI-BOU 2	MED13, GCT, MAB2	Positive	LD_only	AT1G55325	flowering_time	1	20637380
VARIANT IN METHYLATION 1, ORTHRUS 2	VIM1, ORTH2	Negative	SD_and_LD	AT1G57820	flowering_time	1	21414170
OVERLY TOLERANT TO SALT 1, UB-LIKE PROTEASE 1D	OTS1, ULP1D	Negative	SD_and_LD	AT1G60220	flowering_time	1	22208332
VERNALIZATION INDEPENDENCE 5	VIP5	Negative	SD_and_LD	AT1G61040	flowering_time	1	22483207
SHOOT MERISTEMLESS, SHOOTLESS, WALDMEISTER 1	STM, SHL, WAM1		None	AT1G62360	flower_development	1	23058582
LSD1-LIKE 1	LDL1	Positive	SD_[no_data_under_LD]	AT1G62830	flowering_time	1	23264490
FLOWERING LOCUS T	FT	Positive	SD_and_LD	AT1G65480	flowering_time	1	24331428
VARIANT IN METHYLATION 2	VIM2	Negative	LD_[no_data_under_SD]	AT1G66050	flowering_time	1	24589487
RGA-LIKE PROTEIN 1	RGL1	Negative	LD_[no_data_under_SD]	AT1G66350	flowering_time	1	24748195
AT-STUbl4	AT-STUbl4	Positive	SD_and_LD	AT1G66650	flowering_time	1	24860113
FLAVIN-BINDING, KELCH REPEAT, F BOX 1 , ADAGIO 3	FKF1, ADO3	Positive	SD_only	AT1G68050	flowering_time	1	25508676
PERIANTHIA , TGACG SEQUENCE-SPECIFIC BINDING PROTEIN 8	PAN, TGA8		None	AT1G68640	flower_development	1	25769576
TEMPRANILLO 2 , RELATED TO ABI3/VP1 2	TEM2, RAV2	Negative	LD_[no_data_under_SD]	AT1G68840	flowering_time	1	25880323
APETALA1	AP1		None	AT1G69120	flowering_time	1	25982330
APETALA1	AP1		None	AT1G69120	flower_development	1	25982330
CYCLING DOF FACTOR 5	CDF5	Negative	SD_and_LD	AT1G69570	flowering_time	1	26161528
AGAMOUS-LIKE 12, XAANTAL1	AGL12, XAL1	Positive	LD_only	AT1G71692	pend_flowering_time	1	26952645
CLEAVAGE STIMULATING FACTOR 64	CSTF64	Positive	LD_[no_data_under_SD]	AT1G71800	flowering_time	1	26999452
PHYTOCHROME-DEPENDENT LATE-FLOWERING	PHL	Positive	LD_only	AT1G72390	flowering_time	1	27245165
MICRORNA159A	MIR159A	Negative	SD_only	AT1G73687	pend_flowering_time	1	27713234
SAP30 FUNCTION-RELATED 1	AFR1	Negative	SD_and_LD	AT1G75060	flowering_time	1	28181275
AT-HOOK MOTIF NUCLEAR-LOCALIZED PROTEIN 29, SUPPRESSOR OF PHYB-4#3	AHL29, SOB3	Negative	SD_and_LD	AT1G76500	pend_flowering_time	1	28705527
SET DOMAIN GROUP 26, ASH1-RELATED PROTEIN 1	SDG26, ASHH1	Positive	SD_and_LD	AT1G76710	flowering_time	1	28789729
FLOWERING LOCUS M, MADS AFFECTING FLOWERING 1, AGAMOUS-LIKE 27	FLM, MAF1, AGL27	Negative	SD_and_LD	AT1G77080	flowering_time	1	28955637
EARLY FLOWERING IN SHORT DAYS , SET DOMAIN GROUP 8	EFS, SDG8	Negative	SD_and_LD	AT1G77300	flowering_time	1	29039922
GIBBERELLIN 2-OXIDASE 1	GA2ox1	Negative	SD_and_LD	AT1G78440	flowering_time	1	29511599
TREHALOSE-6-PHOSPHATE SYNTHASE 1	TPS1	Positive	SD_and_LD	AT1G78580	flowering_time	1	29552340
NUCLEAR PORE ANCHOR	NUA	Positive	SD_and_LD	AT1G79280	pend_flowering_time	1	29819142
ALTERED PHLOEM DEVELOPMENT, WOODY, FE	APL, WDY, FE	Positive	LD_only	AT1G79430	flowering_time	1	29877228
GA REQUIRING 2 , ARABIDOPSIS THALIANA ENT-KAURENE SYNTHASE 1	GA2, ATKS1	Positive	SD_and_LD	AT1G79460	flowering_time	1	29890392
EARLY FLOWERING 7	ELF7	Negative	SD_and_LD	AT1G79730	flowering_time	1	30000538
FAR1-RELATED SEQUENCE 8	FRS8	Negative	SD_only	AT1G80010	pend_flowering_time	1	30097401
PRE-MRNA PROCESSING 8, ABNORMAL SUSPENSOR 2, EMBRYO DEFECTIVE 33	PRP8, SUS2, EMB33	Positive	LD_[no_data_under_SD]	AT1G80070	flowering_time	1	30118052
GIBBERELLIN 3-OXIDASE 2	GA3OX2	Positive	LD_[no_data_under_SD]	AT1G80340	flowering_time	1	30200693
REPRESSOR OF GA1-3 1	RGA1	Negative	SD_only	AT2G01570	flowering_time	2	255249
UBIQUITIN CARRIER PROTEIN 2	UBC2	Negative	SD_and_LD	AT2G02760	flowering_time	2	773684
EARLY FLOWERING MYB FLOWERING	EFM	Negative	SD_and_LD	AT2G03500	flowering_time	2	1059710
SEPALLATA 4	38231		None	AT2G03710	flower_development	2	1129268
EARLY FLOWERING 8, VERNALIZATION INDEPENDENCE 6	ELF8, VIP6	Negative	SD_and_LD	AT2G06210	flowering_time	2	2428903
ABA HYPERSENSITIVE 1 , CAP-BINDING PROTEIN 80	ABH1, CBP80	Negative	SD_and_LD	AT2G13540	flowering_time	2	5636884
CALCIUM DEPENDENT PROTEIN KINASE 6	CPK6	Positive	LD_[no_data_under_SD]	AT2G17290	flowering_time	2	7516415
FD PARALOG, BASIC REGION/LEUCINE ZIPPER MOTIF 27	FDP, BZIP27	Positive	LD_[no_data_under_SD]	AT2G17770	flowering_time	2	7723103
WUSCHEL	WUS		None	AT2G17950	flower_development	2	7808871
HOMOLOG OF YEAST YAF9 B, TBP-ASSOCIATED FACTOR 14	YAF9B, TAF14	Negative	SD_and_LD	AT2G18000	pend_flowering_time	2	7829035
PEPTIDYLPROLYL CIS/TRANS ISOMERASE, NIMA-INTERACTING 1	PIN1AT	Positive	SD_and_LD	AT2G18040	pend_flowering_time	2	7842164
PHYTOCHROME B	PHYB	Negative	SD_and_LD	AT2G18790	flowering_time	2	8139881
VIN3-LIKE 3 , VERNALIZATION5/VIN3-LIKE 2	VIL3, VEL2	Positive	SD_[no_data_under_LD]	AT2G18880	flowering_time	2	8172189
LOV KELCH PROTEIN 2	LKP2	Positive	LD_only	AT2G18915	flowering_time	2	8194572
MICRORNA156G	MIR156G	Negative	SD_and_LD	AT2G19425	flowering_time	2	8412516
FVE , MULTICOPY SUPPRESSOR OF IRA1 4	FVE, MSI4	Positive	SD_and_LD	AT2G19520	flowering_time	2	8455936
GOLDEN2-LIKE 1, GBFS PRO-RICH REGION-INTERACTING FACTOR 1	GLK1, GPRI1	Negative	SD_and_LD	AT2G20570	flowering_time	2	8855358
ULTRAPETALA2	ULT2		None	AT2G20825	flower_development	2	8965756
FIONA 1	FIO1	Negative	SD_and_LD	AT2G21070	flowering_time	2	9040852
GLYCINE-RICH RNA-BINDING PROTEIN 7, COLD, CIRCADIAN RHYTHM, AND RNA BINDING 2	GRP7, CCR2	Positive	SD_and_LD	AT2G21660	flowering_time	2	9265249
MEDIATOR 18	MED18	Positive	SD_and_LD	AT2G22370	flowering_time	2	9500815
SHORT VEGETATIVE PHASE	SVP	Negative	SD_and_LD	AT2G22540	flowering_time	2	9579874
AGAMOUS-LIKE 17	AGL17	Positive	SD_only	AT2G22630	flowering_time	2	9618372
CURLY LEAF , SETDOMAIN GROUP 1	CLF, SDG1	Negative	SD_and_LD	AT2G23380	flowering_time	2	9955553
SU(VAR)3-9-RELATED PROTEIN 5	SUVR5	Positive	LD_[no_data_under_SD]	AT2G23740	flowering_time	2	10097559
MICRORNA156A	MIR156A	Negative	SD_and_LD	AT2G25095	flowering_time	2	10676472
PICKLE , SUPPRESSOR OF SLR 2, CYTOKININ-HYPERSENSITIVE 2	PKL, SSL2, CKH2	Positive	LD_[no_data_under_SD]	AT2G25170	pend_flowering_time	2	10713807
PICKLE , SUPPRESSOR OF SLR 2, CYTOKININ-HYPERSENSITIVE 2	PKL, SSL2, CKH2	Positive	LD_[no_data_under_SD]	AT2G25170	flower_development	2	10713807
EARLY FLOWERING 3	ELF3	Negative	SD_and_LD	AT2G25930	flowering_time	2	11059035
ERECTA	ER			AT2G26330	flowering_time	2	11208183
ARABIDOPSIS THALIANA CENTRORADIALIS	ATC	Negative	SD_and_LD	AT2G27550	flowering_time	2	11773251
POUND-FOOLISH , BEL1-LIKE HOMEODOMAIN 8	PNF, BLH8		None	AT2G27990	flower_development	2	11921433
MICRORNA172A	MIR172A	Positive	SD_and_LD	AT2G28056	flowering_time	2	11941661
TARGET OF EARLY ACTIVATION TAGGED 1 , RELATED TO AP2.7	TOE1, RAP2.7	Negative	SD_and_LD	AT2G28550	flowering_time	2	12225842
PLANT U-BOX 12	PUB12	Positive	LD_[no_data_under_SD]	AT2G28830	flowering_time	2	12366748
FLC EXPRESSOR	FLX	Negative	SD_and_LD	AT2G30120	flowering_time	2	12860541
UDP-GLUCOSYL TRANSFERASE 87A2	UGT87A2	Positive	SD_and_LD	AT2G30140	flowering_time	2	12872134
BMI1A, DREB2A-INTERACTING PROTEIN 2	AtBMI1A, DRIP2		LD_[no_data_under_SD]	AT2G30580	pend_flowering_time	2	13026000
HOMOLOGUE OF TRITHORAX 1 , SET DOMAIN PROTEIN 27	ATX1, SDG27	Negative	SD_and_LD	AT2G31650	flowering_time	2	13455272
CONSTITUTIVE PHOTOMORPHOGENIC 1	COP1	Negative	SD_and_LD	AT2G32950	flowering_time	2	13977933
RESPONSIVE TO DESSICATION20 , PEROXYGENASE3, ARABIDOPSIS THALIANA CALEOSIN 3	RD20, PXG3, ATCLO3	Positive	SD_[no_data_under_LD]	AT2G33380	pend_flowering_time	2	14144831
SQUAMOSA PROMOTER BINDING PROTEIN-LIKE 3	SPL3	Positive	SD_and_LD	AT2G33810	flowering_time	2	14305001
FRIGIDA-ESSENTIAL 1	FES1	Negative	SD_and_LD	AT2G33835	flowering_time	2	14311787
AUXIN RESPONSE FACTOR 3 , ETTIN	ARF3, ETT		None	AT2G33860	flower_development	2	14325269
CYCLING DOF FACTOR 4	CDF4	Negative	LD_only	AT2G34140	flowering_time	2	14413758
GIBBERELLIN 2-OXIDASE 3	GA2ox3	Negative	SD_and_LD	AT2G34555	flowering_time	2	14556988
NUCLEAR FACTOR Y SUBUNIT A4	NF-YA4	Negative	LD_only	AT2G34720	flowering_time	2	14649767
JUMONJI DOMAIN-CONTAINING PROTEIN 15, MATERNAL EFFECT EMBRYO ARREST 27	JMJ15, MEE27	Negative	SD_and_LD	AT2G34880	flowering_time	2	14711880
SIMILAR TO RCD ONE 1	SRO1	Positive	SD_only	AT2G35510	flowering_time	2	14916723
FERTILIZATION INDEPENDENT SEED 2, FERTILIZATION-INDEPENDENT ENDOSPERM 2	FIS2, FIE2		None	AT2G35670	pend_flowering_time	2	14992565
ASYMMETRIC LEAVES 1	AS1	Positive	SD_only	AT2G37630	flowering_time	2	15781615
HISTONE H2A 8	HTA8	Negative	SD_and_LD	AT2G38810	flowering_time	2	16219269
NUCLEAR FACTOR Y, SUBUNIT B1, HEME ACTIVATOR PROTEIN (YEAST) HOMOLOG 3A	NF-YB1, HAP3A	Negative	LD_only	AT2G38880	flowering_time	2	16238476
SCHNARCHZAPFEN	SNZ	Negative	LD_[no_data_under_SD]	AT2G39250	flowering_time	2	16388886
CURVY1	CVY1	Negative	SD_[no_data_under_LD]	AT2G39360	pend_flowering_time	2	16437472
EARLY IN SHORT DAYS 6, HIGH EXPRESSION OF OSMOTICALLY RESPONSIVE GENES 1	ESD6, HOS1	Positive	SD_and_LD	AT2G39810	flowering_time	2	16612800
EARLY FLOWERING 4	ELF4	Negative	SD_and_LD	AT2G40080	flowering_time	2	16734294
BLADE ON PETIOLE 2	BOP2		None	AT2G40360	flower_development	2	16852880
SQUAMOSA PROMOTER BINDING PROTEIN-LIKE 9	SPL9	Positive	SD_(multiple_mutant)	AT2G42200	flowering_time	2	17587407
FLOWERING BHLH 4, ABA-RESPONSIVE KINASE SUBSTRATE 3	FBH4, AKS3	Positive	SD_and_LD	AT2G42280	flowering_time	2	17611185
VASCULAR PLANT ONE ZINC FINGER PROTEIN 2	VOZ2	Positive	LD_only	AT2G42400	flowering_time	2	17654232
SHATTERPROOF 2, AGAMOUS-LIKE 5	SHP2, AGL5		None	AT2G42830	flower_development	2	17820255
PHYTOCHROME INTERACTING FACTOR 4	PIF4	Positive	SD_only	AT2G43010	flowering_time	2	17886427
FPA	FPA	Positive	SD_and_LD	AT2G43410	flowering_time	2	18025247
SET DOMAIN-CONTAINING PROTEIN 7, HISTONE-LYSINE N-METHYLTRANSFERASE ASHH3	SDG7, ASSH3	Negative	SD_[no_data_under_LD]	AT2G44150	flowering_time	2	18258610
CASEIN KINASE II BETA SUBUNIT 4	CKB4	Positive	SD_only	AT2G44680	flowering_time	2	18426546
HISTONE MONO-UBIQUITINATION 1	HUB1	Negative	SD_and_LD	AT2G44950	flowering_time	2	18542213
AT-HOOK MOTIF NUCLEAR-LOCALIZED PROTEIN 22	AHL22	Negative	SD_and_LD	AT2G45430	flowering_time	2	18727561
SIN3 ASSOCIATED POLYPEPTIDE P18	SAP18		None	AT2G45640	flower_development	2	18799610
AGAMOUS-LIKE 6	AGL6	Positive	SD_and_LD	AT2G45650	flowering_time	2	18804350
SUPPRESSOR OF OVEREXPRESSION OF CO 1 , AGAMOUS-LIKE 20	SOC1, AGL20	Positive	SD_and_LD	AT2G45660	flowering_time	2	18807538
BRAHMA, CHROMATIN REMODELING 2	BRM, CHR2	Negative	SD_and_LD	AT2G46020	flowering_time	2	18923304
MICRORNA159C	MIR159C	Negative	SD_only	AT2G46255	pend_flowering_time	2	18994632
LIGHT-RESPONSE BTB 1	LRB1	Positive	SD_and_LD	AT2G46260	flowering_time	2	18995968
SPA1-RELATED 1	SPA1	Negative	SD_only	AT2G46340	flowering_time	2	19022173
PSEUDO-RESPONSE REGULATOR 9	PRR9	Positive	SD_and_LD	AT2G46790	flowering_time	2	19232649
CIRCADIAN CLOCK ASSOCIATED 1	CCA1	Negative	SD_only	AT2G46830	flowering_time	2	19245672
PHYTOCHROME INTERACTING FACTOR 3-LIKE 1	PIL1	Positive	SD_only	AT2G46970	pend_flowering_time	2	19295490
RED AND FAR-RED INSENSITIVE 2	RFI2	Negative	SD_and_LD	AT2G47700	flowering_time	2	19552314
HUA2 LIKE 2	HULK2	Positive	LD_[no_data_under_SD]	AT2G48160	flowering_time	2	19689409
ARABIDOPSIS SNF1 KINASE HOMOLOG 10 , SNF1-RELATED PROTEIN KINASE 1.1	AKIN10, SNRK1.1	Negative	LD_[no_data_under_SD]	AT3G01090	flowering_time	3	31181
METHYL-CPG-BINDING DOMAIN 9	MBD9	Negative	LD_[no_data_under_SD]	AT3G01460	flowering_time	3	173316
SWP73A	SWP73A	Negative	SD_only	AT3G01890	pend_flowering_time	3	310015
SEPALLATA 2	37500		None	AT3G02310	flower_development	3	464279
GAST1 PROTEIN HOMOLOG 5	GASA5	Negative	SD_and_LD	AT3G02885	flowering_time	3	638021
RGA-LIKE PROTEIN 2	RGL2	Negative	LD_[no_data_under_SD]	AT3G03450	flowering_time	3	819337
MYB-RELATED PROTEIN 2	MYR2	Negative	SD_and_LD	AT3G04030	flowering_time	3	1042882
FLOWERING LOCUS KH DOMAIN	FLK	Positive	SD_and_LD	AT3G04610	flowering_time	3	1250553
HASTY 1	HST1	Positive	SD_and_LD	AT3G05040	pend_flowering_time	3	1401271
GA INSENSITIVE DWARF 1A	GID1A	Positive	SD_and_LD	AT3G05120	flowering_time	3	1430471
CONSTANS-LIKE 9	COL9	Negative	LD_only	AT3G07650	flowering_time	3	2441657
REVEILLE8	RVE8	Negative	SD_and_LD	AT3G09600	pend_flowering_time	3	2946406
FLOWERING LOCUS D , REDUCED SYSTEMIC IMMUNITY 1	FLD, RSI1	Positive	SD_and_LD	AT3G10390	flowering_time	3	3229293
NAC DOMAIN CONTAINING PROTEIN 50	NAC050	Negative	LD_[no_data_under_SD]	AT3G10480	pend_flowering_time	3	3264348
NAC DOMAIN CONTAINING PROTEIN 52	NAC052	Negative	LD_[no_data_under_SD]	AT3G10490	pend_flowering_time	3	3267835
MICRORNA172C	MIR172C	Positive	SD_and_LD	AT3G11435	flowering_time	3	3599776
MYB DOMAIN PROTEIN 65	MYB65		/	AT3G11440	pend_flowering_time	3	3602093
UBIQUITIN-SPECIFIC PROTEASE 13	UBP13	Negative	SD_and_LD	AT3G11910	flowering_time	3	3761388
FLOR1, FLORAL TRANSITION AT THE MERISTEM 4	FLR1, FTM4	Positive	LD_[no_data_under_SD]	AT3G12145	pend_flowering_time	3	3874499
ENHANCER OF AG-4 1	HUA1		None	AT3G12680	flower_development	3	4025076
PHOTOPERIOD-INDEPENDENT EARLY FLOWERING 1	PIE1	Negative	SD_and_LD	AT3G12810	flowering_time	3	4065042
LSD1-LIKE 2	LDL2	Positive	SD_[no_data_under_LD]	AT3G13682	flowering_time	3	4479193
SQUAMOSA PROMOTER BINDING PROTEIN-LIKE 5	SPL5	Positive	LD_[no_data_under_SD]	AT3G15270	flowering_time	3	5140365
SPA1-RELATED 3	SPA3	Negative	SD_only	AT3G15354	flowering_time	3	5169095
BRANCHED 1 , TCP DOMAIN PROTEIN 18	BRC1, TCP18	Negative	LD_[no_data_under_SD]	AT3G18550	flowering_time	3	6383508
BRANCHED 1 , TCP DOMAIN PROTEIN 18	BRC1, TCP18	Negative	LD_[no_data_under_SD]	AT3G18550	flower_development	3	6383508
REDUCED VERNALIZATION RESPONSE 1	VRN1	Positive	SD_and_LD	AT3G18990	flowering_time	3	6548869
DAY NEUTRAL FLOWERING	DNF	Negative	SD_only	AT3G19140	flowering_time	3	6614910
PHYTOCHROME-ASSOCIATED PROTEIN PHOSPHATASE 3	FYPP3	Negative	LD_[no_data_under_SD]	AT3G19980	pend_flowering_time	3	6961736
FERTILIZATION-INDEPENDENT ENDOSPERM 1 , FERTILIZATION INDEPENDENT SEED 3	FIE1, FIS3	Negative	LD_[no_data_under_SD]	AT3G20740	flowering_time	3	7248809
JUMONJI 30	JMJ30	Negative	SD_and_LD	AT3G20810	flowering_time	3	7275674
PATHOGEN AND CIRCADIAN CONTROLLED 1	PCC1	Positive	LD_[no_data_under_SD]	AT3G22231	pend_flowering_time	3	7845823
TIME FOR COFFEE	TIC	Negative	LD_only	AT3G22380	flowering_time	3	7912905
PLANT HOMOLOGOUS TO PARAFIBROMIN , CDC73	PHP, CDC73	Negative	SD_and_LD	AT3G22590	flowering_time	3	8003934
INDOLE-3-ACETIC ACID 7, AUXIN RESISTANT 2	IAA7, AXR2		SD_only	AT3G23050	pend_flowering_time	3	8194679
BMI1C	AtBMI1C	Positive	SD_and_LD	AT3G23060	flowering_time	3	8200636
SUPERMAN , FLORAL DEFECTIVE 10	SUP, FLO10		None	AT3G23130	flower_development	3	8242302
VIN3-LIKE 1, VERNALIZATION 5	VIL1, VRN5	Positive	SD_only	AT3G24440	flowering_time	3	8876027
LIGHT-REGULATED WD 2	LWD2	Negative	SD_and_LD	AT3G26640	flowering_time	3	9793220
INDUCER OF CBF EXPRESSION 1 , SCREAM	ICE1, SCRM	Negative	SD_and_LD	AT3G26744	flowering_time	3	9832689
STRUCTURE SPECIFIC RECOGNITION PROTEIN 1, HIGH MOBILITY GROUP, NUCLEOSOME/CHROMATIN ASSEMBLY FACTOR D	SSRP1, HMG, NFD	Negative	SD_and_LD	AT3G28730	flowering_time	3	10784889
MYB DOMAIN PROTEIN 30	MYB30	Positive	SD_and_LD	AT3G28910	flowering_time	3	10911157
ACTIN-RELATED PROTEIN 6 , SUPPRESSOR OF FRIGIDA3 , EARLY IN SHORT DAYS 1	ARP6, SUF3, ESD1	Negative	SD_and_LD	AT3G33520	flowering_time	3	14093656
SUCROSE SYNTHASE 4	SUS4	Positive	SD_and_LD	AT3G43190	flowering_time	3	15179020
DICER-LIKE 3	DCL3	Positive	SD_and_LD	AT3G43920	flowering_time	3	15753548
DNAJ HOMOLOG 3	ATJ3	Positive	SD_and_LD	AT3G44110	flowering_time	3	15868794
HISTONE DEACETYLASE 9	HDA9	Negative	SD_only	AT3G44680	flowering_time	3	16226556
JUMONJI 32, JUMONJI DOMAIN CONTAINING 5	JMJ32, JMJD5	Negative	SD_and_LD	AT3G45880	flowering_time	3	16868914
PLANT U-BOX 13	PUB13	Positive	LD_only	AT3G46510	flowering_time	3	17123739
LUX ARRHYTHMO, PHYTOCLOCK 1	LUX, PCL1	Negative	SD_and_LD	AT3G46640	flowering_time	3	17183070
CYCLING DOF FACTOR 3	CDF3	Negative	SD_only	AT3G47500	flowering_time	3	17504000
RELATIVE OF EARLY FLOWERING 6 , JUMONJI DOMAIN-CONTAINING PROTEIN 12	REF6, JMJ12	Positive	SD_and_LD	AT3G48430	flowering_time	3	17935609
NUCLEAR FACTOR Y, SUBUNIT C1, HEME ACTIVATOR PROTEIN (YEAST) HOMOLOG 5A	NF-YC1, HAP5A		None	AT3G48590	pend_flowering_time	3	18008657
UBIQUITIN-SPECIFIC PROTEASE 26	UBP26	Negative	SD_and_LD	AT3G49600	flowering_time	3	18380549
HUMAN WDR5 HOMOLOG A	WDR5A	Negative	LD_[no_data_under_SD]	AT3G49660	flowering_time	3	18413613
STYLISH1, SHI RELATED SEQUENCE 1	STY1, SRS1		LD_only	AT3G51060	pend_flowering_time	3	18964344
APETALA3	AP3		None	AT3G54340	flower_development	3	20119173
NIGHT LIGHT-INDUCIBLE AND CLOCK-REGULATED 2	LNK2	Positive	LD_only	AT3G54500	flowering_time	3	20175370
HISTONE H2A 11	HTA11	Negative	SD_and_LD	AT3G54560	flowering_time	3	20196266
SCHLAFMUTZE	SMZ	Negative	SD_and_LD	AT3G54990	flowering_time	3	20373718
FOLYLPOLYGLUTAMATE SYNTHETASE 3, DHFS-FPGS HOMOLOG D	FPGS3, DFD	Positive	LD_[no_data_under_SD]	AT3G55630	pend_flowering_time	3	20636669
BLADE ON PETIOLE 1	BOP1		None	AT3G57130	flower_development	3	21147558
AGAMOUS-LIKE 16	AGL16	Negative	LD_only	AT3G57230	flowering_time	3	21177423
INOSITOL REQUIRING 80	INO80	Positive	SD_and_LD	AT3G57300	flowering_time	3	21199488
AGAMOUS-LIKE 18	AGL18	Negative	SD_and_LD	AT3G57390	flowering_time	3	21233701
SQUAMOSA PROMOTER BINDING PROTEIN-LIKE 15	SPL15	Positive	SD_[no_data_under_LD]	AT3G57920	flowering_time	3	21444321
SHATTERPROOF 1, AGAMOUS-LIKE 1	SHP1, AGL1		None	AT3G58780	flower_development	3	21738460
PHYTOCHROME-INTERACTING FACTOR 5, PHYTOCHROME INTERACTING FACTOR 3-LIKE 6	PIF5, PIL6	Positive	MD_(12h_light/_12h_dark)_[no_data_under_SD_or_LD]	AT3G59060	flowering_time	3	21827978
CASEIN KINASE II BETA SUBUNIT 3	CKB3	Positive	SD_and_LD	AT3G60250	flowering_time	3	22270337
AT-HOOK MOTIF NUCLEAR-LOCALIZED PROTEIN 18	AHL18	Negative	SD_and_LD	AT3G60870	pend_flowering_time	3	22493204
LATE MERISTEM IDENTITY2 , MYB DOMAIN PROTEIN 17	LMI2, MYB17		None	AT3G61250	flower_development	3	22671002
LIGHT-RESPONSE BTB 2, POZ/BTB CONTAININ G-PROTEIN 1	LRB2, POB1	Positive	SD_and_LD	AT3G61600	flowering_time	3	22795579
GA INSENSITIVE DWARF 1B	GID1B	Positive	SD_and_LD	AT3G63010	flowering_time	3	23289425
EID1-LIKE 3	EDL3	Positive	SD_and_LD	AT3G63060	pend_flowering_time	3	23300290
HUA2 LIKE 3	HULK3	Positive	LD_[no_data_under_SD]	AT3G63070	flowering_time	3	23302365
MEDIATOR 12, CENTER CITY, CRYPTIC PRECOCIOUS	MED12, CCT, CRP	Positive	LD_only	AT4G00450	flowering_time	4	202416
FRIGIDA	FRI	Negative	SD_and_LD	AT4G00650	flowering_time	4	269026
LHP1-INTERACTING FACTOR	LIF2	Negative	SD_and_LD	AT4G00830	flowering_time	4	352016
SWINGER	SWN		Nonz	AT4G02020	pend_flowering_time	4	886600
LUMINIDEPENDENS	LD	Positive	SD_and_LD	AT4G02560	flowering_time	4	1123490
GA REQUIRING 1	GA1	Positive	SD_and_LD	AT4G02780	flowering_time	4	1237767
NODULIN HOMEOBOX	AtNDX	Positive	LD_[no_data_under_SD]	AT4G03090	flowering_time	4	1366282
MEDIATOR 16, SENSITIVE TO FREEZING 6	MED16, SFR6	Positive	LD_[no_data_under_SD]	AT4G04920	flowering_time	4	2497644
CRYPTOCHROME 1	CRY1	Positive	LD_only	AT4G08920	flowering_time	4	5724103
FLOWERING BHLH 2	FBH2	Positive	SD_and_LD	AT4G09180	flowering_time	4	5847401
DE-ETIOLATED 1 , FUSCA 2	DET1, FUS2	Negative	SD_only	AT4G10180	flowering_time	4	6346463
SPT16	SPT16	Negative	SD_and_LD	AT4G10710	flowering_time	4	6601989
SPA1-RELATED 2	SPA2		None	AT4G11110	pend_flowering_time	4	6771605
XAANTAL2, AGAMOUS-LIKE 14	XAL2, AGL14	Positive	SD_only	AT4G11880	flowering_time	4	7143115
XAANTAL2, AGAMOUS-LIKE 14	XAL2, AGL14	Positive	SD_only	AT4G11880	flower_development	4	7143115
NUCLEAR FACTOR Y, SUBUNIT B3, HEME ACTIVATOR PROTEIN (YEAST) HOMOLOG 3C	NF-YB3, HAP3C	Positive	LD_only	AT4G14540	flowering_time	4	8344616
EARLY IN SHORT DAYS 4	ESD4	Negative	SD_and_LD	AT4G15880	flowering_time	4	9012645
RESPONSE REGULATOR 2 , ARABIDOPSIS RESPONSE REGULATOR 2	RR2, ARR2	Negative	SD	AT4G16110	pend_flowering_time	4	9112686
PHYTOCHROME D	PHYD	Negative	LD_[no_data_under_SD]	AT4G16250	flowering_time	4	9195602
FCA	FCA	Positive	SD_and_LD	AT4G16280	flowering_time	4	9206597
REDUCED VERNALIZATION RESPONSE 2	VRN2	Positive	SD_and_LD	AT4G16845	flowering_time	4	9476143
PHYTOCHROME E	PHYE	Negative	SD_only	AT4G18130	flowering_time	4	10042137
AGAMOUS	AG		None	AT4G18960	flower_development	4	10382856
TWIN SISTER OF FT	TSF	Positive	LD_only	AT4G20370	flowering_time	4	11000771
JUMONJI 14 , PKDM7B , JUMONJI 4	JMJ14, PKDM7B, JMJ4	Negative	SD_and_LD	AT4G20400	flowering_time	4	11008666
GIBBERELLIN 2-OXIDASE 8	GA2ox8	Negative	SD_and_LD	AT4G21200	flowering_time	4	11302685
EARLY BOLTING IN SHORT DAYS	EBS	Negative	SD_and_LD	AT4G22140	flowering_time	4	11727726
AGAMOUS-LIKE 19	AGL19	Positive	SD_and_LD	AT4G22950	flowering_time	4	12023915
CADMIUM SENSITIVE 2 , ROOT MERISTEMLESS 1 , GLUTAMATE-CYSTEINE LIGASE	CAD2, RML1, GSH1	Positive	LD_[no_data_under_SD]	AT4G23100	flowering_time	4	12102135
SLEEPY1	SLY1	Positive	LD_[no_data_under_SD]	AT4G24210	pend_flowering_time	4	12563553
MICRORNA824	MIR824		1	AT4G24415	pend_flowering_time	4	12623536
AGAMOUS-LIKE 24	AGL24	Positive	SD_and_LD	AT4G24540	flowering_time	4	12670965
PHOSPHOGLUCOSE ISOMERASE 1	PGI1	Positive	SD_only	AT4G24620	flowering_time	4	12708752
MODIFIER OF SNC1	MOS1	Positive	LD_[no_data_under_SD]	AT4G24680	flowering_time	4	12732678
ALPHA-AMYLASE-LIKE	AMY1	Negative	LD_[no_data_under_SD]	AT4G25000	pend_flowering_time	4	12851969
GIBBERELLIN 20-OXIDASE 1	GA20ox1	Positive	SD_and_LD	AT4G25420	flowering_time	4	12990884
C-REPEAT/DRE BINDING FACTOR 1 , DRE BINDING PROTEIN 1B	CBF1, DREB1B		None	AT4G25490	pend_flowering_time	4	13021780
FLOWERING WAGENINGEN, HOMEODOMAIN GLABROUS 6	FWA, HDG6	Positive	SD_and_LD	AT4G25530	flowering_time	4	13038360
GNC-LIKE, CYTOKININ-RESPONSIVE GATA FACTOR 1	GNL, CGA1	Negative	SD_and_LD	AT4G26150	pend_flowering_time	4	13253210
WRKY DNA-BINDING PROTEIN 34 , MICROSPORE-SPECIFIC PROMOTER 3	WRKY34, MSP3	Negative	LD_[no_data_under_SD]	AT4G26440	flowering_time	4	13357596
SPOROCYTELESS , NOZZLE	SPL, NZZ		None	AT4G27330	flower_development	4	13682078
ULTRAPETALA1	ULT1	Positive	SD_only	AT4G28190	flowering_time	4	13985178
ULTRAPETALA1	ULT1	Positive	SD_only	AT4G28190	flower_development	4	13985178
HEXOKINASE 1, GLUCOSE INSENSITIVE 2	HXK1, GIN2	Positive	SD_only	AT4G29130	flowering_time	4	14352037
VERNALIZATION INDEPENDENCE 3 , ARABIDOPSIS THALIANA HOMOLOG OF YEAST SKI8	VIP3, SKI8	Negative	SD_and_LD	AT4G29830	flowering_time	4	14597661
VIN3-LIKE 2, VERNALIZATION5/VIN3-LIKE 1	VIL2, VEL1	Positive	SD_only	AT4G30200	flowering_time	4	14786633
MICRORNA156B	MIR156B	Negative	SD_and_LD	AT4G30972	flowering_time	4	15074945
SHK1 BINDING PROTEIN 1 , PROTEIN ARGININE METHYLTRANSFERASE 5	SKB1, PRMT5	Positive	SD_and_LD	AT4G31120	flowering_time	4	15132011
MICRORNA156C	MIR156C	Negative	SD_and_LD	AT4G31877	flowering_time	4	15413319
LEUNIG	LUG		None	AT4G32551	flower_development	4	15707481
HOMEOBOX GENE 1	ATH1	Negative	SD_only	AT4G32980	flowering_time	4	15914722
TARGET OF FLC AND SVP1	TFS1	Positive		AT4G34400	flowering_time	4	16445208
CRYPTOCHROME-INTERACTING BASIC-HELIX-LOOP-HELIX 1	CIB1	Positive	LD_[no_data_under_SD]	AT4G34530	flowering_time	4	16498391
ARGININE DECARBOXYLASE 2	ADC2	Negative	SD_[no_data_under_LD]	AT4G34710	pend_flowering_time	4	16560062
FD	FD	Positive	LD_only	AT4G35900	flowering_time	4	17004595
APETALA2	AP2	Negative	SD_and_LD	AT4G36920	flowering_time	4	17400610
APETALA2	AP2	Negative	SD_and_LD	AT4G36920	flower_development	4	17400610
MORF RELATED GENE1	MRG1	Positive	LD_only	AT4G37280	flowering_time	4	17546584
HISTONE DEACETYLASE 1 , HISTONE DEACETYLASE 19, AtRPD3A	HDA1, HDA19,	Positive	SD_and_LD	AT4G38130	pend_flowering_time	4	17896292
HISTONE DEACETYLASE 1 , HISTONE DEACETYLASE 19, AtRPD3A	HDA1, HDA19,	Positive	SD_and_LD	AT4G38130	flower_development	4	17896292
COLD SHOCK PROTEIN 2, GLYCINE RICH PROTEIN 2	CSP2, GRP2	Negative	SD_[no_data_under_LD]	AT4G38680	flowering_time	4	18071884
B-BOX DOMAIN PROTEIN 19	BBX19	Negative	LD_[no_data_under_SD]	AT4G38960	flowering_time	4	18161088
SHORT LIFE1 , SHORT LIFE	SHL1, SHL	Negative	SD_and_LD	AT4G39100	flowering_time	4	18217939
HOMEOBOX PROTEIN 16 , ARABIDOPSIS THALIANA HOMEOBOX PROTEIN 16	HB16, ATHB16	Negative	LD_only	AT4G40060	flowering_time	4	18571359
LACCASE 8	LAC8	Negative	LD_[no_data_under_SD]	AT5G01040	pend_flowering_time	5	13128
PENNYWISE , REPLUMLESS , BELLRINGER	PNY, RPL, BLR		None	AT5G02030	flower_development	5	395634
PSEUDO-RESPONSE REGULATOR 7	PRR7	Positive	LD_only	AT5G02810	flowering_time	5	637897
PETAL LOSS	PTL		None	AT5G03680	flower_development	5	957744
LATE MERISTEM IDENTITY 1 , HOMEOBOX 51	LMI1, HB51		None	AT5G03790	flower_development	5	1004983
TERMINAL FLOWER1	TFL1	Negative	SD_and_LD	AT5G03840	flowering_time	5	1024641
TERMINAL FLOWER1	TFL1	Negative	SD_and_LD	AT5G03840	flower_development	5	1024641
EARLY FLOWERING 6	ELF6	Negative	SD_and_LD	AT5G04240	flowering_time	5	1169544
MICRORNA172B	MIR172B	Positive	SD_and_LD	AT5G04275	flowering_time	5	1188211
FOLYLPOLYGLUTAMATE SYNTHETASE 1 , DHFS-FPGS HOMOLOG B	FPGS1, DFB	Positive	LD_[no_data_under_SD]	AT5G05980	pend_flowering_time	5	1799490
MYB DOMAIN PROTEIN 33	MYB33		/	AT5G06100	pend_flowering_time	5	1837907
SUCROSE-PROTON SYMPORTER 9	SUC9	Negative	SD_only	AT5G06170	flowering_time	5	1869791
UBIQUITIN-SPECIFIC PROTEASE 12	UBP12	Negative	SD_and_LD	AT5G06600	flowering_time	5	2019107
FT-INTERACTING PROTEIN 1	FTIP1	Positive	LD_only	AT5G06850	flowering_time	5	2126975
GIBBERELLIN 20-OXIDASE 3	GA20OX3	Positive	SD_and_LD	AT5G07200	flowering_time	5	2243553
HUA2 LIKE 1	HULK1		None	AT5G08230	pend_flowering_time	5	2641394
HISTONE ACETYLTRANSFERASE OF THE MYST FAMILY 2, HISTONE ACETYLTRANSFERASE OF THE GNAT/MYST SUPERFAMILY 5, HISTONE ACETYLTRANSFERASE OF THE CBP FAMILY 11	HAM2, HAG5, HAC11	Negative	SD_and_LD	AT5G09740	flowering_time	5	3021952
TGACG MOTIF-BINDING FACTOR 4	TGA4		None	AT5G10030	pend_flowering_time	5	3137310
FLOWERING LOCUS C, AGAMOUS-LIKE 25, FLOWERING LOCUS F	FLC, AGL25, FLF	Negative	SD_and_LD	AT5G10140	flowering_time	5	3173497
MICRORNA156D	MIR156D	Negative	SD_and_LD	AT5G10945	flowering_time	5	3456647
EMBRYONIC FLOWER 1	EMF1	Negative	SD_and_LD	AT5G11530	flowering_time	5	3695862
MICRORNA156E	MIR156E	Negative	SD_and_LD	AT5G11977	flowering_time	5	3867213
NUCLEAR FACTOR Y SUBUNIT A1, HEME ACTIVATOR PROTEIN (YEAST) HOMOLOG 2A	NF-YA1, HAP2B	Negative	LD_only	AT5G12840	flowering_time	5	4050691
HOPW1-1-INTERACTING 3, GH3-LIKE DEFENSE GENE 1, GRETCHEN HAGEN 3.12	WIN3, GDG1, GH3.12	Negative	LD_only	AT5G13320	pend_flowering_time	5	4267510
FY	FY	Positive	SD_and_LD	AT5G13480	flowering_time	5	4326473
AGAMOUS-LIKE 15	AGL15	Negative	SD_and_LD	AT5G13790	flowering_time	5	4449014
KNUCKLES	KNU		None	AT5G14010	flower_development	5	4522149
BAF60, CHC1	BAF60, CHC1	Positive	LD_only	AT5G14170	flowering_time	5	4568509
GAST1 PROTEIN HOMOLOG 4	GASA4	Positive	SD_only	AT5G15230	pend_flowering_time	5	4944900
SEPALLATA1	37135		None	AT5G15800	flower_development	5	5151334
CONSTANS	CO	Positive	LD_only	AT5G15840	flowering_time	5	5171182
FRIGIDA LIKE 1, SUPPRESSOR OF FRI 8	FRL1, SUF8	Negative	SD_and_LD	AT5G16320	flowering_time	5	5344502
RGA-LIKE PROTEIN 3	RGL3	Negative	LD_[no_data_under_SD]	AT5G17490	flowering_time	5	5764063
TERMINAL FLOWER 2, LIKE HETEROCHROMATIN PROTEIN 1	TFL2, LHP1	Negative	SD_and_LD	AT5G17690	flowering_time	5	5827171
MYB-RELATED PROTEIN 1	MYR1	Negative	SD_and_LD	AT5G18240	flowering_time	5	6028285
PISTILLATA	PI		None	AT5G20240	flower_development	5	6829042
DICER-LIKE 4	DCL4	Positive	SD_and_LD	AT5G20320	flowering_time	5	6859218
ENHANCER OF AG-4 2	HUA2	Negative	SD_and_LD	AT5G23150	flowering_time	5	7785835
REPRESSOR OF UV-B PHOTOMORPHOGENESIS 2, EARLY FLOWERING BY OVEREXPRESSION 2	RUP2, EFO2	Positive	SD_only	AT5G23730	flowering_time	5	8005234
PSEUDO-RESPONSE REGULATOR 5	PRR5	Positive	LD_only	AT5G24470	flowering_time	5	8355951
FLOWERING PROMOTING FACTOR 1	FPF1	Positive	SD_and_LD	AT5G24860	flowering_time	5	8541778
MICRORNA156F	MIR156F	Negative	SD_and_LD	AT5G26147	flowering_time	5	9136126
GA INSENSITIVE DWARF 1C	GID1C	Positive	SD_and_LD	AT5G27320	flowering_time	5	9629087
STERILE APETALA	SAP		None	AT5G35770	flower_development	5	13936086
PHYTOCHROME C	PHYC	Negative	SD_only	AT5G35840	flowering_time	5	14007826
AtRRP6L2	RRP6L2	Positive	LD_[no_data_under_SD]	AT5G35910	flowering_time	5	14029686
SERRATED LEAVES AND EARLY FLOWERING, ATSWC6	SEF, SWC6	Negative	SD_and_LD	AT5G37055	flowering_time	5	14641551
REVEILLE 2, CIRCADIAN 1	RVE2, CIR1	Negative	LD_[no_data_under_SD]	AT5G37260	flowering_time	5	14751344
CALMODULIN-LIKE 24 , TOUCH 2	CML24, TCH2	Positive	LD_only	AT5G37770	pend_flowering_time	5	14998854
VARIANT IN METHYLATION 3, ORTHRUS 1	VIM3, ORTH1	Negative	LD_[no_data_under_SD]	AT5G39550	flowering_time	5	15837210
CYCLING DOF FACTOR 2	CDF2	Negative	SD_and_LD	AT5G39660	flowering_time	5	15878699
HLP1	HLP1	Positive	SD_and_LD	AT5G40490	flowering_time	5	16225376
ARABIDOPSIS TRITHORAX-RELATED 7 , SET DOMAIN PROTEIN 25	ATXR7, SDG25	Negative	SD_and_LD	AT5G42400	flowering_time	5	16954469
INDETERMINATE DOMAIN 8, NUTCRACKER	IDD8, NUC	Positive	SD_and_LD	AT5G44160	flowering_time	5	17772941
GOLDEN2-LIKE 2	GLK2	Negative	SD_and_LD	AT5G44190	flowering_time	5	17798369
CAP-BINDING PROTEIN 20	CBP20	Negative	LD_[no_data_under_SD]	AT5G44200	flowering_time	5	17801814
HOMOLOG OF YEAST YAF9 A, TBP-ASSOCIATED FACTOR 14B, GLIOMAS 41	YAF9A, TAF14B, GAS41	Negative	SD_and_LD	AT5G45600	flowering_time	5	18487902
CULLIN 4	CUL4	Negative	SD_only	AT5G46210	flowering_time	5	18731418
NUCLEAR FACTOR Y, SUBUNIT B2 , HEME ACTIVATOR PROTEIN (YEAST) HOMOLOG 3B	NF-YB2, HAP3B	Positive	LD_only	AT5G47640	flowering_time	5	19309227
MMS19 , HOMOLOG OF YEAST MET18	MMS19, MET18	Negative	SD_and_LD	AT5G48120	pend_flowering_time	5	19507902
ADP GLUCOSE PYROPHOSPHORYLASE 1 , ADP-GLUCOSE PYROPHOSPHORYLASE SMALL SUBUNIT 1	ADG1, APS1	Positive	SD_and_LD	AT5G48300	flowering_time	5	19570240
CRYPTOCHROME-INTERACTING BASIC-HELIX-LOOP-HELIX 2	CIB2	Positive	LD_[no_data_under_SD]	AT5G48560	flowering_time	5	19684006
LATE FLOWERING	LATE	Negative	LD_[no_data_under_SD]	AT5G48890	flowering_time	5	19820353
PROTEIN ARGININE METHYLTRANSFERASE 4A	PRMT4A	Positive	SD_and_LD	AT5G49020	flowering_time	5	19871251
ETHYLENE RESPONSE FACTOR 110	ERF110		None	AT5G50080	pend_flowering_time	5	20365722
EMBRYONIC FLOWER 2, CYTOKININ RESISTANT 1	EMF2, CYR1	Negative	SD_and_LD	AT5G51230	flowering_time	5	20823736
GIBBERELLIN 20-OXIDASE 2	GA20ox2	Positive	SD_only	AT5G51810	flowering_time	5	21055188
PHOSPHOGLUCOMUTASE	PGM1	Positive	SD_only	AT5G51820	flowering_time	5	21063368
AGAMOUS-LIKE 72	AGL72	Positive	SD_and_LD	AT5G51860	pend_flowering_time	5	21081844
AGAMOUS-LIKE 72	AGL72	Positive	SD_and_LD	AT5G51860	flower_development	5	21081844
AGAMOUS-LIKE 71	AGL71	Positive	SD_and_LD	AT5G51870	pend_flowering_time	5	21085462
AGAMOUS-LIKE 71	AGL71	Positive	SD_and_LD	AT5G51870	flower_development	5	21085462
REPRESSOR OF UV-B PHOTOMORPHOGENESIS 1, EARLY FLOWERING BY OVEREXPRESSION 1	RUP1, EFO1	Positive	SD_and_LD	AT5G52250	pend_flowering_time	5	21216855
MICRORNA156H	MIR156H	Negative	SD_and_LD	AT5G55835	flowering_time	5	22597012
GATA, NITRATE-INDUCIBLE, CARBON-METABOLISM INVOLVED	GNC	Negative	SD_and_LD	AT5G56860	pend_flowering_time	5	22989265
ZEITLUPE	ZTL	Negative	SD_only	AT5G57360	flowering_time	5	23241427
VERNALIZATION INSENSITIVE 3	VIN3	Positive	SD_and_LD	AT5G57380	flowering_time	5	23246395
CONSTANS-LIKE 5	COL5	Positive	SD_only	AT5G57660	flowering_time	5	23355464
MULTICOPY SUPRESSOR OF IRA1	MSI1	Positive	SD_and_LD	AT5G58230	flowering_time	5	23556012
SENSITIVITY TO RED LIGHT REDUCED 1	SRR1	Negative	SD_and_LD	AT5G59560	flowering_time	5	24000556
BROTHER OF LUX ARRHYTHMO	BOA	Negative	LD_[no_data_under_SD]	AT5G59570	pend_flowering_time	5	24003888
PSEUDO-RESPONSE REGULATOR 3	PRR3	Negative	LD_only	AT5G60100	flowering_time	5	24197998
TARGET OF EARLY ACTIVATION TAGGED 2	TOE2	Negative	LD_[no_data_under_SD]	AT5G60120	flowering_time	5	24207689
ATSIZ1	SIZ1	Negative	SD_and_LD	AT5G60410	flowering_time	5	24294890
EAVY METAL-ASSOCIATED ISOPRENYLATED PLANT PROTEIN3	HIPP3	Negative	LD_[no_data_under_SD]	AT5G60800	pend_flowering_time	5	24460783
FRUITFULL, AGAMOUS-LIKE 8	FUL, AGL8	Positive	SD_and_LD	AT5G60910	flowering_time	5	24502482
HISTONE DEACETYLASE 5	HDA5	Positive	SD_and_LD	AT5G61060	flowering_time	5	24566783
VERNALIZATION INDEPENDENCE 4	VIP4	Negative	SD_and_LD	AT5G61150	flowering_time	5	24603656
TIMING OF CAB EXPRESSION 1	TOC1	Negative	SD_only	AT5G61380	flowering_time	5	24675064
LEAFY	LFY	Positive	SD_and_LD	AT5G61850	flowering_time	5	24844295
FLX-LIKE 4, FLOWERING LOCUS C EXPRESSOR-LIKE 4	FLX4, FLL4	Negative	SD_and_LD	AT5G61920	flowering_time	5	24864302
AUXIN RESPONSE FACTOR 2	ARF2	Positive	LD_[no_data_under_SD]	AT5G62000	pend_flowering_time	5	24910358
BROTHER OF FT	BFT	Negative	LD_only	AT5G62040	flowering_time	5	24922810
AGAMOUS-LIKE 42, FOREVER YOUNG FLOWER	AGL42, FYF	Positive	SD_and_LD	AT5G62165	pend_flowering_time	5	24964700
AGAMOUS-LIKE 42, FOREVER YOUNG FLOWER	AGL42, FYF	Positive	SD_and_LD	AT5G62165	flower_development	5	24964700
CYCLING DOF FACTOR 1	CDF1	Negative	LD_only	AT5G62430	flowering_time	5	25069093
HISTONE DEACETYLASE 6, RNA-MEDIATED TRANSCRIPTIONAL SILENCING 1	HDA6, RTS1	Positive	SD_and_LD	AT5G63110	flowering_time	5	25315624
NUCLEAR FACTOR Y, SUBUNIT C4	NF-YC4	Positive	LD_only	AT5G63470	flowering_time	5	25415701
HUA ENHANCER 3, CYCLIN-DEPENDENT KINASE E;1	HEN3, CDKE;1		None	AT5G63610	flower_development	5	25463437
GIGANTEA SUPPRESSOR 5, EMBRYO DEFECTIVE 2780	GIS5, EMB2780	Negative	SD_and_LD	AT5G63960	flowering_time	5	25599514
NIGHT LIGHT-INDUCIBLE AND CLOCK-REGULATED 1	LNK1	Positive	LD_only	AT5G64170	flowering_time	5	25672466
HUA ENHANCER 4	HEN4		None	AT5G64390	flower_development	5	25743344
HISTONE ACETYLTRANSFERASE OF THE MYST FAMILY 1	HAM1	Negative	SD_and_LD	AT5G64610	flowering_time	5	25828160
CYCLIN-DEPENDENT KINASE C;2	CDKC;2	Positive	LD_[no_data_under_SD]	AT5G64960	flowering_time	5	25955381
MADS AFFECTING FLOWERING 2 , AGAMOUS-LIKE 31	MAF2, AGL31	Negative	SD_and_LD	AT5G65050	flowering_time	5	25982254
MADS AFFECTING FLOWERING 3 , AGAMOUS-LIKE 70	MAF3, AGL70	Negative	SD_and_LD	AT5G65060	flowering_time	5	25987429
MADS AFFECTING FLOWERING 4 , AGAMOUS-LIKE 69	MAF4, AGL69	Negative	SD_and_LD	AT5G65070	flowering_time	5	25992243
MADS AFFECTING FLOWERING 5 , AGAMOUS-LIKE 68	MAF5, AGL68	Negative	SD_only	AT5G65080	flowering_time	5	25997504
TARGET OF EARLY ACTIVATION TAGGED 3	TOE3	Negative	LD_[no_data_under_SD]	AT5G67180	flowering_time	5	26801949
