# Supplementary material for: Species-wide gene editing of a flowering regulator reveals hidden phenotypic variation
Source: PLoS Biol. 2025 Jun 9;23(6):e3003226. doi: 10.1371/journal.pbio.3003226 (PMC12185000; doi:10.1371/journal.pbio.3003226)
Supplement: S7 Table — (XLSX) [file pbio.3003226.s019.xlsx]

## Sheet: File S7
Plant_ID	Collection_date	Latitude	Longitude	Site	Developmental_stage	Total_Leaf_Number_TLN	Rosette_Leaf_Number_RLN
P0020-1	20180306	38.7602	16.235	Angit	mature	n/a	n/a
PA3410	20210309	39.4831	16.2785	Bisig	drying	n/a	n/a
PA3417	20210309	39.483	16.2789	Bisig	drying	n/a	n/a
PA3418	20210309	39.483	16.2789	Bisig	drying	n/a	n/a
PA3419	20210309	39.483	16.2789	Bisig	drying	n/a	n/a
PA3420	20210309	39.4832	16.2787	Bisig	drying	n/a	n/a
PA3441	20210310	38.7601	16.2348	Angit	mature	n/a	n/a
PA3540	20210311	38.7601	16.2347	Angit	drying	n/a	n/a
46U1	20230228	38.7601	16.2348	Angit	drying	n/a	n/a
46U2	20230228	38.7601	16.2348	Angit	drying	n/a	n/a
46U3	20230228	38.7601	16.2347	Angit	drying	n/a	n/a
PA4571	20230228	38.7602	16.2351	Angit	mature	7	4
PA4574	20230228	38.7602	16.2351	Angit	drying	5	5
PA4580	20230228	38.7602	16.2351	Angit	drying	5	4
PA4588	20230228	38.7602	16.235	Angit	mature	7	5
PA4597	20230228	38.7601	16.2348	Angit	mature	7	4
PA4605	20230228	38.7601	16.2348	Angit	mature	9	6
PA4613	20230228	38.7601	16.2347	Angit	mature	24	19
PA4616	20230228	38.7601	16.2347	Angit	mature	11	8
PA4625	20230228	38.76	16.2345	Angit	flowering	10	6
PA4636	20230228	38.7601	16.2347	Angit	mature	8	5
PA4638	20230228	38.7602	16.2351	Angit	mature	6	4
