# Supplementary material for: Species-wide gene editing of a flowering regulator reveals hidden phenotypic variation
Source: PLoS Biol. 2025 Jun 9;23(6):e3003226. doi: 10.1371/journal.pbio.3003226 (PMC12185000; doi:10.1371/journal.pbio.3003226)
Supplement: S8 Table — (XLSX) [file pbio.3003226.s020.xlsx]

## Sheet: File S8
Target	Sequence	Purpose	Source
FLC exon 3/4 Fw	GCTACTTGAACTTGTGGATAGCAA	qPCR	Angel, 2015
FLC exon 3/4 Rev	GGAGAGGGCAGTCTCAAGGT	qPCR	Angel, 2015
FLC exon 7 Fw	AGATGGAGATGTCACCTGCTG	qPCR	this study
FLC exon 7 Rev	GGGAGAGTCACCGGAAGATTG	qPCR	this study
SOC1 Fw	AAACGAGAAGCTCTCTGAAAAG	qPCR	Posé, 2013
SOC1 Rev	AAGAACAAGGTAACCCAATGAAC	qPCR	Posé, 2013
FT Fw	GGTGGAGAAGACCTCAGGAA	qPCR	Duncan, 2015
FT Rev	GGTTGCTAGGACTTGGAACATC	qPCR	Duncan, 2015
AZI1 Fw	AGGGCTAGCATGACAAATTGCAACTGCAAGCCA	qPCR	this study
AZI1 Rev	CACTGGCATCGCATCGTATG	qPCR	this study
NRT1.11 Fw	TACTCGCGATAATGAGCTTCATCA	qPCR	Hsu, 2013
NRT1.11 Rev	CTCTCTCACACCATTAACCCTACCA	qPCR	Hsu, 2013
ACT8 Fw	GCAGCATGAAGATTAAGGTCGTGG	qPCR	Richter, 2013
ACT8 Rev	TGTGGACAATGCCTGGACCTGCT	qPCR	Richter, 2013
