# Supplementary material for: Species-wide gene editing of a flowering regulator reveals hidden phenotypic variation
Source: PLoS Biol. 2025 Jun 9;23(6):e3003226. doi: 10.1371/journal.pbio.3003226 (PMC12185000; doi:10.1371/journal.pbio.3003226)
Supplement: S1 Data — (ZIP) [file pbio.3003226.s021.zip]

Archive with 67 entries (67 files):
- all_ests_and_ft_ests.csv
- __MACOSX/._all_ests_and_ft_ests.csv
- all_ft.csv
- __MACOSX/._all_ft.csv
- code_figures.txt
- __MACOSX/._code_figures.txt
- corr_rln_dag_cln.csv
- __MACOSX/._corr_rln_dag_cln.csv
- crosses_with_dag.csv
- __MACOSX/._crosses_with_dag.csv
- crosses_with_leaves.csv
- ct_2_grouped.csv
- __MACOSX/._ct_2_grouped.csv
- ct_act_filtered.csv
- __MACOSX/._ct_act_filtered.csv
- dag_and_leaves.csv
- dag_df_no_dup_cleaned_group.csv
- __MACOSX/._dag_df_no_dup_cleaned_group.csv
- dag_df_no_dup_cleaned_qRT_rep_filtered.csv
- __MACOSX/._dag_df_no_dup_cleaned_qRT_rep_filtered.csv
- DEG_comp_mut_wt_pivot.csv
- __MACOSX/._DEG_comp_mut_wt_pivot.csv
- deltaC_extended.csv
- __MACOSX/._deltaC_extended.csv
- deltaN_extended_group_rep3_pval.csv
- __MACOSX/._deltaN_extended_group_rep3_pval.csv
- deltaN_extended_group_rep3.csv
- __MACOSX/._deltaN_extended_group_rep3.csv
- df_all_qtls_so_group.csv
- __MACOSX/._df_all_qtls_so_group.csv
- df_all_qtls_so.csv
- __MACOSX/._df_all_qtls_so.csv
- df_range_f2_parents.csv
- __MACOSX/._df_range_f2_parents.csv
- df_rgr_group_filt.csv
- ests_and_ft.csv
- __MACOSX/._ests_and_ft.csv
- F2_dag_filtered_no.csv
- __MACOSX/._F2_dag_filtered_no.csv
- F2_leaves_filtered_no25_74.csv
- flowering.csv
- __MACOSX/._flowering.csv
- ft_genes_with_coord.csv
- __MACOSX/._ft_genes_with_coord.csv
- hsd_test_1.csv
- __MACOSX/._hsd_test_1.csv
- lod_sum_all_phenotypes.csv
- mw_test_mutants_wt_rgr_incl_cluster_id.csv
- number_degs_and_flc.csv
- __MACOSX/._number_degs_and_flc.csv
- parental_ref_source_summary_FTi_sorted.csv
- __MACOSX/._parental_ref_source_summary_FTi_sorted.csv
- qtls_ft.csv
- __MACOSX/._qtls_ft.csv
- RAPA_comparison_2_pivot_only_sig.csv
- __MACOSX/._RAPA_comparison_2_pivot_only_sig.csv
- RAPA_comparison_2_pval_summary_nodup_sig_only.csv
- __MACOSX/._RAPA_comparison_2_pval_summary_nodup_sig_only.csv
- RAPA_comparison_cluster_assig_group_alldays.csv
- __MACOSX/._RAPA_comparison_cluster_assig_group_alldays.csv
- RAPA_comparison_cluster_assig_group.csv
- __MACOSX/._RAPA_comparison_cluster_assig_group.csv
- RAPA_comparison_cluster_assig_short.csv
- __MACOSX/._RAPA_comparison_cluster_assig_short.csv
- rapa_parsed_sometp_df_flowering_qRT.csv
- vern_and_no_vern.csv
- __MACOSX/._vern_and_no_vern.csv
