# Supplementary material for: Species-wide gene editing of a flowering regulator reveals hidden phenotypic variation
Source: PLoS Biol. 2025 Jun 9;23(6):e3003226. doi: 10.1371/journal.pbio.3003226 (PMC12185000; doi:10.1371/journal.pbio.3003226)
Supplement: S1 Data — (ZIP) [file pbio.3003226.s021.zip › all_ft.csv]

	line	type	line_ID	ko_or_kd	ratio_act8_flc_mean	ratio_act8_ft_mean	ratio_act8_flm_mean	ratio_act8_soc1_mean	dag_mean	dag_std	dag_count	rosette_mean	rosette_std	rosette_count	cauline_mean	cauline_std	cauline_count	ros_caul_ratio_mean	ros_caul_ratio_std	ros_caul_ratio_count	wt_name	dag_wt	rosette_wt	cauline_wt	flc_wt	diff_flc	ratio_dag	ratio_rosette	ratio_cauline	ratio_dag_log2	ratio_rosette_log2	ratio_cauline_log2	diff_flc_log	line_vern	type_vern	dag_mean_vern	dag_std_vern	dag_count_vern	rosette_mean_vern	rosette_std_vern	rosette_count_vern	cauline_mean_vern	cauline_std_vern	cauline_count_vern	ros_caul_ratio_mean_vern	ros_caul_ratio_std_vern	ros_caul_ratio_count_vern
0	COL	COL	col0	col0	0.9691640895127804	1.5276467643161598	1.230684950064599	1.908478665670564	19.26388888888889	0.9235543313485152	144	12.556338028169014	1.1761497943830497	142	3.1830985915492964	0.6028268903377769	142	4.0821126760563375	0.8467525206255343	142														COL	COL	69.05	0.6141784674452683	80.0	13.222222222222221	0.9888264649460884	36.0	4.361111111111111	0.9305229797662258	36.0	3.164166666666666	0.7079280633349287	36.0
1	ID0424-02-R05	mut	ID0424-02-R05	kd	32.73009903461024	0.14623397410083647	1.5938914690216432	0.504737277076682	25.3	1.0593499054713802	10	21.0	1.247219128924648	10	6.8	0.9189365834726814	10	3.131	0.3792521881574612	10	WT-ID0424	30.5	28.54545454545455	10.090909090909092	85.85099788611541	53.120898851505174	1.2055335968379446	1.3593073593073597	1.483957219251337	0.2696718577559384	0.4428717074755696	0.5694495013498319	1.7252654150599998	ID0424-02-R05	mut	70.33333333333333	0.4999999999999951	9.0	14.0	1.0	3.0	6.333333333333332	0.5773502691896257	3.0	2.23	0.3315116890850155	3.0
2	ID0424-04-R05	mut	ID0424-04-R05	kd	21.419387045407085	0.3065462241471854	1.5381061213204683	0.9446747998211564	21.63636363636364	1.2060453783110552	11	17.818181818181817	0.7507571935295484	11	5.181818181818182	0.6030226891555273	11	3.4872727272727264	0.4874441692971804	11	WT-ID0424	30.5	28.54545454545455	10.090909090909092	85.85099788611541	64.43161084070832	1.409663865546218	1.602040816326531	1.947368421052632	0.4953511928922397	0.6799109047764191	0.9615258521853643	1.809098989184089	ID0424-04-R05	mut	69.33333333333333	0.5000000000000001	9.0	13.0	1.4142135623730951	4.0	5.5	0.5773502691896257	4.0	2.375	0.29171904291629625	4.0
3	ID0932-02-R04	mut	ID0932-02-R04	kd	20.297274242110873	1.3731657174267775	1.6998415382840018	2.609997248588944	20.818181818181817	2.4420557658735738	11	16.818181818181817	2.1362669223756576	11	7.090909090909091	1.9725387425622567	11	2.522727272727273	0.6337363948692061	11	WT-ID0932	38.0	48.1	13.0	44.589943613887556	24.292669371776682	1.8253275109170304	2.8600000000000003	1.8333333333333333	0.8681553439839388	1.516015147003665	0.874469117916141	1.3854752393723029	ID0932-02-R04	mut	68.375	0.5175491695067669	8.0	13.428571428571427	1.8126539343499315	7.0	6.428571428571429	0.5345224838248489	7.0	2.087142857142857	0.2319277391569973	7.0
4	ID0932-09-R01	mut	ID0932-09-R01	kd	14.088162218682413	2.40132977486112	2.0064691482692623	3.3177973471929043	22.25	0.621581560508061	12	16.5	1.5666989036012804	12	6.666666666666668	1.3026778945578592	12	2.54	0.4307287693285331	12	WT-ID0932	38.0	48.1	13.0	44.589943613887556	30.501781395205146	1.7078651685393258	2.915151515151515	1.95	0.7721940824771877	1.5435708695242258	0.9634741239748856	1.4843252041833597	ID0932-09-R01	mut	68.22222222222223	0.44095855184409743	9.0	12.428571428571427	1.272418020560704	7.0	5.285714285714286	0.4879500364742666	7.0	2.367142857142857	0.3176326119756537	7.0
5	ID1890-01-R05	mut	ID1890-01-R05	kd	46.04580209977114	0.6554001496052347	1.5819234240774769	1.2240886811445209	22.0	0.0	11	13.727272727272727	0.7862453931068966	11	4.090909090909091	0.5393598899705937	11	3.4154545454545464	0.5445431780192207	11	WT-ID1890	44.18181818181818	43.09090909090909	7.8181818181818175	102.5910637195338	56.54526161976267	2.008264462809917	3.13907284768212	1.9111111111111108	1.0059492663311862	1.6503385095731804	0.9344116583724232	1.7523962177741217	ID1890-01-R05	mut	68.33333333333333	0.4999999999999991	9.0	9.833333333333334	0.9831920802501748	6.0	4.5	0.547722557505166	6.0	2.208333333333333	0.3322900339562814	6.0
6	ID1890-05-R04	mut	ID1890-05-R04	kd	47.694983747641885	0.7971752894829228	1.5911951256089207	1.4520200606836369	22.75	0.753778361444409	12	13.1	1.286683937707919	10	4.9	1.100504934614612	10	2.822	0.8168067906998162	10	WT-ID1890	44.18181818181818	43.09090909090909	7.8181818181818175	102.5910637195338	54.896079971891915	1.9420579420579418	3.2893823733518395	1.5955473098330242	0.9575862447697874	1.717816723610874	0.6740513868369546	1.7395413333870848	ID1890-05-R04	mut	68.22222222222223	0.4409585518440967	9.0	9.666666666666666	0.5773502691896258	3.0	4.666666666666667	0.5773502691896258	3.0	2.1	0.3605551275463989	3.0
7	ID1954-06-R05	mut	ID1954-06-R05	kd	53.78002733617824	1.0446753302885934	2.2180670896486583	1.245778026884002	24.363636363636363	1.433368568981981	11	14.818181818181818	1.3280197150781925	11	4.636363636363637	0.6741998624632421	11	3.233636363636363	0.3706014767178547	11	WT-ID1954	53.88888888888889	53.0	7.25	153.58461828961202	99.80459095343376	2.211857379767828	3.576687116564417	1.5637254901960784	1.1452583638117024	1.838623918969419	0.6449872717933738	1.999150519041728	ID1954-06-R05	mut	70.33333333333333	0.4999999999999991	9.0	11.75	0.4999999999999998	4.0	4.0	0.0	4.0	2.9375	0.12499999999999994	4.0
8	ID1954-10-R05	mut	ID1954-10-R05	kd	89.07262839097041	2.3260487005356456	2.7780317004983788	1.5576774967689078	21.166666666666668	0.7177405625652736	12	13.583333333333336	1.3113721705515065	12	3.8333333333333335	0.5773502691896257	12	3.643333333333333	0.8146313536957944	12	WT-ID1954	53.88888888888889	53.0	7.25	153.58461828961202	64.51198989864162	2.545931758530184	3.901840490797545	1.891304347826087	1.3481937495811682	1.9641548010532772	0.9193815397917154	1.8096404380910909	ID1954-10-R05	mut	69.0	0.0	9.0	11.2	1.4832396974191326	5.0	3.8	0.8366600265340756	5.0	3.014	0.4829389195333091	5.0
9	ID2016-03-R05	mut	ID2016-03-R05	kd	81.55906367598432	2.8411431400935916	2.078356479259719	1.7984536930380135	18.83333333333333	1.7494587907710375	12	9.583333333333334	0.514928650544437	12	3.0	0.0	12	3.1924999999999994	0.16992645467966436	12	WT-ID2016	41.91666666666666	41.1	9.6	162.2083931974629	80.64932952147858	2.2256637168141595	4.288695652173913	3.2	1.1542356273903396	2.100538938571101	1.6780719051126376	1.9066007612310876	ID2016-03-R05	mut	68.25	0.4629100498862728	8.0	10.714285714285714	1.6035674514745462	7.0	5.142857142857143	0.6900655593423545	7.0	2.1028571428571428	0.33099417344893384	7.0
10	ID2171-08-R03	mut	ID2171-08-R03	kd	34.724527498204736	1.7084985797503756	1.3691457352163583	2.0353670581355083	21.0	1.0444659357341868	12	13.0	1.651445647689541	12	3.8333333333333335	0.7177405625652734	12	3.483333333333334	0.6820601590813384	12	WT-ID2171	43.63636363636363	49.27272727272727	15.545454545454545	85.08151973704123	50.3569922388365	2.0779220779220777	3.7902097902097904	4.055335968379446	1.055141554192461	1.9222777045754824	2.019821440912744	1.7020597823356287	ID2171-08-R03	mut	69.77777777777777	0.44095855184410176	9.0	13.0	1.9272482233188628	8.0	5.5	1.6035674514745464	8.0	2.49125	0.5664787853801007	8.0
11	ID2171-21-R05	mut	ID2171-21-R05	kd	30.785912343569606	2.4550477900844405	1.5517184076316273	1.931252521776752	21.272727272727273	1.4893561757289009	11	13.454545454545455	1.967924610529396	11	4.090909090909091	0.5393598899705937	11	3.3363636363636364	0.6674919134682118	11	WT-ID2171	43.63636363636363	49.27272727272727	15.545454545454545	85.08151973704123	54.295607393471634	2.051282051282051	3.6621621621621614	3.8	1.0365258760251141	1.8726956757249216	1.9259994185562233	1.7347646958514285	ID2171-21-R05	mut	70.22222222222223	0.6666666666666665	9.0	13.833333333333336	1.6020819787597218	6.0	5.833333333333332	1.4719601443879744	6.0	2.461666666666667	0.5328570790246355	6.0
12	ID4807-02-R05	mut	ID4807-02-R05	ko	1.0028432843466997	2.466267101295246	1.7132642172410657	2.8433787487600117	22.09090909090909	1.0444659357341863	11	14.090909090909092	0.9438798074485388	11	4.727272727272728	1.009049958219026	11	3.0627272727272725	0.451200419084267	11	WT-ID4807	119.0	65.0	5.5	88.79564757921719	87.79280429487049	5.386831275720165	4.612903225806451	1.163461538461538	2.42943687833946	2.205675026391514	0.21842351913350191	1.9434589215656004	ID4807-02-R05	mut	69.66666666666667	0.4999999999999983	9.0	11.0	0.7559289460184544	8.0	4.25	0.462910049886276	8.0	2.6125	0.3170736732775432	8.0
13	ID4807-14-R03	mut	ID4807-14-R03	kd	7.788732057686013	2.0535198894246087	1.6042365407517425	2.5429928925185488	21.33333333333333	0.4923659639173309	12	14.916666666666664	1.0836246694508316	12	5.666666666666668	0.9847319278346618	12	2.703333333333333	0.509658233673817	12	WT-ID4807	119.0	65.0	5.5	88.79564757921719	81.00691552153117	5.578125000000001	4.357541899441341	0.9705882352941174	2.4797802640291002	2.1235145364853545	-0.04306872189188631	1.9085220959729527	ID4807-14-R03	mut	70.0	0.7559289460184564	8.0	10.666666666666666	1.366260102127946	6.0	4.666666666666667	0.8164965809277259	6.0	2.311666666666667	0.19291621670213885	6.0
14	ID5151-11-R04	mut	ID5151-11-R04	kd	17.91162764602237	0.7093828538580422	1.8127906539856808	1.3112341526005549	26.58333333333333	1.7298624923456316	12	19.83333333333333	1.8989630344113089	12	5.833333333333332	0.7177405625652734	12	3.42	0.2936293272447113	12	WT-ID5151	49.25	54.25	8.875	169.26134916413432	151.34972151811198	1.8526645768025078	2.7352941176470598	1.5214285714285718	0.8896017064126632	1.4516959698576923	0.6054266032808722	2.1799816261960703	ID5151-11-R04	mut	70.66666666666667	0.5000000000000013	9.0	13.666666666666664	1.6329931618554518	6.0	5.333333333333333	0.5163977794943223	6.0	2.5933333333333337	0.470219806757081	6.0
15	ID5741-02-R03	mut	ID5741-02-R03	kd	58.8446400609004	0.21239777370657528	1.9363462666771751	0.2855785617747528	37.0	2.1742292260184355	12	38.25	2.8001623329566248	12	15.583333333333336	1.3113721705515071	12	2.4666666666666663	0.22568414506414336	12	WT-ID5741	65.66666666666667	67.6	12.0	146.0827673623128	87.2381273014124	1.7747747747747749	1.7673202614379084	0.7700534759358287	0.8276359531062704	0.8215634987021702	-0.3769694584453246	1.9407063342176187	ID5741-02-R03	mut	75.0	0.0	8.0	24.875	3.313931631332013	8.0	9.625	1.302470180629319	8.0	2.6187500000000004	0.4943809260074663	8.0
16	ID5741-04-R01	mut	ID5741-04-R01	kd	54.360406422299725	0.1231478174474691	2.110339786236392	0.4583681131363058	37.18181818181818	2.2279219832921373	11	40.63636363636363	3.2333489534143154	11	16.90909090909091	1.300349603340998	11	2.4172727272727275	0.2960773854616696	11	WT-ID5741	65.66666666666667	67.6	12.0	146.0827673623128	91.72236094001309	1.7660961695191526	1.6635346756152125	0.7096774193548386	0.8205639044307687	0.7342519388488015	-0.4947646917495781	1.9624752249722437	ID5741-04-R01	mut	76.66666666666667	1.4142135623730956	9.0	25.33333333333333	1.6583123951777003	9.0	10.111111111111109	0.6009252125773316	9.0	2.5111111111111106	0.20083851998835056	9.0
17	ID6086-01-R04	mut	ID6086-01-R04	kd	58.97052125841743	2.6663727976610603	2.6831840090358097	2.50193321799814	28.45454545454545	1.6949121725703875	11	18.90909090909091	2.0714509627092528	11	8.272727272727273	0.6466697906828642	11	2.305454545454545	0.3944201728198912	11	WT-ID6086	120.0			194.45347570074668	135.4829544423293	4.217252396166135			2.0763033673131983			2.131884658625165	ID6086-01-R04	mut	70.625	0.5175491695067669	8.0	10.666666666666666	1.1547005383792517	3.0	5.666666666666668	0.5773502691896257	3.0	1.913333333333333	0.4214656965084267	3.0
18	ID6086-07-R03	mut	ID6086-07-R03	kd	121.20050155019614	1.4647149195672466	2.7910748030008463	1.5606141835873466	33.90909090909091	1.5135749373285388	11	26.09090909090909	1.7002673586554231	11	11.454545454545455	0.934198732993828	11	2.289090909090909	0.20820444497918605	11	WT-ID6086	120.0			194.45347570074668	73.25297415055054	3.53887399463807			1.823290393990578			1.864825262213188	ID6086-07-R03	mut	71.125	0.3535533905932746	8.0	12.0	1.154700538379252	7.0	6.7142857142857135	0.4879500364742666	7.0	1.8028571428571427	0.28382590237175825	7.0
19	ID6132-01-R01	mut	ID6132-01-R01	kd	61.18762819247636	0.2598896495845256	1.0976967859994684	0.6339988653501828	40.90909090909091	1.3751033019046577	11	44.72727272727273	3.1333978072025617	11	21.09090909090909	2.7001683449202	11	2.143636363636364	0.23243376378111386	11	WT-ID6132	100.0	64.33333333333333	20.0	154.26906099625631	93.08143280377995	2.4444444444444446	1.4383468834688349	0.9482758620689656	1.2895066171949852	0.5244116498449816	-0.07662128160291251	1.9688630597670995
20	ID6132-05-R01	mut	ID6132-05-R01	kd	67.30533018940001	0.24606720167839585	1.150561967232796	0.6899916671800411	41.16666666666666	1.1146408580454257	12	42.16666666666666	2.8550858396053798	12	21.416666666666668	1.831955405041456	12	1.9825	0.2222662203918372	12	WT-ID6132	100.0	64.33333333333333	20.0	154.26906099625631	86.96373080685629	2.4291497975708514	1.5256916996047434	0.9338521400778208	1.2804514589112037	0.6094634625737706	-0.09873395358535972	1.9393381630248212
21	ID6133-01-R05	mut	ID6133-01-R05	kd	68.77170239829921	0.8184169977770422	1.7958260830907908	0.7665697365288513	29.08333333333333	1.2401124093721452	12	22.5	1.3816985594155147	12	9.666666666666666	1.370688833684684	12	2.373333333333333	0.3987100412200536	12	WT-ID6133	63.25	54.66666666666666	17.666666666666668	195.6169267757611	126.84522437746188	2.1747851002865333	2.429629629629629	1.8275862068965518	1.1208728492058142	1.2807364075672525	0.8699394594356273	2.1032741210212245	ID6133-01-R05	mut	73.0	0.0	4.0			2.0			2.0			2.0
22	ID6133-07-R03	mut	ID6133-07-R03	kd	27.39961426768815	0.8655325741156314	1.6912917744742069	2.03375576769176	31.75	1.6025547785276542	12	27.83333333333333	2.9180732539042795	12	13.25	1.2154310870109943	12	2.1108333333333333	0.2501075526224424	12	WT-ID6133	63.25	54.66666666666666	17.666666666666668	195.6169267757611	168.21731250807298	1.9921259842519683	1.964071856287425	1.3333333333333337	0.9943088879221444	0.9738477121440314	0.415037499278844	2.2258706902716816	ID6133-07-R03	mut	72.6	0.5477225575051667	5.0	14.333333333333336	1.5275252316519468	3.0	7.666666666666668	1.5275252316519463	3.0	1.91	0.3148015247739438	3.0
23	ID6136-02-R05	mut	ID6136-02-R05	kd	52.934577275584424	0.7768847493948959	1.6722830958313697	0.6530257576873884	34.416666666666664	3.36987545853858	12	35.916666666666664	1.7298624923456334	12	12.75	1.3568010505999362	12	2.849166666666667	0.36051625441437396	12	WT-ID6136	86.66666666666669	61.5	11.75	190.24045260788608	137.3058753323017	2.5181598062954	1.7122969837587008	0.9215686274509804	1.3323698416090095	0.775932946971298	-0.1178364902938583	2.1376891211391955	ID6136-02-R05	mut	72.1111111111111	0.7817359599705782	9.0	17.88888888888889	1.9649710204252664	9.0	7.5555555555555545	1.0137937550497031	9.0	2.4	0.3630771267926417	9.0
24	ID6136-15-R04	mut	ID6136-15-R04	kd	31.280229651311497	0.5815192938626054	2.107747786651613	0.9525434061668676	31.16666666666667	0.389249472080761	12	31.08333333333333	2.5030284687057627	12	11.0	0.9534625892455922	12	2.8383333333333334	0.2474169588268993	12	WT-ID6136	86.66666666666669	61.5	11.75	190.24045260788608	158.9602229565746	2.7807486631016043	1.9785522788203755	1.068181818181818	1.4754733531408182	0.9844451858051584	0.09515723304034003	2.2012884632408007	ID6136-15-R04	mut	72.125	0.8345229603962806	8.0	17.428571428571427	1.6183471874253736	7.0	7.7142857142857135	0.7559289460184544	7.0	2.2785714285714285	0.3043807139876293	7.0
25	ID6138-07-R03	mut	ID6138-07-R03	kd	30.61904728963566	0.28517341782539857	1.2562183697889442	0.907725858352298	33.18181818181818	0.9816498172140428	11	28.72727272727273	1.1037127426019049	11	12.272727272727273	0.6466697906828633	11	2.3454545454545457	0.1355259116452375	11	WT-ID6138	52.2	58.6	17.4	112.55418638928528	81.93513909964963	1.5731506849315071	2.0398734177215188	1.4177777777777776	0.6536568665524399	1.0284796299950798	0.5036314225478321	1.913470195340596	ID6138-07-R03	mut			2.0			0.0			0.0			0.0
26	ID6138-09-R04	mut	ID6138-09-R04	kd	13.941812535235885	0.2812891990352981	1.5259402238299524	1.778246254942392	30.63636363636364	1.2060453783110547	11	25.363636363636363	1.6895400127092142	11	11.181818181818182	0.9816498172140428	11	2.2827272727272727	0.25420821816341466	11	WT-ID6138	52.2	58.6	17.4	112.55418638928528	98.61237385404941	1.7038575667655784	2.310394265232975	1.5560975609756096	0.7688047391379608	1.2081390663429954	0.6379325142594232	1.9939314135148607	ID6138-09-R04	mut			2.0			0.0			0.0			0.0
27	ID6413-10-R05	mut	ID6413-10-R05	ko	2.617836919658964	1.254736450921033	2.076163707969481	2.1272030917231306	21.83333333333333	1.6422453217986948	12	12.583333333333336	0.9962049198956222	12	3.6666666666666665	0.6513389472789296	12	3.5083333333333333	0.524574863941066	12	WT-ID6413	63.41666666666666	66.875	14.5	159.5213966192747	156.90355969961573	2.9045801526717563	5.31456953642384	3.954545454545455	1.5383296419660952	2.409952842684586	1.983511877211431	2.19563279661666	ID6413-10-R05	mut	71.33333333333333	0.5000000000000013	9.0	13.166666666666664	1.3291601358251257	6.0	5.166666666666667	0.7527726527090809	6.0	2.5916666666666663	0.4471875072792919	6.0
28	ID6413-12-R05	mut	ID6413-12-R05	ko	3.4264202315265595	1.6760110426271144	2.0593898099383456	2.1385617060405053	20.8	1.22927259430572	10	12.2	1.229272594305718	10	3.3	0.4830458915396479	10	3.75	0.5202136313306508	10	WT-ID6413	63.41666666666666	66.875	14.5	159.5213966192747	156.09497638774818	3.0488782051282044	5.481557377049182	4.3939393939393945	1.6082785195286593	2.454585838612985	2.135514970656481	2.193388926366792	ID6413-12-R05	mut	71.28571428571429	0.7559289460184535	7.0	13.666666666666664	0.5773502691896258	3.0	5.0	1.0	3.0	2.8233333333333333	0.6653069467045518	3.0
29	ID6990-01-R05	mut	ID6990-01-R05	ko	1.1423215396924864	1.2273973568564178	1.6919565186084384	0.340503535467214	24.41666666666667	1.2401124093721445	12	15.6	1.429840705968481	10	5.9	0.7378647873726218	10	2.673	0.3622169392934449	10	WT-ID6990	86.2	61.6	11.2	166.23549944611705	165.09317790642456	3.53037542662116	3.948717948717949	1.8983050847457623	1.8198216105006442	1.981384321832653	0.9247118726957628	2.217729127419006	ID6990-01-R05	mut	70.83333333333333	0.4082482904638627	6.0	11.0	0.0	5.0	4.6	0.5477225575051662	5.0	2.4200000000000004	0.3012474066278412	5.0
30	ID6990-08-R03	mut	ID6990-08-R03	ko	0.5265519630029387	0.9251919434140624	1.2457251829791085	0.234353833932706	25.66666666666667	1.6583123951777	9	15.125	1.8850918886280923	8	5.875	0.9910312089651148	8	2.6500000000000004	0.6225064543555237	8	WT-ID6990	86.2	61.6	11.2	166.23549944611705	165.70894748311412	3.358441558441558	4.072727272727273	1.906382978723404	1.7477919242279905	2.0259952085329447	0.9308379754926044	2.2193459588576783	ID6990-08-R03	mut	71.1111111111111	0.3333333333333342	9.0	11.333333333333336	0.5773502691896258	3.0	4.333333333333333	0.5773502691896257	3.0	2.65	0.4092676385936224	3.0
31	ID7169-04-R05	mut	ID7169-04-R05	kd	59.22373605686781	0.5461193019199403	1.8294877990598688	0.844001023812468	28.83333333333333	0.8348471099367221	12	22.5	1.3816985594155147	12	10.166666666666666	1.19341628287971	12	2.245833333333333	0.3296681067468623	12	WT-ID7169	48.16666666666666	46.16666666666666	15.666666666666664	156.80070665498425	97.57697059811643	1.6705202312138727	2.051851851851852	1.540983606557377	0.740297454863954	1.0369265689983571	0.623851514114751	1.9893473307577565	ID7169-04-R05	mut	72.0	0.8660254037844363	9.0	16.0	2.5071326821120343	8.0	7.0	1.1952286093343938	8.0	2.31625	0.35724891282449794	8.0
32	ID7186-01-R01	mut	ID7186-01-R01	ko	0.3623379044942325	3.7870018559916847	1.4718878730094156	3.0439081292756005	14.5	1.1677484162422844	12	7.416666666666668	0.7929614610987591	12	2.75	1.712255291076124	12	3.143333333333333	0.8375107416769306	12	WT-ID7186	20.25	16.083333333333332	4.833333333333333	20.11200370638669	19.749665801892462	1.3965517241379308	2.168539325842696	1.7575757575757576	0.4818690077570526	1.116723606301682	0.8135868757691187	1.2955597510195944	ID7186-01-R01	mut	64.66666666666667	0.5000000000000013	9.0	9.111111111111109	6.827233049421348	9.0	1.8888888888888888	1.2692955176439846	9.0	5.0	2.23606797749979	9.0
33	ID7186-15-R03	mut	ID7186-15-R03	ko	2.6839125852343497	4.095283256909823	1.5968087208917179	3.014492147848269	14.25	0.9653072991634226	12	7.5	0.9045340337332908	12	2.583333333333333	0.6685579234215214	12	3.0625	0.7764268390284021	12	WT-ID7186	20.25	16.083333333333332	4.833333333333333	20.11200370638669	17.428091121152338	1.4210526315789471	2.1444444444444444	1.8709677419354842	0.506959988719883	1.1006039409384056	0.903784684740697	1.2412498219379298	ID7186-15-R03	mut	65.66666666666667	1.8027756377319941	9.0	8.142857142857142	1.9518001458970664	7.0	3.0	1.2909944487358056	7.0	2.988571428571429	0.7821429658621366	7.0
34	ID7316-05-R05	mut	ID7316-05-R05	kd	35.738682056677376	0.7641320710772419	1.81979052790438	1.834791534446724	30.45454545454545	1.5075567228888185	11	27.272727272727273	2.723633936156219	11	10.0	1.4142135623730951	11	2.7590909090909093	0.3047771167740304	11	WT-ID7316	66.375	46.83333333333334	14.666666666666664	110.0964293118298	74.35774725515243	2.1794776119402988	1.7172222222222224	1.4666666666666663	1.1239823840963163	0.7800767476411865	0.5525410230287784	1.8713262238987256	ID7316-05-R05	mut	69.8888888888889	0.6009252125773331	9.0	15.571428571428573	1.8126539343499315	7.0	7.7142857142857135	1.1126972805283737	7.0	2.031428571428571	0.15421074016083453	7.0
35	ID8234-01-R05	mut	ID8234-01-R05	ko	1.0385302138723942	0.3142913200512357	2.040297655226543	1.4379888780327204	31.72727272727273	2.004540300962248	11	27.272727272727273	2.9695423583747416	11	8.272727272727273	1.1037127426019049	11	3.378181818181818	0.7813298686447125	11	WT-ID8234	101.66666666666669			126.65549610954969	125.6169658956773	3.2043935052531043			1.6800513241567376			2.0990482994113253	ID8234-01-R05	mut	74.44444444444444	1.9436506316150992	9.0	18.33333333333333	2.1213203435596424	9.0	6.888888888888888	0.7817359599705714	9.0	2.6922222222222216	0.4347924153483412	9.0
36	ID8246-10-R03	mut	ID8246-10-R03	kd	97.57311346950104	1.0514432560688391	2.085150950907193	1.9224671824524773	21.272727272727273	0.7862453931068973	11	14.636363636363635	0.9244162777371756	11	4.2727272727272725	0.6466697906828632	11	3.501818181818182	0.5870573767838742	11	WT-ID8246	56.16666666666666	53.444444444444436	9.888888888888893	202.2940941988004	104.72098072929936	2.6403133903133904	3.651483781918565	2.314420803782507	1.4007091795145947	1.8684828228504096	1.210651196483746	2.020033700801375	ID8246-10-R03	mut	69.125	1.1259916264596015	8.0			0.0			0.0			0.0
37	ID8246-17-R05	mut	ID8246-17-R05	kd	162.53539779231554	0.4105026216401755	1.6296093875671298	1.6409000743394913	22.8	0.6324555320336757	10	15.9	1.286683937707919	10	4.8	0.6324555320336761	10	3.362	0.4950824847100397	10	WT-ID8246	56.16666666666666	53.444444444444436	9.888888888888893	202.2940941988004	39.75869640648486	2.46345029239766	3.3612858141160022	2.060185185185186	1.3006803611833226	1.7490132219307364	1.042774023690292	1.5994321364709645	ID8246-17-R05	mut	69.75	0.4629100498862781	8.0			0.0			0.0			0.0
38	ID8283-01-R04	mut	ID8283-01-R04	ko	1.2366010421786706	1.239575499082892	2.029376530842209	1.6245888917645188	21.545454545454547	1.0357254813546268	11	15.636363636363635	0.9244162777371754	11	5.0	0.6324555320336759	11	3.174545454545454	0.4501413919284393	11	WT-ID8283	117.16666666666669	51.5	5.5	169.45929697954938	168.22269593737067	5.438115330520394	3.2936046511627914	1.1	2.4431067480904174	1.7196673911184184	0.13750352374993502	2.2258845886998064	ID8283-01-R04	mut	70.0	0.8660254037844397	9.0	13.0	2.7080128015453204	4.0	5.75	0.9574271077563382	4.0	2.2575	0.19972898304118672	4.0
39	ID8283-02-R04	mut	ID8283-02-R04	ko	1.6624155895616823	1.2067720700011717	2.0283179936536566	2.489300575644154	21.727272727272727	0.6466697906828632	11	15.0	1.0	11	5.0	0.7745966692414834	11	3.070909090909092	0.5464513618878545	11	WT-ID8283	117.16666666666669	51.5	5.5	169.45929697954938	167.79688138998767	5.3926080892608095	3.433333333333333	1.1	2.4309831890079283	1.7796099315746998	0.13750352374993502	2.224783884933053	ID8283-02-R04	mut	69.625	0.5175491695067633	8.0	13.0	2.0	3.0	6.0	1.0	3.0	2.186666666666667	0.3202082655606086	3.0
40	ID8337-06-R03	mut	ID8337-06-R03	kd	85.44375926488054	0.4948857026431634	1.4956179208953504	0.5466684959856599	25.66666666666667	0.6513389472789293	12	23.25	1.5447859516333118	12	7.416666666666668	0.996204919895622	12	3.1716666666666664	0.3318497286788741	12	WT-ID8337	49.0	55.33333333333334	12.583333333333336	167.6369037325779	82.19314446769737	1.9090909090909087	2.379928315412186	1.6966292134831462	0.9328858041414628	1.2509181195177372	0.7626713083586812	1.9148355955934369	ID8337-06-R03	mut	71.25	1.3887301496588282	8.0	8.666666666666666	1.1547005383792517	3.0	3.0	1.0	3.0	3.056666666666666	0.8213606597185754	3.0
41	ID8337-09-R04	mut	ID8337-09-R04	kd	84.95037121073929	0.7254136842732636	1.5151395128895164	0.5456369143428356	26.57142857142857	1.5118578920369086	7	22.428571428571423	1.5118578920369092	7	7.857142857142858	1.2149857925879115	7	2.9028571428571435	0.4270719801046145	7	WT-ID8337	49.0	55.33333333333334	12.583333333333336	167.6369037325779	82.68653252183861	1.8440860215053765	2.4670912951167736	1.6015151515151518	0.8829059550647811	1.3028111037917458	0.6794374471368675	1.9174347800756733	ID8337-09-R04	mut	71.75	0.5	4.0			2.0			2.0			2.0
42	ID8369-04-R05	mut	ID8369-04-R05	ko	1.3178628441125475	0.6582307186454038	1.592328646392375	1.8190333486149093	24.58333333333333	0.9962049198956208	12	17.916666666666668	0.9003366373785198	12	8.0	0.7385489458759963	12	2.250833333333333	0.15721776058201642	12	WT-ID8369	57.33333333333334	50.5	12.0	153.4508070108517	152.13294416673915	2.332203389830509	2.8186046511627905	1.5	1.221693610452895	1.4949811338834904	0.5849625007211562	2.182223270072611	ID8369-04-R05	mut	71.125	0.3535533905932746	8.0	15.875	1.7268882005337969	8.0	8.125	0.9910312089651148	8.0	1.98	0.3443420226626843	8.0
43	ID8369-05-R03	mut	ID8369-05-R03	kd	12.826718008296929	0.6348624718050346	1.812913965056912	2.1890293771969187	24.72727272727273	1.0090499582190264	11	19.09090909090909	1.8140862964338518	11	8.454545454545455	0.5222329678670935	11	2.26	0.19712939912656355	11	WT-ID8369	57.33333333333334	50.5	12.0	153.4508070108517	140.62408900255477	2.3186274509803924	2.645238095238095	1.4193548387096773	1.2132710313678998	1.4033975837229693	0.5052353082504218	2.148059721998051	ID8369-05-R03	mut	71.375	1.060660171779821	8.0	16.375	1.8468119248354136	8.0	8.0	1.0690449676496976	8.0	2.08625	0.4204737973830407	8.0
44	ID8376-04-R05	mut	ID8376-04-R05	kd	46.46734207354023	0.08618678908958381	2.5308747569662	0.6092146261934211	39.91666666666666	2.906367096044421	12	28.83333333333333	1.5859229221975182	12	9.833333333333334	0.8348471099367217	12	2.9525	0.3035584412806326	12	WT-ID8376				241.9392385163661	195.47189644282585							2.2910843264523444	ID8376-04-R05	mut	72.66666666666667	1.751190071541825	6.0	11.6	0.5477225575051662	5.0	4.0	0.0	5.0	2.9	0.13693063937629155	5.0
45	ID8376-10-R04	mut	ID8376-10-R04	ko	0.13458123170958727	0.2383744214728725	3.2238523263628576	2.2108811445749543	29.818181818181817	1.6011359603844904	11	20.4	1.429840705968481	10	5.0	0.9428090415820632	10	4.202	0.7417067404903969	10	WT-ID8376				241.9392385163661	241.80465728465649							2.3834646613450525	ID8376-10-R04	mut	71.0	0.0	9.0	11.0	0.7071067811865476	5.0	3.6	0.8944271909999159	5.0	3.218	0.8250272722764987	5.0
46	ID9069-01-R05	mut	ID9069-01-R05	kd	32.2924874305908	0.42744458920732586	1.8747071672699769	1.4293836422475048	26.75	1.356801050599936	12	19.25	1.7645499039801518	12	5.916666666666668	0.792961461098759	12	3.295833333333334	0.4412473710111397	12	WT-ID9069	103.0909090909091			160.53116019045444	128.23867275986365	3.8538657604078166			1.9463063199037849			2.1080190145234883	ID9069-01-R05	mut	69.83333333333333	0.4082482904638627	6.0	10.0	1.1547005383792517	4.0	5.0	0.0	4.0	2.0	0.2309401076758504	4.0
47	ID9070-02-R01	mut	ID9070-02-R01	kd	43.11258181573228	1.0802865900617091	1.7150416270064122	1.5459281195468861	19.666666666666668	1.0730867399773192	12	10.833333333333336	1.0298573010888743	12	2.583333333333333	0.5149286505444373	12	4.3599999999999985	0.9980981915623328	12	WT-ID9070	107.42857142857143			152.37136325647606	109.25878144074377	5.462469733656175			2.4495533809793484			2.038456352534852	ID9070-02-R01	mut	67.83333333333333	0.4082482904638627	6.0	9.6	0.8944271909999159	5.0	3.6	0.8944271909999159	5.0	2.74	0.3714835124201341	5.0
48	ID9070-11-R04	mut	ID9070-11-R04	kd	67.88680350284272	0.7491856181140301	2.0484107831755423	1.1098268893912386	20.916666666666668	0.9003366373785201	12	13.166666666666664	1.0298573010888743	12	2.6666666666666665	0.4923659639173309	12	5.1241666666666665	1.1858825507791335	12	WT-ID9070	107.42857142857143			152.37136325647606	84.48455975363333	5.136027319294251			2.360652876390417			1.9267773453223325	ID9070-11-R04	mut	66.66666666666667	0.4999999999999991	9.0	9.75	0.8864052604279183	8.0	4.25	0.7071067811865475	8.0	2.33125	0.3022977482076712	8.0
49	ID9079-02-R01	mut	ID9079-02-R01	ko	0.7374522032464356	2.4240035110098366	1.7785319748000348	2.6521798023150445	17.727272727272727	1.3483997249264823	11	9.363636363636363	0.6741998624632424	11	1.5454545454545454	0.5222329678670935	11	6.727272727272728	2.195035721390843	11	WT-ID9079	111.5	36.5	12.5	155.25145340525702	154.5140012020106	6.2897435897435905	3.8980582524271847	8.088235294117647	2.6530012048079907	1.962755650334096	3.0158249671616826	2.1889678389017453	ID9079-02-R01	mut	68.0	0.0	9.0	11.285714285714285	0.951189731211342	7.0	3.571428571428572	0.9759000729485332	7.0	3.36	0.9026996547394192	7.0
50	ID9102-01-R05	mut	ID9102-01-R05	ko	0.7477458690498038	0.982885487277055	1.3516919245742962	2.417216682094125	23.16666666666667	1.4668044012461756	12	15.5	2.1950357213908425	12	3.9166666666666665	0.7929614610987591	12	4.030833333333334	0.5395698342759777	12	WT-ID9102	62.09090909090909	69.1111111111111	8.666666666666666	169.62128010145818	168.87353423240842	2.680183126226291	4.458781362007168	2.2127659574468086	1.4223315776504415	2.1566494583014153	1.1458508664634548	2.227561592510978	ID9102-01-R05	mut	68.1111111111111	0.3333333333333328	9.0	9.6	1.8165902124584952	5.0	4.4	0.8944271909999161	5.0	2.206	0.29441467354736245	5.0
51	ID9102-02-R05	mut	ID9102-02-R05	kd	39.78281446094741	0.5850692365838787	1.3888853566968435	0.4381380469657385	35.36363636363637	0.5045249791095131	11	35.27272727272727	3.03614588222994	11	10.636363636363637	1.7477257950106062	11	3.374545454545455	0.4431786013869269	11	WT-ID9102	62.09090909090909	69.1111111111111	8.666666666666666	169.62128010145818	129.83846564051078	1.7557840616966582	1.9593356242840776	0.8148148148148148	0.8121154233038984	0.9703645451384596	-0.29545588352617136	2.1134033745954652	ID9102-02-R05	mut	70.0	0.7559289460184564	8.0	13.75	1.2583057392117918	4.0	5.75	0.4999999999999999	4.0	2.4075	0.334003492995707	4.0
52	ID9111-01-R05	mut	ID9111-01-R05	ko	0.6307716355948018	0.06727780277787686	1.0686481981547091	2.039287873333052	27.44444444444445	1.2360330811826108	9	24.0	1.5811388300841889	9	6.777777777777778	0.8333333333333335	9	3.5900000000000003	0.5173731728646163	9	WT-ID9111	100.875			121.61053075202877	120.97975911643394	3.675607287449392			1.8779826331354148			2.082712715445694	ID9111-01-R05	mut	72.0	1.0954451150103337	6.0			0.0			0.0			0.0
53	ID9111-02-R04	mut	ID9111-02-R04	ko	0.0822352476363165	0.08333429538767037	1.3408303109661217	2.3077731079868378	27.83333333333333	0.8348471099367203	12	21.5	1.445997610962442	12	6.166666666666668	0.8348471099367218	12	3.5341666666666667	0.4484206291040373	12	WT-ID9111	100.875			121.61053075202877	121.52829550439243	3.624251497005989			1.8576830715248844			2.084677406746928	ID9111-02-R04	mut	70.71428571428571	0.4879500364742689	7.0			0.0			0.0			0.0
54	ID9323-02-R05	mut	ID9323-02-R05	kd	100.86668378249769	0.6854843770453364	1.2407493009644668	1.3210762041902142	32.083333333333336	3.34278961710761	12	22.5	2.2763607319179844	12	6.5	1.5075567228888185	12	3.591666666666667	0.6843953314400746	12	WT-ID9323	97.28571428571428			115.84146373362762	14.974779951129932	3.0322820037105753			1.600403931093359			1.1753604493109535	ID9323-02-R05	mut	72.0	0.6324555320336764	6.0	15.333333333333336	1.2110601416389966	6.0	4.333333333333333	0.8164965809277259	6.0	3.6666666666666665	0.8453795991545259	6.0
55	ID9323-12-R04	mut	ID9323-12-R04	kd	18.303984808182573	1.0281754312453073	0.9668650656833794	2.310393015542397	25.363636363636363	1.6895400127092153	11	16.545454545454547	2.9107949554592936	11	3.363636363636364	1.2862913567871994	11	5.215454545454545	1.2166623495149642	11	WT-ID9323	97.28571428571428			115.84146373362762	97.53747892544504	3.8356374807987703			1.9394663727625765			1.989171526087232	ID9323-12-R04	mut	71.875	0.6408699444616569	8.0	12.75	2.217355782608345	4.0	3.5	0.5773502691896257	4.0	3.645	0.2928594657283023	4.0
56	ID9402-01-R05	mut	ID9402-01-R05	kd	11.715117715666068	1.9103779791430648	1.4965942578953677	3.8246046622897034	23.0	0.4472135954999579	11	14.909090909090908	1.1361818036340363	11	4.090909090909091	0.5393598899705938	11	3.6972727272727273	0.5143751725946911	11	WT-ID9402	54.6	54.25	7.0	190.37258690036955	178.65746918470347	2.3739130434782605	3.6387195121951215	1.7111111111111112	1.2472670899754772	1.863430846463693	0.7749334443652268	2.2520211775935515	ID9402-01-R05	mut	70.375	0.5175491695067633	8.0			0.0			0.0			0.0
57	ID9402-11-R03	mut	ID9402-11-R03	kd	75.26498788093319	0.8936324378376042	1.7544319493492757	1.1772779827800393	26.90909090909091	1.7580981459830651	11	23.45454545454545	2.583162262175428	11	6.909090909090909	1.044465935734187	11	3.436363636363636	0.452465970593872	11	WT-ID9402	54.6	54.25	7.0	190.37258690036955	115.10759901943636	2.029054054054054	2.312984496124032	1.013157894736842	1.0208072990408377	1.2097555956585226	0.018859027251315767	2.0611039952481427	ID9402-11-R03	mut	71.71428571428571	0.7559289460184567	7.0			0.0			0.0			0.0
58	ID9404-08-R03	mut	ID9404-08-R03	kd	5.968706748171713	0.4917396328678407	1.4328947372892755	2.07153776905396	28.75	1.0552897060221726	12	24.0	1.5374122295716146	12	8.5	1.0871146130092182	12	2.860833333333334	0.3710539861072248	12	WT-ID9404	91.54545454545456	55.0	10.833333333333336	134.69095486276976	128.72224811459805	3.184189723320159	2.2916666666666665	1.2745098039215692	1.6709262984251123	1.1963972128035034	0.3499424710569593	2.1096536160446613	ID9404-08-R03	mut	73.0	0.8660254037844364	9.0	17.555555555555557	2.185812841434	9.0	7.0	0.7071067811865475	9.0	2.52	0.3329789783154485	9.0
59	ID9407-01-R05	mut	ID9407-01-R05	kd	44.473612823942396	0.5603958351333312	1.5281122609387747	0.8003023080158685	28.0	2.4494897427831783	11	27.272727272727273	1.9540168418367887	11	8.818181818181818	0.6030226891555273	11	3.098181818181818	0.204392670211932	11	WT-ID9407	60.4	60.14285714285714	12.857142857142858	174.64850235123276	130.17488952729036	2.157142857142857	2.205238095238095	1.4580265095729013	1.1091217223801124	1.1409344291502084	0.5440169507222401	2.114527217784576	ID9407-01-R05	mut	72.0	0.0	4.0			1.0			1.0			1.0
60	ID9407-04-R02	mut	ID9407-04-R02	ko	0.008031925817915458	1.0938736855382645	1.65992989779802	2.1863468409319515	23.11111111111111	0.9279607271383368	9	15.888888888888893	3.3706247360261137	9	5.0	1.4142135623730951	9	3.273333333333333	0.5616271004857226	9	WT-ID9407	60.4	60.14285714285714	12.857142857142858	174.64850235123276	174.6404704254149	2.6134615384615385	3.7852147852147837	2.571428571428572	1.3859619277389368	1.9203751656727144	1.3625700793847084	2.242144892552701	ID9407-04-R02	mut			2.0			2.0			2.0			2.0
61	ID9421-04-R02	mut	ID9421-04-R02	ko	0.8859935029529629	0.4217754135164651	1.6256043586856503	0.7975473472226112	35.833333333333336	3.9504506839170377	12	31.83333333333333	3.1285585799020588	12	14.0	0.6030226891555271	12	2.270833333333333	0.1718063568161093	12	WT-ID9421	96.27272727272728	61.0	15.5	142.04621679816862	141.16022329521562	2.6866807610993657	1.916230366492147	1.1071428571428572	1.425824906486735	0.938271010248294	0.14684138832927118	2.149712336680021	ID9421-04-R02	mut	75.66666666666667	1.8027756377319941	9.0	18.777777777777782	2.166666666666667	9.0	8.777777777777779	0.6666666666666667	9.0	2.1477777777777782	0.2817258320503188	9.0
62	ID9421-07-R02	mut	ID9421-07-R02	ko	1.9172828334416872	0.8236812737427831	1.3727703785936205	0.9204686818702618	38.0	1.6514456476895412	12	32.583333333333336	1.62135371797393	12	14.583333333333336	1.378954368902449	12	2.255833333333333	0.2542889670982183	12	WT-ID9421	96.27272727272728	61.0	15.5	142.04621679816862	140.12893396472694	2.5334928229665072	1.8721227621483372	1.0628571428571427	1.3411277419114538	0.9046750409766899	0.08794769927570241	2.14652781811108	ID9421-07-R02	mut	76.125	1.5526475085202962	8.0	18.25	1.0350983390135315	8.0	8.875	0.6408699444616556	8.0	2.0675	0.2053394402307694	8.0
63	ID9450-02-R05	mut	ID9450-02-R05	kd	25.683247196612573	0.3839354864346263	1.3923003753339669	0.6500480312701319	24.272727272727273	1.1037127426019044	11	19.454545454545453	1.5075567228888185	11	5.727272727272728	0.9045340337332908	11	3.450909090909091	0.4061638719889928	11	WT-ID9450	78.9	70.5	11.5	173.20892252619714	147.52567532958457	3.2505617977528085	3.623831775700935	2.007936507936508	1.7006890820758396	1.857515984634944	1.0057136511943936	2.168867611389266	ID9450-02-R05	mut	73.66666666666667	0.4999999999999991	9.0	17.88888888888889	2.0883273476902784	9.0	7.666666666666668	0.4999999999999999	9.0	2.333333333333333	0.2273763400180415	9.0
64	ID9450-05-R04	mut	ID9450-05-R04	kd	49.01569874240413	0.528435169990127	1.3822958680560384	0.9190891360570402	23.6	1.0749676997731399	10	18.2	1.3984117975602015	10	5.1	0.9944289260117528	10	3.674	0.6555269296951541	10	WT-ID9450	78.9	70.5	11.5	173.20892252619714	124.19322378379299	3.343220338983051	3.8736263736263736	2.2549019607843137	1.7412384406516173	1.95368480708746	1.1730647089728796	2.094097900562061	ID9450-05-R04	mut	73.66666666666667	0.5000000000000013	9.0	17.88888888888889	1.5365907428821477	9.0	7.888888888888888	0.6009252125773317	9.0	2.283333333333333	0.2953387885124471	9.0
65	ID9569-06-R03	mut	ID9569-06-R03	ko	0.5249942652734612	0.2589687874606766	1.175574101926074	1.864832908674124	22.16666666666667	1.0298573010888743	12	14.666666666666664	0.8876253645985948	12	4.166666666666667	0.7177405625652734	12	3.625	0.7269175268963398	12	WT-ID9569	48.0	46.90909090909091	2.8181818181818183	93.40211203021794	92.87711776494447	2.165413533834586	3.1983471074380168	0.6763636363636364	1.1146425659411223	1.677326518869816	-0.5641289973039905	1.967908729575022	ID9569-06-R03	mut	71.42857142857143	1.5118578920369103	7.0	10.25	2.0615528128088303	4.0	3.0	0.0	4.0	3.4175	0.6859725456119461	4.0
66	ID9569-11-R01	mut	ID9569-11-R01	ko	0.0036388830888193758	0.2638025218468895	1.286899174426073	2.0245905143020764	21.91666666666667	0.2886751345948127	12	13.75	1.1381803659589924	12	4.0	0.6030226891555274	12	3.5225000000000004	0.7021282581616345	12	WT-ID9569	48.0	46.90909090909091	2.8181818181818183	93.40211203021794	93.39847314712911	2.1901140684410643	3.4115702479338843	0.7045454545454546	1.1310060121500098	1.7704359232612972	-0.5052353082504221	1.9703397765598945	ID9569-11-R01	mut	71.5	1.2247448713915887	6.0	11.333333333333336	0.5773502691896255	3.0	2.6666666666666665	0.5773502691896257	3.0	4.446666666666666	1.3452261272118282	3.0
67	ID9579-01-R04	mut	ID9579-01-R04	kd	52.597141445876105	2.1517866165344377	0.2486433340638597	2.1859193972479374	18.08333333333333	0.7929614610987591	12	9.916666666666666	1.1645001528813148	12	1.75	0.8660254037844386	12	6.6875	2.6438715585636565	12	WT-ID9579	55.25	45.55555555555557	8.777777777777779	190.11344539629863	137.51630395042253	3.055299539170508	4.593837535014007	5.015873015873017	1.6113138276681087	2.1996998354763466	2.3265008246771868	2.1383541912276622	ID9579-01-R04	mut	66.0	0.0	7.0	8.0	1.0	5.0	2.2	0.4472135954999579	5.0	3.734	0.7770328178397615	5.0
68	ID9579-07-R05	mut	ID9579-07-R05	kd	75.01920145583405	1.242207688911794	0.2886235250127261	1.3376433859965855	18.25	1.5447859516333111	12	10.583333333333334	2.6443192398846707	12	1.8333333333333333	0.8348471099367221	12	6.541666666666668	2.4905122997390547	12	WT-ID9579	55.25	45.55555555555557	8.777777777777779	190.11344539629863	115.09424394046458	3.0273972602739727	4.304461942257219	4.787878787878788	1.5980780005114144	2.1058329120121244	2.2593866288186497	2.06105360436478	ID9579-07-R05	mut	66.5	1.3093073414159542	8.0	7.5	1.1952286093343936	8.0	2.0	0.0	8.0	3.75	0.5976143046671968	8.0
69	ID9582-01-R03	mut	ID9582-01-R03	ko	3.3396807181190264	5.357441951923369	1.6628207635092824	6.450403242625967	16.5	1.1677484162422849	12	10.0	1.044465935734187	12	1.8333333333333333	0.5773502691896257	12	6.125	2.459905763161744	12	WT-ID9582	49.81818181818182	53.6	6.4	275.23615723066865	271.8964765125496	3.0192837465564732	5.36	3.490909090909091	1.5942063449647756	2.422233000683048	1.8036027871964968	2.434403579632105	ID9582-01-R03	mut	67.0	0.8660254037844393	9.0	10.0	0.8164965809277263	4.0	3.0	0.0	4.0	3.3325	0.27354158733179856	4.0
70	ID9582-02-R02	mut	ID9582-02-R02	kd	11.092333457567923	6.986840157781569	1.8908656295324244	5.36188693987193	18.25	1.42222616792382	12	10.5	0.7977240352174656	12	1.8333333333333333	0.5773502691896257	12	6.416666666666668	2.4848022907753493	12	WT-ID9582	49.81818181818182	53.6	6.4	275.23615723066865	264.14382377310073	2.7297633872976346	5.104761904761905	3.490909090909091	1.4487759054432123	2.35184367279165	1.8036027871964968	2.4218404604417736	ID9582-02-R02	mut	67.66666666666667	0.5000000000000013	9.0	10.0	2.0	3.0	2.6666666666666665	0.5773502691896258	3.0	3.776666666666667	0.3868246803570492	3.0
71	ID9583-03-R01	mut	ID9583-03-R01	ko	0.027450831028975917	3.9597554665079246	1.7913541082278095	4.900756362933628	18.08333333333333	0.900336637378519	12	9.0	0.852802865422442	12	1.1666666666666667	0.38924947208076144	12	8.208333333333334	1.8022502769055304	12	WT-ID9583	63.16666666666666	49.90909090909091	4.2727272727272725	217.89288930894932	217.8654384779203	3.493087557603687	5.545454545454545	3.662337662337662	1.8045028057266124	2.471305718925589	1.8727648117038918	2.3381883405315995	ID9583-03-R01	mut	68.1111111111111	0.3333333333333355	9.0	8.11111111111111	0.6009252125773313	9.0	2.1111111111111107	0.6009252125773316	9.0	4.2044444444444435	1.5776415238506425	9.0
72	ID9583-06-R04	mut	ID9583-06-R04	ko	0.020275929712701573	5.043178971751562	1.6552399010793586	5.277421770772469	18.25	0.4522670168666448	12	9.333333333333334	0.4923659639173308	12	0.9166666666666666	0.2886751345948129	12	9.333333333333334	0.4923659639173308	12	WT-ID9583	63.16666666666666	49.90909090909091	4.2727272727272725	217.89288930894932	217.87261337923655	3.461187214611872	5.3474025974025965	4.661157024793388	1.7912669785699182	2.4188382990314534	2.220688115124199	2.3382026427943323	ID9583-06-R04	mut	68.66666666666667	0.4999999999999991	9.0	8.333333333333334	0.7071067811865476	9.0	2.4444444444444446	0.5270462766947299	9.0	3.555555555555556	0.8124055500658386	9.0
73	ID9644-13-R02	mut	ID9644-13-R02	kd	38.554015586743716	2.111008384738754	2.9363629037222005	2.787896715028556	20.416666666666668	0.9962049198956198	12	14.25	1.138180365958992	12	3.583333333333333	0.7929614610987591	12	4.185	1.1715762497980695	12	WT-ID9644	37.6	37.7	11.1	63.8701260461259	25.31611045938218	1.8416326530612244	2.6456140350877195	3.0976744186046514	0.8809853185088605	1.4036026042165604	1.6311855174818017	1.4033969819225398	ID9644-13-R02	mut	69.44444444444444	0.8819171036881958	9.0	11.5	1.2909944487358056	4.0	5.0	0.8164965809277259	4.0	2.38	0.6567089664887078	4.0
74	ID9644-14-R02	mut	ID9644-14-R02	ko	0.10949110835108317	1.4678802612055537	1.9428475803301488	2.9930499889690743	18.90909090909091	1.0444659357341868	11	11.363636363636365	0.6741998624632427	11	2.5454545454545454	0.5222329678670935	11	4.652727272727273	1.0487620407803755	11	WT-ID9644	37.6	37.7	11.1	63.8701260461259	63.76063493777481	1.9884615384615385	3.3176	4.360714285714286	0.99165265728648	1.730139952356512	2.1245644680424367	1.8045526331778767	ID9644-14-R02	mut	68.8888888888889	0.3333333333333361	9.0			1.0			1.0			1.0
75	ID9729-01-R05	mut	ID9729-01-R05	ko	0.17748421369794076	1.5932647375624338	2.9151863688068187	2.278147778679652	29.0	0.8660254037844396	9	23.88888888888889	4.567396535348242	9	9.777777777777779	0.9718253158075504	9	2.454444444444444	0.5085545966538674	9	WT-ID9729	123.14285714285714			148.55002276719406	148.37253855349613	4.246305418719212			2.086208141903922			2.1713535272347544	ID9729-01-R05	mut	71.44444444444444	1.2360330811826097	9.0	12.222222222222221	1.0929064207169998	9.0	6.666666666666668	0.7071067811865476	9.0	1.8488888888888892	0.2368250643642077	9.0
76	ID9729-09-R05	mut	ID9729-09-R05	kd	62.784863958326646	0.7050877664260299	2.464812726499671	3.2861173993160926	36.16666666666666	2.9490625115398457	12	35.0	3.4902461491731764	12	18.75	2.301185465244936	12	1.8766666666666667	0.16035944473323516	12	WT-ID9729	123.14285714285714			148.55002276719406	85.76515880886744	3.404871626069784			1.7676004053081713			1.9333108961224963	ID9729-09-R05	mut	73.55555555555556	0.7264831572567776	9.0	15.0	2.5000000000000004	9.0	6.888888888888888	0.7817359599705714	9.0	2.1933333333333334	0.4110048661512415	9.0
77	ID9733-02-R04	mut	ID9733-02-R04	kd	36.06349046805077	2.0103353029092577	2.6053079511254293	1.3924305384678812	22.09090909090909	0.9438798074485388	11	13.545454545454545	0.8201995322647246	11	6.0	0.8944271909999159	11	2.305454545454545	0.3808244644547835	11	WT-ID9733	55.0	46.111111111111114	16.444444444444443	172.49472699459454	136.43123652654378	2.4897119341563787	3.4041759880686064	2.7407407407407405	1.315978828556176	1.7673056229671107	1.454565863465481	2.1349138153205547	ID9733-02-R04	mut	70.9	0.7378647873726235	10.0	11.75	1.164964745021435	8.0	5.625	0.7440238091428449	8.0	2.1225	0.3482917496254295	8.0
78	ID9733-03-R03	mut	ID9733-03-R03	kd	42.797791574272146	2.0364657022686545	2.100738343498683	1.337335138570492	24.0	1.595448070434932	12	14.166666666666664	3.186144245246149	12	8.5	0.7977240352174657	12	1.6866666666666668	0.4505619387010632	12	WT-ID9733	55.0	46.111111111111114	16.444444444444443	172.49472699459454	129.6969354203224	2.2916666666666665	3.2549019607843146	1.9346405228758168	1.1963972128035034	1.7026140893754296	0.952065522936298	2.1129297143588115	ID9733-03-R03	mut	70.625	0.7440238091428432	8.0	11.0	1.0	3.0	6.666666666666668	0.5773502691896257	3.0	1.6666666666666667	0.29704096238285616	3.0
79	ID9736-02-R05	mut	ID9736-02-R05	ko	0.09125107656102524	8.353339973024061	2.1840083264670174	6.290706584658719	18.272727272727273	1.4893561757289016	11	11.454545454545455	1.128152149635533	11	1.7272727272727273	0.6466697906828632	11	7.5609090909090915	2.995297830084529	11	WT-ID9736	39.22222222222222	45.33333333333334	7.222222222222222	96.61489737625799	96.52364629969696	2.146489773355445	3.957671957671958	4.181286549707602	1.1019792992872366	1.984652035666564	2.063946916779854	1.9846337195559232	ID9736-02-R05	mut	67.66666666666667	0.4999999999999991	9.0	11.25	1.4999999999999998	4.0	4.25	0.957427107756338	4.0	2.7325	0.5723271209136723	4.0
80	ID9736-05-R04	mut	ID9736-05-R04	ko	0.008320963077557744	7.2470914634434465	1.4581819762688089	5.033770592051101	19.33333333333333	1.4974726182552531	12	11.5	0.6741998624632421	12	1.75	0.4522670168666454	12	7.208333333333332	2.7174380760138206	12	WT-ID9736	39.22222222222222	45.33333333333334	7.222222222222222	96.61489737625799	96.60657641318045	2.0287356321839085	3.942028985507247	4.126984126984127	1.0205808774224523	1.9789383844721704	2.045087889528538	1.9850066916612432	ID9736-05-R04	mut	67.66666666666667	0.4999999999999991	9.0			2.0			2.0			2.0
81	ID9738-01-R02	mut	ID9738-01-R02	ko	0.0264567441086899	1.9595807668419616	2.752594530841211	3.4124126346937977	19.25	0.4522670168666448	12	12.583333333333336	0.6685579234215218	12	2.5	0.5222329678670934	12	5.2775	1.2977191529757122	12	WT-ID9738	40.09090909090909	45.8	10.7	169.6830568676474	169.65660012353868	2.0826446280991737	3.6397350993377473	4.2799999999999985	1.058416686225322	1.8638334546056583	2.0976107966264217	2.2295707595984458	ID9738-01-R02	mut	69.77777777777777	0.6666666666666644	9.0	14.25	1.2583057392117911	4.0	4.0	0.8164965809277259	4.0	3.6325	0.4860298344752101	4.0
82	ID9738-04-R02	mut	ID9738-04-R02	ko	0.16224086671015767	2.1061080596490007	1.92228038937026	2.6906318689032163	20.5	0.6741998624632423	12	13.75	0.9653072991634226	12	2.833333333333333	0.38924947208076144	12	4.944166666666667	0.8025466096159529	12	WT-ID9738	40.09090909090909	45.8	10.7	169.6830568676474	169.52081600093726	1.9556541019955656	3.3309090909090906	3.7764705882352954	0.9676512223021396	1.7359159796849217	1.9170385509846013	2.229223034216255	ID9738-04-R02	mut	69.44444444444444	0.5270462766947289	9.0			2.0			2.0			2.0
83	ID9741-02-R03	mut	ID9741-02-R03	ko	0.5399094003758638	0.8728854410943891	1.5689760444990135	1.5743317538364012	20.90909090909091	0.7006490497453706	11	16.272727272727273	1.555050423035156	11	4.2727272727272725	0.6466697906828632	11	3.901818181818182	0.8000227269499057	11	WT-ID9741	47.25	54.36363636363637	12.0	135.29830919185622	134.75839979148034	2.259782608695652	3.3407821229050283	2.8085106382978724	1.1761839919139947	1.7401858969338486	1.489805267680816	2.129555845245739	ID9741-02-R03	mut	68.625	0.5175491695067649	8.0	14.0	1.0	5.0	5.0	1.224744871391589	5.0	2.92	0.6620045317065435	5.0
84	ID9741-04-R05	mut	ID9741-04-R05	ko	0.0986991551069336	0.7504407427206546	1.7874542204013342	2.187092403497545	21.0	0.953462589245592	12	16.0	1.2792042981336624	12	4.166666666666667	0.7177405625652734	12	3.94	0.7002077613757998	12	WT-ID9741	47.25	54.36363636363637	12.0	135.29830919185622	135.19961003674928	2.25	3.397727272727273	2.88	1.1699250014423124	1.7645700555608081	1.5260688116675876	2.130975438949314	ID9741-04-R05	mut	68.77777777777777	0.6666666666666682	9.0	12.8	2.683281572999748	5.0	5.2	0.4472135954999579	5.0	2.474	0.5624766661826961	5.0
85	ID9743-03-R05	mut	ID9743-03-R05	kd	68.75711407178112	5.1382120702145615	2.542196235273256	2.588663960903836	21.818181818181817	1.4709304414677	11	20.90909090909091	1.4459976109624424	11	5.636363636363638	1.3618169680781096	11	3.893636363636364	0.9241241553738624	11	WT-ID9743	42.6	61.7	13.4	228.6758451043971	159.918731032616	1.9525	2.9508695652173915	2.3774193548387093	0.9653225483672548	1.5611401519549777	1.2493964038208318	2.2038993349637432	ID9743-03-R05	mut	69.66666666666667	0.7071067811865458	9.0	15.666666666666664	0.5773502691896258	3.0	5.0	1.0	3.0	3.223333333333333	0.6925556536000073	3.0
86	ID9743-06-R03	mut	ID9743-06-R03	kd	17.456924332996568	7.347721655514022	2.200053355092313	3.780714558842672	19.33333333333333	0.4923659639173308	12	15.416666666666664	1.7298624923456325	12	4.0	0.6030226891555273	12	3.950833333333333	0.8340095741039005	12	WT-ID9743	42.6	61.7	13.4	228.6758451043971	211.21892077140046	2.203448275862069	4.002162162162163	3.35	1.1397630309320603	2.0007796244669	1.7441610955704099	2.3247328192526746	ID9743-06-R03	mut	68.8888888888889	0.6009252125773312	9.0	13.75	1.2583057392117918	4.0	5.0	0.8164965809277259	4.0	2.7825	0.31605642956071417	4.0
87	ID9748-01-R03	mut	ID9748-01-R03	kd	54.51434932544487	0.15070984145669378	1.407504833751305	0.7362717541567944	26.83333333333333	0.577350269189626	12	20.416666666666668	1.3113721705515071	12	6.333333333333332	0.7784989441615228	12	3.2641666666666667	0.4285590726934607	12	WT-ID9748	51.91666666666666	54.83333333333334	10.416666666666666	126.9897486787948	72.47539935334993	1.9347826086956519	2.685714285714286	1.6447368421052633	0.9521714749093848	1.4253058347326708	0.7178567712185017	1.8601906170795133	ID9748-01-R03	mut	69.77777777777777	0.97182531580755	9.0			2.0			2.0			2.0
88	ID9755-05-R05	mut	ID9755-05-R05	ko	0.8157395738578647	3.897323485301561	2.213655929363775	4.312454439167082	17.416666666666668	0.5149286505444375	12	8.833333333333334	0.7177405625652733	12	3.583333333333333	0.6685579234215215	12	2.5766666666666667	0.7063778712344385	12	WT-ID9755	67.75	55.83333333333334	15.0	226.07043345254482	225.254693878687	3.889952153110048	6.320754716981133	4.186046511627906	1.9597524099941448	2.660096830781936	2.065588341627577	2.3526738496150204	ID9755-05-R05	mut	67.0	1.4999999999999996	9.0	10.0	1.6329931618554518	4.0	3.25	1.2583057392117916	4.0	3.565	1.8166727828643219	4.0
89	ID9821-07-R02	mut	ID9821-07-R02	kd	56.90488406237128	0.8928569576735522	1.4001996379646684	1.7255002289025965	25.66666666666667	1.370688833684684	12	18.5	1.4459976109624422	12	7.583333333333332	0.6685579234215214	12	2.4491666666666667	0.21245142047208365	12	WT-ID9821	52.27272727272727	50.0	12.222222222222221	209.9867319460392	153.0818478836679	2.036599763872491	2.702702702702702	1.6117216117216118	1.026162487220695	1.434402824145775	0.6886025726048072	2.184923696045514	ID9821-07-R02	mut	70.66666666666667	0.5000000000000013	9.0	10.666666666666666	0.5773502691896258	3.0	4.666666666666667	0.5773502691896258	3.0	2.316666666666667	0.38837267325770136	3.0
90	ID9821-14-R04	mut	ID9821-14-R04	kd	95.3060330263253	0.9404621525748852	1.5934792771568167	1.4778575851208358	29.63636363636364	1.6292775867068985	11	22.272727272727273	2.004540300962248	11	9.272727272727273	1.1908743922772955	11	2.429090909090909	0.2904635793160493	11	WT-ID9821	52.27272727272727	50.0	12.222222222222221	209.9867319460392	114.68069891971392	1.763803680981595	2.2448979591836733	1.3180827886710238	0.8186899916006598	1.1666498694094514	0.3984409887481487	2.0594903310833943	ID9821-14-R04	mut	70.66666666666667	0.7071067811865472	9.0	11.666666666666664	1.5275252316519468	3.0	4.666666666666667	0.5773502691896258	3.0	2.533333333333333	0.5033222956847166	3.0
91	ID9831-01-R01	mut	ID9831-01-R01	kd	57.36598172277278	0.7750464579696078	0.8007201982258731	1.952914888024286	22.75	1.3568010505999362	12	13.666666666666664	0.7784989441615232	12	2.0	0.0	12	6.833333333333332	0.3892494720807616	12	WT-ID9831	61.111111111111114	44.4	5.4	159.95148960435301	102.58550788158024	2.6862026862026864	3.2487804878048787	2.7	1.4255681667710134	1.6998982675658163	1.4329594072761065	2.011086012904437	ID9831-01-R01	mut	69.8888888888889	0.3333333333333342	9.0	8.666666666666666	1.1547005383792517	3.0	2.6666666666666665	1.1547005383792517	3.0	3.5	0.8660254037844386	3.0
92	ID9831-03-R04	mut	ID9831-03-R04	kd	73.75182823893597	0.7689755355951777	0.9999134266508168	2.4622566392804246	22.83333333333333	0.8348471099367215	12	12.666666666666664	0.7784989441615229	12	2.25	0.4522670168666453	12	5.833333333333332	1.1547005383792517	12	WT-ID9831	61.111111111111114	44.4	5.4	159.95148960435301	86.19966136541704	2.676399026763991	3.505263157894737	2.4000000000000004	1.4202932247303397	1.8095227587403149	1.263034405833794	1.9355055597061557	ID9831-03-R04	mut	70.125	0.3535533905932761	8.0			2.0			2.0			2.0
93	ID9848-05-R04	mut	ID9848-05-R04	kd	16.518553865943108	15.816051714046653	0.04580921505346	3.588417514168184	16.083333333333332	1.3789543689024488	12	7.1818181818181825	0.8738628975053031	11	2.727272727272727	0.4670993664969138	11	2.6963636363636367	0.5529063705053998	11	WT-ID9848	55.27272727272727	45.875	6.875	161.83938150418382	145.32082763824067	3.436646255299105	6.3876582278481	2.520833333333333	1.7810013582593642	2.6752871233034066	1.3339007365534383	2.162327862612762	ID9848-05-R04	mut	65.0	0.0	8.0	7.8	0.8366600265340756	5.0	3.0	0.7071067811865476	5.0	2.75	0.8378245639750603	5.0
94	ID9848-08-R02	mut	ID9848-08-R02	kd	25.432158807078338	11.343752910166188	0.036094032508834833	4.0735312508776005	16.833333333333332	0.9374368665610924	12	7.25	0.7537783614444091	12	2.833333333333333	0.3892494720807616	12	2.61	0.4848617422429914	12	WT-ID9848	55.27272727272727	45.875	6.875	161.83938150418382	136.40722269710548	3.283528352835284	6.327586206896553	2.4264705882352944	1.7152469127756498	2.6616552577156405	1.2788593729954765	2.1348373666140854	ID9848-08-R02	mut	64.25	0.4629100498862768	8.0	7.0	0.0	3.0	2.0	0.0	3.0	3.5	0.0	3.0
95	ID9882-01-R03	mut	ID9882-01-R03	kd	64.48035156761583	0.6614856070567785	0.9323095201558528	1.193096791080882	23.54545454545455	0.5222329678670937	11	16.09090909090909	1.3003496033409985	11	5.454545454545454	0.5222329678670934	11	2.979090909090909	0.4039666952968907	11	WT-ID9882	42.083333333333336	45.25	9.833333333333334	154.33849723124501	89.85814566362919	1.7873230373230369	2.8121468926553668	1.8027777777777783	0.8378004078687441	1.4916719556375047	0.8502215716694641	1.9535574521341168	ID9882-01-R03	mut	68.66666666666667	0.4999999999999991	9.0	9.0	0.5345224838248487	8.0	3.25	0.7071067811865476	8.0	2.90625	0.7639173010589188	8.0
96	ID9882-02-R04	mut	ID9882-02-R04	kd	72.910563882297	0.856336531501329	0.9047479817724748	0.9653039164030128	23.16666666666667	1.1934162828797097	12	16.75	2.490892501603683	12	4.916666666666667	1.97522534195852	12	4.579166666666667	3.890908887354852	12	WT-ID9882	42.083333333333336	45.25	9.833333333333334	154.33849723124501	81.42793334894802	1.816546762589928	2.7014925373134333	2.0	0.8611985049156495	1.433756696625433	1.0	1.9107734124848723	ID9882-02-R04	mut	68.375	0.5175491695067633	8.0	10.0	1.3093073414159544	8.0	3.75	0.4629100498862757	8.0	2.6975	0.4333177652881148	8.0
97	ID9888-01-R01	mut	ID9888-01-R01	kd	104.98925918958922	2.507924852925166	0.9678944501078988	2.0575812095756527	25.09090909090909	1.1361818036340363	11	16.636363636363637	1.433368568981982	11	4.818181818181818	0.7507571935295484	11	3.5	0.4080441152620633	11	WT-ID9888	51.66666666666666	54.33333333333334	5.583333333333332	268.113489613172	163.12423042358282	2.0591787439613523	3.2659380692167583	1.1588050314465406	1.0420690664122092	1.7074974338631763	0.21263785381071396	2.212518475802173	ID9888-01-R01	mut	68.55555555555556	0.5270462766947275	9.0	11.0	1.0	3.0	3.0	0.0	3.0	3.6666666666666665	0.3350124375800596	3.0
98	ID9888-01-R04	mut	ID9888-01-R04	kd	146.87485335499903	3.8977922418696695	1.043229046070136	2.524076331891989	25.45454545454545	1.916436086262016	11	17.272727272727273	2.284333998823687	11	5.454545454545454	0.8201995322647245	11	3.194545454545455	0.3716816819904805	11	WT-ID9888	51.66666666666666	54.33333333333334	5.583333333333332	268.113489613172	121.238636258173	2.0297619047619047	3.1456140350877195	1.0236111111111108	1.0213105062454122	1.6533416638162708	0.03366771276539486	2.0836410426008865	ID9888-01-R04	mut	68.75	0.4629100498862792	8.0	10.166666666666666	1.4719601443879746	6.0	3.1666666666666665	0.4082482904638631	6.0	3.2233333333333327	0.4040627014049512	6.0
99	ID9895-03-R05	mut	ID9895-03-R05	kd	26.918290856294853	4.903652004745532	0.8079822513366444	3.9631025830149262	21.08333333333333	1.3113721705515065	12	11.0	0.7385489458759963	12	3.1666666666666665	0.577350269189626	12	3.583333333333333	0.7363958092485237	12	WT-ID9895	57.5	47.16666666666666	8.5	102.59317379288193	75.67488293658707	2.727272727272728	4.287878787878787	2.6842105263157894	1.4474589769712216	2.1002641234734285	1.4244978285279097	1.8789517578078825	ID9895-03-R05	mut	68.33333333333333	0.5000000000000013	9.0	9.75	1.2583057392117911	4.0	3.75	0.957427107756338	4.0	2.675	0.4779469984562445	4.0
100	ID9895-09-R04	mut	ID9895-09-R04	kd	34.81180018643514	2.08821811661448	0.7291015883129252	1.9556449934900613	22.5	0.6741998624632424	12	13.166666666666664	0.7177405625652734	12	4.5	0.5222329678670934	12	2.954166666666667	0.30335872354609345	12	WT-ID9895	57.5	47.16666666666666	8.5	102.59317379288193	67.78137360644678	2.555555555555556	3.5822784810126582	1.8888888888888888	1.3536369546147005	1.8408774946547797	0.9175378398080272	1.8311103656765657	ID9895-09-R04	mut	68.5	0.5345224838248461	8.0	11.0	1.4142135623730951	4.0	4.5	1.2909944487358058	4.0	2.5375	0.4346933785248326	4.0
101	ID9906-04-R02	mut	ID9906-04-R02	kd	92.66746089580757	5.544996965547502	0.9685268001771336	3.916996764493355	18.272727272727273	1.1037127426019049	11	9.545454545454543	0.5222329678670934	11	2.636363636363636	0.504524979109513	11	3.7718181818181815	0.8957657973133177	11	WT-ID9906	47.4	48.6	7.0	162.0442479695213	69.37678707371374	2.5940298507462685	5.0914285714285725	2.655172413793104	1.3751950814692653	2.348070509689593	1.4088055455673296	1.8412141832479445	ID9906-04-R02	mut	67.66666666666667	0.8164965809277245	6.0	9.0	0.7071067811865476	5.0	3.4	0.5477225575051662	5.0	2.7	0.4724404724407088	5.0
102	ID9906-06-R04	mut	ID9906-06-R04	kd	63.82289322508584	9.864065974160164	1.0410061749369242	6.299030345392048	17.818181818181817	1.250454462839956	11	8.545454545454545	0.5222329678670934	11	2.5454545454545454	0.6875516509523286	11	3.7127272727272733	1.5453160900546592	11	WT-ID9906	47.4	48.6	7.0	162.0442479695213	98.22135474443549	2.6602040816326533	5.687234042553192	2.75	1.4115369285329857	2.5077271756780792	1.459431618637297	1.9922059199602682	ID9906-06-R04	mut	67.0	0.0	4.0	8.75	0.4999999999999998	4.0	3.25	0.5	4.0	2.73	0.35580893749314385	4.0
103	ID9908-06-R05	mut	ID9908-06-R05	ko	0.012925533302620845	7.4334755088919815	1.948056885169072	5.543875057249829	13.916666666666664	1.7816403745544234	12	5.916666666666668	0.5149286505444373	12	1.75	0.621581560508061	12	3.8333333333333335	1.4822178304721938	12	WT-ID9908	54.16666666666666	56.41666666666666	8.75	162.64227366848263	162.62934813518	3.8922155688622753	9.535211267605632	5.0	1.9605916154417649	3.2532649040703143	2.3219280948873617	2.2111989212275724	ID9908-06-R05	mut	64.33333333333333	0.5000000000000013	9.0	6.6	0.8944271909999159	5.0	1.4	0.5477225575051661	5.0	5.1	1.2449899597988732	5.0
104	ID9908-12-R05	mut	ID9908-12-R05	ko	0.40528591787643625	7.638287752398901	1.9185294740700936	7.789493639919344	14.083333333333336	1.831955405041456	12	6.583333333333332	0.7929614610987586	12	1.8333333333333333	0.8348471099367217	12	4.25	1.94819263561244	12	WT-ID9908	54.16666666666666	56.41666666666666	8.75	162.64227366848263	162.2369877506062	3.8461538461538454	8.569620253164556	4.7727272727272725	1.943416471633632	3.099231275397894	2.254813899028825	2.210149874195189	ID9908-12-R05	mut	65.0	0.8660254037844392	9.0	6.25	1.8929694486000912	4.0	2.0	0.8164965809277259	4.0	3.5425	1.5101517583783868	4.0
105	ID9918-07-R03	mut	ID9918-07-R03	kd	77.82891066009346	6.613656980062751	2.7682067896288562	5.1076925856756965	21.58333333333333	0.6685579234215215	12	15.75	1.2880570286640691	12	3.583333333333333	1.2401124093721456	12	4.698333333333333	1.067135786991884	12	WT-ID9918	45.6	62.1	12.1	226.04445547260303	148.21554481250956	2.1127413127413135	3.9428571428571435	3.3767441860465115	1.0791161323119818	1.9792414398332028	1.7556328884062906	2.170893754738179	ID9918-07-R03	mut	68.0	0.0	9.0	14.666666666666664	1.8708286933869709	9.0	4.888888888888889	0.6009252125773316	9.0	3.0588888888888888	0.6743227054690589	9.0
106	ID9925-03-R03	mut	ID9925-03-R03	ko	0.011142833770452944	7.306970871939801	1.6398976244301011	6.336315768244244	15.916666666666664	1.378954368902449	12	7.166666666666668	0.7177405625652734	12	1.4166666666666667	0.5149286505444373	12	5.75	2.126670466416288	12	WT-ID9925	51.45454545454545	52.27272727272727	9.454545454545457	119.31995831327005	119.30881547949959	3.2327463112803434	7.293868921775898	6.673796791443851	1.6927602968799926	2.8666842732134983	2.738507758974612	2.076672533969236	ID9925-03-R03	mut	68.25	0.4629100498862768	8.0	9.6	1.5165750888103102	5.0	3.0	1.0	5.0	3.5	1.224744871391589	5.0
107	ID9925-06-R02	mut	ID9925-06-R02	ko	0.011202891487076762	4.7474418329749115	1.0488459826561587	5.565110782773581	16.454545454545453	0.5222329678670938	11	7.8	1.1352924243950937	10	1.5	0.7071067811865476	10	5.9670000000000005	1.9601023215921949	10	WT-ID9925	51.45454545454545	52.27272727272727	9.454545454545457	119.31995831327005	119.30875542178299	3.12707182320442	6.701631701631702	6.3030303030303045	1.6448123557486771	2.7445124032195545	2.6560455987826392	2.0766723153538607	ID9925-06-R02	mut	67.33333333333333	0.4999999999999991	9.0	9.75	1.035098339013531	8.0	3.875	0.6408699444616557	8.0	2.5562500000000004	0.3722494363422769	8.0
108	IDCS77069-05-R03	mut	IDCS77069-05-R03	ko	1.5281578672629643	1.2831532483370316	1.337094767045724	2.5305455273258133	22.33333333333333	0.9847319278346618	12	17.75	1.7122552910761235	12	4.833333333333333	0.5773502691896256	12	3.693333333333333	0.304939139481764	12	WT-IDCS77069	60.16666666666666	65.58333333333333	11.75	152.25067239469104	150.7225145274281	2.6940298507462694	3.6948356807511735	2.431034482758621	1.4297658364293988	1.885510205281648	1.2815703572712216	2.1781781309124244	IDCS77069-05-R03	mut	70.0	0.9999999999999988	7.0			1.0			1.0			1.0
109	IDCS77069-08-R03	mut	IDCS77069-08-R03	kd	6.235357806254313	2.9220919098140783	1.5936436347335174	3.845115060427288	19.666666666666668	1.15470053837925	12	15.0	1.6733200530681511	11	3.636363636363636	0.504524979109513	11	4.197272727272727	0.7361126396019961	11	WT-IDCS77069	60.16666666666666	65.58333333333333	11.75	152.25067239469104	146.01531458843672	3.0593220338983045	4.372222222222222	3.23125	1.6132119775253295	2.128366729177812	1.6920923754275723	2.1643984084724264	IDCS77069-08-R03	mut	68.66666666666667	0.4999999999999991	9.0	13.375	1.1877349391654208	8.0	4.625	0.5175491695067654	8.0	2.93125	0.4735409923423435	8.0
110	IDCS77187-01-R05	mut	IDCS77187-01-R05	kd	44.50389643847285	0.3932663775973645	1.8372301787163576	1.2983550510199129	26.75	0.9653072991634222	12	23.0	2.0	12	7.416666666666668	1.1645001528813148	12	3.1675	0.5426890118994151	12	WT-IDCS77187	50.63636363636363	60.27272727272727	9.818181818181818	139.6715796648941	95.16768322642125	1.892948173322005	2.6205533596837944	1.323799795709908	0.9206349123015876	1.3898714854182777	0.4046849532809295	1.9784894969228068	IDCS77187-01-R05	mut	69.85714285714286	0.3779644730092267	7.0	14.0	0.7071067811865477	5.0	6.6	1.1401754250991378	5.0	2.178	0.43430404096669417	5.0
111	IDCS77187-04-R04	mut	IDCS77187-04-R04	kd	42.73340024378254	0.7121955680323641	2.102652863607752	2.15846833194026	24.75	1.6025547785276535	12	20.75	2.0943647333651403	12	6.25	0.8660254037844384	12	3.3433333333333337	0.2680343713825229	12	WT-IDCS77187	50.63636363636363	60.27272727272727	9.818181818181818	139.6715796648941	96.93817942111157	2.0459136822773183	2.9047097480832416	1.570909090909091	1.0327452786231246	1.5383940101283655	0.6515996937514467	1.9864948590550944	IDCS77187-04-R04	mut	69.8888888888889	0.3333333333333342	9.0	13.75	0.957427107756338	4.0	5.5	0.5773502691896257	4.0	2.5175	0.2631064423384574	4.0
112	WT-ID0424	WT	ID0424	WT	85.85099788611541	0.1031032287063705	2.0778501702289858	0.3617338445822889	30.5	2.0225995873897262	12	28.54545454545455	2.2074254852038093	11	10.090909090909092	1.9211738835693897	11	2.898181818181818	0.4527431541573696	11														WT-ID0424	WT	70.33333333333333	0.5000000000000013	9.0	14.0	1.7320508075688772	3.0	6.333333333333332	0.5773502691896258	3.0	2.21	0.06928203230275515	3.0
113	WT-ID0932	WT	ID0932	WT	44.589943613887556	0.38352314328667375	1.5031639245540185	0.6220201781960922	38.0	8.894442709417557	10	48.1	10.650508595054669	10	13.0	2.9814239699997205	10	3.7569999999999997	0.5797518626293685	10														WT-ID0932	WT	69.66666666666667	0.4999999999999991	9.0	14.5	1.4142135623730951	8.0	5.875	1.2464234547582251	8.0	2.55875	0.5499204487923686	8.0
114	WT-ID1890	WT	ID1890	WT	102.5910637195338	0.0332350679048781	1.0979537126068266	0.2160658881383232	44.18181818181818	5.036232357987107	11	43.09090909090909	4.614207309052022	11	7.8181818181818175	0.9816498172140424	11	5.588181818181819	0.9118861571689548	11														WT-ID1890	WT	69.0	0.0	4.0			2.0			2.0			2.0
115	WT-ID1954	WT	ID1954	WT	153.58461828961202	0.17157759866446934	2.5594434923791938	0.19073981194367687	53.88888888888889	14.503830911559579	9	53.0	8.366600265340752	8	7.25	3.327375628243461	8	8.623750000000001	3.485041247962497	8														WT-ID1954	WT	71.57142857142857	0.7867957924694432	7.0	17.0	1.8257418583505536	4.0	7.0	0.8164965809277259	4.0	2.47	0.4895576234384127	4.0
116	WT-ID2016	WT	ID2016	WT	162.2083931974629	0.2082457475623117	1.6097942681614654	0.09160715751699876	41.91666666666666	3.5280263174995867	12	41.1	3.5418137224371984	10	9.6	1.07496769977314	10	4.362	0.8760111617756681	10														WT-ID2016	WT	69.75	0.4629100498862769	8.0	14.0	1.2649110640673518	6.0	5.166666666666667	0.7527726527090809	6.0	2.7416666666666667	0.3352859476128797	6.0
117	WT-ID2171	WT	ID2171	WT	85.08151973704123	0.4732112134268218	1.3144677565443277	0.4578381657211466	43.63636363636363	5.482202609767852	11	49.27272727272727	8.247313612212269	11	15.545454545454545	1.8635254955935725	11	3.2163636363636368	0.742795701754833	11														WT-ID2171	WT	71.8888888888889	0.3333333333333342	9.0	17.166666666666668	3.188521078284832	6.0	6.166666666666668	1.3291601358251257	6.0	2.8266666666666667	0.4871002634639677	6.0
118	WT-ID4807	WT	ID4807	WT	88.79564757921719	0.2057731060941973	1.5941769780050343	0.2133831228293169	119.0	18.915014612148145	10	65.0	8.48528137423857	2	5.5	4.949747468305833	2	18.695	15.280577541441293	2														WT-ID4807	WT	74.0	0.8660254037844392	9.0	23.66666666666667	2.6925824035672523	9.0	9.444444444444443	1.4240006242195884	9.0	2.53	0.27106272336859605	9.0
119	WT-ID5151	WT	ID5151	WT	169.26134916413432	0.04799763274494282	1.4362995176118318	0.054612725355392064	49.25	5.203021100421231	8	54.25	5.092010548749032	8	8.875	1.8077215335491088	8	6.495	2.1801638208433527	8														WT-ID5151	WT	74.0	1.264911064067351	6.0	19.0	1.224744871391589	5.0	6.0	1.224744871391589	5.0	3.306	0.882230128707924	5.0
120	WT-ID5741	WT	ID5741	WT	146.0827673623128	0.004283164509748097	1.7221857771641116	0.06420700237397968	65.66666666666667	31.816138462526634	6	67.6	8.354639429682171	5	12.0	1.5811388300841898	5	5.7520000000000024	1.2859704506713987	5														WT-ID5741	WT	79.66666666666667	0.5000000000000032	9.0	33.22222222222222	5.23874454850057	9.0	11.666666666666664	1.414213562373095	9.0	2.841111111111111	0.1648062835911031	9.0
121	WT-ID6086	WT	ID6086	WT	194.45347570074668	0.06651429612254654	1.6402072868326818	0.10001405701703316	120.0	16.46815108019112	11			0			0			0														WT-ID6086	WT	73.75	0.8864052604279193	8.0	15.5	1.2909944487358054	4.0	6.75	0.9574271077563382	4.0	2.315	0.22128413107737	4.0
122	WT-ID6132	WT	ID6132	WT	154.26906099625631	0.01659804726299931	1.1114019984936805	0.17488739040817214	100.0	23.3238075793812	7	64.33333333333333	7.571877794400362	3	20.0	3.4641016151377544	3	3.2366666666666664	0.17897858344878415	3
123	WT-ID6133	WT	ID6133	WT	195.6169267757611	0.017521728054911454	1.4841060294062305	0.10710751847612324	63.25	4.769696007084732	12	54.66666666666666	6.855654600401044	9	17.666666666666668	2.9999999999999987	9	3.203333333333333	0.7765468434035386	9														WT-ID6133	WT	78.66666666666667	0.5773502691896278	3.0	22.66666666666667	3.055050463303893	3.0	10.666666666666666	0.5773502691896258	3.0	2.12	0.20784609690826514	3.0
124	WT-ID6136	WT	ID6136	WT	190.24045260788608	0.03824345025854906	1.9078705180939053	0.08881985173486666	86.66666666666669	22.803508501982762	9	61.5	4.43471156521669	4	11.75	4.272001872658765	4	5.6625	1.6875895037992308	4														WT-ID6136	WT	73.16666666666667	1.722401424368507	6.0	19.83333333333333	5.036533199202272	6.0	7.166666666666668	1.6020819787597218	6.0	2.75	0.2382435728409057	6.0
125	WT-ID6138	WT	ID6138	WT	112.55418638928528	0.02078587180672563	1.1481931707949782	0.3007078386086945	52.2	6.876691711054734	10	58.6	9.500877152487904	10	17.4	1.5776212754932308	10	3.418	0.7277484302819056	10
126	WT-ID6413	WT	ID6413	WT	159.5213966192747	0.02673726474741893	1.5941220394848294	0.05014604049367559	63.41666666666666	6.529072512906248	12	66.875	2.9001231500945415	8	14.5	1.6035674514745464	8	4.655	0.4767149492696268	8														WT-ID6413	WT	74.42857142857143	2.0701966780270618	7.0	21.571428571428577	2.63673679998231	7.0	8.285714285714286	0.7559289460184546	7.0	2.6057142857142863	0.25851222684540764	7.0
127	WT-ID6990	WT	ID6990	WT	166.23549944611705	0.021048744663476667	1.604855748383459	0.021701885762738585	86.2	17.887301516873794	10	61.6	5.176871642217915	5	11.2	3.7013511046643495	5	6.371999999999999	3.4833992019290583	5														WT-ID6990	WT	73.57142857142857	1.7182493859684531	7.0	20.571428571428573	1.8126539343499315	7.0	7.0	0.8164965809277259	7.0	2.9657142857142853	0.3583693226666751	7.0
128	WT-ID7169	WT	ID7169	WT	156.80070665498425	0.10072457527109943	2.12241069622964	0.2179463929440853	48.16666666666666	1.6966991126265958	12	46.16666666666666	3.3799766898963104	12	15.666666666666664	0.8876253645985951	12	2.950833333333333	0.22162451182670256	12														WT-ID7169	WT	74.1111111111111	0.3333333333333341	9.0	19.875	1.125991626459603	8.0	9.125	0.9910312089651148	8.0	2.1925	0.1817179918759521	8.0
129	WT-ID7186	WT	ID7186	WT	20.11200370638669	1.5769738062917196	1.6500413354217842	1.706748482854317	20.25	1.815338686155988	12	16.083333333333332	2.3143164446679725	12	4.833333333333333	1.6422453217986943	12	3.579166666666666	0.9136784627719609	12														WT-ID7186	WT	68.0	0.0	8.0	10.666666666666666	1.7511900715418258	6.0	4.5	1.0488088481701514	6.0	2.4333333333333336	0.463321342770508	6.0
130	WT-ID7316	WT	ID7316	WT	110.0964293118298	0.054445405629250175	1.5667342091816387	0.21215769369161588	66.375	17.549420014836468	8	46.83333333333334	6.882344561751226	6	14.666666666666664	2.7325202042558927	6	3.33	0.9631406958487424	6														WT-ID7316	WT	71.42857142857143	0.7867957924694419	7.0	16.714285714285715	0.9511897312113421	7.0	6.142857142857142	1.5735915849388862	7.0	2.877142857142857	0.7623147706320595	7.0
131	WT-ID8234	WT	ID8234	WT	126.65549610954969	0.01542643984018576	2.2378979568334927	0.10588472577693052	101.66666666666669	19.685019685029527	9			0			0			0														WT-ID8234	WT	77.125	1.8077215335491104	8.0	26.875	2.0310096011589907	8.0	8.75	0.8864052604279183	8.0	3.0975	0.37476659402887	8.0
132	WT-ID8246	WT	ID8246	WT	202.2940941988004	0.04424466164701731	1.148927619796969	0.11071146680675092	56.16666666666666	4.344972713238586	12	53.444444444444436	4.719934086168767	9	9.888888888888893	1.1666666666666667	9	5.45888888888889	0.7070085650903472	9														WT-ID8246	WT	73.0	0.0	9.0			0.0			0.0			0.0
133	WT-ID8283	WT	ID8283	WT	169.45929697954938	0.03843209657177697	1.9238293263470965	0.11632889241444	117.16666666666669	22.95780054928185	12	51.5	7.7781745930520225	2	5.5	0.7071067811865476	2	9.35	0.21213203435596475	2														WT-ID8283	WT	73.0	0.9258200997725544	8.0	19.6	1.3416407864998734	5.0	6.2	0.8366600265340756	5.0	3.222	0.599224498831615	5.0
134	WT-ID8337	WT	ID8337	WT	167.6369037325779	0.05973977841085151	1.4078031272291232	0.11028612762891554	49.0	6.550503103509753	12	55.33333333333334	4.716187468965186	12	12.583333333333336	2.3532698077098573	12	4.514166666666667	0.8086740924988186	12														WT-ID8337	WT	70.16666666666667	1.7224014243685102	6.0	12.6	2.8809720581775866	5.0	4.0	0.7071067811865476	5.0	3.15	0.4873397172404482	5.0
135	WT-ID8369	WT	ID8369	WT	153.4508070108517	0.024863614100455227	1.23989383625322	0.04420122691115794	57.33333333333334	7.234178138070233	3	50.5	4.949747468305833	2	12.0	14.142135623730953	2	12.975	14.884597743976824	2														WT-ID8369	WT	76.33333333333333	1.1547005383792526	3.0	16.0	1.7320508075688772	3.0	6.333333333333332	2.081665999466133	3.0	2.6833333333333336	0.7240395937608199	3.0
136	WT-ID8376	WT	ID8376	WT	241.9392385163661	0.005391864661705572	2.160159932414792	0.05017546555670977			1			0			0			0														WT-ID8376	WT	73.8	0.8366600265340751	5.0	13.75	0.9574271077563384	4.0	3.75	0.957427107756338	4.0	3.8575	1.038857545575908	4.0
137	WT-ID9069	WT	ID9069	WT	160.53116019045444	0.0038889198509489725	1.5716495968998965	0.09405057715055117	103.0909090909091	14.761128313611705	11			0			0			0														WT-ID9069	WT	71.875	0.35355339059327395	8.0	14.75	1.7525491637693278	8.0	4.625	1.1877349391654206	8.0	3.3325	0.7506520974649784	8.0
138	WT-ID9070	WT	ID9070	WT	152.37136325647606	0.007281796617889826	1.3285379147811225	0.04987576891037108	107.42857142857143	25.494163664501357	7			1			1			1														WT-ID9070	WT	70.16666666666667	0.9831920802501756	6.0			1.0			1.0			1.0
139	WT-ID9079	WT	ID9079	WT	155.25145340525702	0.02227931015196524	1.5701078416984904	0.02714824379499636	111.5	12.420860589257808	10	36.5	12.020815280171304	2	12.5	2.1213203435596424	2	3.045	1.4778531726798845	2														WT-ID9079	WT	72.71428571428571	1.2535663410560176	7.0	17.8	0.8366600265340757	5.0	4.4	0.8944271909999157	5.0	4.1339999999999995	0.5531997830802179	5.0
140	WT-ID9102	WT	ID9102	WT	169.62128010145818	0.02058361402279832	1.584498142657891	0.07495714917564318	62.09090909090909	6.456849780729699	11	69.1111111111111	8.100068586815244	9	8.666666666666666	1.6583123951777	9	8.258888888888889	2.0042482658371217	9														WT-ID9102	WT	70.42857142857143	0.7867957924694414	7.0	16.0	2.6457513110645907	3.0	5.666666666666668	0.5773502691896258	3.0	2.856666666666667	0.6274020507882752	3.0
141	WT-ID9111	WT	ID9111	WT	121.61053075202877	0.005333555927747586	1.0198193996703953	0.09994416276272088	100.875	17.058198699075557	8			0			0			0
142	WT-ID9323	WT	ID9323	WT	115.84146373362762	0.21222224694616887	1.3289380705220133	0.3772330791761787	97.28571428571428	34.40791713987875	7			0			0			0														WT-ID9323	WT	72.375	0.5175491695067669	8.0	15.0	1.3093073414159542	8.0	4.25	0.7071067811865477	8.0	3.615	0.6481401964742769	8.0
143	WT-ID9402	WT	ID9402	WT	190.37258690036955	0.0571659926655122	1.4852327126982494	0.10659324813231276	54.6	4.159326868617084	5	54.25	1.8929694486000903	4	7.0	2.449489742783178	4	8.7425	3.915706619926132	4														WT-ID9402	WT			1.0			0.0			0.0			0.0
144	WT-ID9404	WT	ID9404	WT	134.69095486276976	0.008129987912530343	1.0164037163116455	0.12756042216343236	91.54545454545456	22.761211023860913	11	55.0	8.438009243891592	6	10.833333333333336	2.136976056643281	6	5.293333333333334	1.6572587808386077	6														WT-ID9404	WT	74.33333333333333	0.5000000000000013	9.0	21.11111111111111	2.4720661623652203	9.0	8.666666666666666	1.224744871391589	9.0	2.473333333333333	0.4024922359499621	9.0
145	WT-ID9407	WT	ID9407	WT	174.64850235123276	0.06474786900458566	1.636329561843316	0.1957889152897629	60.4	12.029593139882625	10	60.14285714285714	5.6694670951384065	7	12.857142857142858	1.0690449676496974	7	4.71	0.6221468208282247	7														WT-ID9407	WT			2.0			1.0			1.0			1.0
146	WT-ID9421	WT	ID9421	WT	142.04621679816862	0.003933420117409064	1.10003860236655	0.039093145677936994	96.27272727272728	25.132015076753827	11	61.0	25.45584412271571	2	15.5	4.949747468305833	2	3.87	0.4101219330881976	2														WT-ID9421	WT	79.5	0.5773502691896278	4.0	27.75	1.7078251276599328	4.0	11.75	0.5000000000000001	4.0	2.3625	0.14682756326158022	4.0
147	WT-ID9450	WT	ID9450	WT	173.20892252619714	0.010453497603283173	1.6608803510848968	0.1242757603298945	78.9	24.75412423550199	10	70.5	3.5355339059327378	2	11.5	4.949747468305833	2	6.8249999999999975	3.245620125646252	2														WT-ID9450	WT	75.5	0.9258200997725504	8.0	23.625	2.1998376563477864	8.0	10.125	0.6408699444616561	8.0	2.33875	0.24156853508447074	8.0
148	WT-ID9569	WT	ID9569	WT	93.40211203021794	0.012381985506058506	1.0195325041538148	0.2959690665878121	48.0	2.8919952219248857	12	46.90909090909091	5.281184440152522	11	2.8181818181818183	1.2504544628399563	11	18.50727272727273	5.0533020707436265	11														WT-ID9569	WT	76.42857142857143	0.9759000729485348	7.0	18.428571428571427	1.718249385968449	7.0	6.571428571428571	1.2724180205607036	7.0	2.9085714285714284	0.6676183683170241	7.0
149	WT-ID9579	WT	ID9579	WT	190.11344539629863	0.036258609167083775	0.1910693445527738	0.06855296491879287	55.25	7.5211822088141025	12	45.55555555555557	3.4318767136623327	9	8.777777777777779	1.2018504251546631	9	5.243333333333332	0.5445640458201404	9														WT-ID9579	WT	71.33333333333333	0.5163977794943253	6.0	12.0	0.0	3.0	2.6666666666666665	0.5773502691896258	3.0	4.666666666666667	1.1547005383792517	3.0
150	WT-ID9582	WT	ID9582	WT	275.23615723066865	0.0506404889208135	1.244355050621503	0.09311401583608103	49.81818181818182	8.874887963441363	11	53.6	3.0258148581093915	10	6.4	1.955050439815357	10	9.262	3.4796640961768457	10														WT-ID9582	WT	73.75	1.2817398889233165	8.0	19.2	3.0331501776206213	5.0	3.6	0.5477225575051661	5.0	5.3660000000000005	0.7025169037112204	5.0
151	WT-ID9583	WT	ID9583	WT	217.89288930894932	0.056227597088747465	1.4692899156055867	0.1733251967318442	63.16666666666666	3.2983007562664577	12	49.90909090909091	4.3693144875265135	11	4.2727272727272725	1.5550504230351565	11	13.061818181818182	5.077788530811061	11														WT-ID9583	WT	74.33333333333333	0.5773502691896247	3.0	14.333333333333336	1.5275252316519468	3.0	3.6666666666666665	0.5773502691896258	3.0	3.943333333333333	0.4178915329763614	3.0
152	WT-ID9599	WT	ID9599	WT	102.54289595829174	0.02738119865137776	0.13461108101177985	0.16232501615027725	55.9	7.578478299324564	10	45.5	10.993504575754852	8	11.125	2.0310096011589898	8	4.155	1.069419067932278	8														WT-ID9599	WT	72.66666666666667	2.5166114784235822	3.0			1.0			1.0			1.0
153	WT-ID9644	WT	ID9644	WT	63.8701260461259	0.22077312609114014	1.9368707801745075	0.3976669209458216	37.6	7.275529763071095	10	37.7	7.469196000165539	10	11.1	3.5103022978402048	10	3.572	0.7362940233961491	10														WT-ID9644	WT	70.0	0.0	8.0			1.0			1.0			1.0
154	WT-ID9729	WT	ID9729	WT	148.55002276719406	0.006689717302799839	2.2424745576110863	0.06222130312135591	123.14285714285714	3.7606990231680535	7			0			0			0														WT-ID9729	WT	74.6	0.5477225575051684	5.0	17.8	2.1679483388678804	5.0	7.8	0.8366600265340755	5.0	2.282	0.1729739864835171	5.0
155	WT-ID9733	WT	ID9733	WT	172.49472699459454	0.1687831932730436	3.0755601349310924	0.1013945868239979	55.0	6.3675312755772575	12	46.111111111111114	2.7131367660166177	9	16.444444444444443	2.2422706745122847	9	2.8677777777777784	0.550540138813188	9														WT-ID9733	WT	73.33333333333333	1.1547005383792497	3.0	13.666666666666664	0.5773502691896258	3.0	6.333333333333332	0.5773502691896258	3.0	2.1666666666666665	0.16502525059315415	3.0
156	WT-ID9736	WT	ID9736	WT	96.61489737625799	0.10661359635461323	1.1383668411032903	0.3105076545879091	39.22222222222222	5.1908038341324785	9	45.33333333333334	6.6332495807108	9	7.222222222222222	1.2018504251546631	9	6.394444444444442	1.1767339451965249	9														WT-ID9736	WT	70.125	0.9910312089651168	8.0	15.666666666666664	0.5773502691896258	3.0	4.333333333333333	0.5773502691896258	3.0	3.65	0.4092676385936224	3.0
157	WT-ID9738	WT	ID9738	WT	169.6830568676474	0.03847903832761692	1.53484642167814	0.16212275285131442	40.09090909090909	3.3001377381723165	11	45.8	7.5099933422074345	10	10.7	2.0027758514399734	10	4.3809999999999985	0.8403762384921543	10														WT-ID9738	WT	71.22222222222223	0.4409585518440983	9.0			2.0			2.0			2.0
158	WT-ID9741	WT	ID9741	WT	135.29830919185622	0.006345721846533075	1.3103934038583611	0.1486508893753399	47.25	7.149380138420137	12	54.36363636363637	3.233348953414313	11	12.0	2.1447610589527217	11	4.674545454545455	0.9268803982862474	11														WT-ID9741	WT	71.66666666666667	1.1547005383792526	3.0			1.0			1.0			1.0
159	WT-ID9743	WT	ID9743	WT	228.6758451043971	0.09757700979699653	1.9694566456497304	0.3513144021790942	42.6	3.864367132317183	10	61.7	3.653004851412663	10	13.4	1.2649110640673509	10	4.66	0.6428236322835539	10														WT-ID9743	WT	71.5	0.5773502691896278	4.0			2.0			2.0			2.0
160	WT-ID9748	WT	ID9748	WT	126.9897486787948	0.004819114323910282	0.8123734890706228	0.12020719920658528	51.91666666666666	5.550730227691316	12	54.83333333333334	3.8336626999476224	12	10.416666666666666	1.6213537179739277	12	5.376666666666668	0.9154664318689067	12														WT-ID9748	WT	71.66666666666667	0.5773502691896247	3.0	15.666666666666664	1.1547005383792517	3.0	5.666666666666668	1.5275252316519468	3.0	2.9066666666666667	0.8077334543853765	3.0
161	WT-ID9755	WT	ID9755	WT	226.07043345254482	0.012377569944180504	1.2462517537568376	0.04955831262715616	67.75	8.203380677833657	12	55.83333333333334	5.113855214172098	12	15.0	1.5954480704349314	12	3.7633333333333336	0.5482755334738735	12														WT-ID9755	WT	71.25	1.1649647450214342	8.0			2.0			2.0			2.0
162	WT-ID9821	WT	ID9821	WT	209.9867319460392	0.04464158644226695	1.4107542316374222	0.2220818328806028	52.27272727272727	5.780846116113263	11	50.0	5.267826876426369	9	12.222222222222221	2.0480342879074183	9	4.202222222222222	0.8538849128802102	9														WT-ID9821	WT	71.16666666666667	0.9831920802501776	6.0			2.0			2.0			2.0
163	WT-ID9831	WT	ID9831	WT	159.95148960435301	0.014424997175194998	0.8180821196097746	0.18726472643830785	61.111111111111114	9.21200907029032	9	44.4	7.368853370776216	5	5.4	3.2093613071762426	5	15.84	19.234682217286565	5														WT-ID9831	WT			1.0			0.0			0.0			0.0
164	WT-ID9848	WT	ID9848	WT	161.83938150418382	0.21236643513221068	0.15550264708813868	0.318205361419783	55.27272727272727	5.120369304862867	11	45.875	3.8706773124535774	8	6.875	2.0310096011589898	8	8.4225	6.9210976627369485	8														WT-ID9848	WT			2.0			0.0			0.0			0.0
165	WT-ID9882	WT	ID9882	WT	154.33849723124501	0.01022620829091641	0.7450847016589224	0.09960512359095562	42.083333333333336	5.384461369758746	12	45.25	4.788717801438938	12	9.833333333333334	1.2673044646258478	12	4.659166666666667	0.6993303073568876	12														WT-ID9882	WT	71.4	0.5477225575051684	5.0			1.0			1.0			1.0
166	WT-ID9888	WT	ID9888	WT	268.113489613172	0.07625457756388597	0.9644744765861418	0.08014476266044261	51.66666666666666	5.46614927337224	12	54.33333333333334	2.7743413086658424	12	5.583333333333332	1.5642792899510296	12	10.248333333333333	2.172375462832139	12														WT-ID9888	WT	75.8	1.0954451150103328	5.0	15.6	1.8165902124584952	5.0	4.0	1.4142135623730951	5.0	4.248	1.341666873705988	5.0
167	WT-ID9895	WT	ID9895	WT	102.59317379288193	0.033414207196669495	0.5188441187861607	0.26396640532672594	57.5	3.9886201760873283	12	47.16666666666666	5.113855214172099	12	8.5	1.0	12	5.599166666666666	0.7346793776054885	12														WT-ID9895	WT	69.14285714285714	0.37796447300922814	7.0			1.0			1.0			1.0
168	WT-ID9906	WT	ID9906	WT	162.0442479695213	0.1290825477586722	0.6168422588727571	0.23297502567632425	47.4	2.7568097504180447	10	48.6	3.0983866769659336	10	7.0	0.8164965809277259	10	7.002999999999999	0.6674004295273818	10														WT-ID9906	WT	70.6	0.5477225575051652	5.0	11.333333333333336	1.1547005383792517	3.0	2.6666666666666665	0.5773502691896257	3.0	4.333333333333333	0.5773502691896258	3.0
169	WT-ID9908	WT	ID9908	WT	162.64227366848263	0.06213867744961276	1.6199697642200168	0.09698372040934096	54.16666666666666	8.663752423783015	12	56.41666666666666	5.930787673171452	12	8.75	2.261335084333227	12	6.930833333333332	2.0804346500991886	12														WT-ID9908	WT	68.33333333333333	0.4999999999999981	9.0	11.777777777777779	1.3944333775567932	9.0	4.4444444444444455	0.7264831572567789	9.0	2.7111111111111112	0.5464532103585	9.0
170	WT-ID9918	WT	ID9918	WT	226.04445547260303	0.4206954212522637	2.5507526419416013	0.4567804707187436	45.6	6.6533199732664805	10	62.1	5.566766466171262	10	12.1	1.8529256146249728	10	5.194	0.559825369597024	10														WT-ID9918	WT	71.0	1.224744871391589	5.0	16.666666666666668	2.081665999466133	3.0	5.0	1.0	3.0	3.4333333333333336	0.8144527815247078	3.0
171	WT-ID9925	WT	ID9925	WT	119.31995831327005	0.20447551463944552	0.852634891767957	0.18685615607936729	51.45454545454545	4.946991739706796	11	52.27272727272727	2.611164839335467	11	9.454545454545457	1.0357254813546264	11	5.584545454545455	0.6143510989062142	11														WT-ID9925	WT	70.6	0.5477225575051643	5.0			2.0			2.0			2.0
172	WT-IDCS77069	WT	IDCS77069	WT	152.25067239469104	0.032499344072447235	1.4156491711384809	0.14707037675404444	60.16666666666666	10.007572890142503	12	65.58333333333333	4.3161079549506045	12	11.75	2.2207697273283835	12	5.823333333333334	1.505138672761558	12														WT-IDCS77069	WT	70.875	0.9910312089651157	8.0	18.6	2.3021728866442674	5.0	5.2	1.6431676725154984	5.0	3.832	1.0602688338341366	5.0
173	WT-IDCS77187	WT	IDCS77187	WT	139.6715796648941	0.035252424153888934	2.168415360888788	0.2044301283233461	50.63636363636363	4.884111531747147	11	60.27272727272727	3.7172815091383407	11	9.818181818181818	0.9816498172140428	11	6.211818181818183	0.8913789113706715	11														WT-IDCS77187	WT	71.22222222222223	0.6666666666666662	9.0	17.4	0.547722557505166	5.0	7.2	1.3038404810405295	5.0	2.4819999999999998	0.4686896627833816	5.0
174	ID9599-02-R02	mut	ID9599-02-R02	ko	0.006332717507254139				18.25	0.4522670168666449	12	8.916666666666666	0.9962049198956217	12	3.25	0.621581560508061	12	2.8541666666666665	0.7260034852575162	12	WT-ID9599	55.9	45.5	11.125	102.54289595829174	102.53656324078449	3.063013698630137	5.102803738317757	3.4230769230769234	1.6149518190758103	2.351290154518705	1.7752937128253057	2.0108787569255613	ID9599-02-R02	mut	68.83333333333333	1.1690451944500118	6.0			2.0			2.0			2.0
