# Supplementary material for: Species-wide gene editing of a flowering regulator reveals hidden phenotypic variation
Source: PLoS Biol. 2025 Jun 9;23(6):e3003226. doi: 10.1371/journal.pbio.3003226 (PMC12185000; doi:10.1371/journal.pbio.3003226)
Supplement: S1 Data — (ZIP) [file pbio.3003226.s021.zip › code_figures.txt]

library(readr)
library(ggplot2)
library(patchwork)
library(pheatmap)
library(RColorBrewer)
library(psych)
library(ggside)
library(ggExtra)
library(ggrepel)


# Fig1 A
df <- read_delim("dag_df_no_dup_cleaned_group.csv", ",", escape_double = FALSE)
df <- subset(df, df$line != 'COL')
DAG <- ggplot(df, aes(x=type, y=dag_mean)) + 
  geom_violin(aes(fill=type), trim=TRUE, width=1, alpha=.3) + geom_jitter(aes(color=type),size=.8, alpha=.6, width = 0.35) +  geom_boxplot(aes(fill=type), alpha=.3, width=0.1, outlier.shape = NA)+
    geom_hline(yintercept = 19.263, linetype="dotted") + theme_bw() + theme(legend.position = "none") + ylim(0,NA) + scale_fill_manual(values=c("#538f6d", "#b65d1d")) + scale_color_manual(values=c("#538f6d", "#b65d1d"))

RLN <- ggplot(df, aes(x=type, y=rosette_mean)) + 
  geom_violin(aes(fill=type), trim=TRUE, width=1, alpha=.3) + geom_jitter(aes(color=type),size=.8, alpha=.6, width = 0.35) +  geom_boxplot(aes(fill=type), alpha=.3, width=0.1, outlier.shape = NA)+
    geom_hline(yintercept = 12.556, linetype="dotted") + theme_bw() + theme(legend.position = "none") + ylim(0,NA) + scale_fill_manual(values=c("#538f6d", "#b65d1d")) + scale_color_manual(values=c("#538f6d", "#b65d1d"))

CLN <- ggplot(df, aes(x=type, y=cauline_mean)) + 
  geom_violin(aes(fill=type), trim=TRUE, width=1, alpha=.3) + geom_jitter(aes(color=type),size=.8, alpha=.6, width = 0.35) +  geom_boxplot(aes(fill=type), alpha=.3, width=0.1, outlier.shape = NA)+
    geom_hline(yintercept = 3.183, linetype="dotted") + theme_bw() + theme(legend.position = "none") + ylim(0,NA) + scale_fill_manual(values=c("#538f6d", "#b65d1d")) + scale_color_manual(values=c("#538f6d", "#b65d1d"))
patchwork <- DAG | RLN | CLN
patchwork

# Fig1 B

df <- read_delim("dag_df_no_dup_cleaned_group.csv", ",", escape_double = FALSE)
df <- subset(df, df$line != 'COL')
flc_threshold = 5
lim1 =0
lim2=130
lim3=0
lim4=80
lim5=0
lim6=25
df_ko <- subset(df, df$ratio_act8_flc_mean <= flc_threshold & df$type == 'mut')
dag <- ggplot(df, aes(x=ratio_act8_flc_mean, y=dag_mean)) +
    geom_point(aes(color=type), alpha=0.6, size=0.3) + ggtitle("") + 
    theme_bw(base_size=8) + geom_smooth(color="black", method="lm", se=TRUE, size=.1) + scale_color_manual(values=c("#538f6d", "#b65d1d")) +
    geom_vline(xintercept = flc_threshold, linetype="dotted", size=.2) +ylim(c(lim1,lim2))
rln <- ggplot(df, aes(x=ratio_act8_flc_mean, y=rosette_mean)) + 
    geom_point(aes(color=type), alpha=0.6, size=0.3) + ggtitle("") +
    theme_bw(base_size=8) + geom_smooth(color="black", method="lm",se=TRUE, size=.1) + scale_color_manual(values=c("#538f6d", "#b65d1d")) +
    geom_vline(xintercept = flc_threshold, linetype="dotted", size=.2) +ylim(c(lim3,lim4))
cln <- ggplot(df, aes(x=ratio_act8_flc_mean, y=cauline_mean)) + 
    geom_point(aes(color=type), alpha=0.6, size=0.3) + ggtitle("") +
    theme_bw(base_size=8) + geom_smooth(color="black", method="lm",se=TRUE, size=.1) + scale_color_manual(values=c("#538f6d", "#b65d1d")) +
    geom_vline(xintercept = flc_threshold, linetype="dotted", size=.2) +ylim(c(lim5,lim6))  
var_mut_dag <- ggplot(df_ko, aes(x=type, y=dag_mean, fill=type)) + 
  geom_violin(trim=TRUE, size=.1) + geom_boxplot(width=.5, size=.1, outlier.shape = NA, fill="white", alpha=.5) +
    theme_bw(base_size=8) + theme(legend.position = "none") +ylim(c(lim1,lim2))
var_mut_rln <- ggplot(df_ko, aes(x=type, y=rosette_mean, fill=type)) + 
  geom_violin(trim=TRUE, size=.1) + geom_boxplot(width=.5, size=.1, outlier.shape = NA, fill="white", alpha=.5) +
  theme_bw(base_size=8) + theme(legend.position = "none") +ylim(c(lim3,lim4))
var_mut_cln <- ggplot(df_ko, aes(x=type, y=cauline_mean, fill=type)) + 
  geom_violin(trim=TRUE, size=.1) + geom_boxplot(width=.5, size=.1, outlier.shape = NA, fill="white", alpha=.5) +
  theme_bw(base_size=8) + theme(legend.position = "none") +ylim(c(lim5,lim6))
patchwork <- dag + var_mut_dag + rln + var_mut_rln + cln + var_mut_cln +  plot_layout(ncol =2, heights = unit(c(3, 3, 3), c('cm')), widths = unit(c(1.3, 0.3), c('cm', 'cm')))
patchwork & theme_bw(base_size=5)

# Fig1 C

df <- read_delim("dag_df_no_dup_cleaned_group.csv", ",", escape_double = FALSE)
df <- subset(df, df$line != 'COL')
dag <- ggplot() + 
    geom_point(data=df, aes(x=ratio_dag_log2, y=dag_wt, color=ifelse(ratio_act8_flc_mean < 5, "lowFLC", "highFLC")), alpha=.5, size=1.5) +
    ggtitle("dag, ratio vs wt_mean, 1-(mean/dag_wt)") + theme_bw(base_size=8) +theme(legend.position = "none") + scale_color_manual(values=c("#823a0e", "#ed945c")) +
    xlim(0,NA)
rln <- ggplot() + 
    geom_point(data=df, aes(x=ratio_rosette_log2, y=rosette_wt, color=ifelse(ratio_act8_flc_mean < 5, "lowFLC", "highFLC")), alpha=.5, size=1.5) + 
    geom_smooth(method=lm) + theme_bw(base_size=8) + scale_color_manual(values=c("#823a0e", "#ed945c")) +theme(legend.position = "none") +
    xlim(0,NA)
cln <- ggplot() + 
    geom_point(data=df, aes(x=ratio_cauline_log2, y=cauline_wt, color=ifelse(ratio_act8_flc_mean < 5, "lowFLC", "highFLC")), alpha=.5, size=1.5) + 
    geom_smooth(method=lm) + theme_bw(base_size=8) + scale_color_manual(values=c("#823a0e", "#ed945c")) +
    xlim(-1,NA)
patchwork = dag + rln + cln
patchwork

# Fig1 D

df <- read_delim("vern_and_no_vern.csv", ",", escape_double = FALSE)
df <- subset(df, df$line != 'COL')
df$type <- factor(df$type, levels=c('mut', 'WT'))
dag_flc <- ggplot() + 
    geom_point(data=df, aes(x=ratio_act8_flc_mean, y=vern_sensitivity_dag_vern_corrected_log2, color=type), alpha=.5, size=1) +
    geom_smooth(method=lm) + theme_bw(base_size=8) +theme(legend.position = "none") +
    scale_fill_manual(values=c("#b65d1d", "#538f6d")) +
    scale_colour_manual(values=c("#b65d1d", "#538f6d"))+ 
    geom_hline(yintercept = 0.016108, linetype="dotted") +
    ylim(-.3,2.5)
rln_flc <- ggplot() + 
    geom_point(data=df, aes(x=ratio_act8_flc_mean, y=rosette_vern_sens_log2, color=type), alpha=.5, size=1) +
    geom_smooth(method=lm) + theme_bw(base_size=8) +
    scale_fill_manual(values=c("#b65d1d", "#538f6d")) +
    scale_colour_manual(values=c("#b65d1d", "#538f6d")) +
    geom_hline(yintercept = -0.074549, linetype="dotted") +
    ylim(-.5,2.4)
(dag_flc / dag_v_flip / rln_flc / rln_v_flip) + plot_layout(ncol = 2, widths = unit(c(3,1), c('cm', 'cm')), heights = unit(c(3, 3), c('cm', 'cm')))


# Fig1 E

df <- read_delim("all_ft.csv", ",", escape_double = FALSE)
df1 <- subset(df, df$type == 'mut')
df1 <- df1[c(6,10,13,16, 35, 38, 41)]
df2 <- subset(df, df$type == 'WT')
df2 <- df2[c(6,10,13,16, 35, 38, 41)]
lower <- lowerCor(df1)
upper <- lowerCor(df2)
both <- lowerUpper(lower,upper)
round(both,2)
pdf('corplot_2.pdf')
corPlot(both,numbers=TRUE, pval=TRUE)
dev.off()

# Fig2 A

df <- read_delim("F2_dag_filtered_no.csv", ",", escape_double = FALSE)

parents = read_delim("crosses_with_dag.csv", ",", escape_double = FALSE)
parents = subset(parents, parents$line != 'C3-025' & parents$line != 'C3-074' )

mycolors <- colorRampPalette(brewer.pal(8, "Accent"))(15)
ggplot(df, aes(x=line, y=dag)) +
    geom_boxplot(outlier.shape=NA, size=.2, width=0.9) +
    geom_jitter(aes(color=line), size=0.2, alpha=0.5, width=.3) +
    theme_minimal() +
    scale_colour_manual(values = mycolors) +
    geom_point(data=parents, aes(x=line, y=dag_mean_male), color="green", size=1) +
    geom_point(data=parents, aes(x=line, y=dag_mean_female), color="blue", size=1) +
    theme(axis.text.x = element_text(angle = 90, size=6))


# Fig2 B

df <- read_delim("df_range_f2_parents.csv", ",", escape_double = FALSE)
ggplot(data=df, aes(x=range_dag_parents, y=range_dag_f2)) + geom_smooth(method="lm") +
    geom_point() + theme_bw(base_size=7)
ggplot(data=df, aes(x=range_rosette_parents, y=range_rosette_f2)) + geom_smooth(method="lm") +
    geom_point() + theme_bw(base_size=7)
ggplot(data=df, aes(x=range_cauline_parents, y=range_cauline_f2)) + geom_smooth(method="lm") +
    geom_point() + theme_bw(base_size=7)

# Fig2 C

df <- read.delim("corr_rln_dag_cln.csv", ",", header=T, row.names="pop")
df2 <- df[2:4]
pheatmap(df2,fontsize_row = 6, fontsize_col = 7, border_color = "NA", color = colorRampPalette(brewer.pal(n=10, name = "RdYlGn"))(100))


# Fig2 D

df <- read_delim("lod_sum_all_phenotypes.csv", ",", escape_double = FALSE)
df$phenotype <- factor(df$phenotype,levels = c("DAG", "RLN", "CLN", "TLN"))
data_vline <- data.frame(chr = c(1,1,2,5,5), vline = c(24.331428,28.955637,11.212558,3.173497,25.987429))
length_chromosomes <- data.frame(chr = c(1,1,2,2,3,3,4,4,5,5), lod_phys_pos = c(0,30.427671, 0,19.698289, 0,23.459830, 0,18.585056, 0,26.975502))
mycolors <- brewer.pal(4, "Spectral")
sum <- ggplot(data=df, aes(x=midpoint, y=lod_sum)) +
    ggtitle('lod scores') +
    geom_line(aes(color=phenotype, alpha=ifelse(lod_sum>=0 ,1,.1)), size=.3)+ 
    #geom_line(aes(color=phenotype), size=.5)+ 
    geom_blank(data = length_chromosomes, aes(x=lod_phys_pos, y=0)) +
    #geom_vline(data = data_vline_qtls, aes(xintercept= vline, color=phenotype), size=.5) +
    geom_vline(data = data_vline, aes(xintercept= vline), color="green", linetype="dashed", size=.2, alpha=.5) +
    facet_grid(cols = vars(chr), scale="free_x", space='free_x' ) +
    scale_alpha_continuous(name="x", range=c(0.2, 1)) +
    scale_size_continuous(name="x", range=c(.8, 1.8)) +
    theme_classic(base_size=5) +
    scale_x_continuous(breaks = seq(0, 100, by = 5)) +
    scale_colour_manual(values = mycolors) +
    ylim(0,NA) +
    theme(legend.text = element_text(size=4)) + theme(panel.spacing.x=unit(0.6, "mm"),panel.spacing.y=unit(.3, "mm"))
sum

data_vline_qtls <- read_delim("df_all_qtls_so.csv", ",", escape_double = FALSE)
data_vline_qtls$phenotype <- factor(data_vline_qtls$phenotype,levels = c("DAG", "RLN", "CLN", "TLN"))
length_chromosomes <- data.frame(chr = c(1,1,2,2,3,3,4,4,5,5), lod_phys_pos = c(0,30.427671, 0,19.698289, 0,23.459830, 0,18.585056, 0,26.975502))
mycolors <- brewer.pal(4, "Spectral")
data_vline <- data.frame(chr = c(1,1,2,5,5), vline = c(24.331428,28.955637,11.212558,3.173497,25.987429))

all <- ggplot() +
    ggtitle('lod scores') +
    #geom_line(aes(color=phenotype, alpha=ifelse(lod>3.7 ,1,.1)), size=.3)+ 
    #geom_vline(data = data_vline_qtls, aes(xintercept= vline, color=phenotype), size=.5) +
    geom_point(data = data_vline_qtls, aes(x=lod_phys_pos, y=pseudo_lod_sort, color=phenotype, size=lod), alpha=.7) +
    geom_blank(data = length_chromosomes, aes(x=lod_phys_pos,y=0)) +
    geom_errorbar(data = data_vline_qtls, aes(xmin=ci_low_phys_pos, xmax=ci_high_phys_pos, y=pseudo_lod_sort, color=phenotype), width=0, position=position_dodge(0), size=.25, alpha=.7) +
    geom_vline(data = data_vline, aes(xintercept= vline), color="green", linetype="dashed", size=.2, alpha=.5) +
    facet_grid(rows = vars(pop), cols = vars(chr), scales='free', space = "free_x") +
    scale_alpha_continuous(name="x", range=c(0.2, 1)) +
    scale_size_continuous(name="x", range=c(.3, 1.5)) +
    theme_classic(base_size=5) +
    #ylim(0.7,1.3) +
    ylim(0,2.5) +
    scale_x_continuous(breaks = seq(0, 100, by = 5)) +
    scale_colour_manual(values = mycolors) +
    geom_hline(yintercept=0, size=.05) +
    theme(legend.text = element_text(size=4)) + theme(panel.spacing.x=unit(0.6, "mm"),panel.spacing.y=unit(.3, "mm"))
all

df <- read_delim("ft_genes_with_coord.csv", ",", escape_double = FALSE)
length_chromosomes <- data.frame(chromosome = c(1,1,1,2,2,2,3,3,3,4,4,4,5,5,5), lod_phys_pos = c(0,30.427671, 15.3, 0,19.698289, 4.2, 0,23.459830, 14, 0,18.585056, 3.5, 0,26.975502, 12.2))
data_vline <- data.frame(chromosome = c(1,1,2,5,5), vline = c(24.331428,28.955637,11.212558,3.173497,25.987429))
#length_chromosomes <- data.frame(chromosome = c(1,1,2,2,3,3,4,4,5,5), lod_phys_pos = c(0,30.427671, 0,19.698289, 0,23.459830, 0,18.585056, 0,26.975502))
mycolors <- brewer.pal(4, "Set1")
ft_genes <- ggplot(data=df, aes(x=coord_start_Mb, y=1)) +
    ggtitle('lod scores') +
    geom_point(aes(color=group_ft), size=.1)+ 
    #geom_line(aes(color=phenotype), size=.5)+ 
    geom_blank(data = length_chromosomes, aes(x=lod_phys_pos, y=0)) +
    #geom_vline(data = data_vline_qtls, aes(xintercept= vline, color=phenotype), size=.5) +
    geom_vline(data = data_vline, aes(xintercept= vline), color="green", linetype="dashed", size=.2, alpha=.5) +
    geom_vline(data = length_chromosomes, aes(xintercept= lod_phys_pos), color="red", size=.2, alpha=.5) +
    facet_grid(cols = vars(chromosome), scale="free_x", space='free_x' ) +
    scale_alpha_continuous(name="x", range=c(0.2, 1)) +
    scale_size_continuous(name="x", range=c(.8, 1.8)) +
    theme_classic(base_size=5) +
    scale_x_continuous(breaks = seq(0, 100, by = 5)) +
    scale_colour_manual(values = mycolors) +
    ylim(0.9,1.1) +
    theme(legend.text = element_text(size=4)) + theme(panel.spacing.x=unit(0.6, "mm"),panel.spacing.y=unit(.3, "mm"))
ft_genes
(ft_genes / sum / all) + plot_layout(ncol = 1, widths = unit(c(12), c('cm', 'cm')), heights = unit(c(.5, 1.2, 5), c('cm', 'cm')))


# Fig2 E

df <- read_delim("qtls_ft.csv", ",", escape_double = FALSE)
data_new <- df
data_new$phenotype <- factor(data_new$phenotype,levels = c("DAG", "RLN", "CLN", "TLN"))
mycolors <- brewer.pal(4, "Spectral")
ggplot(data_new, aes(x=pop, y=prop.var.marker)) +
    geom_boxplot(outlier.shape=NA) +
    geom_jitter(aes(color=phenotype), size=2, alpha=.7, width = 0.3) +
    theme_minimal(base_size=8) +
    theme(axis.text.x = element_text(angle = 90, size=6)) +
    scale_colour_manual(values = mycolors) +
    ylim(0,NA)


# Fig3 D

df <- read_delim("flowering.csv", ",", escape_double = FALSE)
hsd <- read_delim("hsd_test_1.csv", ",", escape_double = FALSE)
df$accession <- factor(df$accession, unique(df$accession))
ggplot(df, aes(x=accession, y=TLN)) + geom_boxplot(aes(fill=label_1),notch=FALSE, outlier.shape = NA, alpha=.4, size=.2) + theme_bw(base_size=8) + 
theme(axis.text.x = element_text(angle = 90, size=6)) +
geom_point(aes(color=label_1),position=position_jitterdodge(), size=.6, alpha=.4) +
stat_summary(fun.y = median, fun.ymax = length,geom = "text", aes(label = ..ymax..), vjust = 3, size=1.7) +
geom_text(data=hsd, aes(label=hsd_test), hjust=0.5,vjust=-2.5, size=1.7) + 
expand_limits(y = 0


# Fig4 A

df <- read_delim("area_mean_df_count_filt.csv", ",", escape_double = FALSE)
df <- subset(df, df$type != "COL")
df$type[df$type == "wt"] <- "a_wt"
df$type[df$type == "mut"] <- "b_mut"
ggplot(df, aes(x=as.factor(day), y=area_mean, color=type, fill=type)) +
    geom_violin(position=position_dodge(width=.8), alpha=0.5, draw_quantiles = c(0.25, 0.5, 0.75), trim=TRUE, width=1, size=.3) +
    geom_point(position=position_jitterdodge(dodge.width=.8, jitter.width = .3), size=.1, alpha=.4) +
    theme_bw(base_size=8) +
    scale_color_manual(values=c("#b65d1d", "#538f6d")) +
    scale_fill_manual(values=c("#b65d1d", "#538f6d")) +
    theme(axis.text.x = element_text(angle = 90, size=6))


# Fig4 B

df <- read.delim("RAPA_comparison_2_pivot_only_sig.csv", ",", header=T, row.names="line")
df3 <- read.delim("RAPA_comparison_2_pval_summary_nodup_sig_only.csv", ",", header=T, row.names="line")
df2 <- log2(df[8:13])
annotation_row <- df3[c("q_val_summary")]
out <- pheatmap(df2, cutree_rows = 3, fontsize_row = 5, fontsize_col = 7, border_color = "NA", annotation_row=annotation_row, cluster_cols = FALSE, color = colorRampPalette(rev(brewer.pal(n = 5, name = "RdYlGn")))(100))

# Fig4 C

df <- read_delim("RAPA_comparison_cluster_assig_group.csv", ",", escape_double = FALSE)
df2 <- read_delim("RAPA_comparison_cluster_assig_group_alldays.csv", ",", escape_double = FALSE)
df$cluster <- as.character(df$cluster)
df2$cluster <- as.character(df2$cluster)
ggplot(data=df, aes(x=day, y=log2(area_mean), group=cluster)) + 
geom_line(aes(color=cluster),size=0.7, alpha=.8)+
geom_ribbon(aes(ymin = log2(area_25), ymax = log2(area_75), fill=cluster), alpha=.3) +
geom_hline(data = df2, aes(yintercept= log2(area_diff), color=cluster), size=.8, alpha=.8) +
geom_point(aes(color=cluster),size=2,alpha=.8) + 
theme_bw(base_size=10)


# Fig4 D

df <- read_delim("RAPA_comparison_cluster_assig_short.csv", ",", escape_double = FALSE)
df <- subset(df, df$cluster == 1 | df$cluster == 2 | df$cluster == 3)
dag <- ggplot(df, aes(x=as.factor(cluster), y=dag_mean)) +
    geom_violin(position=position_dodge(width=.8), alpha=0.5, draw_quantiles = c(0.25, 0.5, 0.75), trim=TRUE, width=1, size=.3) +
    geom_point(size=2, alpha=.3) +
    theme_bw(base_size=8) +
    theme(axis.text.x = element_text(angle = 90, size=6))# + theme(legend.position = "none")
flc <- ggplot(df, aes(x=as.factor(cluster), y=ratio_act8_flc_mean)) +
    geom_violin(position=position_dodge(width=.8), alpha=0.5, draw_quantiles = c(0.25, 0.5, 0.75), trim=TRUE, width=1, size=.3) +
    geom_point(size=2, alpha=.3) +
    theme_bw(base_size=8) +
    scale_y_continuous(trans='log10') +
    theme(axis.text.x = element_text(angle = 90, size=6))# + theme(legend.position = "none")
dag / flc


# Fig5 A

df <- read.delim("DEG_comp_mut_wt_pivot.csv", ",", header=T, check.names = FALSE, row.names="geneid_symbol_cat")
df2 <- read.delim("number_degs_and_flc.csv", ",", header=T)
df_hm <- df[3:9]
df_hm[is.na(df_hm)] <- 0
annot_row <- df[c('group')]
annot_col <- df2[c('accession', 'dag_mean_line_1', 'dag_mean_line_2')]
row.names(annot_col) <- df2$sample1_sample2
out <- pheatmap(df_hm, fontsize_row = 6, fontsize_col = 7, border_color = "NA", annotation_col=annot_col, annotation_row=annot_row)
rownames <- rownames(df_hm[out$tree_row[["order"]],])
colnames <- colnames(df_hm[,out$tree_col[["order"]]])
file1 <- paste("./", "genes_order.csv", sep='')
write.table(rownames, file1, row.names=FALSE, sep=",")
file2 <- paste("./", "contrast_order.csv", sep='')
write.table(colnames, file2, row.names=FALSE, sep=",")

# Fig5 C

df <- read_delim("ct_2_grouped.csv", ",", escape_double = FALSE)
df$line_type[df$line_type == "wt"] <- "a_wt"
df$line_type[df$line_type == "mutant"] <- "b_mut"
azi <- ggplot(df, aes(x=as.character(line_type), y=ratio_act8_azi1_mean)) +
  geom_violin(aes(fill=line_type), trim=TRUE, width=1, alpha=.3) + geom_jitter(aes(color=line_type),size=.8, alpha=.6, width = 0.35) +  geom_boxplot(aes(fill=line_type), alpha=.3, width=0.3, outlier.shape = NA)+
    theme_bw() + theme(legend.position = "none") + ylim(0,NA) + scale_fill_manual(values=c("#538f6d", "#b65d1d")) + scale_color_manual(values=c("#538f6d", "#b65d1d"))
nrt <- ggplot(df, aes(x=as.character(line_type), y=ratio_act8_nrt111_mean)) +
  geom_violin(aes(fill=line_type), trim=TRUE, width=1, alpha=.3) + geom_jitter(aes(color=line_type),size=.8, alpha=.6, width = 0.35) +  geom_boxplot(aes(fill=line_type), alpha=.3, width=0.3, outlier.shape = NA)+
    theme_bw() + theme(legend.position = "none") + ylim(0,NA) + scale_fill_manual(values=c("#538f6d", "#b65d1d")) + scale_color_manual(values=c("#538f6d", "#b65d1d"))
patchwork <- azi | nrt
patchwork

# Fig5 D

df <- read_delim("deltaN_extended_group_rep3.csv", ",", escape_double = FALSE)
df <- subset(df, df$label != 'col')
df$label[df$label == "wt"] <- "a_wt"
df$label[df$label == "mut"] <- "b_mut"
n <- ggplot(df, aes(x=label, y=deltaN_mean_mean)) + 
  geom_violin(aes(fill=label), trim=TRUE, width=1, alpha=.3) + geom_jitter(aes(color=label),size=1.3, alpha=.8, width = 0.35) +  geom_boxplot(aes(fill=label), alpha=.3, width=0.15, outlier.shape = NA)+
    theme_bw() + theme(legend.position = "none") + scale_fill_manual(values=c("#538f6d", "#b65d1d")) + scale_color_manual(values=c("#538f6d", "#b65d1d"))
n

# Fig5 E

df <- read_delim("deltaN_extended_group_rep3_pval.csv", ",", escape_double = FALSE)
df <- df[!(is.na(df$pval_deltaN)), ]
ggplot(df, aes(x=reorder(line,diff_deltaN), y=diff_deltaN, color=ifelse(pval_deltaN<0.05, "sig", "nonsig"))) +
geom_point() + theme_bw(base_size=8) + 
theme(axis.text.x = element_text(angle = 90, size=4))

#SI FIGURES

# S1 A

df <- read_delim("dag_df_no_dup_cleaned_qRT_rep_filtered.csv", ",", escape_double = FALSE)
ggplot(df, aes(x=accession, y=dag, fill=line_2)) + geom_boxplot(notch=FALSE, outlier.shape=NA) + 
theme_bw() +
theme(axis.text.x = element_text(angle = 90, size=6)) +
geom_point(position=position_jitterdodge(dodge.width=.8, jitter.width = .3), size=.8, alpha=.8) + theme(legend.position = "none")

# S1 B

df <- read_delim("dag_df_no_dup_cleaned_qRT_rep_filtered.csv", ",", escape_double = FALSE)
ggplot(df, aes(x=accession, y=rosette, fill=line_2)) + geom_boxplot(notch=FALSE, outlier.shape=NA) + 
theme_bw() +
theme(axis.text.x = element_text(angle = 90, size=8)) +
geom_point(position=position_jitterdodge(dodge.width=.8, jitter.width = .3), size=.8, alpha=.8) + theme(legend.position = "none")

# S1 C

df <- read_delim("dag_df_no_dup_cleaned_qRT_rep_filtered.csv", ",", escape_double = FALSE)
ggplot(df, aes(x=accession, y=cauline, fill=line_2)) + geom_boxplot(notch=FALSE, outlier.shape=NA) + 
theme_bw() +
theme(axis.text.x = element_text(angle = 90, size=8)) +
geom_point(position=position_jitterdodge(dodge.width=.8, jitter.width = .3), size=.8, alpha=.8) + theme(legend.position = "none")

# S2 A

df <- read_delim("all_ft.csv", ",", escape_double = FALSE)
df <- subset(df, df$type == 'mut')
df <- df[c(6,10,13,16, 35, 38, 41)]
pairs.panels(df, density = TRUE, method = "pearson", stars = TRUE, ci = TRUE)
pdf('corplot_mut_vern_flowering_1.pdf')
pairs.panels(df, density = TRUE, method = "pearson", stars = TRUE, ci = TRUE)
dev.off()

# S2 B

df <- read_delim("all_ft.csv", ",", escape_double = FALSE)
df <- subset(df, df$type == 'WT')
df <- df[c(6,10,13,16, 35, 38, 41)]
pairs.panels(df, density = TRUE, method = "pearson", stars = TRUE, ci = TRUE)
pdf('corplot_wt_vern_flowering_1.pdf')
pairs.panels(df, density = TRUE, method = "pearson", stars = TRUE, ci = TRUE)
dev.off()

# S3

df <- read_delim("ct_act_filtered.csv", ",", escape_double = FALSE)
ggplot(df, aes(x=line_ID, y=ratio_act8_ft)) + geom_boxplot(aes(color=ifelse(q_ft_FDR<0.05 ,"sig0.05","nonsig")), size=.3, notch=FALSE) + ggtitle("FT") +
facet_wrap(vars(wt), scales = "free") + 
theme_bw(base_size=6) +
theme(axis.text.x = element_text(angle = 90, size=5))+
scale_colour_manual(values = c("red", "green")) +
geom_jitter(aes(color=ifelse(q_ft_FDR<0.05 ,"sig0.05","nonsig")), width=.2, size=1.5, alpha=1)

# S4 A

df <- read_delim("dag_df_no_dup_cleaned_group.csv", ",", escape_double = FALSE)
df1 <- subset(df, df$type == 'mut')
df1 <- df1[c(6,8,5,9,12,15)]
pairs.panels(df1, density = TRUE, method = "pearson", stars = TRUE, ci = TRUE)
pdf('corplot_mut_flowering_ft_soc_flc_1.pdf')
pairs.panels(df1, density = TRUE, method = "pearson", stars = TRUE, ci = TRUE)
dev.off()

# S4 B

df <- read_delim("dag_df_no_dup_cleaned_group.csv", ",", escape_double = FALSE)
df1 <- subset(df, df$type == 'WT')
df1 <- df1[c(6,8,5,9,12,15)]
pairs.panels(df1, density = TRUE, method = "pearson", stars = TRUE, ci = TRUE)
pdf('corplot_wt_flowering_ft_soc_flc_1.pdf')
pairs.panels(df1, density = TRUE, method = "pearson", stars = TRUE, ci = TRUE)
dev.off()

# S5

df <- read_delim("parental_ref_source_summary_FTi_sorted.csv", ",", escape_double = FALSE)
df = subset(df, df$id2 != 'C3-025' & df$id2 != 'C3-074' )
df$order_label <- factor(df$order_label, levels = df$order_label)
ggplot(df, aes(x=order_label, y=ratio_act8_flc_mean, fill=line)) + geom_bar(position="dodge", stat="identity", width=.85) +
theme_classic() +
theme(axis.text.x = element_text(angle = 90, size=6))

# S6 A

df <- read_delim("F2_leaves_filtered_no25_74.csv", ",", escape_double = FALSE)
parents = read_delim("crosses_with_leaves.csv", ",", escape_double = FALSE)
parents = subset(parents, parents$line != 'C3-025' & parents$line != 'C3-074' )
mycolors <- colorRampPalette(brewer.pal(8, "Accent"))(15)
ggplot(df, aes(x=line, y=rosette)) +
    geom_boxplot(outlier.shape=NA, size=.2, width=0.9) +
    geom_jitter(aes(color=line), size=0.2, alpha=0.5, width=.3) +
    theme_minimal() +
    scale_colour_manual(values = mycolors) +
    geom_point(data=parents, aes(x=line, y=rosette_mean_male), color="green", size=1) +
    geom_point(data=parents, aes(x=line, y=rosette_mean_female), color="blue", size=1) +
    theme(axis.text.x = element_text(angle = 90, size=6))

# S6 B

df <- read_delim("F2_leaves_filtered_no25_74.csv", ",", escape_double = FALSE)
parents = read_delim("crosses_with_leaves.csv", ",", escape_double = FALSE)
parents = subset(parents, parents$line != 'C3-025' & parents$line != 'C3-074' )
mycolors <- colorRampPalette(brewer.pal(8, "Accent"))(15)
ggplot(df, aes(x=line, y=cauline)) +
    geom_boxplot(outlier.shape=NA, size=.2, width=0.9) +
    geom_jitter(aes(color=line), size=0.2, alpha=0.5, width=.3) +
    theme_minimal() +
    scale_colour_manual(values = mycolors) +
    geom_point(data=parents, aes(x=line, y=cauline_mean_male), color="green", size=1) +
    geom_point(data=parents, aes(x=line, y=cauline_mean_female), color="blue", size=1) +
    theme(axis.text.x = element_text(angle = 90, size=6))

# S7 A

df <- read_delim("dag_and_leaves.csv", ",", escape_double = FALSE)
df <- df[grep("C3", df$line), ]
df <- subset(df, df$line != "C3-025")
df <- subset(df, df$line != "C3-074")
z<-ggplot(df, aes(x=dag, y=rosette)) +
facet_wrap(~line, scales='free') +
geom_point(aes(color=line, shape=type), alpha=0.5, size=1) + geom_smooth(method="lm",size=.2, fullrange=TRUE, color="black") + theme_bw(base_size=5)
ggsave('F2_dag_vs_rln.pdf', dpi=300, width=13, height=7, units='cm', useDingbats=FALSE)
z

# S7 B

df <- read_delim("dag_and_leaves.csv", ",", escape_double = FALSE)
df <- df[grep("C3", df$line), ]
df <- subset(df, df$line != "C3-025")
df <- subset(df, df$line != "C3-074")
z<-ggplot(df, aes(x=cauline, y=rosette)) +
facet_wrap(~line, scales='free') +
geom_point(aes(color=line, shape=type), alpha=0.5, size=1) + geom_smooth(method="lm",size=.2, fullrange=TRUE, color="black") + theme_bw(base_size=5)
ggsave('F2_cln_vs_rln.pdf', dpi=300, width=13, height=7, units='cm', useDingbats=FALSE)
z

# S7 C

df <- read_delim("dag_and_leaves.csv", ",", escape_double = FALSE)
df <- df[grep("C3", df$line), ]
df <- subset(df, df$line != "C3-025")
df <- subset(df, df$line != "C3-074")
z<-ggplot(df, aes(x=dag, y=cauline)) +
facet_wrap(~line, scales='free') +
geom_point(aes(color=line, shape=type), alpha=0.5, size=1) + geom_smooth(method="lm",size=.2, fullrange=TRUE, color="black") + theme_bw(base_size=5)
ggsave('F2_dag_vs_cln.pdf', dpi=300, width=13, height=7, units='cm', useDingbats=FALSE)
z

# S8 A

df <- read_delim("df_all_qtls_so_group.csv", ",", escape_double = FALSE)
df <- subset(df, phenotype == 'CLN' | phenotype == 'RLN' |phenotype == 'TLN' |phenotype == 'DAG' )
data_new <- df
data_new$phenotype <- factor(data_new$phenotype,levels = c("DAG", "RLN", "CLN", "TLN"))
mycolors <- brewer.pal(4, "Spectral")
ggplot(data_new, aes(x=pop, y=count)) +
geom_bar(stat="identity", aes(fill=phenotype)) +
theme_bw() +theme(axis.text.x = element_text(face = "bold", color = "#000000", size = 5, angle = 90, vjust=.5, hjust=0)) +
ggtitle('number of QTLs per pop and phenotype') +
facet_wrap(phenotype ~ . )+
theme(plot.title = element_text(size=8)) +
theme(legend.key.size = unit(1, 'mm')) +
guides(fill=guide_legend(ncol=2, bycol=TRUE)) +
scale_fill_manual(values = mycolors) +
xlab("population") + ylab("number of QTLs") + labs(fill = "phenotype")

# S8 B

df <- read_delim("df_all_variance_so.csv", ",", escape_double = FALSE)
mycolors <- colorRampPalette(brewer.pal(8, "Accent"))(14)
df$phenotype <- factor(df$phenotype,levels = c("DAG", "RLN", "CLN", "TLN"))
ggplot(df, aes(x=pop, y=prop.variance)) + geom_bar(stat="identity", aes(fill=pop)) +
facet_grid(cols = vars(phenotype), scales='free_y') +
theme_minimal(base_size=8) +
scale_fill_manual(values = mycolors) +
theme(axis.text.x = element_text(angle = 90, size=7)) +
guides(fill=guide_legend(ncol=3, bycol=TRUE))

# S8 C

df <- read_delim("df_all_qtls_so.csv", ",", escape_double = FALSE)
df$phenotype <- factor(df$phenotype,levels = c("DAG", "RLN", "CLN", "TLN"))
length_chromosomes <- data.frame(chr = c(1,2,3,4,5), lod_phys_pos = c(30.427671, 19.698289, 23.459830, 18.585056, 26.975502))
data_vline <- data.frame(chr = c(1,1,5,5), vline = c(24.331428,28.955637,3.173497,25.987429))
mycolors <- colorRampPalette(brewer.pal(8, "Accent"))(14)
ggplot(data=df, aes(x=lod_phys_pos, y=prop.var.marker)) +
    ggtitle('prop variancer per marker') +
    geom_point(aes(color=pop)) +
    geom_blank(data = length_chromosomes, aes(x=lod_phys_pos, y=1)) +
    facet_grid(rows = vars(phenotype), cols = vars(chr), scales='free', space='free_x') +
    guides(color = guide_legend(override.aes = list(size = 1))) +
    geom_vline(data = data_vline, aes(xintercept= vline),color = "green", size=.3) +
    geom_hline(yintercept= 0, linetype="dashed", color = "black", size=.3) +
    theme_light(base_size=7) +
    scale_x_continuous(breaks = seq(0, 100, by = 5)) +
    scale_colour_manual(values = mycolors) +
    theme(panel.spacing = unit(0.3, "mm")) +
    xlim(0,NA)

# S8 D

df <- read_delim("all_ests_and_ft_ests.csv", ",", escape_double = FALSE)
mycolors <- colorRampPalette(brewer.pal(8, "Accent"))(14)
df$phenotype <- factor(df$phenotype,levels = c("DAG", "RLN", "CLN", "TLN"))
ggplot(df, aes(x=pop, y=ests_sum_adjusted_all)) + geom_bar(stat="identity", aes(fill=pop)) +
geom_point(aes(y=ests_sum_adjusted_ft, color=ifelse(ests_sum_adjusted_ft>0 ,"y","n")), size=1) +
facet_grid(cols = vars(phenotype), scales='free_y') +
theme_minimal(base_size=8) +
scale_fill_manual(values = mycolors) +
theme(axis.text.x = element_text(angle = 90, size=6)) + ylim(0,10) +
guides(fill=guide_legend(ncol=3, bycol=TRUE))


# S8 E

df <- read_delim("ests_and_ft.csv", ",", escape_double = FALSE)
df$phenotype <- factor(df$phenotype,levels = c("DAG", "RLN", "CLN", "TLN"))
mycolors <- brewer.pal(4, "Spectral")
ggplot(data=df, aes(x=ests_sum_adjusted_all, y=FTi_diff)) +
scale_colour_manual(values = mycolors) + theme_bw() +
    geom_point(aes(color=phenotype)) +
    ylim(0,NA) +
    geom_smooth(method="lm", size=.3, alpha=.2, color="black")


# S10 A

df <- read_delim("df_rgr_group_filt.csv", ",", escape_double = FALSE)
df <- subset(df, df$type != "COL")
df$type[df$type == "wt"] <- "a_wt"
df$type[df$type == "mut"] <- "b_mut"
ggplot(df, aes(x=type, y=rgr_mean, color=type, fill=type)) +
    geom_point(position=position_jitterdodge(dodge.width=.8, jitter.width = .3), size=.5, alpha=.8) +
    geom_violin(position=position_dodge(width=.8), alpha=0.5, draw_quantiles = c(0.25, 0.5, 0.75), trim=TRUE, width=1, size=.3) +
    theme_bw(base_size=8) +
    scale_color_manual(values=c("#b65d1d", "#538f6d")) +
    scale_fill_manual(values=c("#b65d1d", "#538f6d")) +
    theme(axis.text.x = element_text(angle = 90, size=6))

# S10 B

df <- read_delim("mw_test_mutants_wt_rgr_incl_cluster_id.csv", ",", escape_double = FALSE)
p<-ggplot(data=df, aes(x=reorder(line, log2(rgr_ratio)), y=log2(rgr_ratio))) +
  geom_bar(aes(fill=factor(cluster)),stat="identity", width=1) + theme_bw(base_size=8) +
    geom_hline(yintercept=0, color = "black", size=.1) +
    theme(axis.text.x = element_text(angle = 90, size=3)) +
    scale_alpha_continuous(name="x", range=c(0.15, 1)) +
    geom_text(aes(color=factor(cluster), label=ifelse(q_rgr<0.05 ,as.character(line),'')),angle=90, hjust=0,vjust=0.3, size=1)

# S10 C

df <- read_delim("rapa_parsed_sometp_df_flowering_qRT.csv", ",", escape_double = FALSE)
lines <- list(c('IDCS77187-01-R05', 'WT-IDCS77187'),c('IDCS77069-05-R03', 'WT-IDCS77069'),c('ID9925-06-R02', 'WT-ID9925'),c('ID9925-03-R03', 'WT-ID9925'),c('ID9918-07-R03', 'WT-ID9918'),c('ID9895-03-R05', 'WT-ID9895'),c('ID9848-08-R02', 'WT-ID9848'),c('ID9848-05-R04', 'WT-ID9848'),c('ID9831-01-R01', 'WT-ID9831'),c('ID9755-05-R05', 'WT-ID9755'),c('ID9748-01-R03', 'WT-ID9748'),c('ID9733-02-R04', 'WT-ID9733'),c('ID9729-09-R05', 'WT-ID9729'),c('ID9729-01-R05', 'WT-ID9729'),c('ID9583-03-R01', 'WT-ID9583'),c('ID9582-01-R03', 'WT-ID9582'),c('ID9450-02-R05', 'WT-ID9450'),c('ID9407-04-R02', 'WT-ID9407'),c('ID9407-01-R05', 'WT-ID9407'),c('ID9323-12-R04', 'WT-ID9323'),c('ID9102-02-R05', 'WT-ID9102'),c('ID8283-02-R04', 'WT-ID8283'),c('ID8234-01-R05', 'WT-ID8234'),c('ID6990-08-R03', 'WT-ID6990'),c('ID6990-01-R05', 'WT-ID6990'),c('ID6413-12-R05', 'WT-ID6413'),c('ID6413-10-R05', 'WT-ID6413'),c('ID6133-01-R05', 'WT-ID6133'),c('ID6132-01-R01', 'WT-ID6132'),c('ID5741-02-R03', 'WT-ID5741'),c('ID2016-03-R05', 'WT-ID2016'),c('ID1954-10-R05', 'WT-ID1954'),c('ID1890-01-R05', 'WT-ID1890'),c('ID0932-02-R04', 'WT-ID0932'))
for (i in 1:length(lines)){
    df1 <- subset(df, line == lines[[i]][1] | line == lines[[i]][2])
    plot <- ggplot(df1, aes(x=as.character(day), y=area, fill=line)) + 
    geom_boxplot(outlier.shape = NA)+theme_bw(base_size=8) +
    theme(axis.title.x=element_blank(), axis.title.y=element_blank(), plot.title = element_text(color="black", size=4)) +
    geom_point(aes(color=line),position=position_jitterdodge(), size=.5, alpha=.5) +
    theme(axis.text.x = element_text(angle = 0, size=5)) +
    scale_fill_manual(values=c("#b65d1d", "#538f6d")) +
    scale_colour_manual(values=c("#b65d1d", "#538f6d")) +
    theme(legend.key.size = unit(.25, 'cm'))
    assign(paste("p", i, sep=''), plot)
}
#length(lines)
p1+p2+p3+p4+p5+p6+p7+p8+p9+p10+p11+p12+p13+p14+p15+p16+p17+p18+p19+p20+p21+p22+p23+p24+p25+p26+p27+p28+p29+p30+p31+p32+p33+p34+plot_layout(ncol = 3)

# S11 A

df <- read_delim("ct_act_filtered.csv", ",", escape_double = FALSE)
ggplot(df, aes(x=line_ID, y=ratio_act8_azi1)) + 
geom_boxplot(aes(color=ifelse(q_azi1_FDR<0.05 ,"sig0.05","nonsig"), fill=ifelse(pval_azi1<0.05 ,"sig0.05","nonsig")), alpha=.7,size=.3, notch=FALSE) + ggtitle("AZI1") +
facet_wrap(vars(wt), scales = "free") + 
theme_bw(base_size=6) +
theme(axis.text.x = element_text(angle = 90, size=5))+
#geom_text(aes(label=as.character(pval)),hjust=0,vjust=-1, size=1, angle=90) +
geom_jitter(aes(color=ifelse(q_azi1_FDR<0.05 ,"sig0.05","nonsig")), width=.2, size=1.5, alpha=1) +
scale_colour_manual(values = c("red", "green")) +
scale_fill_manual(values = c("red", "green"))

# S11 B

df <- read_delim("ct_act_filtered.csv", ",", escape_double = FALSE)
ggplot(df, aes(x=line_ID, y=ratio_act8_nrt111)) + 
geom_boxplot(aes(color=ifelse(q_nrt111_FDR<0.05 ,"sig0.05","nonsig"), fill=ifelse(pval_nrt111<0.05 ,"sig0.05","nonsig")), alpha=.7,size=.3, notch=FALSE)  + ggtitle("NRT1.11") +
facet_wrap(vars(wt), scales = "free") + 
theme_bw(base_size=6) +
theme(axis.text.x = element_text(angle = 90, size=5))+
#geom_text(aes(label=as.character(pval)),hjust=0,vjust=-1, size=1, angle=90) +
geom_jitter(aes(color=ifelse(q_nrt111_FDR<0.05 ,"sig0.05","nonsig")), width=.2, size=1.5, alpha=1) +
scale_colour_manual(values = c("red", "green")) +
scale_fill_manual(values = c("red", "green"))

# S12 A
df <- read_delim("deltaC_extended.csv", ",", escape_double = FALSE)
df <- subset(df, df$line != "COL")
df$type <- factor(df$type, unique(df$type))
df$accession <- factor(df$accession, unique(df$accession))
ggplot(df, aes(x=reorder(accession, accession), y=deltaN_mean, fill=type)) + geom_boxplot(aes(color=type), notch=FALSE, outlier.shape=NA, alpha=0, width=0.3, size=0.3) + 
theme_bw() +
theme(axis.text.x = element_text(angle = 90, size=6)) +
scale_color_manual(values=c("#b65d1d", "#538f6d")) +
scale_fill_manual(values=c("#b65d1d", "#538f6d")) +
geom_point(aes(color=type), position=position_jitterdodge(dodge.width=.8, jitter.width = .3), size=1, alpha=.7)

# S12 B

df <- read_delim("deltaC_extended.csv", ",", escape_double = FALSE)
df <- subset(df, df$line != "COL")
df$type <- factor(df$type, unique(df$type))
df$accession <- factor(df$accession, unique(df$accession))
ggplot(df, aes(x=reorder(accession, accession), y=CN_ratio, fill=type)) + geom_boxplot(aes(color=type), notch=FALSE, outlier.shape=NA, alpha=0, width=0.3, size=0.3) + 
theme_bw() +
theme(axis.text.x = element_text(angle = 90, size=6)) +
scale_color_manual(values=c("#b65d1d", "#538f6d")) +
scale_fill_manual(values=c("#b65d1d", "#538f6d")) +
geom_point(aes(color=type), position=position_jitterdodge(dodge.width=.8, jitter.width = .3), size=1, alpha=.7) #+ theme(legend.position = "none")
