# Supplementary material for: Species-wide gene editing of a flowering regulator reveals hidden phenotypic variation
Source: PLoS Biol. 2025 Jun 9;23(6):e3003226. doi: 10.1371/journal.pbio.3003226 (PMC12185000; doi:10.1371/journal.pbio.3003226)
Supplement: S1 Data — (ZIP) [file pbio.3003226.s021.zip › corr_rln_dag_cln.csv]

	pop	adj_r_sq_corr_rln_dag	adj_r_sq_corr_rln_cln	adj_r_sq_corr_dag_cln
1	C3-008	0.7276648871608029	0.362422026696959	0.247111092844638
2	C3-017	0.6023072221452571	0.31310049208350604	0.163032417111269
3	C3-019	0.49375267545027396	0.162349960533685	0.16722799011072598
4	C3-021	0.325558026101453	0.45418557731698	0.148449047462877
5	C3-022	0.214185638175632	0.0899601231069883	0.0118855147689475
7	C3-026	0.5051181618871571	0.14556799201835502	0.19790369388685503
8	C3-030	0.38159934445013105	0.283400995750439	0.20627195187397196
9	C3-041	0.16615228512028	0.10764231602337401	0.0504934667051138
10	C3-066	0.34464517208560497	0.358360626540523	0.135036193288009
12	C3-082	0.58652332535548	0.42509019024766104	0.270248191771005
13	C3-085	0.6618537309033381	0.6378798350857261	0.458431757669271
14	C3-087	0.189754188326043	0.23492521953430898	0.129744037921027
15	C3-090	0.5170480060356311	0.54919578121872	0.45687970463993793
