# Supplementary material for: Species-wide gene editing of a flowering regulator reveals hidden phenotypic variation
Source: PLoS Biol. 2025 Jun 9;23(6):e3003226. doi: 10.1371/journal.pbio.3003226 (PMC12185000; doi:10.1371/journal.pbio.3003226)
Supplement: S1 Data — (ZIP) [file pbio.3003226.s021.zip › crosses_with_dag.csv]

	line	donor_male_line	acceptor_female_line	dag_mean_male	dag_mean_female	dag_mean_male_germ_corr	dag_mean_female_germ_corr
0	C3-008	ID7186-15-R03	ID9729-01-R05	13.5	23.833333333333332	14.5	24.833333333333332
1	C3-017	ID9908-12-R05	ID9741-02-R03	12.0	16.833333333333332	13.0	17.833333333333332
2	C3-019	ID9729-01-R05	ID9736-02-R05	23.833333333333332	14.5	24.833333333333332	15.5
3	C3-021	ID9755-05-R05	ID9407-04-R02	14.0	21.0	15.0	22.0
4	C3-022	ID9925-03-R03	ID6990-08-R03	16.0	22.4	17.0	23.4
5	C3-025	ID9755-05-R05	ID9729-01-R05	14.0	23.833333333333332	15.0	24.833333333333332
6	C3-026	ID9925-03-R03	ID8376-10-R04	16.0	28.333333333333332	17.0	29.333333333333332
7	C3-030	ID9569-06-R03	ID9755-05-R05	22.2	14.0	23.2	15.0
8	C3-041	ID9583-03-R01	ID9102-01-R05	17.8	20.75	18.8	21.75
9	C3-066	ID9582-01-R03	ID8369-04-R05	14.666666666666666	20.666666666666668	15.666666666666666	21.666666666666668
10	C3-074	ID6413-10-R05	ID9111-01-R05	16.5	23.5	17.5	24.5
11	C3-082	ID9421-04-R02	ID9736-05-R04	33.5	15.0	34.5	16.0
12	C3-085	ID9729-01-R05	ID9925-06-R02	23.833333333333332	16.0	24.833333333333332	17.0
13	C3-087	ID9729-01-R05	IDCS77069-05-R03	23.833333333333332	18.833333333333332	24.833333333333332	19.833333333333332
14	C3-090	ID9421-07-R02	ID9729-01-R05	32.666666666666664	23.833333333333332	33.666666666666664	24.833333333333332
