# Supplementary material for: Species-wide gene editing of a flowering regulator reveals hidden phenotypic variation
Source: PLoS Biol. 2025 Jun 9;23(6):e3003226. doi: 10.1371/journal.pbio.3003226 (PMC12185000; doi:10.1371/journal.pbio.3003226)
Supplement: S1 Data — (ZIP) [file pbio.3003226.s021.zip › crosses_with_leaves.csv]

	line	donor_male_line	acceptor_female_line	rosette_mean_male	cauline_mean_male	rosette_mean_female	cauline_mean_female
0	C3-008	ID7186-15-R03	ID9729-01-R05	7.6	2.0	19.87222222222222	7.377777777777777
1	C3-017	ID9908-12-R05	ID9741-02-R03	6.0	1.8	13.6	3.8
2	C3-019	ID9729-01-R05	ID9736-02-R05	19.87222222222222	7.377777777777777	9.0	2.0
3	C3-021	ID9755-05-R05	ID9407-04-R02	8.166666666666666	3.277777777777778	15.0	4.666666666666667
4	C3-022	ID9925-03-R03	ID6990-08-R03	7.833333333333333	1.4166666666666667	13.25	5.333333333333333
5	C3-025	ID9755-05-R05	ID9729-01-R05	8.166666666666666	3.277777777777778	19.87222222222222	7.377777777777777
6	C3-026	ID9925-03-R03	ID8376-10-R04	7.833333333333333	1.4166666666666667	17.833333333333332	4.0
7	C3-030	ID9569-06-R03	ID9755-05-R05	14.5	4.25	8.166666666666666	3.277777777777778
8	C3-041	ID9583-03-R01	ID9102-01-R05	7.6	1.0	10.5	2.75
9	C3-066	ID9582-01-R03	ID8369-04-R05	8.833333333333334	1.6666666666666667	15.333333333333334	5.166666666666667
10	C3-074	ID6413-10-R05	ID9111-01-R05	11.0	2.8333333333333335	18.5	5.0
11	C3-082	ID9421-04-R02	ID9736-05-R04	28.0	12.75	9.2	1.6
12	C3-085	ID9729-01-R05	ID9925-06-R02	19.87222222222222	7.377777777777777	8.666666666666666	1.3333333333333333
13	C3-087	ID9729-01-R05	IDCS77069-05-R03	19.87222222222222	7.377777777777777	13.0	3.0
14	C3-090	ID9421-07-R02	ID9729-01-R05	29.666666666666668	14.0	19.87222222222222	7.377777777777777
