# Supplementary material for: Species-wide gene editing of a flowering regulator reveals hidden phenotypic variation
Source: PLoS Biol. 2025 Jun 9;23(6):e3003226. doi: 10.1371/journal.pbio.3003226 (PMC12185000; doi:10.1371/journal.pbio.3003226)
Supplement: S1 Data — (ZIP) [file pbio.3003226.s021.zip › ct_2_grouped.csv]

line_ID	ratio_act8_flc_mean	ratio_act8_flc_std	ratio_act8_flc_count	ratio_act8_flm_mean	ratio_act8_flm_std	ratio_act8_flm_count	ratio_act8_ft_mean	ratio_act8_ft_std	ratio_act8_ft_count	ratio_act8_p5cs1_mean	ratio_act8_p5cs1_std	ratio_act8_p5cs1_count	ratio_act8_soc1_mean	ratio_act8_soc1_std	ratio_act8_soc1_count	ratio_act8_azi1_mean	ratio_act8_azi1_std	ratio_act8_azi1_count	ratio_act8_nrt111_mean	ratio_act8_nrt111_std	ratio_act8_nrt111_count	line_type	wt	flc_ratio_mut_wt
ID0424	85.8509978861154	27.885264376196286	3	2.0778501702289858	0.7479600609692478	3	0.1031032287063705	0.07943500470330256	3	2.540924222323428	1.749630041396942	3	0.3617338445822889	0.23008203123952858	3	1.4329581814956516	0.34239592389822526	3	2.478879745700667	1.0582892222247209	3	wt	ID0424
ID0424-02-R05	32.73009903461024	3.997136478556786	3	1.5938914690216432	0.2037580466557576	3	0.14623397410083647	0.0342204914917253	3	3.266768323626063	2.3858724543280783	3	0.504737277076682	0.08965587147733069	3	0.4907311104525112	0.27223766354544715	3	0.8161435514143177	0.3136633411538404	3	mutant	ID0424	0.38124308209006447
ID0424-04-R05	21.419387045407095	4.141152385349423	3	1.5381061213204683	0.4493718324563013	3	0.3065462241471854	0.36229814714612146	3	3.4237408976976513	3.59432051558785	3	0.9446747998211565	0.3286445622141448	3	0.34885750226064927	0.09993222721544584	3	1.5112475509404575	0.16522638093236905	3	mutant	ID0424	0.24949491063366236
ID0932	44.58994361388756	8.691777839799459	3	1.5031639245540183	0.28793327872899477	3	0.38352314328667375	0.23671842720164774	3	6.234581231570658	4.554081645620806	3	0.6220201781960922	0.17135649029231936	3	0.7072460019092027	0.5340567497421043	3	0.9409172585774065	0.36110859074017226	3	wt	ID0932
ID0932-02-R04	20.29727424211087	8.757237545117698	3	1.6998415382840018	0.27036952085458615	3	1.3731657174267777	0.8735631006887814	3	10.08405451828349	13.037699293937552	3	2.6099972485889436	1.7281444592411859	3	0.24563819590305747	0.15793914222561697	3	1.758662692618356	0.5876935123831896	3	mutant	ID0932	0.4551984729531991
ID0932-09-R01	14.088162218682413	4.6020457348833235	3	2.0064691482692623	0.2633180425044103	3	2.4013297748611198	1.1271266582188209	3	19.504277943678186	29.556817704067893	3	3.3177973471929043	1.9163336561831579	3	0.22467923192244998	0.15532413603243267	3	2.3638620317357333	0.22373433327869993	3	mutant	ID0932	0.31594931674895965
ID1890	102.59106371953378	22.136285131424955	3	1.0979537126068266	0.2582040382907479	3	0.0332350679048781	0.02012780041186948	3	4.7333518075812	0.7928240377124461	3	0.2160658881383232	0.0713536838279444	3	1.8341366124091805	1.1207691841634533	3	0.4832523421571712	0.25200414921756153	3	wt	ID1890
ID1890-01-R05	46.04580209977113	8.245718914671656	3	1.5819234240774769	0.32057147490916144	3	0.6554001496052347	0.2571478529238908	3	6.223513428839726	3.555616009928407	3	1.224088681144521	0.5319493887392038	3	2.477672366776036	1.3904779874794042	3	2.8114882205015586	1.5740481045647483	3	mutant	ID1890	0.4488285863343067
ID1890-05-R04	47.694983747641885	8.827582029528042	3	1.5911951256089207	0.437737266266131	3	0.7971752894829228	0.4148063446324332	3	3.259640495971022	1.092380531880314	3	1.452020060683637	0.35145973155580756	3	1.5899760736836897	0.4473333565279311	3	3.461171454326409	2.057587997577211	3	mutant	ID1890	0.4649038816678197
ID1954	153.58461828961205	33.022721854147775	3	2.5594434923791938	0.34347518875116734	3	0.17157759866446934	0.061549979452307745	3	3.0857069868070046	1.2703878324056972	3	0.19073981194367695	0.05694007484116016	3	0.954384753386304	0.6238754286331076	3	5.144500317703953	1.7689650989330752	3	wt	ID1954
ID1954-06-R05	53.78002733617825	3.6925780770674907	3	2.2180670896486583	0.4312395601912211	3	1.0446753302885934	0.33297309584622703	3	2.867935439748106	0.3379877937941178	3	1.245778026884002	0.5106677536924084	3	0.8963368702899507	0.6064495122411433	3	4.518117959165008	0.7292943657713181	3	mutant	ID1954	0.3501654523421487
ID1954-10-R05	89.07262839097041	28.534190595915977	3	2.778031700498379	0.7968907561091221	3	2.3260487005356456	1.6334693209043403	3	3.979956281766537	1.1138255129783992	3	1.5576774967689078	0.6952502212871643	3	0.8430488718693754	0.45725557958805924	3	4.906258258946353	2.1780330744878635	3	mutant	ID1954	0.5799580021939931
ID2016	162.20839319746287	39.198169764591405	3	1.6097942681614654	0.5098433019331153	3	0.2082457475623117	0.1640293737708093	3	4.662952259455568	1.1772045999229308	3	0.09160715751699876	0.06285574192753446	3	0.5642033387606092	0.34403885745521656	3	1.6435359472516904	0.9206515805667529	3	wt	ID2016
ID2016-03-R05	81.55906367598432	22.019307162601898	3	2.078356479259719	0.29931013092031666	3	2.841143140093592	0.48464649079483413	3	9.60422650569276	6.057629735493984	3	1.7984536930380137	0.768882650115026	3	0.8710058038607982	0.38743101846523925	3	4.339996820859282	0.32301647678404066	3	mutant	ID2016	0.5028042141857552
ID2171	85.08151973704123	17.49041834127013	3	1.3144677565443275	0.39460101825460137	3	0.47321121342682176	0.1824887500730089	3	4.657152628185696	2.9143771361304323	3	0.45783816572114655	0.1208385571411178	3	0.26193371958586825	0.20788992033399384	3	1.612306854449321	0.7446274021057234	3	wt	ID2171
ID2171-08-R03	34.72452749820474	4.96014521143589	3	1.3691457352163585	0.6759145879465999	3	1.7084985797503756	1.3130110457306126	3	4.459036910642206	5.051094872627565	3	2.0353670581355083	0.3858735407795138	3	0.5007189711213783	0.5834784868793169	3	1.753283159936224	1.0792532386502685	3	mutant	ID2171	0.4081324311733822
ID2171-21-R05	30.785912343569617	6.016409415796226	3	1.5517184076316273	0.4021871971445961	3	2.4550477900844405	1.132880492689134	3	5.204698471771235	4.385727444427832	3	1.9312525217767516	0.5372081397946727	3	0.4037208084224541	0.22484481299835643	3	1.4627006517093604	0.3662714062143911	3	mutant	ID2171	0.3618401791448797
ID4807	88.79564757921719	30.05952370210985	3	1.5941769780050343	0.29591758113634425	3	0.2057731060941973	0.09503420083547347	3	6.62544294791632	3.2310939541379997	3	0.2133831228293169	0.044600907165775645	3	0.1735691552891622	0.06603924103543507	3	4.451900000224405	0.49213879227949964	3	wt	ID4807
ID4807-02-R05	1.0028432843466997	0.7516269105835441	3	1.7132642172410655	0.3267352761477428	3	2.466267101295246	1.156410275213824	3	7.17802359956261	5.975581599781244	3	2.8433787487600113	1.0933022190671706	3	0.2435335640768186	0.12339580411270927	3	4.215868733410455	1.0094346524246642	3	mutant	ID4807	0.011293833782247423
ID4807-14-R03	7.788732057686011	0.9805601288698518	3	1.6042365407517425	0.1356209026360298	3	2.0535198894246087	0.7240368870202196	3	9.956260817578006	5.147412504917314	3	2.542992892518549	0.5878409569071779	3	0.1539337673928901	0.06327939005684234	3	3.045312288215713	0.4779783908840575	3	mutant	ID4807	0.08771524584847985
ID5151	169.26134916413432	13.385282193613216	3	1.4362995176118318	0.3232231598214761	3	0.047997632744942814	0.02137732592045585	3	5.784479965944221	4.451906181218826	3	0.05461272535539206	0.021931281474097706	3	0.6337135003536738	0.5566851593397686	3	0.8735690255151055	0.1813763864611848	3	wt	ID5151
ID5151-11-R04	17.91162764602237	6.639941393946281	3	1.812790653985681	0.4666082437563419	3	0.7093828538580422	0.25773480708011487	3	6.606834727585087	0.9538191953107292	3	1.3112341526005549	0.16097945555433377	3	0.2254348293401002	0.08454649442093706	3	2.1106842376578467	1.136058387936673	3	mutant	ID5151	0.10582231403965295
ID5741	146.0827673623128	5.346861064664003	3	1.7221857771641116	0.37361693573356575	3	0.004283164509748097	0.003621609919146042	3	2.2881891578516864	0.5704297456055186	3	0.06420700237397968	0.02411077617538012	3	0.39512071691906	0.42611203675889453	3	0.6607231425868938	0.2324232384735127	3	wt	ID5741
ID5741-02-R03	58.844640060900396	14.14817458467791	3	1.936346266677175	0.5546585018987873	3	0.21239777370657528	0.07350966763589609	3	3.065700066002652	1.4985098498167524	3	0.28557856177475277	0.06859418831954642	3	0.5144344531416859	0.12215732943324488	3	2.2402123781850345	0.6311977896504755	3	mutant	ID5741	0.4028171229461624
ID5741-04-R01	54.360406422299725	13.319304310559538	2	2.1103397862363913	0.39079203760902825	2	0.1231478174474691	0.012052369279480949	2	4.874109373307556	0.09555158711217433	2	0.45836811313630577	0.05156253064086773	2	0.4234581542482312	0.23912686983262152	2	2.3199148021102327	0.9914066554970166	2	mutant	ID5741	0.3721205957679845
ID6086	194.4534757007467	25.80965275163549	3	1.640207286832682	0.40593984483802	3	0.06651429612254654	0.02294941511376268	3	3.7421968615393357	1.7858434131616288	3	0.10001405701703318	0.019873751756409427	3	0.5628356729948383	0.5946965457909219	3	1.0830826755374299	0.4977960606147729	3	wt	ID6086
ID6086-01-R04	58.97052125841742	1.3551778040179219	3	2.6831840090358097	0.47610153398281146	3	2.6663727976610603	0.21543620202623842	3	7.345086435652057	2.7803586074509448	3	2.50193321799814	1.1154590267632871	3	0.34151433178493873	0.034795221465938275	3	3.534883620847145	2.0957304750878305	3	mutant	ID6086	0.30326288098429177
ID6086-07-R03	121.20050155019611	18.716342831523885	3	2.7910748030008463	0.3415126495518303	3	1.464714919567247	0.3490525423725891	3	11.743002827475586	3.590160458819743	3	1.5606141835873466	0.80030157429747	3	0.4265363232589378	0.26341634175269396	3	3.30576624743659	1.2657974465441557	3	mutant	ID6086	0.6232879155974412
ID6132	154.2690609962563	61.102576208575435	3	1.1114019984936803	0.21739984859740114	3	0.016598047262999308	0.004239146668034969	3	9.070069686858341	11.97368757723597	3	0.17488739040817217	0.13127046374440043	3	1.838671047464521	1.6287487439104245	3	1.0638629698402429	0.46610010026290455	3	wt	ID6132
ID6132-01-R01	61.18762819247636	5.185238539105186	3	1.0976967859994684	0.15412826766434817	3	0.2598896495845256	0.061333449832165085	3	4.2768727824963975	2.499163819869595	3	0.6339988653501828	0.25441354197353944	3	0.3261221511368781	0.22908505318532643	3	1.29400470026939	0.4385985580820386	3	mutant	ID6132	0.3966292903925903
ID6132-05-R01	67.30533018940001	20.016729340756314	3	1.150561967232796	0.3523834143426629	3	0.24606720167839582	0.1552455650732957	3	5.716817753525283	7.185835291509427	3	0.689991667180041	0.3751491103944092	3	0.5800282237161499	0.25292828187026806	3	1.6165203393837322	0.8925446349125178	3	mutant	ID6132	0.4362853429893719
ID6133	195.61692677576107	48.80983170284632	3	1.4841060294062303	0.18876291699982892	3	0.017521728054911454	0.0015440633535807717	3	10.266880435920845	11.3283380437273	3	0.10710751847612325	0.04981027171126261	3	2.0845607930432886	1.0905696819510111	3	0.8575807645320039	0.13802845936742467	3	wt	ID6133
ID6133-01-R05	68.77170239829921	13.277892529673165	3	1.7958260830907908	0.09478640509747215	3	0.8184169977770422	0.1421897220052766	3	8.789091743520018	8.918032659198294	3	0.7665697365288513	0.45668715875704685	3	0.7161666007831645	0.2105689661185795	3	1.6700466864369767	0.8444076722009679	3	mutant	ID6133	0.3515631470743498
ID6133-07-R03	27.399614267688147	8.264490163749945	2	1.691291774474207	0.1572734892470403	2	0.8655325741156314	0.4004568877224491	2	9.20426331803684	10.571513460636746	2	2.0337557676917597	1.3813157405892507	2	1.3939728752017866	0.35809182724632843	2	1.3995712320366516	0.16425430721913375	2	mutant	ID6133	0.14006770640608612
ID6136	190.2404526078861	55.338095058164825	3	1.9078705180939057	0.449805655401424	3	0.03824345025854906	0.03544591449668291	3	5.5820295747526885	3.8001874349952387	3	0.08881985173486666	0.024036800538478623	3	1.601407518827152	0.32859565423805615	3	2.1763136836844645	0.9408522124685968	3	wt	ID6136
ID6136-02-R05	52.934577275584424	16.113669004854703	3	1.6722830958313697	0.029835951030305112	3	0.7768847493948959	0.6209347411241558	3	4.201428796961508	1.3706394547288807	3	0.6530257576873884	0.1889513758326525	3	0.850910464227303	0.5864827331643075	3	2.048864080052855	1.0429867956171974	3	mutant	ID6136	0.2782509006362094
ID6136-15-R04	31.280229651311505	10.515635668018486	3	2.1077477866516126	0.6248605787019208	3	0.5815192938626054	0.31440119999802907	3	4.287343676716424	3.299237486825511	3	0.9525434061668676	0.4628349007037206	3	0.509901049078749	0.18274376075549204	3	2.3719017936360123	0.6432312086875381	3	mutant	ID6136	0.16442470159480074
ID6138	112.55418638928529	17.339375527841487	3	1.1481931707949782	0.21896945538750662	3	0.02078587180672563	0.00944257064799014	3	5.4779474773113455	2.914412450841401	3	0.3007078386086945	0.0758221081226119	3	1.24650492539225	0.38572531502792484	3	1.429976842225323	0.7615350110606447	3	wt	ID6138
ID6138-07-R03	30.619047289635656	10.694224533454712	3	1.2562183697889442	0.4550868783438504	3	0.28517341782539857	0.23686918606792484	3	7.3121291512055615	7.328545879855478	3	0.9077258583522979	0.28657474336909067	3	0.9001165350817733	0.33223015308312587	3	2.399900371288543	1.2193002507291126	3	mutant	ID6138	0.2720382801554369
ID6138-09-R04	13.941812535235885	8.044537617472397	2	1.5259402238299524	0.4993662682820701	2	0.2812891990352981	0.24390994855666878	2	5.466170267680085	4.998251613284954	2	1.7782462549423919	1.0405507536875938	2	0.7418086279225302	0.2254848050258457	2	3.3753379920128705	1.5468817290092627	2	mutant	ID6138	0.1238675608832182
ID6413	159.5213966192747	2.736378383867975	2	1.5941220394848294	0.042967701676765856	2	0.026737264747418932	0.022978731786708024	2	1.9746290363853771	0.75052291249753	2	0.05014604049367559	0.005763100512896319	2	1.9915976911609836	0.7388262590354747	2	0.7725367372586284	0.017037540805234046	2	wt	ID6413
ID6413-10-R05	2.6178369196589633	4.425169939830068	3	2.076163707969481	0.14059184340086323	3	1.254736450921033	0.1339738293839972	3	4.331729711471553	0.9792059540903599	3	2.1272030917231306	0.6975734389055701	3	0.9262809002380233	0.13797347261087678	3	3.513865666273611	1.2547648400118683	3	mutant	ID6413	0.016410569209764896
ID6413-12-R05	3.4264202315265595	4.767398434400413	2	2.059389809938346	0.16133336314826915	2	1.6760110426271144	0.8119083878493355	2	4.68295629412918	1.1585392761403466	2	2.1385617060405053	1.5704104513339157	2	0.676555280825974	0.4771615941765984	2	5.007843521541963	0.5389437579446321	2	mutant	ID6413	0.0214793770876035
ID6990	166.23549944611702	4.903617571886253	3	1.604855748383459	0.4420322117341724	3	0.02104874466347667	0.014993320509246559	3	3.9388792077059436	1.5706637699638737	3	0.021701885762738585	0.007571957406261235	3	0.24924506345677488	0.026565345294878792	3	1.8983463188730927	0.6730660896042093	3	wt	ID6990
ID6990-01-R05	1.1423215396924864	1.7052702936350617	3	1.6919565186084384	0.5296839716264137	3	1.2273973568564178	0.2248366124223043	3	3.3993962203367865	0.08218179534512253	3	0.34050353546721396	0.11804076047985032	3	0.18357646756452006	0.07939869414948597	3	3.353212821333715	0.5547297511385557	3	mutant	ID6990	0.006871706365358829
ID6990-08-R03	0.5265519630029387	0.716122445830191	3	1.2457251829791083	0.18649222204746	3	0.9251919434140623	0.08839893613131712	3	1.7992102251280715	0.5862689288776944	3	0.234353833932706	0.06055515924297123	3	0.1499190022998454	0.049688626922064084	3	1.632156459860754	0.13914207395102535	3	mutant	ID6990	0.0031675061268944746
ID7169	156.80070665498425	26.388507194212952	2	2.1224106962296396	0.5048808937304599	2	0.10072457527109943	0.04966333724834285	2	6.96501307981768	6.039463967408419	2	0.2179463929440853	0.07334205746831866	2	0.7018343616564797	0.1802912764378232	2	2.4749846430275038	0.6122984577896347	2	wt	ID7169
ID7169-04-R05	59.223736056867814	3.216908912583044	3	1.8294877990598686	0.282094949484808	3	0.5461193019199403	0.06566405432554663	3	3.516243888128105	2.4475460393529405	3	0.844001023812468	0.4056899025044515	3	0.3251844634421923	0.20510582393602644	3	2.537315995527113	0.7092778362464135	3	mutant	ID7169	0.37770069612747664
ID7186	20.11200370638669	2.3603537711860345	2	1.650041335421784	0.004043662092788867	2	1.5769738062917196	0.4088380771809157	2	2.592757694735762	1.3613404022447868	2	1.7067484828543167	0.43439353918186385	2	1.2500299246328428	1.0704374396127823	2	0.9176137112163004	0.2552359945804803	2	wt	ID7186
ID7186-01-R01	0.3623379044942325	0.380049745273741	3	1.4718878730094156	0.5038064427009253	3	3.787001855991685	3.8032547777885464	3	2.7353352190897406	2.3417780554741148	3	3.0439081292756005	1.6602763022088118	3	0.7196063162882463	0.502832575532287	3	1.7753890549039681	1.009981537749941	3	mutant	ID7186	0.018016002273267773
ID7186-15-R03	2.6839125852343497	0.5566414031723875	3	1.596808720891718	0.47132668635645186	3	4.095283256909823	4.291222843755462	3	2.4806401931335986	2.923445490275781	3	3.014492147848269	1.4823413201757158	3	1.214780199935111	0.7858782713400904	3	2.6365973109137055	1.8037488455836521	3	mutant	ID7186	0.13344829408429637
ID7316	110.09642931182982	11.978959488112993	3	1.5667342091816387	0.33742713860019374	3	0.054445405629250175	0.03517433528215977	3	3.9112864976861474	1.223161200903094	3	0.21215769369161588	0.09019811105784929	3	0.2169629040370624	0.12806076783115958	3	1.0173727654122366	0.5663357037829432	3	wt	ID7316
ID7316-05-R05	35.738682056677376	5.519428180985012	3	1.8197905279043802	0.2956397737114536	3	0.7641320710772419	0.3853010632287665	3	6.246352920426742	1.0531372619501216	3	1.8347915344467236	0.6205363287387212	3	0.1495555888781453	0.09669407330243446	3	4.3547671176822655	2.657067255880624	3	mutant	ID7316	0.32461254447638355
ID8234	126.65549610954967	42.44234367440785	3	2.2378979568334927	0.33702403634482847	3	0.01542643984018576	0.004611478572501987	3	8.343934357588727	10.037148711811593	3	0.10588472577693053	0.02605448071902874	3	0.4531853897486388	0.21598383767156373	3	4.029741653520911	1.4586315963646792	3	wt	ID8234
ID8234-01-R05	1.038530213872394	1.6474502740710162	3	2.040297655226543	0.3474366580716547	3	0.31429132005123567	0.03219300030988221	3	6.843942839883691	6.136444429440728	3	1.4379888780327204	0.6020286930488473	3	0.4886581372264476	0.05169883847855014	3	4.095076550195399	0.8421230775718369	3	mutant	ID8234	0.008199645856458732
ID8246	202.2940941988004	36.85782588755046	3	1.1489276197969687	0.7811470539754658	3	0.04424466164701731	0.019483921390504536	3	3.281132106799537	1.753574814515722	3	0.11071146680675091	0.028575451562563966	3	0.5279945537175116	0.42341991315522454	3	1.2661790950023575	0.2772157323015657	3	wt	ID8246
ID8246-10-R03	97.57311346950104	36.863932473025244	2	2.085150950907193	0.17862981814625933	2	1.0514432560688391	0.21240468547901856	2	16.589940089706847	14.461250396310065	2	1.9224671824524777	0.552829071589636	2	1.4126630623873044	1.670208910927045	2	2.928171391891245		1	mutant	ID8246	0.4823329808808608
ID8246-17-R05	162.53539779231554	67.28043815863369	2	1.6296093875671298	0.2268974906726191	2	0.4105026216401755	0.03717094365021756	2	15.177428216258901	18.760303159321175	2	1.6409000743394913	0.8615627953897533	2	0.41404052170422956	0.17231656208904747	2	1.9387395366638773	0.875725763585368	2	mutant	ID8246	0.8034609138543966
ID8283	169.45929697954935	48.91138799476177	3	1.9238293263470965	0.25676352957822	3	0.03843209657177696	0.030317005604659605	3	16.19709638335015	21.172520784101398	3	0.11632889241444001	0.03544468421670215	3	0.03054390815267848	0.017330339141754827	3	2.160289618507823	0.5310652833923337	3	wt	ID8283
ID8283-01-R04	1.2366010421786706	1.5726515375498888	3	2.029376530842209	0.4110891066102656	3	1.239575499082892	1.1648110915756347	3	13.175957167732127	16.400220427646946	3	1.624588891764519	0.778796095340085	3	0.022854832694512373	0.009445582032262886	3	2.399594906511714	0.6377023319683002	3	mutant	ID8283	0.007297333720957817
ID8283-02-R04	1.6624155895616823	2.8548011851887964	3	2.0283179936536566	0.2771352600309775	3	1.2067720700011715	1.2248297635424956	3	10.353444432265952	5.533996675125385	3	2.489300575644154	1.6841374723296034	3	0.01934567736351069	0.008164766712507598	3	1.8333466503670082	0.25742130873783897	3	mutant	ID8283	0.009810117350848597
ID8337	167.6369037325779	43.15509104856419	3	1.407803127229123	0.14591890151523754	3	0.059739778410851506	0.04045585468481391	3	8.870621934880303	4.339708677356126	3	0.11028612762891554	0.04243069065512688	3	0.29662275281737943	0.10086277617371087	3	2.8501700983207283	1.0570614604819384	3	wt	ID8337
ID8337-06-R03	85.44375926488054	24.228200681313346	3	1.4956179208953504	0.3520043182129486	3	0.49488570264316345	0.1955234195434996	3	5.769038296434984	3.4868853236966015	3	0.54666849598566	0.15314783074018742	3	0.2806290424811924	0.16174425853976335	3	3.5970086509845074	0.576698711771579	3	mutant	ID8337	0.5096954033533353
ID8337-09-R04	84.95037121073929	10.085980380418624	3	1.5151395128895164	0.07344515419169531	3	0.7254136842732636	0.2868310545335109	3	5.2814772499743246	4.247790594062603	3	0.5456369143428356	0.1858159755525057	3	0.24471899725473978	0.09567211428221495	3	3.601212026513729	0.5914348722215886	3	mutant	ID8337	0.5067522086082908
ID8369	153.4508070108517	24.34062876322629	2	1.23989383625322	0.03038235970807371	2	0.024863614100455223	0.02583952477803937	2	2.266107965027551	0.05552871166684476	2	0.04420122691115794	0.009035285466127535	2	0.49198885668396275	0.03373285846119468	2	0.9523880798441294	0.5650104960294448	2	wt	ID8369
ID8369-04-R05	1.3178628441125477	1.3740293586980816	2	1.592328646392375	0.15972288789823272	2	0.6582307186454038	0.1298089318892965	2	5.522509588243711	4.830653031784312	2	1.8190333486149093	1.0828241688974483	2	0.49449047488660536	0.32169698965824317	2	3.01952833654207	1.2701799469360278	2	mutant	ID8369	0.008588177995175689
ID8369-05-R03	12.826718008296929	1.9724954242805006	2	1.8129139650569117	0.2743991956016965	2	0.6348624718050346	0.1267257051644157	2	5.422123139343681	3.7639130374119225	2	2.1890293771969187	1.2361451484386867	2	0.4863115308905712	0.13870195563034338	2	3.7327275888090075	0.7630163615133924	2	mutant	ID8369	0.08358846889211767
ID8376	241.93923851636612	97.43175107606625	2	2.1601599324147918	0.216680760915182	2	0.005391864661705572		1	5.394436805248869	4.288534013634061	2	0.05017546555670977	0.0020897541463947753	2	0.2038512105363769	0.21344672760803432	2	1.0530617019075705	0.22787673202212932	2	wt	ID8376
ID8376-04-R05	46.46734207354023	2.5729239542477886	3	2.5308747569661993	0.13185028463325885	3	0.08618678908958381	0.03713498602232088	3	3.4244243230178752	0.14604291512441364	3	0.6092146261934211	0.2662057454170795	3	0.4338112510235641	0.38647112340771866	3	4.13658152944105	1.480411492784685	3	mutant	ID8376	0.19206203325467158
ID8376-10-R04	0.13458123170958727	0.17442848293546992	2	3.2238523263628576	1.6310442911391525	2	0.23837442147287258	0.07468316886400973	2	3.0786000928359805	0.43611681406400227	2	2.210881144574954	1.3116197888185284	2	0.2772713637937242	0.1862231688178757	2	3.14022135922287	0.15384978492149154	2	mutant	ID8376	0.0005562604583484438
ID9069	160.53116019045444	34.35376025621248	2	1.5716495968998965	0.1806239238196569	2	0.003888919850948973	0.003505598888172129	2	3.4077827497287245	0.7211052901562484	2	0.09405057715055115	0.007138157998236766	2	1.7486320850738064	1.7993224218792767	2	1.2026780303468687	0.30609991533429676	2	wt	ID9069
ID9069-01-R05	32.2924874305908	4.025534312962373	2	1.8747071672699769	0.36970886969440264	2	0.42744458920732586	0.15073835756141601	2	7.568608718252728	5.351918878503805	2	1.4293836422475048	0.7201118772587395	2	0.8455680750838003	0.9036195275529105	2	2.8172768714750656	1.0963727695550862	2	mutant	ID9069	0.20116024448013048
ID9070	152.37136325647606	15.035729649439764	3	1.3285379147811225	0.07502882841609188	3	0.007281796617889827	0.005056245784529345	3	1.1589009191737667	0.2698004925033394	3	0.04987576891037108	0.016298441492033258	3	1.2426675483731355	0.9835917340978222	3	0.8076915152261188	0.01684323007960099	3	wt	ID9070
ID9070-02-R01	43.11258181573228	7.383093967111711	3	1.7150416270064122	0.14148524863991707	3	1.0802865900617087	0.4474044586235851	3	1.6943286891981415	0.5646808707073057	3	1.545928119546886	0.7549588147087657	3	0.5647779553735078	0.26300925805818276	3	2.05233460618466	0.7480972663012884	3	mutant	ID9070	0.28294412345162184
ID9070-11-R04	67.88680350284272	7.025063122632387	3	2.0484107831755423	0.2577968274709521	3	0.7491856181140301	0.49357523535537073	3	3.0350832610281895	1.189117168166347	3	1.1098268893912386	0.6133261654302432	3	0.46262208836787705	0.34706165312033427	3	2.4501526505665	0.6831900742411309	3	mutant	ID9070	0.44553518490593025
ID9079	155.25145340525705	15.194324076546676	2	1.5701078416984904	0.5210978058410516	2	0.02227931015196524	0.019788647973430357	2	1.5640547875237587	0.6263392195900985	2	0.027148243794996356	0.01813029652807302	2	2.7536538644782533	2.717347904007462	2	1.092184763050113	0.08556216028253787	2	wt	ID9079
ID9079-02-R01	0.7374522032464356	0.932745448387738	3	1.7785319748000348	0.542036733475327	3	2.424003511009837	0.8847324002576799	3	3.1465839757549303	2.9744720791795483	3	2.6521798023150445	1.490021747480364	3	0.7850366107104011	0.9837776072513685	3	1.7712392133961032	0.20802806772914922	3	mutant	ID9079	0.004750050238315285
ID9102	169.6212801014582	75.13330961330847	3	1.584498142657891	0.3150927427365887	3	0.020583614022798322	0.009408959181888773	3	3.621756562774259	1.7648720710325871	3	0.07495714917564318	0.05193006020095738	3	1.2095041646349989	0.1518449718269574	3	1.5721554471452877	0.3271846763267828	3	wt	ID9102
ID9102-01-R05	0.7477458690498038	0.6710566701674676	3	1.3516919245742962	0.4353596638675326	3	0.982885487277055	0.30896301928829	3	1.533553349141095	0.3509525784805847	3	2.417216682094125	0.012786134178755541	3	1.1069394975258762	0.9591459975886705	3	3.511358713847835	1.4692117500239894	3	mutant	ID9102	0.004408325822105239
ID9102-02-R05	39.78281446094741	20.692599430198296	3	1.3888853566968435	0.5392707586155725	3	0.5850692365838787	0.6764747835377068	3	0.8728793459680504	0.1363449955963266	2	0.4381380469657385	0.15148464449336171	2	0.8394259310670844	0.7380613498807672	2	2.2345010222003516	0.6373068330697874	2	mutant	ID9102	0.23453905333783293
ID9111	121.61053075202875	18.02354296216187	3	1.0198193996703953	0.14242742380665244	3	0.005333555927747587	0.0030556841794888985	2	1.036732743033916	0.36655184781605477	3	0.09994416276272088	0.01822349406369861	3	1.1407689645550259	0.6760089702688911	3	1.464348407632017	0.2284052385053579	3	wt	ID9111
ID9111-01-R05	0.6307716355948018	0.8537890907323306	3	1.0686481981547087	0.22673658701019409	3	0.06727780277787686	0.045222072311646454	3	1.6708222432964401	1.192646086488578	3	2.039287873333052	0.2601880750239271	3	0.5930845356794527	0.3416195333852066	3	2.5573412157201783	0.939583187783413	3	mutant	ID9111	0.005186817553497759
ID9111-02-R04	0.0822352476363165	0.0968605204296003	2	1.3408303109661215	0.16714594799349294	2	0.08333429538767037	0.059537928776998664	2	2.3146634694107866	1.3213649492178487	2	2.307773107986838	0.24273885706924464	2	0.44918858890695834	0.22629756521656297	2	3.226248536776919	0.2606268744667684	2	mutant	ID9111	0.0006762181459761832
ID9323	115.84146373362762	41.13309208276553	3	1.3289380705220133	0.6843955987924317	3	0.212222246946169	0.17745131842980508	3	3.0812357502930365	1.4605608203999245	3	0.3772330791761787	0.39967098961802944	3	0.6640906444745237	0.5843265163112996	3	0.6941475322759855	0.30462072756372255	3	wt	ID9323
ID9323-02-R05	100.86668378249767	23.62314322943865	3	1.2407493009644668	0.37407805824109425	3	0.6854843770453364	0.1392074619110976	3	3.41664054601954	1.4885206993234399	3	1.321076204190214	0.2883001846647542	3	0.05934475713318952	0.02579828112286715	3	0.645157576577022	0.15390025212608321	3	mutant	ID9323	0.8707303976617233
ID9323-12-R04	18.303984808182573	3.1943954927564286	3	0.9668650656833794	0.1406839184770479	3	1.0281754312453073	0.2988791200856583	3	1.8012581977571023	0.2200788718490376	3	2.3103930155423975	1.0422944189944496	3	0.11505462266288208	0.0491044105034722	3	0.6804115467559614	0.09770145548252515	3	mutant	ID9323	0.1580089220063015
ID9402	190.37258690036955	8.66900766244834	3	1.4852327126982494	0.1048328164636747	3	0.0571659926655122	0.041052493566220455	3	11.394004588806416	16.286983247226118	3	0.10659324813231275	0.0730481783241886	3	1.375022572920029	1.546078502360244	3	0.26034004118953047	0.13881056268430067	3	wt	ID9402
ID9402-01-R05	11.715117715666068	3.754122479066309	3	1.4965942578953675	0.885275377008793	3	1.910377979143065	1.9896573495644914	2	5.578049649350521	8.146212386641128	3	3.8246046622897025	2.034731375546646	3	0.4720143146618237	0.5261425285042728	3	1.5400648731798687	1.2305551331353952	3	mutant	ID9402	0.06153783959345528
ID9402-11-R03	75.26498788093319	29.238337289540425	3	1.7544319493492757	0.8756894595010905	3	0.8936324378376042	1.0008487433523237	3	5.9461113111712285	8.65978101489095	3	1.1772779827800393	0.6502358200548846	3	0.731138276127048	0.7779446425398467	3	1.3055335724769972	0.564878934339869	3	mutant	ID9402	0.3953562280493814
ID9404	134.69095486276976	2.584439405919459	3	1.0164037163116457	0.06159900383314903	3	0.008129987912530343	0.005833296014255108	3	1.899970913885035	1.1794042038185537	3	0.12756042216343236	0.030500179602468654	3	1.0417947649906893	0.20641844290829905	3	0.8033025818717716	0.2725812170001605	3	wt	ID9404
ID9404-08-R03	5.968706748171712	2.40940675811093	3	1.432894737289276	0.5612107044766783	3	0.4917396328678407	0.4707369492348702	3	4.182568227115566	4.504281687814316	3	2.07153776905396	1.03644493943509	3	0.9404279706282269	0.5583520024091123	3	2.178456589356369	0.7544306714399286	3	mutant	ID9404	0.04431408741777015
ID9407	174.64850235123276	26.434463786986363	2	1.636329561843316	0.1481693678189877	2	0.06474786900458566	0.012457527357899251	2	7.8747371214677075	7.052511534473736	2	0.19578891528976294	0.03955180912746969	2	0.9853281524124528	1.3010027172016623	2	0.6668718241042298	0.2135890058925984	2	wt	ID9407
ID9407-01-R05	44.4736128239424	8.35931125402757	3	1.5281122609387747	0.2938468071575247	3	0.5603958351333312	0.22787121345917635	3	3.9634293648054566	0.051821357995596874	3	0.8003023080158685	0.05055905740977017	3	0.43423583175331454	0.4993936625070172	3	0.988204752324681	0.11354720773213073	3	mutant	ID9407	0.25464640248962594
ID9407-04-R02	0.008031925817915458	0.005008273254954165	3	1.65992989779802	0.07948572353713321	3	1.0938736855382643	0.2449912483087946	3	4.016758105717669	1.4502879754201874	3	2.1863468409319515	0.5478636447557718	3	0.3060646734700288	0.268662951835964	3	1.2367881307433217	0.2804767402284786	3	mutant	ID9407	4.59890907152618e-05
ID9421	142.0462167981686	3.4807006275425314	2	1.10003860236655	0.013478685192781519	2	0.003933420117409064		1	1.5430578072729824	0.1472538943657723	2	0.039093145677936994	0.026330179879491506	2	0.572520075287298	0.2510220861660515	2	0.25396039741266974	0.005600847733384836	2	wt	ID9421
ID9421-04-R02	0.8859935029529629	1.226431371827444	2	1.6256043586856503	1.0763114534139986	2	0.4217754135164651	0.42807631296229437	2	6.444577297726555	7.85699524368482	2	0.7975473472226112	0.5249983612315217	2	0.23632691738201356	0.10256971624287697	2	1.7056830449597074	1.7432363178988006	2	mutant	ID9421	0.0062373607894947196
ID9421-07-R02	1.9172828334416872	2.67748692150441	2	1.3727703785936205	1.058687491140493	2	0.8236812737427831	1.093067581212475	2	5.959360465022373	8.079122476117073	2	0.9204686818702618	0.677574019189805	2	0.4019198815750162	0.18683574527063695	2	2.288390814784808	1.8796689988310231	2	mutant	ID9421	0.013497598715817448
ID9450	173.20892252619714	87.98179006213779	3	1.6608803510848968	0.7366439561717003	3	0.010453497603283173	0.005939451797691178	3	6.00959401086726	5.8980742700287285	3	0.1242757603298945	0.05044539073898875	3	0.6330637329396256	0.5301497831622172	3	1.5109297591745	1.1579448523815246	3	wt	ID9450
ID9450-02-R05	25.68324719661257	24.81870534977998	3	1.3923003753339673	0.5358445966529319	3	0.3839354864346263	0.3105936919303441	3	4.062299886839294	4.234724106177889	3	0.6500480312701319	0.2041473967033831	3	0.21248265974226385	0.13794029492854165	3	2.3111665341439087	1.7285031077460842	3	mutant	ID9450	0.14827900792886742
ID9450-05-R04	49.01569874240414	36.43959486542028	3	1.3822958680560384	1.1241755611542703	3	0.528435169990127	0.6548268727144927	3	5.353382738813966	8.473712977845564	3	0.9190891360570402	0.2980851862284248	3	0.05530765420942275	0.02218125682029606	3	2.2419042057413514	1.6241948417251137	3	mutant	ID9450	0.2829859918734309
ID9569	93.40211203021794	28.81915956470262	3	1.0195325041538148	0.4713040168956811	3	0.012381985506058506	0.011219001248040128	3	2.000001100376515	2.1141977104782232	3	0.2959690665878121	0.08950953650779461	3	0.025470847405339603	0.006972080842832802	3	1.3331153374340026	0.7895208987515357	3	wt	ID9569
ID9569-06-R03	0.5249942652734612	0.8143932595237757	3	1.175574101926074	0.48084216434781357	3	0.2589687874606766	0.17960942284921538	3	3.653468223460308	4.6254549499336335	3	1.864832908674124	1.1622218231348975	3	0.021972083153075087	0.01070926415715923	3	3.7991306543897108	0.9360953030786102	3	mutant	ID9569	0.005620796509436664
ID9569-11-R01	0.0036388830888193758	0.0006950096397619805	3	1.286899174426073	0.0444075745026396	3	0.2638025218468895	0.06402385013370182	3	3.824556472494758	2.048965502038998	3	2.0245905143020764	0.9524279485527215	3	0.020601615891573173	0.01216820643235593	3	3.1052135161408763	0.8233153350618819	3	mutant	ID9569	3.895932339990455e-05
ID9579	190.11344539629863	17.243298273494098	3	0.1910693445527738	0.0062060112221049716	3	0.036258609167083775	0.02702091767911946	3	1.4166679011399446	0.4857787203170041	3	0.06855296491879286	0.004034091039777062	3	0.8515596340900533	0.4408059663018278	3	0.8529802097084364	0.24244295401103685	3	wt	ID9579
ID9579-01-R04	52.5971414458761	16.92526027728797	3	0.24864333406385966	0.10862584231539114	3	2.1517866165344377	0.8687599115444725	3	1.7489473512642348	1.295133074055913	3	2.1859193972479374	0.12507712655484515	3	0.22703750798815162	0.13381576990789595	3	2.1710693249093582	1.2035934045061591	3	mutant	ID9579	0.2766618706858706
ID9579-07-R05	75.01920145583404	26.215703890202505	3	0.2886235250127261	0.047996363143493474	3	1.2422076889117941	0.4082977977148495	3	1.8258945935198065	0.8665478099971486	3	1.3376433859965855	0.1895945949128594	3	0.4564713112583199	0.2944400281865852	3	2.190322779376748	1.0208036386184567	3	mutant	ID9579	0.39460229285442533
ID9582	275.23615723066865	38.32230833626154	2	1.2443550506215033	0.5455889046013437	2	0.0506404889208135	0.04143095595811749	2	1.6435705147908184	1.889084431085643	2	0.09311401583608103	0.031549369343706106	2	1.5252974172083613	1.5109198787499718	2	1.074758419216653	0.19125211863434752	2	wt	ID9582
ID9582-01-R03	3.3396807181190264	3.5707200977265305	3	1.6628207635092824	0.9277112817806248	3	5.357441951923369	4.264048581186097	3	2.1605745880268405	2.0477197937246934	3	6.450403242625967	4.0375114054776455	3	0.11164798194981197	0.022592444588986287	3	2.474482541261247	1.1394449842449186	3	mutant	ID9582	0.012133873513283076
ID9582-02-R02	11.092333457567923	2.097389708782759	3	1.8908656295324244	0.0723565366495741	3	6.986840157781569	1.7810797808374297	3	2.371972862332964	0.3999401380559105	3	5.36188693987193	0.25560894376765186	3	0.34255888998546274	0.2650005393611111	3	3.3418893009603994	0.8988373171387767	3	mutant	ID9582	0.04030114927186587
ID9583	217.89288930894935	40.34933461848867	2	1.4692899156055867	0.3843991009823881	2	0.056227597088747465	0.030820044153775334	2	1.939071904184627	1.2577382146854743	2	0.1733251967318442	0.04205574483009996	2	0.23846053778034942	0.1071872139635331	2	0.45297475277330485	0.037699124939227426	2	wt	ID9583
ID9583-03-R01	0.027450831028975914	0.019234035146301898	3	1.7913541082278097	0.5968163159535773	3	3.9597554665079246	2.9397967954938964	3	1.2852254112101302	0.9236421712255745	3	4.900756362933628	2.346800347790114	3	0.23938489965342544	0.14156379118200682	3	2.727990593952891	1.0406572310622109	3	mutant	ID9583	0.00012598314298386078
ID9583-06-R04	0.020275929712701573	0.027372546673514374	3	1.6552399010793586	0.5090571493965326	3	5.043178971751562	1.9920336153603941	3	1.252350388108581	1.1143845275534003	3	5.277421770772469	1.1639571829977082	3	0.08995392492206217	0.04726659422392639	3	2.941804496654964	1.3734790081444088	3	mutant	ID9583	9.305457271692985e-05
ID9599	102.54289595829174	33.88922022447387	3	0.13461108101177985	0.01961684182318919	3	0.027381198651377753	0.007322943686096974	3	1.044939293818478	0.49862228221427873	3	0.16232501615027725	0.04569754859916321	3	2.2483643495686394	0.5365847654679129	3	0.7408428683195646	0.2012553879039934	3	wt	ID9599
ID9599-02-R02	0.006332717507254139	0.0014451522945332545	3			0			0			0			0			0			0	mutant	ID9599	6.175676479655798e-05
ID9644	63.870126046125904	4.134109235061865	3	1.9368707801745073	0.4507590346345744	3	0.22077312609114016	0.18901100707533747	3	1.2147951354134487	0.5446162246181211	3	0.3976669209458216	0.0931562794191853	3	0.30415505209259425	0.09572919572746817	3	1.4214473305974866	0.864328258075262	3	wt	ID9644
ID9644-13-R02	38.55401558674373	6.368540081843502	3	2.9363629037221997	0.45447825100377737	3	2.111008384738754	1.4241808227605377	3	3.512760104957145	1.5830874706811509	3	2.787896715028556	0.7700840205813267	3	0.5243505801319838	0.28214450796771895	3	3.1297579191291676	0.6713461598859962	3	mutant	ID9644	0.6036314310527693
ID9644-14-R02	0.10949110835108317	0.1671619327225816	3	1.9428475803301488	1.18538436610054	3	1.4678802612055535	1.5831873677173822	3	2.0548566842322145	1.5634329600665215	3	2.9930499889690743	1.6074381970230482	3	0.170763692316981	0.058778629012456736	3	2.5336395844881525	2.1071622907743484	3	mutant	ID9644	0.0017142773175680063
ID9729	148.55002276719406	20.79238081232565	3	2.2424745576110863	0.48587938683281634	3	0.006689717302799841	0.005582789367136647	3	4.168591627487383	3.6158328646927838	3	0.06222130312135591	0.0166409900341111	3	0.9429967970053181	0.7369309880834495	2	0.6360811786581758	0.10540185376321762	3	wt	ID9729
ID9729-01-R05	0.17748421369794076	0.2347184878733935	3	2.9151863688068187	0.9879247335316966	3	1.5932647375624338	1.7427656253964343	3	4.0720669165113925	3.278918631318778	3	2.2781477786796516	0.8021522733036993	3	0.11121056980762933	0.016535210518364082	3	2.6089285369630404	0.8857152125485213	3	mutant	ID9729	0.001194777425083886
ID9729-09-R05	62.78486395832664	47.41687717169256	3	2.464812726499671	1.6148085594263444	3	0.7050877664260299	0.6418186819578396	3	4.324804316379052	4.425330887847733	3	3.2861173993160926	3.5737920640978196	3	0.11149427320001726	0.12314773225862513	3	5.244317883938716	4.72811496431409	3	mutant	ID9729	0.42265132504706765
ID9733	172.49472699459454	21.08343814979272	2	3.0755601349310924	0.390872229052758	2	0.16878319327304359	0.0575777117080176	2	3.44003252201828	1.885585721397374	2	0.1013945868239979	0.030346177642578298	2	0.9201574849797117	0.26244009147976294	2	0.6263034071082356	0.5333965837074404	2	wt	ID9733
ID9733-02-R04	36.063490468050766	10.522926796914483	3	2.6053079511254293	0.5955582583077073	3	2.0103353029092577	0.8710675955729688	3	5.246266074888505	2.8861525937478985	3	1.3924305384678812	0.3922296510657009	3	0.5425921424024284	0.4338946869728461	3	2.466732040752993	0.45760772768807445	3	mutant	ID9733	0.209070103743988
ID9733-03-R03	42.79779157427216	25.030686534462156	3	2.100738343498683	1.0121018473837546	3	2.0364657022686545	2.576198970882312	3	7.529809670225138	10.489552200674291	3	1.3373351385704921	1.0893633496030442	3	0.5502337485951726	0.26276118830703965	3	1.4539986492988513	0.5999637909081634	3	mutant	ID9733	0.24811072384614583
ID9736	96.61489737625799	31.779977861577947	3	1.1383668411032903	0.3697624551273643	3	0.10661359635461323	0.009653843297298252	2	2.4191665466248673	1.8268992092506777	3	0.3105076545879091	0.2131710820217751	3	0.7861985568734942	0.2033355427217568	3	1.0982454117130072	0.7509816772523501	3	wt	ID9736
ID9736-02-R05	0.09125107656102523	0.07938679646744376	3	2.1840083264670174	0.5362091023438865	3	8.353339973024061	5.216786159407803	3	5.972029841049673	2.859963707360124	3	6.290706584658719	3.1415046079630873	3	0.47620302939656006	0.42312589587641597	3	5.9946640718414885	1.6850974510974486	3	mutant	ID9736	0.0009444824663597805
ID9736-05-R04	0.008320963077557744	0.005798488908140915	3	1.4581819762688089	0.060702150479176105	3	7.2470914634434465	3.3448401121913904	3	4.4656142299149275	2.4422313308850994	3	5.033770592051101	0.5186789839713897	3	0.5764849243289566	0.3829477802815063	3	2.9685756555700813	0.620008252987028	3	mutant	ID9736	8.612505217650344e-05
ID9738	169.68305686764742	45.99781771864458	3	1.5348464216781401	0.41269382831135404	3	0.03847903832761692	0.013055297457794188	3	1.2112020725401038	0.5624850831250431	3	0.16212275285131442	0.12351389197250283	3	1.8767639610350504	1.4722864549954544	3	1.2118963382254793	0.5016317942626822	3	wt	ID9738
ID9738-01-R02	0.0264567441086899	0.019897266365548345	2	2.752594530841211	0.26267989596101193	2	1.9595807668419618	0.29185029715539956	2	2.5826522139926196	0.1581302042544816	2	3.4124126346937977	0.3256462896420389	2	0.5399482361680666	0.29708562279990813	2	4.102494473654256	0.4315133130814647	2	mutant	ID9738	0.00015591859668892064
ID9738-04-R02	0.16224086671015767	0.07503299862254373	3	1.9222803893702596	0.46089766376789854	3	2.1061080596490007	1.682637107873858	3	2.263498909627464	0.5934330621427389	3	2.6906318689032163	0.9913063092423042	3	0.3348140438479346	0.22988821009406615	3	3.8549206686352004	1.310816506403826	3	mutant	ID9738	0.00095614064070466
ID9741	135.2983091918562		1	1.3103934038583613		1	0.006345721846533075		1	0.03168623374343836		1	0.1486508893753399		1	0.7631296044802783		1	0.6506709277209647		1	wt	ID9741
ID9741-02-R03	0.5399094003758638	0.4797140798214893	3	1.5689760444990137	0.7684849044110661	3	0.872885441094389	0.9713767753507492	3	2.9207294671528605	2.8042180613827505	3	1.5743317538364012	0.7538452287554651	3	0.16848627744849917	0.0928632843842988	3	2.473568767037347	1.3479155911524972	3	mutant	ID9741	0.003990511068473587
ID9741-04-R05	0.09869915510693361	0.09868050884336221	3	1.7874542204013342	0.3993467423514715	3	0.7504407427206546	0.6754680091466692	3	6.0472916288619105	4.100705154136809	3	2.187092403497545	1.0207714153827248	3	0.6328909033016568	0.3094207001931708	3	2.8935489030766046	1.3177344393976718	3	mutant	ID9741	0.0007294928938614886
ID9743	228.6758451043971	31.652415032258	3	1.9694566456497302	0.42126661202730314	3	0.09757700979699653	0.036391446951078744	3	1.374582893583294	1.1112268085330743	3	0.3513144021790942	0.3311056997864713	3	0.32749331543458593	0.1664414517035778	3	0.8617362394674704	0.10528747077860043	3	wt	ID9743
ID9743-03-R05	68.75711407178112	6.932113845069113	3	2.542196235273256	0.34827539453568845	3	5.1382120702145615	3.3786202602623034	3	4.3099876301634685	2.002747764030122	3	2.588663960903836	1.0015479859793024	3	0.4326542301968457	0.2931361614016588	3	3.8746646907294617	0.35443022961912257	3	mutant	ID9743	0.3006750190007673
ID9743-06-R03	17.456924332996568	6.40217321750898	3	2.200053355092313	0.4533604062890522	3	7.347721655514022	3.8779793112258902	3	3.4750151918470493	2.4075979474912086	3	3.7807145588426714	1.108668880858131	3	0.33684861323429177	0.17317130082969506	3	4.06341940582207	1.1888570602288537	3	mutant	ID9743	0.0763391705189806
ID9748	126.9897486787948	16.954621308225335	3	0.8123734890706228	0.4280701245445059	3	0.0048191143239102825	0.001240486230741258	3	2.155059924352363	2.0497838436351654	3	0.12020719920658528	0.11141182182622149	3	0.1910187837997218	0.0562740975110949	3	0.8391120417092431	0.44817951946631734	3	wt	ID9748
ID9748-01-R03	54.51434932544487	21.35878162492079	3	1.407504833751305	0.6842447226663727	3	0.15070984145669378	0.13163758134129255	3	2.8526937411804814	2.6967653248258037	3	0.7362717541567944	0.1564440866365798	3	0.0960609909957539	0.07947850995474469	3	3.40385329147075	0.8573368241601135	3	mutant	ID9748	0.4292814962830765
ID9755	226.0704334525448	73.82406417512371	3	1.2462517537568376	0.7044759550733253	3	0.012377569944180504	0.01008544570081074	3	1.3924767640262885	1.1700860619952858	3	0.049558312627156154	0.04178673267848617	3	0.6553208981162332	0.3812344892043796	3	1.453830662091326	0.698618860484204	3	wt	ID9755
ID9755-05-R05	0.8157395738578647	1.0068376341198064	3	2.213655929363775	0.4989823387587038	3	3.8973234853015613	2.5713224176193803	3	5.287589026451312	3.27272992575849	3	4.312454439167082	1.91057037891272	3	0.22754879806867367	0.2147711494005809	3	3.717247317568735	2.806296188678836	3	mutant	ID9755	0.003608342592173157
ID9821	209.98673194603919	62.71677539931584	3	1.4107542316374222	0.43577176239071985	3	0.04464158644226695	0.016924051036771703	3	13.316763066572948	14.738002356985886	3	0.22208183288060276	0.15014276403903984	3	1.6992736635326482	0.467086566201877	3	1.5855161373396662	0.6134667809360644	3	wt	ID9821
ID9821-07-R02	56.90488406237128	21.124800840314606	3	1.4001996379646684	0.7677443573445025	3	0.8928569576735522	0.9743459359563633	3	4.95600179701531	7.228154552934654	3	1.7255002289025965	0.5525605913738174	3	0.40124064575240515	0.05676099339251161	3	1.8164845402967853	0.8279961164289444	3	mutant	ID9821	0.2709927600425453
ID9821-14-R04	95.3060330263253	25.250675565488667	3	1.5934792771568167	0.16742825861986152	3	0.940462152574885	0.28395508306851897	3	8.775089420732401	3.473910092465335	3	1.4778575851208358	0.5610835364304617	3	0.5701834788240844	0.10999031607608534	3	2.2169969381928953	0.7278150397572276	3	mutant	ID9821	0.45386692836772335
ID9831	159.95148960435304	18.593550895939998	3	0.8180821196097746	0.2749082024422913	3	0.014424997175194998	0.0034963724905509234	3	4.22134309836878	2.3878894701894144	3	0.18726472643830783	0.0707854160980349	3	1.2525092165671854	0.9543345247505555	3	1.2695967154134526	0.6661000513878056	3	wt	ID9831
ID9831-01-R01	57.36598172277278	26.42287385960566	3	0.8007201982258731	0.2415234693241559	3	0.775046457969608	0.3541085231369423	3	3.326029932025643	2.4256336414265527	3	1.9529148880242861	0.8408872589330998	3	0.9079510150028388	1.1466855574784842	3	2.340322649160822	0.3155983355424893	3	mutant	ID9831	0.3586461236758096
ID9831-03-R04	73.75182823893597	23.806577911221765	3	0.9999134266508167	0.1878108397150888	3	0.7689755355951777	0.21656748170352158	3	3.1880292743561345	1.959336196904994	3	2.4622566392804246	0.459636870051975	3	0.4514292490155451	0.5097501041854109	3	2.784362114308682	0.3454654168458797	3	mutant	ID9831	0.46108872397102596
ID9848	161.8393815041838	58.35386389901933	3	0.15550264708813868	0.22590277977445447	3	0.21236643513221068	0.15499581148006647	3	2.4685325116096055	2.6457891845483514	3	0.318205361419783	0.20929131270169632	3	2.172555791610191	0.5828037319211157	3	0.5423035398127084	0.3041187510156601	3	wt	ID9848
ID9848-05-R04	16.518553865943108	5.628441380554419	3	0.045809215053459994	0.024022725330927096	3	15.816051714046651	16.937875357383216	3	3.125453126485226	1.6869988530256337	3	3.588417514168183	1.0848528695210855	3	0.7599776004505895	0.2961825415543087	3	3.640447363384361	2.168403081255351	3	mutant	ID9848	0.10206757905532454
ID9848-08-R02	25.43215880707834	9.242453532060077	3	0.036094032508834833	0.009276401858645552	3	11.343752910166188	12.250649895311668	3	2.8280377406310215	1.3179859159275653	3	4.073531250877601	0.8688368757929031	3	0.5363351890022868	0.5722736089124539	3	2.801122505474066	0.6398384928754439	3	mutant	ID9848	0.15714443895363553
ID9882	154.33849723124501	33.80579701096141	3	0.7450847016589224	0.20447622918181188	3	0.01022620829091641	0.008715109285460739	3	4.490861473554049	5.848809739113611	3	0.09960512359095562	0.03245612341617458	3	0.9580705403281788	0.8159770954542853	3	1.10308033139428	0.13028216978368742	3	wt	ID9882
ID9882-01-R03	64.48035156761583	27.88176515703358	3	0.9323095201558528	0.510849505646578	3	0.6614856070567785	0.4446055782920672	3	3.627575307777343	3.212167808637458	3	1.193096791080882	0.6469197653904226	3	0.46348928992699934	0.43803625764283344	3	2.647185219561989	1.5900041711208945	3	mutant	ID9882	0.41778527538080834
ID9882-02-R04	72.910563882297	20.759155865023217	3	0.9047479817724748	0.15444838166350824	2	0.856336531501329	0.6986224628784414	3	4.286530363945979	3.016275739776112	3	0.965303916403013	0.13006441022945361	3	1.0377712907221974	0.8143718435321591	3	2.734100947882181	0.6701799727107625	3	mutant	ID9882	0.47240685370322916
ID9888	268.113489613172	75.11680851478083	3	0.9644744765861418	0.2657989134407874	3	0.07625457756388597	0.05343231952808292	3	2.7942687005039843	1.9959568702157875	3	0.08014476266044261	0.036013513819613104	3	0.4934410923116186	0.27127992134910506	3	1.4182856933069734	0.6439074715805934	3	wt	ID9888
ID9888-01-R01	104.98925918958922	16.99407113241326	3	0.9678944501078988	0.18088870853669614	3	2.507924852925166	0.42623513069666663	3	1.890808111506465	0.5026538815533745	3	2.0575812095756527	0.8531681148325715	3	0.17636462500159522	0.054017818126044434	3	1.4066664779723144	0.40566197280104854	3	mutant	ID9888	0.3915851430715601
ID9888-01-R04	146.87485335499903	49.23148952173958	3	1.0432290460701361	0.17091131945734833	3	3.8977922418696695	0.8062724080600058	3	0.7397769393163863	0.4589025553333362	3	2.5240763318919894	0.9026490944651373	3	0.18348857845330338	0.03913617930061652	3	2.735660104581519	0.46779050343280126	3	mutant	ID9888	0.5478085178291726
ID9895	102.5931737928819	27.350385196226764	3	0.5188441187861607	0.1423269063668011	3	0.033414207196669495	0.017119749704189613	3	3.248799999744986	4.2338477492010025	3	0.26396640532672594	0.13682576448148867	3	0.5180967530928017	0.3002553135671115	3	1.2486065005318718	0.2264572258651484	3	wt	ID9895
ID9895-03-R05	26.91829085629485	7.6418752555487535	3	0.8079822513366444	0.13202144080967274	3	4.903652004745532	3.4726203510121922	3	2.2341108054093977	0.7968587541822985	3	3.9631025830149262	2.2195195284527975	3	0.29722027668020506	0.0910346514865177	3	2.3794531170800397	0.7335870886306375	3	mutant	ID9895	0.26237896597914284
ID9895-09-R04	34.81180018643514	6.77617587783334	3	0.729101588312925	0.13614442623987744	3	2.088218116614479	0.07378386154388315	3	1.8915489085672046	0.785085432606614	3	1.9556449934900613	0.3870044421016946	3	0.309986154285021	0.1480090434251985	3	2.901586377263372	0.7842843750006283	3	mutant	ID9895	0.33931887375581365
ID9906	162.0442479695213	33.35402685263484	3	0.616842258872757	0.08931194658309459	3	0.1290825477586722	0.0772974592813399	3	2.7126954025194707	2.0567430542753145	3	0.23297502567632422	0.1827645786986974	3	1.4000812709752892	0.26503848211265874	3	1.2026580449771096	0.39099510217659605	3	wt	ID9906
ID9906-04-R02	92.66746089580754	38.33955751397689	3	0.9685268001771337	0.3460949000933278	3	5.544996965547502	4.163010347485042	3	2.6823722113675674	1.3590339465044448	3	3.916996764493355	2.3537428081023166	3	0.3173128689355878	0.14707881751273288	3	3.5077897240095894	1.3025816916563027	3	mutant	ID9906	0.5718651668107173
ID9906-06-R04	63.822893225085835	10.012324679203825	3	1.041006174936924	0.08266468217886212	3	9.864065974160164	4.784556596297865	3	3.965984056657978	2.0705346435802743	3	6.299030345392047	2.894484000663093	3	0.39354053393022287	0.26382459577982686	3	4.423384398561197	0.5301491691679218	3	mutant	ID9906	0.3938608992593813
ID9908	162.64227366848263	52.66581908048991	3	1.619969764220017	0.4407345351424302	3	0.06213867744961277	0.013465145056541065	3	4.427184345239379	4.849369909172263	3	0.09698372040934095	0.024661514653186528	3	0.6775390113849641	0.6551440638502851	3	2.1092702922077247	0.8445105246573656	3	wt	ID9908
ID9908-06-R05	0.012925533302620843	0.008167885479465372	3	1.9480568851690718	0.6010089517201405	3	7.433475508891981	5.380685136363651	3	2.6608854716444266	2.5472107083081106	3	5.543875057249828	2.847958518047851	3	0.32836441879658096	0.22405302787262557	3	3.3521267128735626	1.9090451280313785	3	mutant	ID9908	7.947216311650467e-05
ID9908-12-R05	0.40528591787643625	0.640513949244603	3	1.9185294740700938	0.6628428056678399	3	7.6382877523989015	5.449832437634387	3	4.9194392725886695	6.839776227742828	3	7.789493639919345	5.9250470121073056	3	0.20102512549548956	0.06434971016687639	3	2.64516863070105	0.5935523503931567	3	mutant	ID9908	0.002491885465783266
ID9918	226.04445547260306	100.997288761287	3	2.5507526419416013	0.3256303610833036	3	0.4206954212522637	0.22517902371821344	3	7.419009046855216	7.193313612093627	3	0.45678047071874356	0.17504229424197512	3	1.035075153963729	0.7121348825447827	3	2.0710936638701227	0.3860311948789069	3	wt	ID9918
ID9918-07-R03	77.82891066009346	23.01125258751732	3	2.768206789628856	0.8525955687440896	3	6.613656980062751	4.7564666745858455	3	7.488657591617733	6.438669254683248	3	5.107692585675696	1.7243553727796652	3	0.3850484464327535	0.3465400359935173	3	4.175357665622826	2.2226936656680287	3	mutant	ID9918	0.344307983566208
ID9925	119.31995831327005	34.920810996862734	3	0.852634891767957		1	0.20447551463944552		1	2.0139111001134378		1	0.18685615607936726		1	1.0352649238413767		1	1.0281138266560659		1	wt	ID9925
ID9925-03-R03	0.011142833770452944	0.008697586379519848	3	1.6398976244301011	0.36158351753397594	3	7.306970871939801	3.73845605784669	3	4.746651372338787	2.7553588936868647	3	6.336315768244244	3.199963499456797	3	0.5684880459594641	0.10207798188809471	3	2.838422051095021	0.9256777538758694	3	mutant	ID9925	9.338616881844573e-05
ID9925-06-R02	0.011202891487076762	0.009790916486245377	3	1.0488459826561587	0.32697127140364773	3	4.747441832974911	5.041748529035624	3	1.7531778797066047	1.8293797352663512	3	5.565110782773581	2.503718667425471	3	0.2634772159386611	0.13435962105949645	3	2.5899543998239682	1.7125355012796466	3	mutant	ID9925	9.388950218758871e-05
IDCS77069	152.25067239469104	28.560361718252846	2	1.4156491711384809	0.0901396221987862	2	0.03249934407244724	0.022195720136093756	2	1.526268375167694	0.007480655068545168	2	0.14707037675404444	0.016544171792092617	2	0.28152941561717926	0.20267530699063813	2	0.8847406976111016	0.4247619755908408	2	wt	IDCS77069
IDCS77069-05-R03	1.528157867262964	2.628305518723817	3	1.337094767045724	0.36953902085872137	3	1.2831532483370316	0.356124277259229	3	1.3948539801606634	0.8168231014425771	3	2.5305455273258133	0.6248507892946549	3	0.10505013980700717	0.024460197061570356	3	1.3203925336241193	0.5469216861999354	3	mutant	IDCS77069	0.010037117361960831
IDCS77069-08-R03	6.235357806254314	3.329085524140864	3	1.5936436347335174	0.747245046275435	3	2.9220919098140783	2.6157490019148124	3	2.4879831358422626	2.1133313643757705	3	3.8451150604272875	1.8084030054807794	3	0.09504847547797794	0.0567670219233066	3	3.6285069067617752	2.411816817112306	3	mutant	IDCS77069	0.040954550204480675
IDCS77187	139.6715796648941	12.85601342219487	3	2.1684153608887873	0.1824258725989236	3	0.035252424153888934	0.024245212246710144	3	1.606082305756343	0.4792149308906691	3	0.2044301283233461	0.08855661211393857	3	0.34367231346652377	0.05499507755468928	3	2.359260029664458	1.2130730962786334	3	wt	IDCS77187
IDCS77187-01-R05	44.50389643847285	20.192100049167696	3	1.8372301787163579	0.7582495844692825	3	0.39326637759736444	0.3430443792642609	3	1.2426299708030275	1.3936060125229528	3	1.2983550510199127	0.3889915320837885	3	0.15143050543773595	0.06970247537697835	3	2.3011044307265047	1.3357525805878643	3	mutant	IDCS77187	0.31863244151207043
IDCS77187-04-R04	42.73340024378254	4.643465060841936	3	2.102652863607752	0.9021111639286176	3	0.7121955680323641	0.9516439638004689	2	2.101982559545533	1.8644580314971477	3	2.1584683319402598	0.9164900754939692	3	0.1758850412060229	0.053783389843125536	3	3.08156406765814	0.6087714235299274	3	mutant	IDCS77187	0.3059563036826125
col0	0.9691640895127804	0.32633393620939843	3	1.230684950064599	0.42263986563922684	3	1.5276467643161598	1.2535585328055594	3	2.729014116251013	1.8663732310064487	3	1.9084786656705635	1.378208581136352	3	0.6212794686793653	0.33428817738506095	3	1.750696528156855	1.1061218948100553	3	wt	col0
