# Supplementary material for: Species-wide gene editing of a flowering regulator reveals hidden phenotypic variation
Source: PLoS Biol. 2025 Jun 9;23(6):e3003226. doi: 10.1371/journal.pbio.3003226 (PMC12185000; doi:10.1371/journal.pbio.3003226)
Supplement: S1 Data — (ZIP) [file pbio.3003226.s021.zip › ct_act_filtered.csv]

384_plate	Well_Number_384	Well_Address_384	SampleName	exclude	Well_location 96	well_96_plate	act8_run1	flc_combi1_run1	act8_run2	flc_combi1_run2	flm_run1	beta-tub_run1	ft_run1	flc_ex7_run1	p5cs1_run1	soc1_run1	azi1_run1	azi1_run2	nrt111_run1	rep	line_ID	wt	line_type	mut_line_ID	old_name_some_wrong_1001_seeds_and_fastq	assigned_mut_class	ID_wt_1	alt_ID_wt	ID_wt_2	name_wt	FT16_1001	country_wt	lat_wt	Unnamed: 10	long_wt	k1-9_group_wt	FTi_dag_mut	FLC_qRT_mut	FTi_dag_wt	FLC_qRT_wt	comment	DELSCREEN_MANUAL/WEI	region_12-3	region_0-1	Part of QTL	RNAseq	analysis_group	act8_mean	act8_std
1.0	1.0	A1	ID0424-r1	0	A1	Plate 1	20.62	23.13	20.74	23.13	24.62	20.69	33.35	23.17	25.36	27.36	19.46	20.79	23.35	1	ID0424	ID0424	wt																									20.68	0.08485281374238389
1.0	48.0	B24	ID0424-r3	0	A12	Plate 4	22.06	23.89	22.56	23.87	25.2	21.13	31.25	23.9	24.18	26.59	19.45	21.73	23.69	3	ID0424	ID0424	wt																									22.31	0.3535533905932738
1.0	52.0	C4	ID0424-r2	0	B2	Plate 2	21.79	23.2	21.68	23.25	24.63	21.16	30.73	23.31	23.78	26.11	19.62	21.25	23.1	2	ID0424	ID0424	wt																									21.735	0.07778174593051983
1.0	49.0	C1	ID0424-02-R05-r1	0	B1	Plate 1	20.94	24.15	21.2	24.17	24.42	20.62	30.31	24.2	23.89	25.64	21.73	21.56	23.85	1	ID0424-02-R05	ID0424	mutant	ID0424-02-R05	ID0424-02-R05	2.0	424.0		ID0424	Draha2	68.25	CZE	49.4112		16.2815	central_europe	25.3	32.7	30.5	85.85		False	ok	ok	False	False		21.07	0.18384776310850096
1.0	96.0	D24	ID0424-02-R05-r3	0	B12	Plate 4	20.85	24.26	20.93	24.29	24.57	20.56	29.54	24.27	22.08	25.2	21.64	22.46	24.35	3	ID0424-02-R05	ID0424	mutant	ID0424-02-R05	ID0424-02-R05	2.0	424.0		ID0424	Draha2	68.25	CZE	49.4112		16.2815	central_europe	25.3	32.7	30.5	85.85		False	ok	ok	False	False		20.89	0.056568542494922595
1.0	100.0	E4	ID0424-02-R05-r2	0	C2	Plate 2	20.98	24.08	21.05	24.05	24.65	20.82	30.18	24.07	23.92	25.07	21.87	22.96	24.86	2	ID0424-02-R05	ID0424	mutant	ID0424-02-R05	ID0424-02-R05	2.0	424.0		ID0424	Draha2	68.25	CZE	49.4112		16.2815	central_europe	25.3	32.7	30.5	85.85		False	ok	ok	False	False		21.015	0.049497474683058526
1.0	97.0	E1	ID0424-04-R05-r1	0	C1	Plate 1	20.85	24.7	21.14	24.71	24.34	20.59	30.35	24.65	23.92	24.99	22.26	23.16	23.41	1	ID0424-04-R05	ID0424	mutant	ID0424-04-R05	ID0424-04-R05	3.0	424.0		ID0424	Draha2	68.25	CZE	49.4112		16.2815	central_europe	21.6	21.4	30.5	85.85		False	ok	0	False	False		20.995	0.2050609665440982
1.0	144.0	F24	ID0424-04-R05-r3	0	C12	Plate 4	21.79	25.39	21.84	25.36	25.22	21.54	28.5	25.15	22.68	24.77	22.09	23.52	24.38	3	ID0424-04-R05	ID0424	mutant	ID0424-04-R05	ID0424-04-R05	3.0	424.0		ID0424	Draha2	68.25	CZE	49.4112		16.2815	central_europe	21.6	21.4	30.5	85.85		False	ok	0	False	False		21.814999999999998	0.03535533905932788
1.0	148.0	G4	ID0424-04-R05-r2	0	D2	Plate 2	21.82	25.96	21.9	26.01	26.05	22.34	31.7	25.56	25.76	25.27	21.7	23.18	24.11	2	ID0424-04-R05	ID0424	mutant	ID0424-04-R05	ID0424-04-R05	3.0	424.0		ID0424	Draha2	68.25	CZE	49.4112		16.2815	central_europe	21.6	21.4	30.5	85.85		False	ok	0	False	False		21.86	0.056568542494922595
1.0	145.0	G1	ID0932-r1	0	D1	Plate 1	21.27	23.89	21.49	23.8	24.76	20.87	28.27	23.79	23.15	25.36	19.91	21.95	24.21	1	ID0932	ID0932	wt																									21.38	0.15556349186103965
1.0	192.0	H24	ID0932-r3	0	D12	Plate 4	21.01	24.33	21.45	24.2	24.86	20.82	30.13	24.02	23.33	25.7	22.35	24.14	24.0	3	ID0932	ID0932	wt																									21.23	0.3111269837220793
1.0	196.0	I4	ID0932-r2	0	E2	Plate 2	21.33	24.14	21.41	24.04	25.31	20.85	29.04	23.89	21.63	25.02	18.79	21.26	25.3	2	ID0932	ID0932	wt																									21.369999999999997	0.05656854249492511
1.0	193.0	I1	ID0932-02-R04-r1	0	E1	Plate 1	21.32	25.59	21.61	25.61	25.15	21.25	27.77	25.3	24.46	24.25	22.39	23.87	24.35	1	ID0932-02-R04	ID0932	mutant	ID0932-02-R04	ID0932-02-R04	3.0	932.0		ID0932	CHA-41	68.75	USA	42.3634		-71.1445	western_europe	20.8	20.3	38.0	44.59		False	same like ID0932-06-R01	0	False	False		21.465	0.2050609665440982
1.0	240.0	J24	ID0932-02-R04-r3	0	E12	Plate 4	21.44	25.92	21.59	25.92	25.0	21.18	28.06	25.6	23.52	23.98	23.06	24.91	23.41	3	ID0932-02-R04	ID0932	mutant	ID0932-02-R04	ID0932-02-R04	3.0	932.0		ID0932	CHA-41	68.75	USA	42.3634		-71.1445	western_europe	20.8	20.3	38.0	44.59		False	same like ID0932-06-R01	0	False	False		21.515	0.10606601717798111
1.0	244.0	K4	ID0932-02-R04-r2	0	F2	Plate 2	22.06	25.4	22.14	25.36	25.33	21.16	27.07	25.29	21.23	23.21	22.41	23.53	24.07	2	ID0932-02-R04	ID0932	mutant	ID0932-02-R04	ID0932-02-R04	3.0	932.0		ID0932	CHA-41	68.75	USA	42.3634		-71.1445	western_europe	20.8	20.3	38.0	44.59		False	same like ID0932-06-R01	0	False	False		22.1	0.05656854249492511
1.0	241.0	K1	ID0932-09-R01-r1	0	F1	Plate 1	21.69	25.95	21.96	25.92	24.84	21.14	26.34	25.87	24.54	23.74	22.25	23.69	23.52	1	ID0932-09-R01	ID0932	mutant	ID0932-09-R01	ID0932-09-R01	3.0	932.0		ID0932	CHA-41	68.75	USA	42.3634		-71.1445	western_europe	22.3	14.1	38.0	44.59		False	ok	0	False	False		21.825000000000003	0.19091883092036754
1.0	288.0	L24	ID0932-09-R01-r3	0	F12	Plate 4	21.48	26.58	21.48	26.51	24.77	21.09	27.53	26.3	23.78	23.91	24.37	26.11	23.15	3	ID0932-09-R01	ID0932	mutant	ID0932-09-R01	ID0932-09-R01	3.0	932.0		ID0932	CHA-41	68.75	USA	42.3634		-71.1445	western_europe	22.3	14.1	38.0	44.59		False	ok	0	False	False		21.48	0.0
1.0	292.0	M4	ID0932-09-R01-r2	0	G2	Plate 2	21.61	25.89	21.7	25.74	25.02	21.0	26.38	25.68	19.69	22.51	22.19	23.47	23.58	2	ID0932-09-R01	ID0932	mutant	ID0932-09-R01	ID0932-09-R01	3.0	932.0		ID0932	CHA-41	68.75	USA	42.3634		-71.1445	western_europe	22.3	14.1	38.0	44.59		False	ok	0	False	False		21.655	0.06363961030678918
1.0	289.0	M1	ID1890-r1	0	G1	Plate 1	20.96	22.22	21.01	22.3	24.86	20.77	32.46	22.65	22.83	26.53	19.03	20.27	24.48	1	ID1890	ID1890	wt																									20.985	0.03535533905932788
1.0	336.0	N24	ID1890-r3	0	G12	Plate 4	21.34	22.65	21.48	23.06	25.34	21.02	33.46	22.61	22.79	27.49	18.02	20.02	25.33	3	ID1890	ID1890	wt																									21.41	0.09899494936611705
1.0	340.0	O4	ID1890-r2	0	H2	Plate 2	20.64	22.62	20.78	22.62	25.25	21.02	31.09	22.52	22.14	25.81	21.62	21.38	25.95	2	ID1890	ID1890	wt																									20.71	0.09899494936611705
1.0	3.0	A3	ID1890-01-R05-r1	0.00	A2	Plate 1	21.15	24.25	21.33	24.24	25.18	20.82	28.94	24.18	23.28	24.52	18.87	20.3	23.77	1	ID1890-01-R05	ID1890	mutant	ID1890-01-R05	ID1890-01-R05	3.0	1890.0		ID1890	MNF-Riv-21	75.75	USA	43.5139		-86.1859	asia	22.0	46.0	44.2	102.59		False	ok	0	False	False		21.24	0.12727922061357835
1.0	54.0	C6	ID1890-01-R05-r2	0	B3	Plate 2	21.84	24.52	22.06	24.52	25.32	21.13	28.49	24.39	22.38	24.39	18.43	20.12	23.6	2	ID1890-01-R05	ID1890	mutant	ID1890-01-R05	ID1890-01-R05	3.0	1890.0		ID1890	MNF-Riv-21	75.75	USA	43.5139		-86.1859	asia	22.0	46.0	44.2	102.59		False	ok	0	False	False		21.95	0.15556349186103965
2.0	1.0	A1	ID1890-01-R05-r3		A1	Plate 1	21.52	24.04	21.64	24.12	25.01	20.58	28.11	24.03	23.0	25.17	26.96	21.4	22.41	3	ID1890-01-R05	ID1890	mutant	ID1890-01-R05	ID1890-01-R05	3.0	1890.0		ID1890	MNF-Riv-21	75.75	USA	43.5139		-86.1859	asia	22.0	46.0	44.2	102.59		False	ok	0	False	False		21.58	0.0848528137423864
1.0	6.0	A6	ID1890-05-R04-r2	0	A3	Plate 2	21.94	24.87	22.02	24.78	25.57	21.37	28.08	24.64	23.85	24.51	19.55	21.17	23.56	2	ID1890-05-R04	ID1890	mutant	ID1890-05-R04	ID1890-05-R04	2.0	1890.0		ID1890	MNF-Riv-21	75.75	USA	43.5139		-86.1859	asia	22.8	47.7	44.2	102.59		False	ok	ok	False	False		21.98	0.056568542494922595
1.0	337.0	O1	ID1890-05-R04-r1	0	H1	Plate 1	21.34	24.09	21.37	24.07	25.34	21.29	29.21	24.1	24.13	24.0	19.99	21.39	23.42	1	ID1890-05-R04	ID1890	mutant	ID1890-05-R04	ID1890-05-R04	2.0	1890.0		ID1890	MNF-Riv-21	75.75	USA	43.5139		-86.1859	asia	22.8	47.7	44.2	102.59		False	ok	ok	False	False		21.355	0.02121320343559723
1.0	384.0	P24	ID1890-05-R04-r3	0	H12	Plate 4	22.15	24.52	22.16	24.49	25.34	20.92	28.4	24.62	23.93	25.39	21.19	21.56	22.62	3	ID1890-05-R04	ID1890	mutant	ID1890-05-R04	ID1890-05-R04	2.0	1890.0		ID1890	MNF-Riv-21	75.75	USA	43.5139		-86.1859	asia	22.8	47.7	44.2	102.59		False	ok	ok	False	False		22.155	0.007071067811866581
1.0	51.0	C3	ID1954-r1	0.00	B2	Plate 1	21.13	22.62	21.42	22.62	24.38	20.38	30.31	22.74	24.19	26.81	21.81	21.77	22.33	1	ID1954	ID1954	wt																									21.275	0.2050609665441007
1.0	102.0	E6	ID1954-r2	0	C3	Plate 2	21.86	22.66	21.95	22.76	24.64	20.83	30.17	22.74	23.56	27.32	19.59	21.36	22.76	2	ID1954	ID1954	wt																									21.905	0.06363961030678918
2.0	49.0	C1	ID1954-r3		B1	Plate 1	21.9	22.53	21.78	22.62	24.62	20.76	31.0	22.73	24.0	28.14	28.63	23.25	22.0	3	ID1954	ID1954	wt																									21.84	0.08485281374238389
1.0	99.0	E3	ID1954-06-R05-r1	0.00	C2	Plate 1	21.22	23.83	21.58	23.77	24.41	20.52	27.72	23.75	23.67	24.12	21.76	22.45	22.26	1	ID1954-06-R05	ID1954	mutant	ID1954-06-R05	ID1954-06-R05	3.0	1954.0		ID1954	MNF-Jac-12	101.0	USA	43.5187		-86.1739	germany	24.4	53.8	53.9	153.58		False	ok	0	False	False		21.4	0.2545584412271567
1.0	150.0	G6	ID1954-06-R05-r2	0	D3	Plate 2	21.96	24.3	21.95	24.39	24.8	21.1	27.67	24.29	24.05	24.61	18.72	21.45	23.01	2	ID1954-06-R05	ID1954	mutant	ID1954-06-R05	ID1954-06-R05	3.0	1954.0		ID1954	MNF-Jac-12	101.0	USA	43.5187		-86.1739	germany	24.4	53.8	53.9	153.58		False	ok	0	False	False		21.955	0.007071067811866581
2.0	97.0	E1	ID1954-06-R05-r3		C1	Plate 1	21.62	24.11	21.51	24.16	24.98	21.07	28.14	24.12	24.0	25.48	28.18	22.6	22.16	3	ID1954-06-R05	ID1954	mutant	ID1954-06-R05	ID1954-06-R05	3.0	1954.0		ID1954	MNF-Jac-12	101.0	USA	43.5187		-86.1739	germany	24.4	53.8	53.9	153.58		False	ok	0	False	False		21.565	0.07778174593051983
1.0	147.0	G3	ID1954-10-R05-r1	0.00	D2	Plate 1	20.98	23.43	21.1	23.42	24.26	20.45	27.35	23.41	23.2	23.72	20.0	22.22	22.45	1	ID1954-10-R05	ID1954	mutant	ID1954-10-R05	ID1954-10-R05	3.0	1954.0		ID1954	MNF-Jac-12	101.0	USA	43.5187		-86.1739	germany	21.2	89.1	53.9	153.58		False	ok	0	False	False		21.04	0.0848528137423864
1.0	198.0	I6	ID1954-10-R05-r2	0	E3	Plate 2	22.28	23.72	22.31	23.75	24.67	21.2	26.47	23.75	23.69	24.43	19.64	22.02	23.15	2	ID1954-10-R05	ID1954	mutant	ID1954-10-R05	ID1954-10-R05	3.0	1954.0		ID1954	MNF-Jac-12	101.0	USA	43.5187		-86.1739	germany	21.2	89.1	53.9	153.58		False	ok	0	False	False		22.295	0.021213203435594716
2.0	145.0	G1	ID1954-10-R05-r3		D1	Plate 1	22.12	23.58	22.05	23.63	24.85	20.88	27.37	23.81	24.0	25.6	27.93	22.83	22.22	3	ID1954-10-R05	ID1954	mutant	ID1954-10-R05	ID1954-10-R05	3.0	1954.0		ID1954	MNF-Jac-12	101.0	USA	43.5187		-86.1739	germany	21.2	89.1	53.9	153.58		False	ok	0	False	False		22.085	0.049497474683058526
1.0	195.0	I3	ID2016-r1	0.00	E2	Plate 1	21.35	22.04	21.45	22.08	24.53	20.76	28.97	22.2	22.72	27.33	20.19	21.89	22.98	1	ID2016	ID2016	wt																									21.4	0.07071067811865325
1.0	246.0	K6	ID2016-r2	0	F3	Plate 2	21.08	22.4	21.04	22.38	25.13	21.1	30.97	22.53	23.11	28.23	19.33	21.7	24.2	2	ID2016	ID2016	wt																									21.06	0.028284271247461298
2.0	193.0	I1	ID2016-r3		E1	Plate 1	21.7	22.27	21.48	22.27	25.14	21.25	30.5	22.52	23.0	29.43	29.0	24.32	24.16	3	ID2016	ID2016	wt																									21.59	0.15556349186103965
1.0	243.0	K3	ID2016-03-R05-r1	0.00	F2	Plate 1	21.5	23.75	21.7	23.81	24.71	21.02	26.25	23.89	22.63	23.75	21.76	21.51	22.6	1	ID2016-03-R05	ID2016	mutant	ID2016-03-R05	ID2016-03-R05	3.0	2016.0		ID2016	MNF-Pin-39	69.75	USA	43.5356		-86.1788	admixed	18.8	81.6	41.9	162.21		False	ok	0	False	False		21.6	0.141421356237309
1.0	294.0	M6	ID2016-03-R05-r2	0	G3	Plate 2	21.96	23.51	22.14	23.52	25.05	21.09	26.57	23.51	21.78	24.19	21.63	22.26	22.92	2	ID2016-03-R05	ID2016	mutant	ID2016-03-R05	ID2016-03-R05	3.0	2016.0		ID2016	MNF-Pin-39	69.75	USA	43.5356		-86.1788	admixed	18.8	81.6	41.9	162.21		False	ok	0	False	False		22.05	0.12727922061357835
2.0	241.0	K1	ID2016-03-R05-r3		F1	Plate 1	21.64	23.74	21.73	23.64	25.1	21.07	26.7	23.66	23.0	25.13	27.0	23.03	22.47	3	ID2016-03-R05	ID2016	mutant	ID2016-03-R05	ID2016-03-R05	3.0	2016.0		ID2016	MNF-Pin-39	69.75	USA	43.5356		-86.1788	admixed	18.8	81.6	41.9	162.21		False	ok	0	False	False		21.685000000000002	0.06363961030678918
1.0	291.0	M3	ID2171-r1	0.00	G2	Plate 1	20.89	23.17	21.03	23.11	24.87	20.4	28.88	23.16	24.16	25.68	22.23	22.13	23.1	1	ID2171	ID2171	wt																									20.96	0.09899494936611705
1.0	342.0	O6	ID2171-r2	0	H3	Plate 2	22.21	23.74	22.12	23.83	26.44	22.06	29.56	23.77	23.09	26.22	24.37	25.44	25.51	2	ID2171	ID2171	wt																									22.165	0.06363961030678918
2.0	289.0	M1	ID2171-r3		G1	Plate 1	21.6	23.33	21.62	23.16	25.03	20.57	28.41	23.43	23.0	26.24	29.82	24.34	23.45	3	ID2171	ID2171	wt																									21.61	0.014142135623730649
1.0	8.0	A8	ID2171-08-R03-r2	0	A4	Plate 2	22.22	25.6	22.37	25.52	26.12	22.0	27.58	25.17	22.76	24.31	24.1	24.75	24.95	2	ID2171-08-R03	ID2171	mutant	ID2171-08-R03	ID2171-08-R03	3.0	2171.0		ID2171	Paw-26	82.5	USA	42.148		-86.431	germany	21.0	34.7	43.6	85.08		False	ok	0	False	False		22.295	0.10606601717798363
1.0	339.0	O3	ID2171-08-R03-r1	0.00	H2	Plate 1	22.27	25.22	22.45	25.24	27.05	25.29	30.29	24.89	32.25	24.7	24.05	25.54	25.36	1	ID2171-08-R03	ID2171	mutant	ID2171-08-R03	ID2171-08-R03	3.0	2171.0		ID2171	Paw-26	82.5	USA	42.148		-86.431	germany	21.0	34.7	43.6	85.08		False	ok	0	False	False		22.36	0.12727922061357835
2.0	337.0	O1	ID2171-08-R03-r3		H1	Plate 1	22.03	25.15	21.95	25.11	25.16	20.59	26.67	25.07	24.0	24.54	27.88	21.93	23.41	3	ID2171-08-R03	ID2171	mutant	ID2171-08-R03	ID2171-08-R03	3.0	2171.0		ID2171	Paw-26	82.5	USA	42.148		-86.431	germany	21.0	34.7	43.6	85.08		False	ok	0	False	False		21.990000000000002	0.05656854249492511
1.0	5.0	A5	ID2171-21-R05-r1	0	A3	Plate 1	20.67	24.4	20.97	24.42	24.8	20.43	26.55	24.2	23.24	23.09	24.08	23.78	23.66	1	ID2171-21-R05	ID2171	mutant	ID2171-21-R05	ID2171-21-R05	3.0	2171.0		ID2171	Paw-26	82.5	USA	42.148		-86.431	germany	21.3	30.8	43.6	85.08		False	ok	0	False	False		20.82	0.21213203435596223
1.0	56.0	C8	ID2171-21-R05-r2	0	B4	Plate 2	21.97	24.96	22.05	25.09	25.65	21.09	26.36	24.9	22.43	24.06	22.14	23.05	24.5	2	ID2171-21-R05	ID2171	mutant	ID2171-21-R05	ID2171-21-R05	3.0	2171.0		ID2171	Paw-26	82.5	USA	42.148		-86.431	germany	21.3	30.8	43.6	85.08		False	ok	0	False	False		22.009999999999998	0.05656854249492511
2.0	3.0	A3	ID2171-21-R05-r3		A2	Plate 1	21.77	24.82	21.62	25.01	24.93	20.74	26.71	24.89	24.0	24.58	28.93	22.81	23.81	3	ID2171-21-R05	ID2171	mutant	ID2171-21-R05	ID2171-21-R05	3.0	2171.0		ID2171	Paw-26	82.5	USA	42.148		-86.431	germany	21.3	30.8	43.6	85.08		False	ok	0	False	False		21.695	0.10606601717798111
1.0	53.0	C5	ID4807-r1	0	B3	Plate 1	20.76	23.18	21.05	23.17	24.79	20.36	30.44	23.0	22.72	26.84	24.17	23.41	21.94	1	ID4807	ID4807	wt																									20.905	0.2050609665440982
1.0	104.0	E8	ID4807-r2	0	C4	Plate 2	21.74	23.07	21.86	23.1	25.15	21.25	30.13	22.84	22.23	27.15	24.07	25.31	22.52	2	ID4807	ID4807	wt																									21.799999999999997	0.0848528137423864
2.0	51.0	C3	ID4807-r3		B2	Plate 1	21.83	23.47	21.67	23.62	25.21	20.62	29.78	23.26	23.0	27.15	31.3	24.08	22.55	3	ID4807	ID4807	wt																									21.75	0.11313708498984519
1.0	101.0	E5	ID4807-02-R05-r1	0	C3	Plate 1	20.44	30.76	20.73	30.74	24.36	20.15	26.49	30.6	23.26	23.16	22.09	22.14	21.97	1	ID4807-02-R05	ID4807	mutant	ID4807-02-R05	ID4807-02-R05	1.0	4807.0		ID4807	UKSW06-207	87.5	UK	50.4		-4.9	western_europe	22.1	1.0	102.5	88.8		True	0	0	False	False		20.585	0.2050609665440982
1.0	152.0	G8	ID4807-02-R05-r2	0	D4	Plate 2	21.76	29.98	21.91	30.11	25.05	20.84	26.67	29.41	21.83	23.21	22.82	24.76	22.53	2	ID4807-02-R05	ID4807	mutant	ID4807-02-R05	ID4807-02-R05	1.0	4807.0		ID4807	UKSW06-207	87.5	UK	50.4		-4.9	western_europe	22.1	1.0	102.5	88.8		True	0	0	False	False		21.835	0.10606601717798111
2.0	99.0	E3	ID4807-02-R05-r3		C2	Plate 1	21.81	29.01	21.6	29.17	25.1	20.42	26.1	28.9	23.0	23.41	30.14	24.2	22.49	3	ID4807-02-R05	ID4807	mutant	ID4807-02-R05	ID4807-02-R05	1.0	4807.0		ID4807	UKSW06-207	87.5	UK	50.4		-4.9	western_europe	22.1	1.0	102.5	88.8		True	0	0	False	False		21.705	0.14849242404917307
1.0	149.0	G5	ID4807-14-R03-r1	0	D3	Plate 1	21.06	26.25	21.19	26.26	24.58	20.33	27.06	28.55	22.8	23.4	22.85	24.05	22.29	1	ID4807-14-R03	ID4807	mutant	ID4807-14-R03	ID4807-14-R03	1.0	4807.0		ID4807	UKSW06-207	87.5	UK	50.4		-4.9	western_europe	21.3	7.8	102.5	88.8		True	largedel	0	False	True		21.125	0.09192388155425299
1.0	200.0	I8	ID4807-14-R03-r2	0	E4	Plate 2	21.52	26.8	21.71	26.72	25.1	20.92	26.55	31.83	21.55	23.25	23.48	25.2	23.06	2	ID4807-14-R03	ID4807	mutant	ID4807-14-R03	ID4807-14-R03	1.0	4807.0		ID4807	UKSW06-207	87.5	UK	50.4		-4.9	western_europe	21.3	7.8	102.5	88.8		True	largedel	0	False	True		21.615000000000002	0.13435028842544494
2.0	147.0	G3	ID4807-14-R03-r3		D2	Plate 1	21.78	27.16	21.63	27.18	25.39	21.11	26.6	29.25	22.0	23.76	29.69	24.06	23.31	3	ID4807-14-R03	ID4807	mutant	ID4807-14-R03	ID4807-14-R03	1.0	4807.0		ID4807	UKSW06-207	87.5	UK	50.4		-4.9	western_europe	21.3	7.8	102.5	88.8		True	largedel	0	False	True		21.705	0.10606601717798363
1.0	197.0	I5	ID5151-r1	0	E3	Plate 1	21.05	21.85	21.24	21.91	24.53	20.37	31.16	22.05	22.86	28.2	19.29	20.97	24.04	1	ID5151	ID5151	wt																									21.145	0.13435028842544242
1.0	248.0	K8	ID5151-r2	0	F4	Plate 2	21.22	21.9	21.25	22.03	24.99	20.98	32.46	22.16	21.58	28.65	21.58	22.75	24.7	2	ID5151	ID5151	wt																									21.235	0.02121320343559723
2.0	195.0	I3	ID5151-r3		E2	Plate 1	21.54	22.34	21.37	22.44	25.48	21.4	32.29	22.45	24.0	29.77	27.98	23.7	24.74	3	ID5151	ID5151	wt																									21.455	0.12020815280171177
1.0	245.0	K5	ID5151-11-R04-r1	0	F3	Plate 1	20.91	25.19	20.98	25.15	24.37	20.42	27.99	24.9	22.26	24.08	22.37	22.95	23.15	1	ID5151-11-R04	ID5151	mutant	ID5151-11-R04	ID5151-11-R04	4.0	5151.0		ID5151	UKSE06-325	73.67	UK	52.2		-1.7	admixed	26.6	17.9	49.3	169.26		False	0	ok	False	False		20.945	0.049497474683058526
1.0	296.0	M8	ID5151-11-R04-r2	0	G4	Plate 2	21.45	25.86	21.46	26.13	25.2	21.24	28.52	25.54	22.43	24.31	22.89	24.59	24.18	2	ID5151-11-R04	ID5151	mutant	ID5151-11-R04	ID5151-11-R04	4.0	5151.0		ID5151	UKSE06-325	73.67	UK	52.2		-1.7	admixed	26.6	17.9	49.3	169.26		False	0	ok	False	False		21.455	0.007071067811866581
2.0	243.0	K3	ID5151-11-R04-r3		F2	Plate 1	22.53	25.6	21.65	25.65	25.1	21.12	28.3	25.27	23.0	24.88	28.68	24.16	23.33	3	ID5151-11-R04	ID5151	mutant	ID5151-11-R04	ID5151-11-R04	4.0	5151.0		ID5151	UKSE06-325	73.67	UK	52.2		-1.7	admixed	26.6	17.9	49.3	169.26		False	0	ok	False	False		22.09	0.6222539674441636
1.0	293.0	M5	ID5741-r1	0	G3	Plate 1	20.83	21.8	20.84	21.9	24.02	20.35	37.64	22.06	23.1	27.93	21.75	21.18	24.32	1	ID5741	ID5741	wt																									20.835	0.007071067811866581
1.0	344.0	O8	ID5741-r2	0	H4	Plate 2	21.1	22.22	21.22	22.22	24.53	20.93	35.24	22.29	24.16	28.06	22.76	23.79	25.46	2	ID5741	ID5741	wt																									21.16	0.08485281374238389
2.0	291.0	M3	ID5741-r3		G2	Plate 1	21.44	22.33	21.39	22.41	25.24	21.37	34.62	22.44	24.0	29.48	31.37	24.67	24.63	3	ID5741	ID5741	wt																									21.415	0.03535533905932788
1.0	10.0	A10	ID5741-02-R03-r2	0	A5	Plate 2	21.91	24.21	22.05	24.2	25.23	21.65	30.32	24.24	24.54	26.76	22.02	22.77	24.07	2	ID5741-02-R03	ID5741	mutant	ID5741-02-R03	ID5741-02-R03	3.0	5741.0		ID5741	UKID36	88.5	UK	56.6		-4.1	western_europe	37.0	58.8	52.8	146.08		False	ok	0	False	False		21.98	0.09899494936611705
1.0	341.0	O5	ID5741-02-R03-r1	0	H3	Plate 1	20.13	23.05	20.36	22.98	24.01	19.98	29.39	22.99	22.97	25.45	22.13	21.48	22.34	1	ID5741-02-R03	ID5741	mutant	ID5741-02-R03	ID5741-02-R03	3.0	5741.0		ID5741	UKID36	88.5	UK	56.6		-4.1	western_europe	37.0	58.8	52.8	146.08		False	ok	0	False	False		20.244999999999997	0.16263455967290624
2.0	339.0	O3	ID5741-02-R03-r3		H2	Plate 1	21.55	23.54	21.41	23.54	24.39	20.51	29.56	23.65	23.0	26.93	29.16	22.92	22.91	3	ID5741-02-R03	ID5741	mutant	ID5741-02-R03	ID5741-02-R03	3.0	5741.0		ID5741	UKID36	88.5	UK	56.6		-4.1	western_europe	37.0	58.8	52.8	146.08		False	ok	0	False	False		21.48	0.09899494936611705
1.0	7.0	A7	ID5741-04-R01-r1	0	A4	Plate 1	21.04	23.81	21.15	23.8	24.44	20.55	30.44	23.7	22.57	25.42	22.42	23.24	23.4	1	ID5741-04-R01	ID5741	mutant	ID5741-04-R01	ID5741-04-R01	3.0	5741.0		ID5741	UKID36	88.5	UK	56.6		-4.1	western_europe	37.2	54.4	52.8	146.08		False	ok	0	False	False		21.095	0.07778174593051983
1.0	58.0	C10	ID5741-04-R01-r2	0	B5	Plate 2	21.65	23.9	21.82	23.98	24.7	21.24	30.88	23.93	23.25	26.29	22.02	22.66	23.14	2	ID5741-04-R01	ID5741	mutant	ID5741-04-R01	ID5741-04-R01	3.0	5741.0		ID5741	UKID36	88.5	UK	56.6		-4.1	western_europe	37.2	54.4	52.8	146.08		False	ok	0	False	False		21.735	0.12020815280171429
1.0	55.0	C7	ID6086-r1	0	B4	Plate 1	20.78	21.43	20.9	21.54	24.07	20.23	30.5	21.58	22.67	27.23	19.18	20.69	23.19	1	ID6086	ID6086	wt																									20.84	0.08485281374238389
1.0	106.0	E10	ID6086-r2	0	C5	Plate 2	21.19	21.6	21.21	21.6	24.62	21.06	31.49	21.78	22.53	27.79	21.97	23.34	25.0	2	ID6086	ID6086	wt																									21.200000000000003	0.014142135623730649
2.0	53.0	C5	ID6086-r3		B3	Plate 1	21.17	21.93	21.12	21.9	25.11	21.14	31.75	21.86	24.0	28.12	30.58	23.75	24.0	3	ID6086	ID6086	wt																									21.145000000000003	0.03535533905932788
1.0	103.0	E7	ID6086-01-R04-r1	0	C4	Plate 1	21.39	23.83	21.63	23.81	24.08	20.38	26.22	23.64	22.4	23.05	22.17	23.09	23.02	1	ID6086-01-R04	ID6086	mutant	ID6086-01-R04	ID6086-01-R04	2.0	6086.0		ID6086	Sr:3	100.75	SWE	58.9		11.2	admixed	28.5	59.0	102.5	194.45		False	ok	ok	False	False		21.509999999999998	0.1697056274847703
1.0	154.0	G10	ID6086-01-R04-r2	0	D5	Plate 2	22.05	24.42	22.1	24.44	24.85	21.23	26.85	24.26	22.52	23.88	22.15	23.95	24.15	2	ID6086-01-R04	ID6086	mutant	ID6086-01-R04	ID6086-01-R04	2.0	6086.0		ID6086	Sr:3	100.75	SWE	58.9		11.2	admixed	28.5	59.0	102.5	194.45		False	ok	ok	False	False		22.075000000000003	0.03535533905932788
2.0	101.0	E5	ID6086-01-R04-r3		C3	Plate 1	21.46	23.68	21.34	23.7	24.49	20.62	26.34	23.73	23.0	24.38	28.8	23.12	21.84	3	ID6086-01-R04	ID6086	mutant	ID6086-01-R04	ID6086-01-R04	2.0	6086.0		ID6086	Sr:3	100.75	SWE	58.9		11.2	admixed	28.5	59.0	102.5	194.45		False	ok	ok	False	False		21.4	0.0848528137423864
1.0	151.0	G7	ID6086-07-R03-r1	0	D4	Plate 1	21.38	23.01	21.6	22.95	24.18	20.58	26.94	22.89	22.24	23.68	22.15	23.21	23.04	1	ID6086-07-R03	ID6086	mutant	ID6086-07-R03	ID6086-07-R03	3.0	6086.0		ID6086	Sr:3	100.75	SWE	58.9		11.2	admixed	33.9	121.2	102.5	194.45		False	ok	0	False	False		21.490000000000002	0.15556349186104218
1.0	202.0	I10	ID6086-07-R03-r2	0	E5	Plate 2	21.98	23.04	22.04	23.09	24.61	21.15	27.53	23.09	21.85	24.43	21.53	22.65	23.73	2	ID6086-07-R03	ID6086	mutant	ID6086-07-R03	ID6086-07-R03	3.0	6086.0		ID6086	Sr:3	100.75	SWE	58.9		11.2	admixed	33.9	121.2	102.5	194.45		False	ok	0	False	False		22.009999999999998	0.042426406871191945
2.0	149.0	G5	ID6086-07-R03-r3		D3	Plate 1	21.86	23.1	21.68	23.09	24.72	20.87	27.9	23.19	22.0	25.69	29.72	24.15	22.52	3	ID6086-07-R03	ID6086	mutant	ID6086-07-R03	ID6086-07-R03	3.0	6086.0		ID6086	Sr:3	100.75	SWE	58.9		11.2	admixed	33.9	121.2	102.5	194.45		False	ok	0	False	False		21.77	0.12727922061357835
1.0	199.0	I7	ID6132-r1	0	E4	Plate 1	20.38	21.87	20.6	21.88	24.7	19.91	33.04	21.68	23.83	27.13	19.14	20.78	22.87	1	ID6132	ID6132	wt																									20.490000000000002	0.15556349186104218
1.0	250.0	K10	ID6132-r2	0	F5	Plate 2	21.53	21.78	21.32	21.85	25.2	20.98	33.57	22.15	20.69	26.35	17.0	19.7	25.15	2	ID6132	ID6132	wt																									21.425	0.1484924240491756
2.0	197.0	I5	ID6132-r3		E3	Plate 1	20.87	21.98	20.73	22.07	25.07	20.42	32.6	22.09	23.0	27.45	26.52	21.16	23.73	3	ID6132	ID6132	wt																									20.8	0.09899494936611705
1.0	295.0	M7	ID6132-01-R01-r1	0	G4	Plate 1	20.69	23.08	20.97	23.08	24.72	20.29	28.69	23.14	23.16	25.11	22.17	23.31	23.09	1	ID6132-01-R01	ID6132	mutant	ID6132-01-R01	ID6132-01-R01	4.0	6132.0		ID6132	T790	102.5	SWE	55.8386		13.3186	south_sweden	40.9	61.2	88.0	154.27		False	ANN LOW	ok	False	False		20.83	0.19798989873223158
1.0	346.0	O10	ID6132-01-R01-r2	0	H5	Plate 2	21.51	23.65	21.51	23.68	25.61	21.08	29.67	23.6	22.45	24.93	21.11	22.44	24.81	2	ID6132-01-R01	ID6132	mutant	ID6132-01-R01	ID6132-01-R01	4.0	6132.0		ID6132	T790	102.5	SWE	55.8386		13.3186	south_sweden	40.9	61.2	88.0	154.27		False	ANN LOW	ok	False	False		21.51	0.0
2.0	293.0	M5	ID6132-01-R01-r3		G3	Plate 1	20.82	23.15	20.73	23.2	25.07	20.65	29.33	23.32	23.0	25.19	29.03	23.37	23.29	3	ID6132-01-R01	ID6132	mutant	ID6132-01-R01	ID6132-01-R01	4.0	6132.0		ID6132	T790	102.5	SWE	55.8386		13.3186	south_sweden	40.9	61.2	88.0	154.27		False	ANN LOW	ok	False	False		20.775	0.06363961030678918
1.0	247.0	K7	ID6132-05-R01-r1	0	F4	Plate 1	21.05	22.9	21.09	22.93	24.67	20.33	29.54	23.04	23.67	25.35	20.03	21.97	22.68	1	ID6132-05-R01	ID6132	mutant	ID6132-05-R01	ID6132-05-R01	3.0	6132.0		ID6132	T790	102.5	SWE	55.8386		13.3186	south_sweden	41.2	67.3	88.0	154.27		False	ok	0	False	False		21.07	0.028284271247461298
1.0	298.0	M10	ID6132-05-R01-r2	0	G5	Plate 2	21.17	23.12	21.22	23.19	25.32	20.6	28.68	23.17	21.17	24.34	37.72	21.65	23.8	2	ID6132-05-R01	ID6132	mutant	ID6132-05-R01	ID6132-05-R01	3.0	6132.0		ID6132	T790	102.5	SWE	55.8386		13.3186	south_sweden	41.2	67.3	88.0	154.27		False	ok	0	False	False		21.195	0.03535533905932537
2.0	245.0	K5	ID6132-05-R01-r3		F3	Plate 1	24.09	26.86	24.07	26.75	28.54	24.13	33.46	26.66	28.0	28.58	31.08	25.91	27.21	3	ID6132-05-R01	ID6132	mutant	ID6132-05-R01	ID6132-05-R01	3.0	6132.0		ID6132	T790	102.5	SWE	55.8386		13.3186	south_sweden	41.2	67.3	88.0	154.27		False	ok	0	False	False		24.08	0.014142135623730649
1.0	12.0	A12	ID6133-r2	0	A6	Plate 2	21.74	22.06	21.85	22.04	25.28	21.24	33.71	22.01	21.03	27.72	18.42	20.5	25.31	2	ID6133	ID6133	wt																									21.795	0.07778174593052234
1.0	343.0	O7	ID6133-r1	0	H4	Plate 1	20.41	21.47	20.58	21.48	24.35	20.35	32.62	21.47	22.28	27.28	18.4	19.25	23.56	1	ID6133	ID6133	wt																									20.494999999999997	0.12020815280171177
2.0	341.0	O5	ID6133-r3		H3	Plate 1	21.1	21.66	20.93	21.61	24.65	20.65	33.15	21.71	23.0	28.2	26.97	21.46	24.14	3	ID6133	ID6133	wt																									21.015	0.12020815280171429
1.0	57.0	C9	ID6133-01-R05-r1	0	B5	Plate 1	20.66	23.09	20.88	23.09	24.19	20.36	27.33	23.11	23.11	24.82	21.13	21.0	23.18	1	ID6133-01-R05	ID6133	mutant	ID6133-01-R05	ID6133-01-R05	3.0	6133.0		ID6133	T800	91.75	SWE	55.8364		13.2906	south_sweden	29.1	68.8	63.3	195.62		False	ok	0	False	False		20.77	0.15556349186103965
1.0	108.0	E12	ID6133-01-R05-r2	0	C6	Plate 2	21.03	23.32	21.21	23.34	24.54	20.44	27.38	23.22	20.65	24.07	21.52	22.03	24.24	2	ID6133-01-R05	ID6133	mutant	ID6133-01-R05	ID6133-01-R05	3.0	6133.0		ID6133	T800	91.75	SWE	55.8364		13.2906	south_sweden	29.1	68.8	63.3	195.62		False	ok	0	False	False		21.12	0.12727922061357835
2.0	55.0	C7	ID6133-01-R05-r3		B4	Plate 1	21.47	23.24	21.39	23.24	24.72	20.9	28.18	23.24	23.0	26.0	27.88	22.36	23.06	3	ID6133-01-R05	ID6133	mutant	ID6133-01-R05	ID6133-01-R05	3.0	6133.0		ID6133	T800	91.75	SWE	55.8364		13.2906	south_sweden	29.1	68.8	63.3	195.62		False	ok	0	False	False		21.43	0.056568542494922595
1.0	9.0	A9	ID6133-07-R03-r1	0	A5	Plate 1	21.04	24.94	21.16	24.8	24.66	20.94	28.1	35.81	24.09	24.33	20.09	21.08	23.5	1	ID6133-07-R03	ID6133	mutant	ID6133-07-R03	ID6133-07-R03	1.0	6133.0		ID6133	T800	91.75	SWE	55.8364		13.2906	south_sweden	31.8	27.4	63.3	195.62		True	largedel	ok	False	False		21.1	0.0848528137423864
1.0	60.0	C12	ID6133-07-R03-r2	0	B6	Plate 2	21.57	24.8	21.75	24.81	25.03	21.07	27.68	33.69	21.38	23.38	19.18	21.11	24.3	2	ID6133-07-R03	ID6133	mutant	ID6133-07-R03	ID6133-07-R03	1.0	6133.0		ID6133	T800	91.75	SWE	55.8364		13.2906	south_sweden	31.8	27.4	63.3	195.62		True	largedel	ok	False	False		21.66	0.12727922061357835
1.0	105.0	E9	ID6136-r1	0	C5	Plate 1	20.41	21.76	20.65	21.71	24.24	20.05	32.73	21.82	22.81	27.09	18.13	20.27	23.38	1	ID6136	ID6136	wt																									20.53	0.1697056274847703
1.0	156.0	G12	ID6136-r2	0	D6	Plate 2	21.71	22.09	21.87	22.17	24.8	20.86	33.67	22.12	22.26	28.42	19.29	21.39	23.26	2	ID6136	ID6136	wt																									21.79	0.1131370849898477
2.0	103.0	E7	ID6136-r3		C4	Plate 1	21.28	21.7	21.16	21.7	24.45	20.57	31.1	21.94	23.0	28.56	25.09	20.41	22.88	3	ID6136	ID6136	wt																									21.22	0.0848528137423864
1.0	153.0	G9	ID6136-02-R05-r1	0	D5	Plate 1	20.73	23.56	21.01	23.62	24.37	20.27	28.72	23.55	23.18	24.55	18.59	20.43	23.05	1	ID6136-02-R05	ID6136	mutant	ID6136-02-R05	ID6136-02-R05	3.0	6136.0		ID6136	T840	84.5	SWE	55.9336		13.5519	south_sweden	34.4	52.9	86.7	190.24		False	ok	0	False	False		20.87	0.1979898987322341
1.0	204.0	I12	ID6136-02-R05-r2	0	E6	Plate 2	21.14	23.89	21.19	24.01	24.65	20.55	28.32	24.01	22.83	24.89	19.79	22.18	23.93	2	ID6136-02-R05	ID6136	mutant	ID6136-02-R05	ID6136-02-R05	3.0	6136.0		ID6136	T840	84.5	SWE	55.9336		13.5519	south_sweden	34.4	52.9	86.7	190.24		False	ok	0	False	False		21.165	0.03535533905932788
2.0	151.0	G7	ID6136-02-R05-r3		D4	Plate 1	21.79	23.76	21.57	23.68	25.13	20.56	27.33	23.75	23.0	26.19	27.34	22.94	23.0	3	ID6136-02-R05	ID6136	mutant	ID6136-02-R05	ID6136-02-R05	3.0	6136.0		ID6136	T840	84.5	SWE	55.9336		13.5519	south_sweden	34.4	52.9	86.7	190.24		False	ok	0	False	False		21.68	0.15556349186103965
1.0	201.0	I9	ID6136-15-R04-r1	0	E5	Plate 1	20.19	24.09	20.49	24.08	23.73	19.87	28.62	23.72	23.18	24.58	21.59	21.01	21.99	1	ID6136-15-R04	ID6136	mutant	ID6136-15-R04	ID6136-15-R04	3.0	6136.0		ID6136	T840	84.5	SWE	55.9336		13.5519	south_sweden	31.2	31.3	86.7	190.24		False	ok	0	False	False		20.34	0.21213203435596223
1.0	252.0	K12	ID6136-15-R04-r2	0	F6	Plate 2	21.99	24.79	22.07	24.84	24.75	20.94	28.47	24.5	22.8	24.81	22.06	23.27	23.49	2	ID6136-15-R04	ID6136	mutant	ID6136-15-R04	ID6136-15-R04	3.0	6136.0		ID6136	T840	84.5	SWE	55.9336		13.5519	south_sweden	31.2	31.3	86.7	190.24		False	ok	0	False	False		22.03	0.05656854249492511
2.0	199.0	I7	ID6136-15-R04-r3		E4	Plate 1	22.88	26.11	22.62	26.05	26.19	22.41	29.6	25.53	25.0	26.23	27.82	24.45	25.02	3	ID6136-15-R04	ID6136	mutant	ID6136-15-R04	ID6136-15-R04	3.0	6136.0		ID6136	T840	84.5	SWE	55.9336		13.5519	south_sweden	31.2	31.3	86.7	190.24		False	ok	0	False	False		22.75	0.18384776310850096
1.0	249.0	K9	ID6138-r1	0	F5	Plate 1	20.53	22.17	20.96	22.2	24.51	20.03	32.2	22.2	22.46	25.59	19.02	20.16	22.54	1	ID6138	ID6138	wt																									20.745	0.30405591591021525
1.0	300.0	M12	ID6138-r2	0	G6	Plate 2	21.05	22.2	21.07	22.24	25.38	20.31	33.94	22.31	21.7	25.91	18.95	21.12	24.18	2	ID6138	ID6138	wt																									21.060000000000002	0.014142135623730649
2.0	247.0	K7	ID6138-r3		F4	Plate 1	20.99	22.62	21.01	22.56	25.03	20.59	32.49	22.7	23.0	26.54	26.12	21.21	23.91	3	ID6138	ID6138	wt																									21.0	0.014142135623733162
1.0	14.0	A14	ID6138-07-R03-r2	0	A7	Plate 2	22.1	25.07	22.22	25.08	25.63	21.21	29.27	25.07	22.02	25.17	21.81	22.8	23.25	2	ID6138-07-R03	ID6138	mutant	ID6138-07-R03	ID6138-07-R03	3.0	6138.0		ID6138	T860	90.75	SWE	55.9403		13.5511	south_sweden	33.2	30.6	52.2	112.55		False	ok	0	False	False		22.16	0.08485281374238389
1.0	345.0	O9	ID6138-07-R03-r1	0	H5	Plate 1	20.63	23.82	20.75	23.76	24.52	20.28	28.94	24.22	21.84	24.31	18.77	20.5	22.66	1	ID6138-07-R03	ID6138	mutant	ID6138-07-R03	ID6138-07-R03	3.0	6138.0		ID6138	T860	90.75	SWE	55.9403		13.5511	south_sweden	33.2	30.6	52.2	112.55		False	ok	0	False	False		20.689999999999998	0.0848528137423864
2.0	343.0	O7	ID6138-07-R03-r3		H4	Plate 1	21.57	25.47	21.44	25.51	26.09	21.77	31.54	25.33	26.0	25.36	28.17	22.2	24.02	3	ID6138-07-R03	ID6138	mutant	ID6138-07-R03	ID6138-07-R03	3.0	6138.0		ID6138	T860	90.75	SWE	55.9403		13.5511	south_sweden	33.2	30.6	52.2	112.55		False	ok	0	False	False		21.505000000000003	0.09192388155425048
1.0	348.0	O12	ID6138-09-R04-r2	0	H6	Plate 2	21.67	25.7	21.81	25.59	25.05	20.48	29.1	28.23	22.35	23.72	21.54	22.06	22.58	2	ID6138-09-R04	ID6138	mutant	ID6138-09-R04	ID6138-09-R04	1.0	6138.0		ID6138	T860	90.75	SWE	55.9403		13.5511	south_sweden	30.6	13.9	52.2	112.55		True	largedel	0	False	False		21.740000000000002	0.09899494936611455
2.0	295.0	M7	ID6138-09-R04-r3		G4	Plate 1	21.22	26.34	21.12	26.31	25.16	20.79	30.59	29.75	24.0	24.42	26.88	22.12	22.98	3	ID6138-09-R04	ID6138	mutant	ID6138-09-R04	ID6138-09-R04	1.0	6138.0		ID6138	T860	90.75	SWE	55.9403		13.5511	south_sweden	30.6	13.9	52.2	112.55		True	largedel	0	False	False		21.17	0.07071067811865325
1.0	11.0	A11	ID6413-r1	0	A6	Plate 1	20.71	21.79	21.03	21.68	24.39	20.13	31.63	21.73	24.12	28.62	18.54	19.71	24.22	1	ID6413	ID6413	wt																									20.87	0.2262741699796954
1.0	62.0	C14	ID6413-r2	0	B7	Plate 2	20.67	21.61	20.82	21.68	24.32	20.33	33.54	21.73	23.2	28.26	18.15	20.36	24.14	2	ID6413	ID6413	wt																									20.745	0.10606601717798111
1.0	59.0	C11	ID6413-10-R05-r1	0	B6	Plate 1	20.41	33.74	20.63	33.26	23.8	19.66	26.35	31.15	22.45	22.76	19.13	20.63	22.33	1	ID6413-10-R05	ID6413	mutant	ID6413-10-R05	ID6413-10-R05	1.0	6413.0		ID6413	Ull3-4	95.0	SWE	56.06		13.97	south_sweden	21.8	2.6	63.4	159.52		True	largedel	0	True	False		20.52	0.15556349186103965
1.0	110.0	E14	ID6413-10-R05-r2	0	C7	Plate 2	21.22	32.72	21.37	33.23	24.43	20.61	27.08	31.34	22.63	23.1	19.64	21.52	22.5	2	ID6413-10-R05	ID6413	mutant	ID6413-10-R05	ID6413-10-R05	1.0	6413.0		ID6413	Ull3-4	95.0	SWE	56.06		13.97	south_sweden	21.8	2.6	63.4	159.52		True	largedel	0	True	False		21.295	0.10606601717798363
2.0	57.0	C9	ID6413-10-R05-r3		B5	Plate 1	21.25	26.41	21.15	26.49	24.29	20.21	27.28	26.6	23.0	23.98	27.19	21.74	21.94	3	ID6413-10-R05	ID6413	mutant	ID6413-10-R05	ID6413-10-R05	1.0	6413.0		ID6413	Ull3-4	95.0	SWE	56.06		13.97	south_sweden	21.8	2.6	63.4	159.52		True	largedel	0	True	False		21.2	0.07071067811865576
1.0	158.0	G14	ID6413-12-R05-r2	0	D7	Plate 2	21.18	33.28	21.42	34.07	24.56	20.53	26.35	31.39	22.62	22.91	21.93	23.03	22.09	2	ID6413-12-R05	ID6413	mutant	ID6413-12-R05	ID6413-12-R05	1.0	6413.0		ID6413	Ull3-4	95.0	SWE	56.06		13.97	south_sweden	20.8	3.4	63.4	159.52		True	largedel	0	False	False		21.3	0.1697056274847728
2.0	105.0	E9	ID6413-12-R05-r3		C5	Plate 1	21.2	26.58	21.14	26.63	24.27	20.25	27.25	26.63	23.0	24.44	26.48	21.32	21.74	3	ID6413-12-R05	ID6413	mutant	ID6413-12-R05	ID6413-12-R05	1.0	6413.0		ID6413	Ull3-4	95.0	SWE	56.06		13.97	south_sweden	20.8	3.4	63.4	159.52		True	largedel	0	False	False		21.17	0.042426406871191945
1.0	155.0	G11	ID6990-r1	0	D6	Plate 1	21.17	22.03	21.36	22.06	24.47	20.32	33.52	21.98	23.72	29.9	22.03	23.4	23.41	1	ID6990	ID6990	wt																									21.265	0.13435028842544242
1.0	206.0	I14	ID6990-r2	0	E7	Plate 2	21.26	22.12	21.3	22.17	25.31	20.85	34.17	22.29	22.57	30.85	21.94	23.33	23.93	2	ID6990	ID6990	wt																									21.28	0.028284271247461298
2.0	153.0	G9	ID6990-r3		D5	Plate 1	21.18	21.86	21.03	22.0	24.6	20.38	32.04	22.12	23.0	29.62	27.27	23.46	22.72	3	ID6990	ID6990	wt																									21.105	0.10606601717798111
1.0	203.0	I11	ID6990-01-R05-r1	0	E6	Plate 1	21.11	31.22	21.3	31.18	24.33	20.16	26.93	30.61	23.24	25.59	22.17	23.24	22.4	1	ID6990-01-R05	ID6990	mutant	ID6990-01-R05	ID6680-01-R05	1.0	6990.0		ID6990	Amel-1	60.25	NED	53.448		5.73	admixed	24.4	1.1	81.3	166.24		True	ANN LOW	0	False	False		21.205	0.13435028842544494
1.0	254.0	K14	ID6990-01-R05-r2	0	F7	Plate 2	20.74	33.91	20.87	33.95	24.88	20.56	27.06	31.57	22.78	26.1	22.15	23.94	22.35	2	ID6990-01-R05	ID6990	mutant	ID6990-01-R05	ID6680-01-R05	1.0	6990.0		ID6990	Amel-1	60.25	NED	53.448		5.73	admixed	24.4	1.1	81.3	166.24		True	ANN LOW	0	False	False		20.805	0.09192388155425299
2.0	201.0	I9	ID6990-01-R05-r3		E5	Plate 1	21.1	27.53	20.83	27.53	24.31	20.11	26.81	27.65	23.0	26.04	27.08	23.89	22.03	3	ID6990-01-R05	ID6990	mutant	ID6990-01-R05	ID6680-01-R05	1.0	6990.0		ID6990	Amel-1	60.25	NED	53.448		5.73	admixed	24.4	1.1	81.3	166.24		True	ANN LOW	0	False	False		20.965	0.19091883092037004
1.0	251.0	K11	ID6990-08-R03-r1	0	F6	Plate 1	20.42	32.65	20.67	32.51	24.22	20.06	26.85	31.14	23.85	25.94	22.29	23.55	22.95	1	ID6990-08-R03	ID6990	mutant	ID6990-08-R03	ID6680-08-R03	1.0	6990.0		ID6990	Amel-1	60.25	NED	53.448		5.73	admixed	25.7	0.5	81.3	166.24		True	ok	0	True	True		20.545	0.1767766952966369
1.0	302.0	M14	ID6990-08-R03-r2	0	G7	Plate 2	20.9	31.73	21.05	31.95	25.04	20.59	27.19	30.53	23.45	26.05	22.46	23.44	23.14	2	ID6990-08-R03	ID6990	mutant	ID6990-08-R03	ID6680-08-R03	1.0	6990.0		ID6990	Amel-1	60.25	NED	53.448		5.73	admixed	25.7	0.5	81.3	166.24		True	ok	0	True	True		20.975	0.10606601717798363
2.0	249.0	K9	ID6990-08-R03-r3		F5	Plate 1	20.92	28.59	20.76	28.62	24.84	20.65	27.33	28.68	24.0	26.68	28.67	24.25	23.16	3	ID6990-08-R03	ID6990	mutant	ID6990-08-R03	ID6680-08-R03	1.0	6990.0		ID6990	Amel-1	60.25	NED	53.448		5.73	admixed	25.7	0.5	81.3	166.24		True	ok	0	True	True		20.840000000000003	0.1131370849898477
1.0	299.0	M11	ID7169-r1	0	G6	Plate 1	21.25	22.09	21.45	22.1	24.26	20.52	31.5	22.03	21.64	26.55	21.65	21.79	23.32	1	ID7169	ID7169	wt																									21.35	0.141421356237309
2.0	297.0	M9	ID7169-r3		G5	Plate 1	21.73	22.73	21.57	22.75	25.05	20.73	30.75	23.03	24.0	27.55	27.79	22.62	23.11	3	ID7169	ID7169	wt																									21.65	0.1131370849898477
1.0	16.0	A16	ID7169-04-R05-r2	0	A8	Plate 2	22.04	24.31	22.15	24.37	25.46	21.58	29.12	24.19	23.21	25.08	24.02	24.7	23.5	2	ID7169-04-R05	ID7169	mutant	ID7169-04-R05	ID7169-04-R05	3.0	7169.0		ID7169	Hh-0	78.25	GER	54.4175		9.88682	admixed	28.8	59.2	48.2	156.8		False	ok	0	False	False		22.095	0.07778174593051983
1.0	347.0	O11	ID7169-04-R05-r1	0	H6	Plate 1	21.15	23.52	21.2	23.42	24.31	20.44	28.48	23.46	23.9	24.74	21.46	22.18	23.39	1	ID7169-04-R05	ID7169	mutant	ID7169-04-R05	ID7169-04-R05	3.0	7169.0		ID7169	Hh-0	78.25	GER	54.4175		9.88682	admixed	28.8	59.2	48.2	156.8		False	ok	0	False	False		21.174999999999997	0.03535533905932788
2.0	345.0	O9	ID7169-04-R05-r3		H5	Plate 1	21.34	23.74	21.28	23.68	24.89	20.27	28.28	23.93	24.0	25.8	29.06	23.6	22.79	3	ID7169-04-R05	ID7169	mutant	ID7169-04-R05	ID7169-04-R05	3.0	7169.0		ID7169	Hh-0	78.25	GER	54.4175		9.88682	admixed	28.8	59.2	48.2	156.8		False	ok	0	False	False		21.310000000000002	0.042426406871191945
1.0	13.0	A13	ID7186-r1	0	A7	Plate 1	20.91	24.83	21.16	24.75	24.53	20.24	26.89	24.74	24.11	23.86	19.22	20.2	23.9	1	ID7186	ID7186	wt																									21.035	0.1767766952966369
1.0	64.0	C16	ID7186-r2	0	B8	Plate 2	21.19	25.24	21.25	25.19	24.72	20.93	26.54	25.23	23.17	23.52	21.59	22.41	24.66	2	ID7186	ID7186	wt																									21.22	0.042426406871191945
1.0	61.0	C13	ID7186-01-R01-r1	0	B7	Plate 1	20.27	30.2	20.5	30.23	24.1	19.76	25.71	30.18	23.47	22.58	18.66	20.25	22.95	1	ID7186-01-R01	ID7186	mutant	ID7186-01-R01	ID9075-01-R01	1.0	7186.0		ID7186	Kn-0	49.75	LTU	54.8969		23.8924	central_europe	14.5	0.4	20.3	20.11		True	0	0	False	False		20.384999999999998	0.16263455967290624
1.0	112.0	E16	ID7186-01-R01-r2	0	C8	Plate 2	21.67	38.27	21.83	38.0	24.97	21.02	24.94	31.64	23.09	22.75	21.47	22.45	23.2	2	ID7186-01-R01	ID7186	mutant	ID7186-01-R01	ID9075-01-R01	1.0	7186.0		ID7186	Kn-0	49.75	LTU	54.8969		23.8924	central_europe	14.5	0.4	20.3	20.11		True	0	0	False	False		21.75	0.11313708498984519
2.0	59.0	C11	ID7186-01-R01-r3		B6	Plate 1	20.56	29.05	20.31	29.01	24.66	20.34	26.24	28.99	24.0	22.74	27.02	22.72	23.37	3	ID7186-01-R01	ID7186	mutant	ID7186-01-R01	ID9075-01-R01	1.0	7186.0		ID7186	Kn-0	49.75	LTU	54.8969		23.8924	central_europe	14.5	0.4	20.3	20.11		True	0	0	False	False		20.435	0.1767766952966369
1.0	109.0	E13	ID7186-15-R03-r1	0	C7	Plate 1	20.48	27.44	20.86	27.47	24.28	19.85	25.72	27.17	24.78	22.92	18.47	19.76	22.55	1	ID7186-15-R03	ID7186	mutant	ID7186-15-R03	ID9705-15-R03	1.0	7186.0		ID7186	Kn-0	49.75	LTU	54.8969		23.8924	central_europe	14.3	2.7	20.3	20.11		True	ok	0	True	False		20.67	0.2687005768508874
1.0	160.0	G16	ID7186-15-R03-r2	0	D8	Plate 2	21.65	28.19	21.85	28.31	24.9	20.99	24.8	27.96	22.98	22.82	19.46	22.12	22.54	2	ID7186-15-R03	ID7186	mutant	ID7186-15-R03	ID9705-15-R03	1.0	7186.0		ID7186	Kn-0	49.75	LTU	54.8969		23.8924	central_europe	14.3	2.7	20.3	20.11		True	ok	0	True	False		21.75	0.14142135623731153
2.0	107.0	E11	ID7186-15-R03-r3		C6	Plate 1	20.98	27.98	20.78	27.99	24.88	21.11	27.05	27.63	25.0	23.03	26.52	21.65	23.73	3	ID7186-15-R03	ID7186	mutant	ID7186-15-R03	ID9705-15-R03	1.0	7186.0		ID7186	Kn-0	49.75	LTU	54.8969		23.8924	central_europe	14.3	2.7	20.3	20.11		True	ok	0	True	False		20.880000000000003	0.141421356237309
1.0	157.0	G13	ID7316-r1	0	D7	Plate 1	20.8	22.25	21.01	22.25	24.16	20.2	30.52	22.19	22.28	25.89	22.01	22.69	24.37	1	ID7316	ID7316	wt																									20.905	0.1484924240491756
1.0	208.0	I16	ID7316-r2	0	E8	Plate 2	21.02	22.34	21.11	22.42	24.88	20.73	32.16	22.56	23.27	26.82	22.96	24.95	24.67	2	ID7316	ID7316	wt																									21.064999999999998	0.06363961030678918
2.0	155.0	G11	ID7316-r3		D6	Plate 1	21.13	22.6	20.89	22.64	24.72	20.92	32.1	22.64	23.0	27.16	27.97	23.19	23.27	3	ID7316	ID7316	wt																									21.009999999999998	0.1697056274847703
1.0	205.0	I13	ID7316-05-R05-r1	0	E7	Plate 1	20.5	23.92	20.81	23.85	24.12	20.3	28.17	23.95	22.1	23.45	22.03	22.86	23.11	1	ID7316-05-R05	ID7316	mutant	ID7316-05-R05	ID7307-05-R05	3.0	7316.0		ID7316	Rhen-1	89.25	NED	51.9667		5.566669999999999	admixed	30.5	35.7	66.4	110.1		False	ok	0	False	False		20.655	0.21920310216782884
1.0	256.0	K16	ID7316-05-R05-r2	0	F8	Plate 2	21.4	24.34	21.7	24.38	25.08	20.86	28.26	24.22	22.59	23.51	24.46	26.02	22.25	2	ID7316-05-R05	ID7316	mutant	ID7316-05-R05	ID7307-05-R05	3.0	7316.0		ID7316	Rhen-1	89.25	NED	51.9667		5.566669999999999	admixed	30.5	35.7	66.4	110.1		False	ok	0	False	False		21.549999999999997	0.21213203435596475
2.0	203.0	I11	ID7316-05-R05-r3		E6	Plate 1	21.12	24.14	20.94	24.15	24.14	20.18	27.02	24.2	22.0	23.73	28.12	23.9	21.29	3	ID7316-05-R05	ID7316	mutant	ID7316-05-R05	ID7307-05-R05	3.0	7316.0		ID7316	Rhen-1	89.25	NED	51.9667		5.566669999999999	admixed	30.5	35.7	66.4	110.1		False	ok	0	False	False		21.03	0.12727922061357835
1.0	253.0	K13	ID8234-r1	0	F7	Plate 1	20.72	22.49	20.96	22.52	24.07	20.26	33.68	22.62	24.25	27.28	19.49	21.53	22.5	1	ID8234	ID8234	wt																									20.84	0.1697056274847728
1.0	304.0	M16	ID8234-r2	0	G8	Plate 2	21.68	22.5	21.78	22.47	24.56	20.89	33.8	22.49	21.2	28.02	22.07	23.7	22.69	2	ID8234	ID8234	wt																									21.73	0.07071067811865576
2.0	251.0	K11	ID8234-r3		F6	Plate 1	21.23	22.56	21.14	22.57	24.33	20.54	33.14	22.72	23.0	28.2	25.97	22.77	21.74	3	ID8234	ID8234	wt																									21.185000000000002	0.06363961030678918
1.0	301.0	M13	ID8234-01-R05-r1	0	G7	Plate 1	20.79	38.0	21.05	36.09	24.15	20.2	28.98	33.8	23.02	23.71	21.63	21.96	22.27	1	ID8234-01-R05	ID8234	mutant	ID8234-01-R05	ID8234-01-R05	1.0	8234.0		ID8234	Gul1-2	92.75	SWE	56.4606		15.8127	south_sweden	31.7	1.0	98.1	126.66		True	0	ok	False	False		20.92	0.18384776310850345
1.0	352.0	O16	ID8234-01-R05-r2	0	H8	Plate 2	21.91	32.76	21.99	32.6	24.9	21.28	29.81	31.38	21.93	24.23	21.77	23.21	22.71	2	ID8234-01-R05	ID8234	mutant	ID8234-01-R05	ID8234-01-R05	1.0	8234.0		ID8234	Gul1-2	92.75	SWE	56.4606		15.8127	south_sweden	31.7	1.0	98.1	126.66		True	0	ok	False	False		21.95	0.056568542494922595
2.0	299.0	M11	ID8234-01-R05-r3		G6	Plate 1	21.03	27.68	20.94	27.58	24.42	20.32	28.75	27.64	23.0	24.55	26.12	22.31	21.84	3	ID8234-01-R05	ID8234	mutant	ID8234-01-R05	ID8234-01-R05	1.0	8234.0		ID8234	Gul1-2	92.75	SWE	56.4606		15.8127	south_sweden	31.7	1.0	98.1	126.66		True	0	ok	False	False		20.985	0.06363961030678918
1.0	18.0	A18	ID8246-r2	0	A9	Plate 2	22.11	22.31	22.01	22.35	28.07	21.55	33.8	22.24	23.51	28.36	21.89	22.26	24.59	2	ID8246	ID8246	wt																									22.060000000000002	0.07071067811865325
1.0	349.0	O13	ID8246-r1	0	H7	Plate 1	20.93	21.78	21.15	21.82	24.4	20.77	31.4	21.79	23.1	27.31	22.59	24.05	23.49	1	ID8246	ID8246	wt																									21.04	0.15556349186103965
2.0	347.0	O11	ID8246-r3		H6	Plate 1	20.83	21.49	20.82	21.43	24.62	20.78	31.25	21.68	24.0	27.82	28.63	22.1	23.9	3	ID8246	ID8246	wt																									20.825	0.0070710678118640685
1.0	63.0	C15	ID8246-10-R03-r1	0	B8	Plate 1	20.86	23.01	21.08	23.01	24.22	20.08	27.34	23.01	22.08	23.07	22.08	23.25	22.42	1	ID8246-10-R03	ID8246	mutant	ID8246-10-R03	ID8246-10-R03	2.0	8246.0		ID8246	NC-6	76.5	USA	35.0		-79.18	germany	21.3	97.6	56.2	202.29	likely k.o., truncation of exon7	False	ok	ok	False	False		20.97	0.15556349186103965
1.0	114.0	E18	ID8246-10-R03-r2	0	C9	Plate 2	22.23	23.47	22.18	23.44	25.28	20.82	28.16	23.65	21.24	24.9	18.5	21.0		2	ID8246-10-R03	ID8246	mutant	ID8246-10-R03	ID8246-10-R03	2.0	8246.0		ID8246	NC-6	76.5	USA	35.0		-79.18	germany	21.3	97.6	56.2	202.29	likely k.o., truncation of exon7	False	ok	ok	False	False		22.205	0.03535533905932788
1.0	15.0	A15	ID8246-17-R05-r1	0	A8	Plate 1	20.75	22.32	21.18	22.32	24.63	20.34	28.38	27.05	23.81	24.23	22.21	22.91	22.61	1	ID8246-17-R05	ID8246	mutant	ID8246-17-R05	ID8246-17-R05	3.0	8246.0		ID8246	NC-6	76.5	USA	35.0		-79.18	germany	22.8	162.5	56.2	202.29	likely k.o., truncation of exon7	False	ok	0	False	False		20.965	0.30405591591021525
1.0	66.0	C18	ID8246-17-R05-r2	0	B9	Plate 2	21.89	22.42	22.01	22.45	25.33	20.96	29.55	27.85	20.9	24.09	22.24	23.02	24.55	2	ID8246-17-R05	ID8246	mutant	ID8246-17-R05	ID8246-17-R05	3.0	8246.0		ID8246	NC-6	76.5	USA	35.0		-79.18	germany	22.8	162.5	56.2	202.29	likely k.o., truncation of exon7	False	ok	0	False	False		21.950000000000003	0.0848528137423864
1.0	111.0	E15	ID8283-r1	0	C8	Plate 1	20.95	21.93	21.11	22.01	24.16	20.19	34.76	21.98	22.85	27.68	19.74	27.61	23.4	1	ID8283	ID8283	wt																									21.03	0.1131370849898477
1.0	162.0	G18	ID8283-r2	0	D9	Plate 2	21.74	22.12	21.77	22.17	24.97	20.67	32.46	22.24	20.19	28.49	18.18	26.37	23.44	2	ID8283	ID8283	wt																									21.755	0.02121320343559723
2.0	109.0	E13	ID8283-r3		C7	Plate 1	21.29	22.43	21.19	22.39	24.75	20.7	31.4	22.53	23.0	27.22	25.92	26.29	22.95	3	ID8283	ID8283	wt																									21.240000000000002	0.07071067811865325
1.0	159.0	G15	ID8283-01-R04-r1	0	D8	Plate 1	20.61	31.66	20.83	31.39	24.28	20.25	28.13	31.0	22.71	23.75	21.58	27.27	22.82	1	ID8283-01-R04	ID8283	mutant	ID8283-01-R04	ID8283-01-R04	1.0	8283.0		ID8283	Dra3-1	82.67	SWE	55.76		14.12	south_sweden	21.5	1.2	99.2	169.46		True	0	ok	False	True		20.72	0.15556349186103965
1.0	210.0	I18	ID8283-01-R04-r2	0	E9	Plate 2	22.19	31.37	22.24	31.44	25.18	20.82	27.07	30.97	20.99	24.19	19.01	27.48	24.06	2	ID8283-01-R04	ID8283	mutant	ID8283-01-R04	ID8283-01-R04	1.0	8283.0		ID8283	Dra3-1	82.67	SWE	55.76		14.12	south_sweden	21.5	1.2	99.2	169.46		True	0	ok	False	True		22.215	0.03535533905932537
2.0	157.0	G13	ID8283-01-R04-r3		D7	Plate 1	21.28	27.88	21.13	27.72	24.34	20.55	27.93	27.99	23.0	24.33	25.71	26.57	22.57	3	ID8283-01-R04	ID8283	mutant	ID8283-01-R04	ID8283-01-R04	1.0	8283.0		ID8283	Dra3-1	82.67	SWE	55.76		14.12	south_sweden	21.5	1.2	99.2	169.46		True	0	ok	False	True		21.205	0.10606601717798363
1.0	207.0	I15	ID8283-02-R04-r1	0	E8	Plate 1	20.83	34.53	21.22	34.52	24.37	20.28	28.32	32.42	21.81	23.23	19.88	27.57	23.36	1	ID8283-02-R04	ID8283	mutant	ID8283-02-R04	ID8283-02-R04	1.0	8283.0		ID8283	Dra3-1	82.67	SWE	55.76		14.12	south_sweden	21.7	1.7	99.2	169.46		True	0	ok	False	False		21.025	0.27577164466275395
1.0	258.0	K18	ID8283-02-R04-r2	0	F9	Plate 2	22.05	39.24	22.13	38.07	25.08	20.66	26.92	32.31	21.81	23.29	19.91	28.07	24.02	2	ID8283-02-R04	ID8283	mutant	ID8283-02-R04	ID8283-02-R04	1.0	8283.0		ID8283	Dra3-1	82.67	SWE	55.76		14.12	south_sweden	21.7	1.7	99.2	169.46		True	0	ok	False	False		22.09	0.056568542494922595
2.0	205.0	I13	ID8283-02-R04-r3		E7	Plate 1	21.04	26.82	20.76	26.76	24.19	20.35	28.05	26.99	22.0	24.21	25.81	26.22	23.04	3	ID8283-02-R04	ID8283	mutant	ID8283-02-R04	ID8283-02-R04	1.0	8283.0		ID8283	Dra3-1	82.67	SWE	55.76		14.12	south_sweden	21.7	1.7	99.2	169.46		True	0	ok	False	False		20.9	0.19798989873223158
1.0	255.0	K15	ID8337-r1	0	F8	Plate 1	20.54	21.81	20.92	21.98	24.6	20.31	32.37	22.15	22.56	27.93	22.01	22.67	22.19	1	ID8337	ID8337	wt																									20.73	0.2687005768508899
1.0	306.0	M18	ID8337-r2	0	G9	Plate 2	21.52	21.96	21.61	22.07	25.14	20.53	31.06	22.22	21.86	27.59	21.76	23.06	22.61	2	ID8337	ID8337	wt																									21.564999999999998	0.06363961030678918
2.0	253.0	K13	ID8337-r3		F7	Plate 1	20.86	21.64	20.64	21.68	24.5	20.38	31.22	21.9	21.0	27.23	27.3	23.26	22.93	3	ID8337	ID8337	wt																									20.75	0.15556349186103965
1.0	303.0	M15	ID8337-06-R03-r1	0	G8	Plate 1	20.82	22.87	21.1	22.89	24.51	20.16	28.7	23.03	22.72	24.93	22.07	22.29	22.22	1	ID8337-06-R03	ID8337	mutant	ID8337-06-R03	ID8337-06-R03	3.0	8337.0		ID8337	Mir-0	72.5	ITA	44.0		12.37	western_europe	25.7	85.4	49.0	167.64		False	ok	0	False	False		20.96	0.1979898987322341
1.0	354.0	O18	ID8337-06-R03-r2	0	H9	Plate 2	22.12	23.46	22.02	23.45	25.45	21.1	28.77	23.55	22.56	26.03	22.71	24.13	22.98	2	ID8337-06-R03	ID8337	mutant	ID8337-06-R03	ID8337-06-R03	3.0	8337.0		ID8337	Mir-0	72.5	ITA	44.0		12.37	western_europe	25.7	85.4	49.0	167.64		False	ok	0	False	False		22.07	0.07071067811865576
2.0	301.0	M13	ID8337-06-R03-r3		G7	Plate 1	21.03	23.15	21.0	23.19	25.09	20.86	28.49	23.35	23.0	25.76	28.27	24.19	22.34	3	ID8337-06-R03	ID8337	mutant	ID8337-06-R03	ID8337-06-R03	3.0	8337.0		ID8337	Mir-0	72.5	ITA	44.0		12.37	western_europe	25.7	85.4	49.0	167.64		False	ok	0	False	False		21.015	0.02121320343559723
1.0	20.0	A20	ID8337-09-R04-r2	0	A10	Plate 2	21.8	23.52	22.01	23.56	25.45	20.96	28.26	23.59	22.34	25.63	22.27	23.6	23.02	2	ID8337-09-R04	ID8337	mutant	ID8337-09-R04	ID8337-09-R04	3.0	8337.0		ID8337	Mir-0	72.5	ITA	44.0		12.37	western_europe	26.6	85.0	49.0	167.64		False	ok	0	False	False		21.905	0.1484924240491756
1.0	351.0	O15	ID8337-09-R04-r1	0	H8	Plate 1	20.41	22.51	20.61	22.47	24.19	19.91	28.07	22.88	22.58	24.82	22.3	22.81	21.94	1	ID8337-09-R04	ID8337	mutant	ID8337-09-R04	ID8337-09-R04	3.0	8337.0		ID8337	Mir-0	72.5	ITA	44.0		12.37	western_europe	26.6	85.0	49.0	167.64		False	ok	0	False	False		20.509999999999998	0.141421356237309
2.0	349.0	O13	ID8337-09-R04-r3		H7	Plate 1	21.57	23.29	21.41	23.25	25.13	21.0	27.91	23.4	24.0	26.17	30.44	24.32	22.44	3	ID8337-09-R04	ID8337	mutant	ID8337-09-R04	ID8337-09-R04	3.0	8337.0		ID8337	Mir-0	72.5	ITA	44.0		12.37	western_europe	26.6	85.0	49.0	167.64		False	ok	0	False	False		21.490000000000002	0.1131370849898477
1.0	17.0	A17	ID8369-r1	0	A9	Plate 1	20.63	22.02	21.16	21.99	24.78	20.6	31.65	22.01	23.47	28.51	22.18	22.16	23.46	1	ID8369	ID8369	wt																									20.895	0.37476659402887097
1.0	68.0	C20	ID8369-r2	0	B10	Plate 2	21.23	21.97	21.2	22.03	25.15	21.03	34.68	21.98	23.84	29.25	21.69	22.34	25.07	2	ID8369	ID8369	wt																									21.215	0.02121320343559723
1.0	65.0	C17	ID8369-04-R05-r1	0	B9	Plate 1	20.56	30.51	20.73	30.24	24.3	20.3	27.28	30.42	23.35	23.88	22.06	22.72	22.56	1	ID8369-04-R05	ID8369	mutant	ID8369-04-R05	ID8369-04-R05	1.0	8369.0		ID8369	Rev-1	94.67	SWE	55.6942		13.4504	south_sweden	24.6	1.3	57.3	153.45		True	0	0	True	False		20.645	0.12020815280171429
1.0	116.0	E20	ID8369-04-R05-r2	0	C10	Plate 2	21.47	28.44	21.53	28.57	24.95	21.18	28.54	28.15	22.12	23.44	19.69	22.14	22.53	2	ID8369-04-R05	ID8369	mutant	ID8369-04-R05	ID8369-04-R05	1.0	8369.0		ID8369	Rev-1	94.67	SWE	55.6942		13.4504	south_sweden	24.6	1.3	57.3	153.45		True	0	0	True	False		21.5	0.04242640687119446
1.0	113.0	E17	ID8369-05-R03-r1	0	C9	Plate 1	20.55	25.36	20.84	25.4	24.22	20.2	27.38	34.74	23.01	23.61	21.86	22.23	22.02	1	ID8369-05-R03	ID8369	mutant	ID8369-05-R03	ID8369-05-R03	1.0	8369.0		ID8369	Rev-1	94.67	SWE	55.6942		13.4504	south_sweden	24.7	12.8	57.3	153.45		True	ok	0	False	False		20.695	0.2050609665440982
1.0	164.0	G20	ID8369-05-R03-r2	0	D10	Plate 2	21.87	26.36	21.98	26.23	25.14	21.58	29.02	36.67	22.69	23.62	20.15	22.87	22.83	2	ID8369-05-R03	ID8369	mutant	ID8369-05-R03	ID8369-05-R03	1.0	8369.0		ID8369	Rev-1	94.67	SWE	55.6942		13.4504	south_sweden	24.7	12.8	57.3	153.45		True	ok	0	False	False		21.925	0.07778174593051983
1.0	161.0	G17	ID8376-r1	0	D9	Plate 1	20.54	21.3	20.57	21.34	23.77	20.53	34.31	21.56	21.26	28.14	21.9	22.22	23.72	1	ID8376	ID8376	wt																									20.555	0.02121320343559723
1.0	212.0	I20	ID8376-r2	0	E10	Plate 2	22.42	22.23	22.28	22.31	25.36	22.03		22.43	24.89	30.02	24.34	26.76	25.07	2	ID8376	ID8376	wt																									22.35	0.09899494936611705
1.0	257.0	K17	ID8376-04-R05-r1	0	F9	Plate 1	21.09	23.84	21.28	23.85	23.99	20.19	30.44	23.75	23.12	25.15	21.84	21.54	21.64	1	ID8376-04-R05	ID8376	mutant	ID8376-04-R05	ID8376-04-R05	3.0	8376.0		ID8376	Sanna-2	104.0	SWE	62.69		18.0	north_sweden	39.9	46.5		241.94		False	ok	0	False	False		21.185000000000002	0.13435028842544494
1.0	308.0	M20	ID8376-04-R05-r2	0	G10	Plate 2	22.04	24.61	22.07	24.67	24.94	21.66	32.66	24.35	24.09	25.58	24.03	24.36	23.27	2	ID8376-04-R05	ID8376	mutant	ID8376-04-R05	ID8376-04-R05	3.0	8376.0		ID8376	Sanna-2	104.0	SWE	62.69		18.0	north_sweden	39.9	46.5		241.94		False	ok	0	False	False		22.055	0.02121320343559723
2.0	255.0	K15	ID8376-04-R05-r3		F8	Plate 1	21.06	23.7	20.85	23.7	23.91	20.11	30.67	23.7	23.0	25.86	27.66	23.49	22.31	3	ID8376-04-R05	ID8376	mutant	ID8376-04-R05	ID8376-04-R05	3.0	8376.0		ID8376	Sanna-2	104.0	SWE	62.69		18.0	north_sweden	39.9	46.5		241.94		False	ok	0	False	False		20.955	0.14849242404917307
1.0	209.0	I17	ID8376-10-R04-r1	0	E9	Plate 1	20.57	31.04	20.91	30.75	23.91	20.16	29.39	29.48	23.05	23.69	21.98	22.2	22.04	1	ID8376-10-R04	ID8376	mutant	ID8376-10-R04	ID8376-10-R04	1.0	8376.0		ID8376	Sanna-2	104.0	SWE	62.69		18.0	north_sweden	29.8	0.1		241.94		True	largedel	0	True	False		20.740000000000002	0.24041630560342606
1.0	260.0	K20	ID8376-10-R04-r2	0	F10	Plate 2	22.14	38.0	21.94	35.43	24.13	21.21	30.04	30.06	24.06	23.7	22.69	24.99	23.44	2	ID8376-10-R04	ID8376	mutant	ID8376-10-R04	ID8376-10-R04	1.0	8376.0		ID8376	Sanna-2	104.0	SWE	62.69		18.0	north_sweden	29.8	0.1		241.94		True	largedel	0	True	False		22.04	0.141421356237309
1.0	305.0	M17	ID9069-r1	0	G9	Plate 1	20.83	21.98	21.02	22.09	24.38	20.22	34.44	22.17	23.17	27.57	17.9	19.5	23.42	1	ID9069	ID9069	wt																									20.924999999999997	0.13435028842544494
1.0	356.0	O20	ID9069-r2	0	H10	Plate 2	21.95	22.51	21.77	22.55	25.55	21.84	37.55	22.47	23.67	28.66	21.85	23.1	24.88	2	ID9069	ID9069	wt																									21.86	0.12727922061357835
1.0	22.0	A22	ID9069-01-R05-r2	0	A11	Plate 2	21.9	25.02	22.05	25.06	25.1	21.38	29.1	24.68	22.25	24.33	23.76	24.42	23.13	2	ID9069-01-R05	ID9069	mutant	ID9069-01-R05	ID9069-01-R05	3.0	9069.0		ID9069	CS75410	90.75	AZE	38.6536		48.7992	italy_balkan_caucasus	26.8	32.3	103.1	160.53		False	ok	0	False	False		21.975	0.10606601717798363
1.0	353.0	O17	ID9069-01-R05-r1	0	H9	Plate 1	20.71	24.26	20.97	24.06	24.37	20.03	28.7	24.0	22.7	24.27	18.9	20.44	22.81	1	ID9069-01-R05	ID9069	mutant	ID9069-01-R05	ID9069-01-R05	3.0	9069.0		ID9069	CS75410	90.75	AZE	38.6536		48.7992	italy_balkan_caucasus	26.8	32.3	103.1	160.53		False	ok	0	False	False		20.84	0.18384776310850096
1.0	19.0	A19	ID9070-r1	0	A10	Plate 1	20.06	21.28	20.3	21.3	23.9	19.53	32.66	21.41	23.99	27.68	17.72	19.1	23.46	1	ID9070	ID9070	wt																									20.18	0.1697056274847728
1.0	70.0	C22	ID9070-r2	0	B11	Plate 2	21.24	22.11	21.37	22.15	25.15	21.11	35.64	22.18	24.53	28.6	20.09	22.05	24.61	2	ID9070	ID9070	wt																									21.305	0.09192388155425299
2.0	17.0	A17	ID9070-r3		A9	Plate 1	21.38	22.14	21.14	22.23	25.13	21.22	35.07	22.2	25.0	29.55	26.96	21.99	24.6	3	ID9070	ID9070	wt																									21.259999999999998	0.1697056274847703
1.0	67.0	C19	ID9070-02-R01-r1	0	B10	Plate 1	20.61	23.65	20.89	23.66	24.21	20.15	26.3	23.64	24.05	23.44	21.64	21.71	23.5	1	ID9070-02-R01	ID9070	mutant	ID9070-02-R01	ID9070-02-R01	3.0	9070.0		ID9070	CS75411	88.5	AZE	38.6536		48.7992	italy_balkan_caucasus	19.7	43.1	98.4	152.37		False	ok	0	False	False		20.75	0.1979898987322341
1.0	118.0	E22	ID9070-02-R01-r2	0	C11	Plate 2	21.58	24.55	21.75	24.65	25.22	21.55	28.05	24.39	25.02	23.77	20.1	22.12	23.37	2	ID9070-02-R01	ID9070	mutant	ID9070-02-R01	ID9070-02-R01	3.0	9070.0		ID9070	CS75411	88.5	AZE	38.6536		48.7992	italy_balkan_caucasus	19.7	43.1	98.4	152.37		False	ok	0	False	False		21.665	0.12020815280171429
2.0	65.0	C17	ID9070-02-R01-r3		B9	Plate 1	21.5	23.95	21.4	23.97	24.77	20.97	28.07	23.91	24.0	25.09	28.16	23.38	23.12	3	ID9070-02-R01	ID9070	mutant	ID9070-02-R01	ID9070-02-R01	3.0	9070.0		ID9070	CS75411	88.5	AZE	38.6536		48.7992	italy_balkan_caucasus	19.7	43.1	98.4	152.37		False	ok	0	False	False		21.45	0.07071067811865576
1.0	115.0	E19	ID9070-11-R04-r1	0	C10	Plate 1	20.99	23.1	20.92	23.11	24.11	20.28	27.58	23.29	22.72	23.85	19.79	21.34	23.05	1	ID9070-11-R04	ID9070	mutant	ID9070-11-R04	ID9070-11-R04	3.0	9070.0		ID9070	CS75411	88.5	AZE	38.6536		48.7992	italy_balkan_caucasus	20.9	67.9	98.4	152.37		False	ok	0	False	False		20.955	0.049497474683056014
1.0	166.0	G22	ID9070-11-R04-r2	0	D11	Plate 2	21.92	23.83	22.04	24.05	25.01	21.28	27.89	23.82	24.02	24.63	22.42	24.27	23.3	2	ID9070-11-R04	ID9070	mutant	ID9070-11-R04	ID9070-11-R04	3.0	9070.0		ID9070	CS75411	88.5	AZE	38.6536		48.7992	italy_balkan_caucasus	20.9	67.9	98.4	152.37		False	ok	0	False	False		21.98	0.08485281374238389
2.0	113.0	E17	ID9070-11-R04-r3		C9	Plate 1	21.05	23.28	20.96	23.23	24.4	20.58	29.21	23.33	24.0	25.58	27.15	22.93	22.82	3	ID9070-11-R04	ID9070	mutant	ID9070-11-R04	ID9070-11-R04	3.0	9070.0		ID9070	CS75411	88.5	AZE	38.6536		48.7992	italy_balkan_caucasus	20.9	67.9	98.4	152.37		False	ok	0	False	False		21.005000000000003	0.06363961030678918
1.0	163.0	G19	ID9079-r1	0	D10	Plate 1	20.85	21.73	21.0	21.77	24.19	20.44	31.93	22.0	24.54	28.88	17.51	18.87	23.88	1	ID9079	ID9079	wt																									20.925	0.10606601717798111
2.0	161.0	G17	ID9079-r3		D9	Plate 1	20.27	21.24	20.18	21.26	24.18	20.32	33.36	21.49	23.0	29.66	24.53	20.66	23.02	3	ID9079	ID9079	wt																									20.225	0.06363961030678918
1.0	211.0	I19	ID9079-02-R01-r1	0	E10	Plate 1	20.76	28.24	21.02	28.25	24.09	20.45	25.53	28.12	23.89	23.03	18.72	20.12	23.2	1	ID9079-02-R01	ID9079	mutant	ID9079-02-R01	ID9079-02-R01	1.0	9079.0		ID9079	CS75420	102.0	AZE	38.7833		48.5517	italy_balkan_caucasus	17.7	0.7	109.4	155.25		True	ANN LOW	ok	False	False		20.89	0.18384776310850096
1.0	262.0	K22	ID9079-02-R01-r2	0	F11	Plate 2	21.99	31.74	22.04	31.49	25.13	21.66	26.71	30.9	23.08	23.22	22.78	24.89	24.01	2	ID9079-02-R01	ID9079	mutant	ID9079-02-R01	ID9079-02-R01	1.0	9079.0		ID9079	CS75420	102.0	AZE	38.7833		48.5517	italy_balkan_caucasus	17.7	0.7	109.4	155.25		True	ANN LOW	ok	False	False		22.015	0.03535533905932788
2.0	209.0	I17	ID9079-02-R01-r3		E9	Plate 1	20.5	33.26	20.36	33.5	24.44	20.52	26.16	30.8	24.0	23.25	26.47	22.42	22.67	3	ID9079-02-R01	ID9079	mutant	ID9079-02-R01	ID9079-02-R01	1.0	9079.0		ID9079	CS75420	102.0	AZE	38.7833		48.5517	italy_balkan_caucasus	17.7	0.7	109.4	155.25		True	ANN LOW	ok	False	False		20.43	0.09899494936611705
1.0	259.0	K19	ID9102-r1	0	F10	Plate 1	20.76	22.14	20.96	22.18	24.31	20.23	32.08	22.21	23.5	27.06	18.85	20.96	23.1	1	ID9102	ID9102	wt																									20.86	0.141421356237309
1.0	310.0	M22	ID9102-r2	0	G11	Plate 2	21.92	22.1	21.93	22.15	25.28	21.13	34.36	22.25	23.22	29.67	19.59	21.8	24.06	2	ID9102	ID9102	wt																									21.925	0.0070710678118640685
2.0	257.0	K17	ID9102-r3		F9	Plate 1	20.88	22.01	20.79	21.94	24.76	20.18	32.93	22.03	23.0	28.66	24.85	20.57	23.57	3	ID9102	ID9102	wt																									20.835	0.06363961030678918
1.0	307.0	M19	ID9102-01-R05-r1	0	G10	Plate 1	20.66	28.33	20.78	28.3	24.18	19.83	27.01	28.08	24.1	22.75	18.44	19.83	21.64	1	ID9102-01-R05	ID9102	mutant	ID9102-01-R05	ID9102-01-R05	1.0	9102.0		ID9102	CS75443	80.75	GEO	41.8296		46.2831	italy_balkan_caucasus	23.2	0.7	62.1	169.62		True	largedel	0	True	True		20.72	0.0848528137423864
1.0	358.0	O22	ID9102-01-R05-r2	0	H11	Plate 2	21.4	30.93	21.47	30.95	25.87	21.25	28.19	30.09	24.79	23.48	22.36	24.18	23.57	2	ID9102-01-R05	ID9102	mutant	ID9102-01-R05	ID9102-01-R05	1.0	9102.0		ID9102	CS75443	80.75	GEO	41.8296		46.2831	italy_balkan_caucasus	23.2	0.7	62.1	169.62		True	largedel	0	True	True		21.435	0.049497474683058526
2.0	305.0	M17	ID9102-01-R05-r3		G9	Plate 1	21.19	30.79	21.16	31.27	24.81	20.16	27.01	29.66	24.0	23.21	25.4	21.25	22.01	3	ID9102-01-R05	ID9102	mutant	ID9102-01-R05	ID9102-01-R05	1.0	9102.0		ID9102	CS75443	80.75	GEO	41.8296		46.2831	italy_balkan_caucasus	23.2	0.7	62.1	169.62		True	largedel	0	True	True		21.175	0.02121320343559723
1.0	24.0	A24	ID9102-02-R05-r2	0	A12	Plate 2	22.2	24.45	22.26	24.45	25.63	21.33	28.0	24.52						2	ID9102-02-R05	ID9102	mutant	ID9102-02-R05	ID9102-02-R05	3.0	9102.0		ID9102	CS75443	80.75	GEO	41.8296		46.2831	italy_balkan_caucasus	35.4	39.8	62.1	169.62		False	ok	0	False	True		22.23	0.04242640687119446
1.0	355.0	O19	ID9102-02-R05-r1	0	H10	Plate 1	20.58	23.71	20.47	23.69	24.04	19.97	29.01	23.82	24.67	24.71	18.41	20.25	22.1	1	ID9102-02-R05	ID9102	mutant	ID9102-02-R05	ID9102-02-R05	3.0	9102.0		ID9102	CS75443	80.75	GEO	41.8296		46.2831	italy_balkan_caucasus	35.4	39.8	62.1	169.62		False	ok	0	False	True		20.525	0.07778174593051983
2.0	353.0	O17	ID9102-02-R05-r3		H9	Plate 1	20.2	23.79	20.15	23.83	24.77	20.26	28.86	23.76	24.0	25.08	26.48	22.0	22.34	3	ID9102-02-R05	ID9102	mutant	ID9102-02-R05	ID9102-02-R05	3.0	9102.0		ID9102	CS75443	80.75	GEO	41.8296		46.2831	italy_balkan_caucasus	35.4	39.8	62.1	169.62		False	ok	0	False	True		20.174999999999997	0.03535533905932788
1.0	21.0	A21	ID9111-r1	0	A11	Plate 1	20.49	22.17	20.73	22.12	24.7	20.46	35.13	22.06	24.81	26.98	18.15	19.85	23.31	1	ID9111	ID9111	wt																									20.61	0.1697056274847728
1.0	72.0	C24	ID9111-r2	0	B12	Plate 2	21.79	23.01	21.86	23.06	26.27	22.01		22.79	25.07	28.52	21.62	22.68	24.07	2	ID9111	ID9111	wt																									21.825	0.049497474683058526
2.0	19.0	A19	ID9111-r3		A10	Plate 1	22.15	23.23	22.03	23.17	26.16	22.34	35.37	23.19	26.0	28.97	28.24	22.42	24.53	3	ID9111	ID9111	wt																									22.09	0.08485281374238389
1.0	69.0	C21	ID9111-01-R05-r1	0	B11	Plate 1	20.66	30.97	20.79	30.8	24.58	20.38	30.08	30.59	23.79	23.22	19.84	21.06	22.57	1	ID9111-01-R05	ID9111	mutant	ID9111-01-R05	ID9111-01-R05	1.0	9111.0		ID9111	CS75452	89.25	GEO	41.8296		46.2831	italy_balkan_caucasus	27.4	0.6	100.9	121.61		True	0	0	True	True		20.725	0.09192388155425048
1.0	120.0	E24	ID9111-01-R05-r2	0	C12	Plate 2	21.1	34.29	21.13	34.7	25.22	20.55	31.29	32.64	23.37	23.24	19.36	21.87	22.26	2	ID9111-01-R05	ID9111	mutant	ID9111-01-R05	ID9111-01-R05	1.0	9111.0		ID9111	CS75452	89.25	GEO	41.8296		46.2831	italy_balkan_caucasus	27.4	0.6	100.9	121.61		True	0	0	True	True		21.115000000000002	0.021213203435594716
2.0	67.0	C19	ID9111-01-R05-r3		B10	Plate 1	22.26	29.59	22.14	29.84	26.68	22.57	33.83	29.47	27.0	24.45	29.88	24.55	24.33	3	ID9111-01-R05	ID9111	mutant	ID9111-01-R05	ID9111-01-R05	1.0	9111.0		ID9111	CS75452	89.25	GEO	41.8296		46.2831	italy_balkan_caucasus	27.4	0.6	100.9	121.61		True	0	0	True	True		22.200000000000003	0.0848528137423864
1.0	117.0	E21	ID9111-02-R04-r1	0	C11	Plate 1	20.83	31.66	20.72	31.75	24.45	20.45	29.99	31.58	24.09	22.99	20.04	21.66	22.17	1	ID9111-02-R04	ID9111	mutant	ID9111-02-R04	ID9111-02-R04	1.0	9111.0		ID9111	CS75452	89.25	GEO	41.8296		46.2831	italy_balkan_caucasus	27.8	0.1	100.9	121.61		True	ok	0	False	False		20.775	0.07778174593051983
1.0	168.0	G24	ID9111-02-R04-r2	0	D12	Plate 2	21.18	35.85	21.32	35.42	25.18	20.84	32.07	33.37	23.33	23.25	21.72	23.21	22.48	2	ID9111-02-R04	ID9111	mutant	ID9111-02-R04	ID9111-02-R04	1.0	9111.0		ID9111	CS75452	89.25	GEO	41.8296		46.2831	italy_balkan_caucasus	27.8	0.1	100.9	121.61		True	ok	0	False	False		21.25	0.09899494936611705
1.0	165.0	G21	ID9323-r1	0	D11	Plate 1	20.93	22.22	20.96	22.24	24.32	20.71	28.47	22.3	22.75	24.51	21.64	22.09	24.27	1	ID9323	ID9323	wt																									20.945	0.02121320343559723
1.0	216.0	I24	ID9323-r2	0	E12	Plate 2	21.0	23.06	21.1	23.08	26.15	21.63	31.45	22.92	24.35	27.37	22.0	23.75	25.56	2	ID9323	ID9323	wt																									21.05	0.07071067811865576
2.0	163.0	G19	ID9323-r3		D10	Plate 1	21.23	22.14	21.15	22.1	24.69	20.42	29.91	22.21	23.0	27.06	25.77	20.97	24.29	3	ID9323	ID9323	wt																									21.189999999999998	0.05656854249492511
1.0	213.0	I21	ID9323-02-R05-r1	0	E11	Plate 1	20.79	22.41	21.02	22.4	24.39	20.57	27.52	22.36	23.09	23.71	24.07	25.05	24.22	1	ID9323-02-R05	ID9323	mutant	ID9323-02-R05	ID9323-02-R05	1.0	9323.0		ID9323	Ådal 3	80.75	SWE	62.8622		18.336	north_sweden	32.1	100.9	72.8	115.84		True	largedel	0	False	False		20.905	0.16263455967290624
1.0	264.0	K24	ID9323-02-R05-r2	0	F12	Plate 2	20.95	22.25	21.09	22.31	25.1	20.65	28.17	22.43	22.46	23.7	24.2	26.17	25.03	2	ID9323-02-R05	ID9323	mutant	ID9323-02-R05	ID9323-02-R05	1.0	9323.0		ID9323	Ådal 3	80.75	SWE	62.8622		18.336	north_sweden	32.1	100.9	72.8	115.84		True	largedel	0	False	False		21.02	0.09899494936611705
2.0	211.0	I19	ID9323-02-R05-r3		E10	Plate 1	20.37	22.32	20.3	22.26	24.62	20.05	26.93	22.42	23.0	23.65	28.55	24.1	23.99	3	ID9323-02-R05	ID9323	mutant	ID9323-02-R05	ID9323-02-R05	1.0	9323.0		ID9323	Ådal 3	80.75	SWE	62.8622		18.336	north_sweden	32.1	100.9	72.8	115.84		True	largedel	0	False	False		20.335	0.049497474683058526
1.0	261.0	K21	ID9323-12-R04-r1	0	F11	Plate 1	21.37	25.32	21.42	25.29	25.44	21.6	27.94	25.1	24.17	23.62	23.17	24.94	24.73	1	ID9323-12-R04	ID9323	mutant	ID9323-12-R04	ID9323-12-R04	3.0	9323.0		ID9323	Ådal 3	80.75	SWE	62.8622		18.336	north_sweden	25.4	18.3	72.8	115.84		False	ok	0	False	False		21.395000000000003	0.03535533905932788
1.0	312.0	M24	ID9323-12-R04-r2	0	G12	Plate 2	21.25	25.07	21.33	25.17	25.67	21.01	27.06	24.7	24.42	22.82	22.54	24.01	24.99	2	ID9323-12-R04	ID9323	mutant	ID9323-12-R04	ID9323-12-R04	3.0	9323.0		ID9323	Ådal 3	80.75	SWE	62.8622		18.336	north_sweden	25.4	18.3	72.8	115.84		False	ok	0	False	False		21.29	0.056568542494922595
2.0	259.0	K19	ID9323-12-R04-r3		F10	Plate 1	20.09	24.44	20.09	24.39	24.5	20.05	26.43	24.33	23.0	22.94	28.11	23.94	23.75	3	ID9323-12-R04	ID9323	mutant	ID9323-12-R04	ID9323-12-R04	3.0	9323.0		ID9323	Ådal 3	80.75	SWE	62.8622		18.336	north_sweden	25.4	18.3	72.8	115.84		False	ok	0	False	False		20.09	0.0
1.0	309.0	M21	ID9402-r1	0	G11	Plate 1	20.94	21.5	20.86	21.47	24.44	20.63	30.45	21.94	24.59	27.16	17.98	19.41	25.18	1	ID9402	ID9402	wt																									20.9	0.05656854249492511
1.0	360.0	O24	ID9402-r2	0	H12	Plate 2	21.69	22.18	21.54	22.24	25.35	21.51	32.03	22.09	20.48	27.52	21.9	22.89	27.46	2	ID9402	ID9402	wt																									21.615000000000002	0.10606601717798363
2.0	307.0	M19	ID9402-r3		G10	Plate 1	20.83	21.47	20.73	21.5	24.46	20.41	32.84	21.69	23.0	29.42	26.93	21.95	25.9	3	ID9402	ID9402	wt																									20.78	0.07071067811865325
1.0	26.0	B2	ID9402-01-R05-r2	0	A1	Plate 4	21.8	26.09	21.8	26.04	24.74	20.97	26.29	32.55	21.68	22.62	20.01	21.86	23.26	2	ID9402-01-R05	ID9402	mutant	ID9402-01-R05	ID9402-01-R05	1.0	9402.0		ID9402	Hel 3	78.75	SWE	57.8765		14.8549	south_sweden	23.0	11.7	54.6	190.37		True	largedel	ok	False	True		21.8	0.0
1.0	357.0	O21	ID9402-01-R05-r1	0	H11	Plate 1	20.58	25.85	20.48	25.68	24.27	21.01	27.74	30.09	23.47	23.15	22.06	23.13	23.28	1	ID9402-01-R05	ID9402	mutant	ID9402-01-R05	ID9402-01-R05	1.0	9402.0		ID9402	Hel 3	78.75	SWE	57.8765		14.8549	south_sweden	23.0	11.7	54.6	190.37		True	largedel	ok	False	True		20.53	0.07071067811865325
2.0	355.0	O19	ID9402-01-R05-r3		H10	Plate 1	26.24	30.92	26.19	30.73	31.02	29.46		36.98	36.0	27.44	31.6	29.11	30.15	3	ID9402-01-R05	ID9402	mutant	ID9402-01-R05	ID9402-01-R05	1.0	9402.0		ID9402	Hel 3	78.75	SWE	57.8765		14.8549	south_sweden	23.0	11.7	54.6	190.37		True	largedel	ok	False	True		26.215	0.03535533905932537
1.0	23.0	A23	ID9402-11-R03-r1	0	A12	Plate 1	22.18	24.33	22.42	24.31	26.1	23.13	30.27	24.15	25.99	25.03	22.94	25.04	25.22	1	ID9402-11-R03	ID9402	mutant	ID9402-11-R03	ID9402-11-R03	3.0	9402.0		ID9402	Hel 3	78.75	SWE	57.8765		14.8549	south_sweden	26.9	75.3	54.6	190.37		False	ok	0	False	True		22.3	0.1697056274847728
1.0	74.0	D2	ID9402-11-R03-r2	0	B1	Plate 4	22.46	24.05	22.65	24.01	25.31	21.53	27.74	23.91	22.34	25.18	19.94	22.03	24.59	2	ID9402-11-R03	ID9402	mutant	ID9402-11-R03	ID9402-11-R03	3.0	9402.0		ID9402	Hel 3	78.75	SWE	57.8765		14.8549	south_sweden	26.9	75.3	54.6	190.37		False	ok	0	False	True		22.555	0.13435028842544242
2.0	21.0	A21	ID9402-11-R03-r3		A11	Plate 1	21.02	23.58	20.88	23.58	24.95	21.16	28.75	23.64	25.0	25.48	27.55	22.42	24.09	3	ID9402-11-R03	ID9402	mutant	ID9402-11-R03	ID9402-11-R03	3.0	9402.0		ID9402	Hel 3	78.75	SWE	57.8765		14.8549	south_sweden	26.9	75.3	54.6	190.37		False	ok	0	False	True		20.95	0.09899494936611705
1.0	71.0	C23	ID9404-r1	0	B12	Plate 1	21.15	22.42	21.39	22.4	25.43	21.1	34.7	22.31	25.39	27.39	19.35	21.24	24.2	1	ID9404	ID9404	wt																									21.27	0.1697056274847728
1.0	122.0	F2	ID9404-r2	0	C1	Plate 4	21.3	22.54	21.46	22.51	25.68	21.26	35.93	22.55	23.51	27.45	19.2	21.32	25.35	2	ID9404	ID9404	wt																									21.380000000000003	0.1131370849898477
2.0	69.0	C21	ID9404-r3		B11	Plate 1	21.08	22.15	21.01	22.13	25.18	20.79	33.37	22.26	24.0	27.79	27.81	21.53	24.28	3	ID9404	ID9404	wt																									21.045	0.049497474683056014
1.0	119.0	E23	ID9404-08-R03-r1	0	C12	Plate 1	20.79	26.82	21.01	26.78	25.1	20.62	29.27	36.4	24.1	23.39	18.77	20.69	23.51	1	ID9404-08-R03	ID9404	mutant	ID9404-08-R03	ID9404-08-R03	1.0	9404.0		ID9404	HolA1 1	78.75	SWE	55.7491		13.399000000000001	south_sweden	28.8	6.0	83.0	134.69		True	largedel	0	False	False		20.9	0.15556349186104218
1.0	170.0	H2	ID9404-08-R03-r2	0	D1	Plate 4	22.36	27.55	22.5	27.46	25.6	21.39	28.6	35.05	22.98	24.05	19.85	22.31	24.01	2	ID9404-08-R03	ID9404	mutant	ID9404-08-R03	ID9404-08-R03	1.0	9404.0		ID9404	HolA1 1	78.75	SWE	55.7491		13.399000000000001	south_sweden	28.8	6.0	83.0	134.69		True	largedel	0	False	False		22.43	0.09899494936611705
2.0	117.0	E21	ID9404-08-R03-r3		C11	Plate 1	20.96	27.07	20.96	27.07	24.9	20.61	29.4	34.16	24.0	23.98	28.19	22.88	22.61	3	ID9404-08-R03	ID9404	mutant	ID9404-08-R03	ID9404-08-R03	1.0	9404.0		ID9404	HolA1 1	78.75	SWE	55.7491		13.399000000000001	south_sweden	28.8	6.0	83.0	134.69		True	largedel	0	False	False		20.96	0.0
1.0	167.0	G23	ID9407-r1	0	D12	Plate 1	20.39	21.43	20.62	21.41	24.11	20.28	30.49	21.64	20.6	26.39	24.08	24.61	24.46	1	ID9407	ID9407	wt																									20.505000000000003	0.16263455967290624
1.0	218.0	J2	ID9407-r2	0	E1	Plate 4	22.22	22.78	22.24	22.89	25.65	21.79	32.61	22.74	24.48	27.7	19.07	21.47	25.52	2	ID9407	ID9407	wt																									22.229999999999997	0.014142135623730649
1.0	263.0	K23	ID9407-01-R05-r1	0	F12	Plate 1	21.03	23.69	21.14	23.77	24.67	20.43	27.97	23.73	22.87	24.82	19.42	21.24	23.93	1	ID9407-01-R05	ID9407	mutant	ID9407-01-R05	ID9081-01-R05	3.0	9407.0		ID9407	HolA2 2	75.0	SWE	55.7491		13.399000000000001	south_sweden	28.0	44.5	60.4	174.65		False	ok	0	False	False		21.085	0.07778174593051983
1.0	314.0	N2	ID9407-01-R05-r2	0	G1	Plate 4	21.69	24.19	21.66	24.2	25.04	21.29	28.32	24.32	23.49	25.23	24.09	24.44	24.84	2	ID9407-01-R05	ID9407	mutant	ID9407-01-R05	ID9081-01-R05	3.0	9407.0		ID9407	HolA2 2	75.0	SWE	55.7491		13.399000000000001	south_sweden	28.0	44.5	60.4	174.65		False	ok	0	False	False		21.675	0.02121320343559723
2.0	261.0	K21	ID9407-01-R05-r3		F11	Plate 1	21.2	24.27	21.24	24.3	25.15	21.11	29.15	24.39	23.0	24.83	29.23	24.37	24.28	3	ID9407-01-R05	ID9407	mutant	ID9407-01-R05	ID9081-01-R05	3.0	9407.0		ID9407	HolA2 2	75.0	SWE	55.7491		13.399000000000001	south_sweden	28.0	44.5	60.4	174.65		False	ok	0	False	False		21.22	0.028284271247461298
1.0	215.0	I23	ID9407-04-R02-r1	0	E12	Plate 1	21.01	38.0	21.15	36.65	24.52	20.72	27.09	33.25	22.38	22.9	22.39	24.16	24.02	1	ID9407-04-R02	ID9407	mutant	ID9407-04-R02	ID9407-04-R02	1.0	9407.0		ID9407	HolA2 2	75.0	SWE	55.7491		13.399000000000001	south_sweden	23.1	0.0	60.4	174.65		True	0	0	True	False		21.08	0.09899494936611455
1.0	266.0	L2	ID9407-04-R02-r2	0	F1	Plate 4	21.79	36.15	21.71	38.17	25.32	21.64	27.59	32.74	24.09	24.08	22.91	24.48	24.6	2	ID9407-04-R02	ID9407	mutant	ID9407-04-R02	ID9407-04-R02	1.0	9407.0		ID9407	HolA2 2	75.0	SWE	55.7491		13.399000000000001	south_sweden	23.1	0.0	60.4	174.65		True	0	0	True	False		21.75	0.056568542494922595
2.0	213.0	I21	ID9407-04-R02-r3		E11	Plate 1	21.2	36.01	21.06	35.06	24.59	20.62	27.63	32.08	23.0	23.61	26.34	22.0	23.49	3	ID9407-04-R02	ID9407	mutant	ID9407-04-R02	ID9407-04-R02	1.0	9407.0		ID9407	HolA2 2	75.0	SWE	55.7491		13.399000000000001	south_sweden	23.1	0.0	60.4	174.65		True	0	0	True	False		21.13	0.09899494936611705
1.0	362.0	P2	ID9421-r2	0	H1	Plate 4	21.4	22.39	21.45	22.51	25.52	21.64		22.26	24.68	28.85	21.7	22.01	26.38	2	ID9421	ID9421	wt																									21.424999999999997	0.03535533905932788
2.0	309.0	M21	ID9421-r3		G11	Plate 1	20.96	22.02	20.92	22.01	25.01	20.9	35.15	22.07	24.0	29.86	28.0	22.45	25.94	3	ID9421	ID9421	wt																									20.94	0.028284271247461298
1.0	28.0	B4	ID9421-04-R02-r2	0	A2	Plate 4	21.94	35.74	21.97	36.04	24.92	21.17	28.64	32.07	22.15	25.04	22.56	23.82	23.4	2	ID9421-04-R02	ID9421	mutant	ID9421-04-R02	ID9421-04-R02	1.0	9421.0		ID9421	Lan 1	103.0	SWE	55.9745		14.3997	south_sweden	35.8	0.9	83.6	142.05		True	0	0	True	False		21.955	0.021213203435594716
2.0	357.0	O21	ID9421-04-R02-r3		H11	Plate 1	22.08	29.41	22.02	29.47	26.48	23.23	31.34	29.25	26.0	26.59	29.12	24.83	26.13	3	ID9421-04-R02	ID9421	mutant	ID9421-04-R02	ID9421-04-R02	1.0	9421.0		ID9421	Lan 1	103.0	SWE	55.9745		14.3997	south_sweden	35.8	0.9	83.6	142.05		True	0	0	True	False		22.049999999999997	0.042426406871191945
1.0	76.0	D4	ID9421-07-R02-r2	0	B2	Plate 4	21.89	35.62	22.0	35.43	25.08	21.27	27.49	32.55	22.18	24.77	22.26	23.02	23.09	2	ID9421-07-R02	ID9421	mutant	ID9421-07-R02	ID9421-07-R02	1.0	9421.0		ID9421	Lan 1	103.0	SWE	55.9745		14.3997	south_sweden	38.0	1.9	83.6	142.05		True	0	0	True	False		21.945	0.07778174593051983
2.0	23.0	A23	ID9421-07-R02-r3		A12	Plate 1	22.29	28.56	22.11	28.38	27.1	23.75	32.72	28.04	28.0	26.69	28.16	24.26	25.26	3	ID9421-07-R02	ID9421	mutant	ID9421-07-R02	ID9421-07-R02	1.0	9421.0		ID9421	Lan 1	103.0	SWE	55.9745		14.3997	south_sweden	38.0	1.9	83.6	142.05		True	0	0	True	False		22.2	0.12727922061357835
1.0	124.0	F4	ID9450-r2	0	C2	Plate 4	22.19	22.37	22.28	22.3	25.14	21.09	34.34	22.35	22.36	28.18	22.07	23.28	23.75	2	ID9450	ID9450	wt																									22.235	0.06363961030678918
1.0	311.0	M23	ID9450-r1	0	G12	Plate 1	20.5	21.72	20.49	21.61	24.21	20.45	34.29	21.69	22.2	27.71	18.85	20.4	24.34	1	ID9450	ID9450	wt																									20.494999999999997	0.007071067811866581
2.0	71.0	C23	ID9450-r3		B12	Plate 1	21.58	22.87	21.43	22.86	25.62	21.8	34.49	22.68	25.0	27.6	30.04	24.39	24.27	3	ID9450	ID9450	wt																									21.505	0.10606601717798111
1.0	172.0	H4	ID9450-02-R05-r2	0	D2	Plate 4	22.14	24.74	22.25	24.77	25.46	21.32	28.87	24.68	22.82	25.68	22.8	24.75	23.15	2	ID9450-02-R05	ID9450	mutant	ID9450-02-R05	ID9450-02-R05	3.0	9450.0		ID9450	Spro 1	78.5	SWE	57.2545		18.2109	south_sweden	24.3	25.7	78.9	173.21		False	ok	0	False	False		22.195	0.07778174593051983
1.0	359.0	O23	ID9450-02-R05-r1	0	H12	Plate 1	20.47	30.68	20.66	30.58	24.99	21.29	29.75	30.11	24.25	24.79	21.61	22.21	24.11	1	ID9450-02-R05	ID9450	mutant	ID9450-02-R05	ID9450-02-R05	3.0	9450.0		ID9450	Spro 1	78.5	SWE	57.2545		18.2109	south_sweden	24.3	25.7	78.9	173.21		False	ok	0	False	False		20.564999999999998	0.13435028842544494
2.0	119.0	E23	ID9450-02-R05-r3		C12	Plate 1	21.42	25.09	21.31	24.54	25.13	21.21	29.35	24.53	24.0	25.58	30.79	25.07	23.28	3	ID9450-02-R05	ID9450	mutant	ID9450-02-R05	ID9450-02-R05	3.0	9450.0		ID9450	Spro 1	78.5	SWE	57.2545		18.2109	south_sweden	24.3	25.7	78.9	173.21		False	ok	0	False	False		21.365000000000002	0.07778174593052234
1.0	33.0	B9	ID9450-05-R04-r1	0	A5	Plate 3	20.42	24.17	20.64	24.12	25.39	21.45	29.87	23.9	25.08	24.49	24.66	25.43	23.28	1	ID9450-05-R04	ID9450	mutant	ID9450-05-R04	ID9450-05-R04	3.0	9450.0		ID9450	Spro 1	78.5	SWE	57.2545		18.2109	south_sweden	23.6	49.0	78.9	173.21		False	ok	0	False	False		20.53	0.15556349186103965
1.0	220.0	J4	ID9450-05-R04-r2	0	E2	Plate 4	22.6	24.28	22.54	24.25	25.37	21.54	28.43	24.22	22.43	25.58	24.47	26.38	23.53	2	ID9450-05-R04	ID9450	mutant	ID9450-05-R04	ID9450-05-R04	3.0	9450.0		ID9450	Spro 1	78.5	SWE	57.2545		18.2109	south_sweden	23.6	49.0	78.9	173.21		False	ok	0	False	False		22.57	0.04242640687119446
2.0	167.0	G23	ID9450-05-R04-r3		D12	Plate 1	21.72	24.89	21.58	24.79	26.14	22.48	30.29	24.4	27.0	25.13	30.74	26.2	24.14	3	ID9450-05-R04	ID9450	mutant	ID9450-05-R04	ID9450-05-R04	3.0	9450.0		ID9450	Spro 1	78.5	SWE	57.2545		18.2109	south_sweden	23.6	49.0	78.9	173.21		False	ok	0	False	False		21.65	0.09899494936611705
1.0	81.0	D9	ID9569-r1	0	B5	Plate 3	22.73	24.3	22.76	24.37	27.39	23.53	37.58	24.02	29.31	27.42	21.88	28.65	25.84	1	ID9569	ID9569	wt																									22.745	0.02121320343559723
1.0	268.0	L4	ID9569-r2	0	F2	Plate 4	22.0	23.29	21.99	23.29	25.57	21.28	34.86	23.37	23.67	27.09	19.21	27.1	23.83	2	ID9569	ID9569	wt																									21.994999999999997	0.007071067811866581
2.0	215.0	I23	ID9569-r3		E12	Plate 1	20.93	23.08	20.78	23.09	25.49	20.83	32.42	23.18	24.0	26.42	24.55	26.35	24.14	3	ID9569	ID9569	wt																									20.855	0.10606601717798111
1.0	129.0	F9	ID9569-06-R03-r1	0	C5	Plate 3	21.08	28.86	21.26	28.78	25.0	20.25	29.16	28.38	24.42	24.43	21.81	26.62	22.42	1	ID9569-06-R03	ID9569	mutant	ID9569-06-R03	ID9569-06-R03	1.0	9569.0		ID9569	Pds-1	96.5	ESP	42.87		-6.45	western_europe	22.2	0.5	48.0	93.4		True	0	0	True	True		21.17	0.12727922061358088
1.0	316.0	N4	ID9569-06-R03-r2	0	G2	Plate 4	22.11	36.15	22.08	37.01	25.66	21.38	29.57	31.73	22.71	23.73	20.03	27.31	22.81	2	ID9569-06-R03	ID9569	mutant	ID9569-06-R03	ID9569-06-R03	1.0	9569.0		ID9569	Pds-1	96.5	ESP	42.87		-6.45	western_europe	22.2	0.5	48.0	93.4		True	0	0	True	True		22.095	0.02121320343559723
2.0	263.0	K23	ID9569-06-R03-r3		F12	Plate 1	22.39	34.53	22.31	33.27	27.21	22.43	32.52	32.96	27.0	25.21	28.2	29.18	23.69	3	ID9569-06-R03	ID9569	mutant	ID9569-06-R03	ID9569-06-R03	1.0	9569.0		ID9569	Pds-1	96.5	ESP	42.87		-6.45	western_europe	22.2	0.5	48.0	93.4		True	0	0	True	True		22.35	0.05656854249492511
1.0	177.0	H9	ID9569-11-R01-r1	0	D5	Plate 3	21.19	37.25	21.27	37.3	25.11	20.44	29.82	32.43	24.41	24.09	19.18	26.49	22.83	1	ID9569-11-R01	ID9569	mutant	ID9569-11-R01	ID9569-11-R01	1.0	9569.0		ID9569	Pds-1	96.5	ESP	42.87		-6.45	western_europe	21.9	0.0	48.0	93.4		True	0	0	False	False		21.23	0.056568542494922595
1.0	364.0	P4	ID9569-11-R01-r2	0	H2	Plate 4	22.21	39.07	22.29	38.06	26.05	21.88	30.12	31.91	23.59	23.92	21.17	27.7	23.23	2	ID9569-11-R01	ID9569	mutant	ID9569-11-R01	ID9569-11-R01	1.0	9569.0		ID9569	Pds-1	96.5	ESP	42.87		-6.45	western_europe	21.9	0.0	48.0	93.4		True	0	0	False	False		22.25	0.056568542494922595
2.0	311.0	M23	ID9569-11-R01-r3		G12	Plate 1	21.41	38.0	21.39	38.0	25.29	20.89	29.46	31.51	23.0	24.04	27.68	28.79	23.01	3	ID9569-11-R01	ID9569	mutant	ID9569-11-R01	ID9569-11-R01	1.0	9569.0		ID9569	Pds-1	96.5	ESP	42.87		-6.45	western_europe	21.9	0.0	48.0	93.4		True	0	0	False	False		21.4	0.014142135623730649
1.0	30.0	B6	ID9579-r2	0	A3	Plate 4	21.54	22.18	21.67	22.23	28.16	21.73	33.38	22.13	25.04	28.88	22.16	23.3	24.5	2	ID9579	ID9579	wt																									21.605	0.09192388155425299
1.0	225.0	J9	ID9579-r1	0	E5	Plate 3	20.91	21.73	21.01	21.75	27.6	20.64	31.07	21.87	24.71	28.07	19.47	20.91	24.13	1	ID9579	ID9579	wt																									20.96	0.07071067811865576
2.0	359.0	O23	ID9579-r3		H12	Plate 1	21.14	21.69	21.24	21.73	27.82	21.23	33.05	21.76	24.0	28.34	25.96	21.3	24.94	3	ID9579	ID9579	wt																									21.189999999999998	0.07071067811865325
1.0	78.0	D6	ID9579-01-R04-r2	0	B3	Plate 4	22.02	23.89	22.05	24.25	27.86	21.93	26.66	24.14	24.5	24.22	22.31	23.6	23.27	2	ID9579-01-R04	ID9579	mutant	ID9579-01-R04	ID9579-01-R04	3.0	9579.0		ID9579	San-10	79.25	ESP	38.33		-3.51	admixed	18.1	52.6	55.3	190.11		False	ok	0	False	False		22.035	0.02121320343559723
1.0	273.0	L9	ID9579-01-R04-r1	0	F5	Plate 3	21.13	23.77	21.26	23.95	27.19	20.83	26.31	23.85	23.65	23.46	22.93	23.94	23.11	1	ID9579-01-R04	ID9579	mutant	ID9579-01-R04	ID9579-01-R04	3.0	9579.0		ID9579	San-10	79.25	ESP	38.33		-3.51	admixed	18.1	52.6	55.3	190.11		False	ok	0	False	False		21.195	0.09192388155425299
2.0	25.0	B1	ID9579-01-R04-r3		A1	Plate 3	25.32	28.18	25.16	28.08	32.46	26.01	31.1	27.53	31.0	27.34	34.75	28.32	28.25	3	ID9579-01-R04	ID9579	mutant	ID9579-01-R04	ID9579-01-R04	3.0	9579.0		ID9579	San-10	79.25	ESP	38.33		-3.51	admixed	18.1	52.6	55.3	190.11		False	ok	0	False	False		25.240000000000002	0.1131370849898477
1.0	126.0	F6	ID9579-07-R05-r2	0	C3	Plate 4	21.61	23.18	21.72	23.2	27.48	21.2	27.12	23.14	24.14	24.36	21.64	22.53	22.93	2	ID9579-07-R05	ID9579	mutant	ID9579-07-R05	ID9579-07-R05	3.0	9579.0		ID9579	San-10	79.25	ESP	38.33		-3.51	admixed	18.3	75.0	55.3	190.11		False	ok	0	False	False		21.665	0.07778174593051983
1.0	321.0	N9	ID9579-07-R05-r1	0	G5	Plate 3	21.01	23.02	21.06	23.07	27.0	20.68	27.1	23.14	23.7	24.14	22.01	21.86	23.12	1	ID9579-07-R05	ID9579	mutant	ID9579-07-R05	ID9579-07-R05	3.0	9579.0		ID9579	San-10	79.25	ESP	38.33		-3.51	admixed	18.3	75.0	55.3	190.11		False	ok	0	False	False		21.035	0.03535533905932537
2.0	73.0	D1	ID9579-07-R05-r3		B1	Plate 3	22.05	24.48	21.89	24.58	28.27	21.87	28.32	24.49	26.0	24.87	31.36	25.24	24.53	3	ID9579-07-R05	ID9579	mutant	ID9579-07-R05	ID9579-07-R05	3.0	9579.0		ID9579	San-10	79.25	ESP	38.33		-3.51	admixed	18.3	75.0	55.3	190.11		False	ok	0	False	False		21.97	0.1131370849898477
1.0	174.0	H6	ID9582-r2	0	D3	Plate 4	21.92	21.88	22.01	21.97	25.48	21.23	31.83	21.91	24.17	28.39	18.26	20.76	24.69	2	ID9582	ID9582	wt																									21.965000000000003	0.06363961030678918
2.0	121.0	F1	ID9582-r3		C1	Plate 3	23.58	23.68	23.46	23.85	27.96	24.34	35.29	23.57	29.0	30.65	31.25	24.82	26.61	3	ID9582	ID9582	wt																									23.52	0.08485281374238389
1.0	222.0	J6	ID9582-01-R03-r2	0	E3	Plate 4	22.25	27.6	22.22	27.61	25.07	21.14	25.13	27.72	23.9	22.15	23.75	25.31	23.54	2	ID9582-01-R03	ID9582	mutant	ID9582-01-R03	ID9582-01-R03	1.0	9582.0		ID9582	Ses-0	93.75	ESP	41.48		-1.63	spain	16.5	3.3	49.8	275.24		True	0	0	True	False		22.235	0.02121320343559723
1.0	369.0	P9	ID9582-01-R03-r1	0	H5	Plate 3	20.55	35.58	20.65	35.19	25.22	21.02	26.09	32.44	26.3	22.62	24.16	24.27	23.38	1	ID9582-01-R03	ID9582	mutant	ID9582-01-R03	ID9582-01-R03	1.0	9582.0		ID9582	Ses-0	93.75	ESP	41.48		-1.63	spain	16.5	3.3	49.8	275.24		True	0	0	True	False		20.6	0.07071067811865325
2.0	169.0	H1	ID9582-01-R03-r3		D1	Plate 3	22.14	28.78	22.13	28.82	25.66	21.55	26.22	28.72	25.0	22.77	31.47	25.45	23.54	3	ID9582-01-R03	ID9582	mutant	ID9582-01-R03	ID9582-01-R03	1.0	9582.0		ID9582	Ses-0	93.75	ESP	41.48		-1.63	spain	16.5	3.3	49.8	275.24		True	0	0	True	False		22.134999999999998	0.007071067811866581
1.0	35.0	B11	ID9582-02-R02-r1	0	A6	Plate 3	21.49	26.58	21.61	26.44	24.81	20.54	24.6	33.19	24.38	22.48	24.29	24.18	22.42	1	ID9582-02-R02	ID9582	mutant	ID9582-02-R02	ID9582-02-R02	1.0	9582.0		ID9582	Ses-0	93.75	ESP	41.48		-1.63	spain	18.3	11.1	49.8	275.24		True	largedel	0	False	False		21.549999999999997	0.0848528137423864
1.0	270.0	L6	ID9582-02-R02-r2	0	F3	Plate 4	21.61	26.49	21.7	26.47	25.02	20.91	25.21	35.7	24.13	22.58	21.68	22.45	23.19	2	ID9582-02-R02	ID9582	mutant	ID9582-02-R02	ID9582-02-R02	1.0	9582.0		ID9582	Ses-0	93.75	ESP	41.48		-1.63	spain	18.3	11.1	49.8	275.24		True	largedel	0	False	False		21.655	0.06363961030678918
2.0	217.0	J1	ID9582-02-R02-r3		E1	Plate 3	21.64	26.1	21.68	26.12	24.94	20.92	25.39	29.21	24.0	22.47	29.21	24.17	23.13	3	ID9582-02-R02	ID9582	mutant	ID9582-02-R02	ID9582-02-R02	1.0	9582.0		ID9582	Ses-0	93.75	ESP	41.48		-1.63	spain	18.3	11.1	49.8	275.24		True	largedel	0	False	False		21.66	0.028284271247461298
1.0	318.0	N6	ID9583-r2	0	G3	Plate 4	21.23	21.48	21.27	21.53	24.67	21.14	31.15	21.59	23.53	26.86	22.0	23.09	25.48	2	ID9583	ID9583	wt																									21.25	0.028284271247461298
2.0	265.0	L1	ID9583-r3		F1	Plate 3	21.21	22.01	21.37	21.84	25.25	21.23	32.37	21.98	25.0	27.4	28.52	24.08	25.35	3	ID9583	ID9583	wt																									21.29	0.1131370849898477
1.0	83.0	D11	ID9583-03-R01-r1	0	B6	Plate 3	21.13	34.0	21.22	33.42	25.21	21.25	26.98	32.24	26.28	23.11	22.17	22.66	23.53	1	ID9583-03-R01	ID9583	mutant	ID9583-03-R01	ID9583-03-R01	1.0	9583.0		ID9583	Sne-0	89.5	ESP	37.09		-3.38	relict	18.1	0.0	63.2	217.89		True	0	0	True	False		21.174999999999997	0.06363961030678918
1.0	366.0	P6	ID9583-03-R01-r2	0	H3	Plate 4	21.99	37.02	22.04	35.63	25.03	21.37	25.4	33.81	24.63	22.46	24.41	24.99	23.18	2	ID9583-03-R01	ID9583	mutant	ID9583-03-R01	ID9583-03-R01	1.0	9583.0		ID9583	Sne-0	89.5	ESP	37.09		-3.38	relict	18.1	0.0	63.2	217.89		True	0	0	True	False		22.015	0.03535533905932788
2.0	313.0	N1	ID9583-03-R01-r3		G1	Plate 3	21.48	35.12	21.52	35.82	24.77	20.84	25.95	32.68	25.0	22.54	29.88	24.2	22.89	3	ID9583-03-R01	ID9583	mutant	ID9583-03-R01	ID9583-03-R01	1.0	9583.0		ID9583	Sne-0	89.5	ESP	37.09		-3.38	relict	18.1	0.0	63.2	217.89		True	0	0	True	False		21.5	0.028284271247461298
1.0	32.0	B8	ID9583-06-R04-r2	0	A4	Plate 4	21.96	36.77	22.05	38.38	25.28	21.63	25.54	33.45	24.64	22.61	25.93	26.53	22.89	2	ID9583-06-R04	ID9583	mutant	ID9583-06-R04	ID9583-06-R04	1.0	9583.0		ID9583	Sne-0	89.5	ESP	37.09		-3.38	relict	18.3	0.0	63.2	217.89		True	0	0	False	False		22.005000000000003	0.06363961030678918
1.0	131.0	F11	ID9583-06-R04-r1	0	C6	Plate 3	21.31	38.0	21.48	38.0	25.52	22.8	26.15	34.33	30.24	22.63	24.15	25.22	23.73	1	ID9583-06-R04	ID9583	mutant	ID9583-06-R04	ID9583-06-R04	1.0	9583.0		ID9583	Sne-0	89.5	ESP	37.09		-3.38	relict	18.3	0.0	63.2	217.89		True	0	0	False	False		21.395	0.12020815280171429
2.0	361.0	P1	ID9583-06-R04-r3		H1	Plate 3	21.76	34.52	21.88	34.06	25.06	21.18	25.47	33.4	25.0	22.78	31.01	24.81	23.28	3	ID9583-06-R04	ID9583	mutant	ID9583-06-R04	ID9583-06-R04	1.0	9583.0		ID9583	Sne-0	89.5	ESP	37.09		-3.38	relict	18.3	0.0	63.2	217.89		True	0	0	False	False		21.82	0.08485281374238389
1.0	80.0	D8	ID9599-r2	0	B4	Plate 4	21.46	22.5	21.5	22.57	28.39	20.71	32.65	22.5	24.62	27.14	18.71	20.7	24.66	2	ID9599	ID9599	wt																									21.48	0.028284271247461298
1.0	179.0	H11	ID9599-r1	0	D6	Plate 3	20.88	22.85	21.02	22.8	28.28	20.58	32.89	22.86	25.56	27.44	18.54	19.6	24.22	1	ID9599	ID9599	wt																									20.95	0.09899494936611705
2.0	27.0	B3	ID9599-r3		A2	Plate 3	21.32	23.02	21.16	23.01	28.37	20.95	32.48	22.91	25.0	27.02	25.89	20.45	25.21	3	ID9599	ID9599	wt																									21.240000000000002	0.1131370849898477
			ID9599-02-R02-r1				21.51	37.12	21.52	37.45				37.65						1	ID9599-02-R02	ID9599	mutant	ID9599-02-R02	ID9599-02-R02	1.0	9599.0		ID9599	Viñ-0	90.25	ESP	42.8		-5.77	western_europe	18.3	0.0	55.9	102.54	very likely FLC k.o.	True	largedel	0	False	False		21.515	0.0070710678118640685
			ID9599-02-R02-r2				21.79	36.73	21.85	37.25				38.0						2	ID9599-02-R02	ID9599	mutant	ID9599-02-R02	ID9599-02-R02	1.0	9599.0		ID9599	Viñ-0	90.25	ESP	42.8		-5.77	western_europe	18.3	0.0	55.9	102.54	very likely FLC k.o.	True	largedel	0	False	False		21.82	0.04242640687119446
			ID9599-02-R02-r2				21.11	36.67	21.13	36.85				37.0						2	ID9599-02-R02	ID9599	mutant	ID9599-02-R02	ID9599-02-R02	1.0	9599.0		ID9599	Viñ-0	90.25	ESP	42.8		-5.77	western_europe	18.3	0.0	55.9	102.54	very likely FLC k.o.	True	largedel	0	False	False		21.119999999999997	0.014142135623730649
1.0	128.0	F8	ID9644-r2	0	C4	Plate 4	22.2	24.57	22.33	24.59	25.97	22.43	32.26	24.45	26.76	27.12	22.8	24.53	26.4	2	ID9644	ID9644	wt																									22.265	0.09192388155425048
1.0	227.0	J11	ID9644-r1	0	E6	Plate 3	21.08	23.3	21.23	23.31	24.18	20.65	30.06	23.34	24.48	26.0	22.03	22.6	23.07	1	ID9644	ID9644	wt																									21.155	0.10606601717798363
2.0	75.0	D3	ID9644-r3		B2	Plate 3	22.06	24.13	21.85	24.08	25.11	21.6	29.38	24.02	25.0	26.25	30.24	24.04	24.2	3	ID9644	ID9644	wt																									21.955	0.14849242404917307
1.0	224.0	J8	ID9644-13-R02-r2	0	E4	Plate 4	21.77	24.57	21.97	24.65	24.41	20.81	26.54	24.54	23.24	23.34	21.63	22.3	23.48	2	ID9644-13-R02	ID9644	mutant	ID9644-13-R02	ID9644-13-R02	2.0	9644.0		ID9644	Zupan-1	69.0	CRO	45.07		18.72	central_europe	20.4	38.6	37.6	63.87		False	ok	ok	False	True		21.869999999999997	0.141421356237309
1.0	323.0	N11	ID9644-13-R02-r1	0	G6	Plate 3	21.04	24.26	21.1	24.32	24.02	20.28	28.39	24.09	23.62	23.35	22.29	22.38	22.11	1	ID9644-13-R02	ID9644	mutant	ID9644-13-R02	ID9644-13-R02	2.0	9644.0		ID9644	Zupan-1	69.0	CRO	45.07		18.72	central_europe	20.4	38.6	37.6	63.87		False	ok	ok	False	True		21.07	0.04242640687119446
2.0	171.0	H3	ID9644-13-R02-r3		D2	Plate 3	21.77	24.55	21.72	24.69	24.29	20.75	26.41	24.62	24.0	23.6	27.54	23.73	23.22	3	ID9644-13-R02	ID9644	mutant	ID9644-13-R02	ID9644-13-R02	2.0	9644.0		ID9644	Zupan-1	69.0	CRO	45.07		18.72	central_europe	20.4	38.6	37.6	63.87		False	ok	ok	False	True		21.744999999999997	0.03535533905932788
1.0	176.0	H8	ID9644-14-R02-r2	0	D4	Plate 4	22.34	32.18	22.4	32.41	27.36	23.16	32.63	31.25	28.07	25.46	24.04	25.81	27.21	2	ID9644-14-R02	ID9644	mutant	ID9644-14-R02	ID9644-14-R02	1.0	9644.0		ID9644	Zupan-1	69.0	CRO	45.07		18.72	central_europe	18.9	0.1	37.6	63.87		True	0	ok	False	True		22.369999999999997	0.042426406871191945
1.0	275.0	L11	ID9644-14-R02-r1	0	F6	Plate 3	21.21	36.08	21.6	35.24	24.15	20.43	27.41	32.08	23.53	22.65	22.92	23.93	22.25	1	ID9644-14-R02	ID9644	mutant	ID9644-14-R02	ID9644-14-R02	1.0	9644.0		ID9644	Zupan-1	69.0	CRO	45.07		18.72	central_europe	18.9	0.1	37.6	63.87		True	0	ok	False	True		21.405	0.27577164466275395
2.0	123.0	F3	ID9644-14-R02-r3		C2	Plate 3	21.76	37.43	21.6	35.36	24.6	21.09	26.23	32.22	24.0	23.13	29.68	24.08	23.16	3	ID9644-14-R02	ID9644	mutant	ID9644-14-R02	ID9644-14-R02	1.0	9644.0		ID9644	Zupan-1	69.0	CRO	45.07		18.72	central_europe	18.9	0.1	37.6	63.87		True	0	ok	False	True		21.68	0.1131370849898477
1.0	272.0	L8	ID9729-r2	0	F4	Plate 4	21.08	21.89	21.15	21.98	24.01	20.62	35.08	22.12	22.49	28.91	21.59	22.53	25.06	2	ID9729	ID9729	wt																									21.115	0.049497474683058526
1.0	371.0	P11	ID9729-r1	0	H6	Plate 3	21.97	23.13	21.87	23.16	25.39	22.45	36.84	23.25	28.72	29.19	21.59	21.54	25.51	1	ID9729	ID9729	wt																									21.92	0.07071067811865325
2.0	219.0	J3	ID9729-r3		E2	Plate 3	21.11	21.94	20.98	22.03	23.92	20.41	33.53	22.05	22.0	28.04	26.39		24.51	3	ID9729	ID9729	wt																									21.045	0.09192388155425048
1.0	37.0	B13	ID9729-01-R05-r1	0	A7	Plate 3	20.61	32.35	20.75	32.87	23.98	20.45	28.53	31.01	24.68	23.14	22.57	23.89	23.01	1	ID9729-01-R05	ID9729	mutant	ID9729-01-R05	ID9729-01-R05	1.0	9729.0		ID9729	Stiav-2	79.0	SVK	48.46		18.9	central_europe	29.0	0.2	111.1	148.55		True	0	0	True	True		20.68	0.09899494936611705
1.0	320.0	N8	ID9729-01-R05-r2	0	G4	Plate 4	21.96	36.06	21.74	37.02	24.12	20.71	26.23	31.41	22.74	23.48	23.68	25.08	23.17	2	ID9729-01-R05	ID9729	mutant	ID9729-01-R05	ID9729-01-R05	1.0	9729.0		ID9729	Stiav-2	79.0	SVK	48.46		18.9	central_europe	29.0	0.2	111.1	148.55		True	0	0	True	True		21.85	0.15556349186104218
2.0	267.0	L3	ID9729-01-R05-r3		F2	Plate 3	21.26	30.52	21.14	30.61	23.84	20.34	27.61	30.29	23.0	23.64	29.78	24.81	22.6	3	ID9729-01-R05	ID9729	mutant	ID9729-01-R05	ID9729-01-R05	1.0	9729.0		ID9729	Stiav-2	79.0	SVK	48.46		18.9	central_europe	29.0	0.2	111.1	148.55		True	0	0	True	True		21.200000000000003	0.0848528137423864
1.0	85.0	D13	ID9729-09-R05-r1	0	B7	Plate 3	24.08	25.36	24.02	25.41	28.98	33.3	34.14	24.98	36.92	24.47	24.14	32.3	23.63	1	ID9729-09-R05	ID9729	mutant	ID9729-09-R05	ID9729-09-R05	1.0	9729.0		ID9729	Stiav-2	79.0	SVK	48.46		18.9	central_europe	36.2	62.8	111.1	148.55		True	0	0	False	True		24.049999999999997	0.042426406871191945
1.0	368.0	P8	ID9729-09-R05-r2	0	H4	Plate 4	21.71	24.46	21.74	24.42	24.11	20.73	27.51	24.38	22.36	24.77	22.29	23.92	23.36	2	ID9729-09-R05	ID9729	mutant	ID9729-09-R05	ID9729-09-R05	1.0	9729.0		ID9729	Stiav-2	79.0	SVK	48.46		18.9	central_europe	36.2	62.8	111.1	148.55		True	0	0	False	True		21.725	0.021213203435594716
2.0	315.0	N3	ID9729-09-R05-r3		G2	Plate 3	21.3	24.66	21.23	24.76	23.8	20.59	28.01	24.79	23.0	24.26	30.12	24.99	22.97	3	ID9729-09-R05	ID9729	mutant	ID9729-09-R05	ID9729-09-R05	1.0	9729.0		ID9729	Stiav-2	79.0	SVK	48.46		18.9	central_europe	36.2	62.8	111.1	148.55		True	0	0	False	True		21.265	0.049497474683058526
1.0	34.0	B10	ID9733-r2	0	A5	Plate 4	21.24	22.18	21.39	22.25	24.05	20.47	29.79	22.4	24.02	28.27	21.69	21.93	26.32	2	ID9733	ID9733	wt																									21.314999999999998	0.10606601717798363
2.0	363.0	P3	ID9733-r3		H2	Plate 3	21.3	22.12	21.65	22.13	23.95	20.34	30.66	22.27	23.0	27.81	27.69	21.5	24.47	3	ID9733	ID9733	wt																									21.475	0.24748737341529012
1.0	82.0	D10	ID9733-02-R04-r2	0	B5	Plate 4	21.32	24.04	21.55	24.07	24.08	20.7	26.08	24.12	22.21	24.05	22.48	23.53	23.22	2	ID9733-02-R04	ID9733	mutant	ID9733-02-R04	ID9733-02-R04	2.0	9733.0		ID9733	Bela-2	83.75	SVK	48.47		18.94	central_europe	22.1	36.1	55.0	172.49		False	ok	ok	False	False		21.435000000000002	0.16263455967290624
1.0	133.0	F13	ID9733-02-R04-r1	0	C7	Plate 3	20.6	23.95	20.56	24.04	23.86	20.05	26.43	23.85	23.18	23.98	19.66	20.69	22.51	1	ID9733-02-R04	ID9733	mutant	ID9733-02-R04	ID9733-02-R04	2.0	9733.0		ID9733	Bela-2	83.75	SVK	48.47		18.94	central_europe	22.1	36.1	55.0	172.49		False	ok	ok	False	False		20.58	0.02828427124746381
2.0	29.0	B5	ID9733-02-R04-r3		A3	Plate 3	21.74	25.26	21.59	24.4	24.34	20.63	27.07	24.26	23.0	24.28	30.34	23.47	23.09	3	ID9733-02-R04	ID9733	mutant	ID9733-02-R04	ID9733-02-R04	2.0	9733.0		ID9733	Bela-2	83.75	SVK	48.47		18.94	central_europe	22.1	36.1	55.0	172.49		False	ok	ok	False	False		21.665	0.10606601717798111
1.0	130.0	F10	ID9733-03-R03-r2	0	C5	Plate 4	21.4	23.55	21.65	23.58	24.04	20.58	25.42	23.37	21.01	23.46	22.17	23.1	23.45	2	ID9733-03-R03	ID9733	mutant	ID9733-03-R03	ID9733-03-R03	3.0	9733.0		ID9733	Bela-2	83.75	SVK	48.47		18.94	central_europe	24.1	42.8	55.0	172.49		False	ok	0	False	False		21.525	0.1767766952966369
1.0	181.0	H13	ID9733-03-R03-r1	0	D7	Plate 3	20.46	24.04	20.58	24.05	24.26	20.34	27.48	23.85	24.28	24.44	19.77	20.92	23.63	1	ID9733-03-R03	ID9733	mutant	ID9733-03-R03	ID9733-03-R03	3.0	9733.0		ID9733	Bela-2	83.75	SVK	48.47		18.94	central_europe	24.1	42.8	55.0	172.49		False	ok	0	False	False		20.52	0.08485281374238389
2.0	77.0	D5	ID9733-03-R03-r3		B3	Plate 3	21.26	24.39	21.1	24.43	24.68	20.94	28.4	24.32	24.0	24.88	28.02	22.6	23.77	3	ID9733-03-R03	ID9733	mutant	ID9733-03-R03	ID9733-03-R03	3.0	9733.0		ID9733	Bela-2	83.75	SVK	48.47		18.94	central_europe	24.1	42.8	55.0	172.49		False	ok	0	False	False		21.18	0.1131370849898477
1.0	178.0	H10	ID9736-r2	0	D5	Plate 4	23.12	25.44	23.19	25.46	27.86	23.5		25.17	28.37	28.46	22.07	23.53	27.48	2	ID9736	ID9736	wt																									23.155	0.049497474683058526
1.0	229.0	J13	ID9736-r1	0	E7	Plate 3	21.47	22.87	21.53	22.83	25.24	21.62	30.86	22.54	23.69	25.68	21.82	22.52	23.58	1	ID9736	ID9736	wt																									21.5	0.04242640687119446
2.0	125.0	F5	ID9736-r3		C3	Plate 3	21.19	22.5	21.16	22.57	25.01	20.72	30.72	22.65	23.0	27.39	26.27	21.44	24.17	3	ID9736	ID9736	wt																									21.175	0.02121320343559723
1.0	226.0	J10	ID9736-02-R05-r2	0	E5	Plate 4	21.79	38.0	22.05	37.96	24.75	21.06	24.35	31.27	22.53	21.92	24.09	25.86	22.02	2	ID9736-02-R05	ID9736	mutant	ID9736-02-R05	ID9536-02-R05	1.0	9736.0		ID9736	Teiu-2	81.0	ROU	44.69		25.17	admixed	18.3	0.1	39.2	96.61		True	0	0	True	False		21.92	0.18384776310850345
1.0	277.0	L13	ID9736-02-R05-r1	0	F7	Plate 3	20.94	31.79	21.11	31.95	24.58	20.43	25.46	30.13	22.32	22.19	21.58	21.32	21.97	1	ID9736-02-R05	ID9736	mutant	ID9736-02-R05	ID9536-02-R05	1.0	9736.0		ID9736	Teiu-2	81.0	ROU	44.69		25.17	admixed	18.3	0.1	39.2	96.61		True	0	0	True	False		21.025	0.12020815280171177
2.0	173.0	H5	ID9736-02-R05-r3		D3	Plate 3	22.11	33.31	21.79	33.37	24.94	20.61	25.21	31.56	24.0	23.08	26.93	23.31	22.28	3	ID9736-02-R05	ID9736	mutant	ID9736-02-R05	ID9536-02-R05	1.0	9736.0		ID9736	Teiu-2	81.0	ROU	44.69		25.17	admixed	18.3	0.1	39.2	96.61		True	0	0	True	False		21.95	0.2262741699796954
1.0	274.0	L10	ID9736-05-R04-r2	0	F5	Plate 4	21.34	38.0	21.54	38.0	25.11	20.91	24.19	31.84	22.37	22.26	22.2	23.67	22.56	2	ID9736-05-R04	ID9736	mutant	ID9736-05-R04	ID9536-05-R04	1.0	9736.0		ID9736	Teiu-2	81.0	ROU	44.69		25.17	admixed	19.3	0.0	39.2	96.61		True	0	0	True	False		21.439999999999998	0.141421356237309
1.0	325.0	N13	ID9736-05-R04-r1	0	G7	Plate 3	21.19	36.53	21.13	36.35	24.9	20.71	25.08	30.85	23.07	22.19	21.64	21.34	22.74	1	ID9736-05-R04	ID9736	mutant	ID9736-05-R04	ID9536-05-R04	1.0	9736.0		ID9736	Teiu-2	81.0	ROU	44.69		25.17	admixed	19.3	0.0	39.2	96.61		True	0	0	True	False		21.16	0.04242640687119446
2.0	221.0	J5	ID9736-05-R04-r3		E3	Plate 3	21.63	36.29	21.49	35.44	25.18	20.82	25.26	31.65	24.0	22.66	27.61	22.74	23.21	3	ID9736-05-R04	ID9736	mutant	ID9736-05-R04	ID9536-05-R04	1.0	9736.0		ID9736	Teiu-2	81.0	ROU	44.69		25.17	admixed	19.3	0.0	39.2	96.61		True	0	0	True	False		21.56	0.09899494936611705
1.0	322.0	N10	ID9738-r2	0	G5	Plate 4	21.88	22.36	22.04	22.41	25.2	21.37	32.65	22.39	24.9	28.82	18.59	20.31	24.14	2	ID9738	ID9738	wt																									21.96	0.1131370849898477
1.0	373.0	P13	ID9738-r1	0	H7	Plate 3	21.57	22.65	21.4	22.72	25.5	22.26	32.12	22.66	25.85	26.51	19.5	21.18	24.83	1	ID9738	ID9738	wt																									21.485	0.12020815280171429
2.0	269.0	L5	ID9738-r3		F3	Plate 3	21.46	22.24	21.45	22.39	25.11	21.16	33.09	22.44	25.0	28.14	26.64	22.12	24.34	3	ID9738	ID9738	wt																									21.455	0.007071067811866581
1.0	370.0	P10	ID9738-01-R02-r2	0	H5	Plate 4	21.81	34.59	21.92	34.79	24.53	21.27	26.97	31.63	24.34	23.31	21.82	22.45	22.94	2	ID9738-01-R02	ID9738	mutant	ID9738-01-R02	ID9738-01-R02	1.0	9738.0		ID9738	Bran-1	73.75	ROU	45.57		25.42	admixed	19.3	0.0	40.1	169.68		True	0	ok	False	False		21.865000000000002	0.07778174593052234
2.0	317.0	N5	ID9738-01-R02-r3		G3	Plate 3	21.7	36.55	21.6	35.82	24.51	20.73	27.06	31.6	24.0	23.29	28.67	23.42	22.51	3	ID9738-01-R02	ID9738	mutant	ID9738-01-R02	ID9738-01-R02	1.0	9738.0		ID9738	Bran-1	73.75	ROU	45.57		25.42	admixed	19.3	0.0	40.1	169.68		True	0	ok	False	False		21.65	0.07071067811865325
1.0	36.0	B12	ID9738-04-R02-r2	0	A6	Plate 4	21.72	33.22	21.95	34.3	24.79	21.18	26.04	30.71	24.09	23.24	21.98	22.81	22.46	2	ID9738-04-R02	ID9738	mutant	ID9738-04-R02	ID9738-04-R02	1.0	9738.0		ID9738	Bran-1	73.75	ROU	45.57		25.42	admixed	20.5	0.2	40.1	169.68		True	largedel	0	False	False		21.835	0.16263455967290624
1.0	87.0	D15	ID9738-04-R02-r1	0	B8	Plate 3	20.78	31.28	20.84	31.33	24.46	21.07	27.04	30.53	23.83	23.29	24.06	24.12	22.45	1	ID9738-04-R02	ID9738	mutant	ID9738-04-R02	ID9738-04-R02	1.0	9738.0		ID9738	Bran-1	73.75	ROU	45.57		25.42	admixed	20.5	0.2	40.1	169.68		True	largedel	0	False	False		20.810000000000002	0.042426406871191945
2.0	365.0	P5	ID9738-04-R02-r3		H3	Plate 3	21.39	31.5	21.35	32.18	24.68	20.99	27.23	30.44	24.0	23.33	28.65	23.19	22.44	3	ID9738-04-R02	ID9738	mutant	ID9738-04-R02	ID9738-04-R02	1.0	9738.0		ID9738	Bran-1	73.75	ROU	45.57		25.42	admixed	20.5	0.2	40.1	169.68		True	largedel	0	False	False		21.37	0.028284271247461298
1.0	135.0	F15	ID9741-r1	0	C8	Plate 3	21.95	23.13	22.15	23.21	25.88	25.07	35.57	23.02	30.81	28.11	21.73	22.61	25.67	1	ID9741	ID9741	wt																									22.049999999999997	0.141421356237309
1.0	132.0	F12	ID9741-02-R03-r2	0	C6	Plate 4	21.96	31.51	22.21	31.56	25.01	21.12	27.31	30.56	23.26	24.13	24.03	24.86	23.09	2	ID9741-02-R03	ID9741	mutant	ID9741-02-R03	ID9741-02-R03	1.0	9741.0		ID9741	Orast-1	71.5	ROU	45.84		23.16	central_europe	20.9	0.5	47.3	135.3		True	0	0	True	False		22.085	0.1767766952966369
1.0	183.0	H15	ID9741-02-R03-r1	0	D8	Plate 3	20.73	28.87	20.94	29.01	24.81	20.55	28.98	28.38	23.66	24.25	22.32	22.93	23.35	1	ID9741-02-R03	ID9741	mutant	ID9741-02-R03	ID9741-02-R03	1.0	9741.0		ID9741	Orast-1	71.5	ROU	45.84		23.16	central_europe	20.9	0.5	47.3	135.3		True	0	0	True	False		20.835	0.1484924240491756
2.0	31.0	B7	ID9741-02-R03-r3		A4	Plate 3	21.85	33.08	21.72	32.75	25.91	21.88	29.47	31.05	26.0	24.62	31.07	25.64	23.76	3	ID9741-02-R03	ID9741	mutant	ID9741-02-R03	ID9741-02-R03	1.0	9741.0		ID9741	Orast-1	71.5	ROU	45.84		23.16	central_europe	20.9	0.5	47.3	135.3		True	0	0	True	False		21.785	0.09192388155425299
1.0	180.0	H12	ID9741-04-R05-r2	0	D6	Plate 4	21.69	34.12	21.93	34.66	24.9	21.05	27.43	30.79	22.19	23.38	19.83	22.32	22.74	2	ID9741-04-R05	ID9741	mutant	ID9741-04-R05	ID9741-04-R05	1.0	9741.0		ID9741	Orast-1	71.5	ROU	45.84		23.16	central_europe	21.0	0.1	47.3	135.3		True	0	0	False	False		21.810000000000002	0.1697056274847703
1.0	231.0	J15	ID9741-04-R05-r1	0	E8	Plate 3	20.73	34.07	20.8	33.48	24.51	20.26	29.06	31.01	22.21	23.21	19.26	21.2	23.12	1	ID9741-04-R05	ID9741	mutant	ID9741-04-R05	ID9741-04-R05	1.0	9741.0		ID9741	Orast-1	71.5	ROU	45.84		23.16	central_europe	21.0	0.1	47.3	135.3		True	0	0	False	False		20.765	0.049497474683058526
2.0	79.0	D7	ID9741-04-R05-r3		B4	Plate 3	21.61	31.82	21.52	32.18	24.95	20.86	28.79	30.52	24.0	24.39	28.47	23.59	23.02	3	ID9741-04-R05	ID9741	mutant	ID9741-04-R05	ID9741-04-R05	1.0	9741.0		ID9741	Orast-1	71.5	ROU	45.84		23.16	central_europe	21.0	0.1	47.3	135.3		True	0	0	False	False		21.564999999999998	0.06363961030678918
1.0	228.0	J12	ID9743-r2	0	E6	Plate 4	21.78	22.42	21.97	22.34	25.1	20.54	32.24	22.36	25.06	27.1	22.17	23.62	25.24	2	ID9743	ID9743	wt																									21.875	0.13435028842544242
1.0	279.0	L15	ID9743-r1	0	F8	Plate 3	23.55	24.0	23.65	24.12	27.2	23.5	32.81	23.61	29.69	27.39	25.7	26.44	26.63	1	ID9743	ID9743	wt																									23.6	0.07071067811865325
2.0	127.0	F7	ID9743-r3		C4	Plate 3	21.52	21.61	21.46	21.67	24.46	20.1	30.89	21.92	24.0	28.6	27.38	22.69	24.76	3	ID9743	ID9743	wt																									21.490000000000002	0.042426406871191945
1.0	324.0	N12	ID9743-03-R05-r2	0	G6	Plate 4	22.12	24.18	22.23	24.19	24.89	20.52	25.26	24.09	23.53	23.58	22.02	22.81	23.21	2	ID9743-03-R05	ID9743	mutant	ID9743-03-R05	ID9743-03-R05	2.0	9743.0		ID9743	Furni-1	75.0	ROU	45.14		25.0	admixed	21.8	68.8	42.6	228.68		False	ok	ok	False	False		22.175	0.07778174593051983
1.0	375.0	P15	ID9743-03-R05-r1	0	H8	Plate 3	21.41	23.61	21.35	23.7	24.49	20.14	26.52	23.75	24.16	23.69	22.5	22.75	22.57	1	ID9743-03-R05	ID9743	mutant	ID9743-03-R05	ID9743-03-R05	2.0	9743.0		ID9743	Furni-1	75.0	ROU	45.14		25.0	admixed	21.8	68.8	42.6	228.68		False	ok	ok	False	False		21.380000000000003	0.042426406871191945
2.0	223.0	J7	ID9743-03-R05-r3		E4	Plate 3	21.7	23.69	21.69	23.74	24.52	20.2	25.74	23.81	23.0	23.99	28.26	24.72	22.62	3	ID9743-03-R05	ID9743	mutant	ID9743-03-R05	ID9743-03-R05	2.0	9743.0		ID9743	Furni-1	75.0	ROU	45.14		25.0	admixed	21.8	68.8	42.6	228.68		False	ok	ok	False	False		21.695	0.0070710678118640685
1.0	276.0	L12	ID9743-06-R03-r2	0	F6	Plate 4	21.72	26.22	22.01	26.38	25.11	20.52	24.86	35.44	24.57	23.13	22.47	23.94	22.67	2	ID9743-06-R03	ID9743	mutant	ID9743-06-R03	ID9743-06-R03	1.0	9743.0		ID9743	Furni-1	75.0	ROU	45.14		25.0	admixed	19.3	17.5	42.6	228.68		True	largedel	ok	False	False		21.865000000000002	0.2050609665441007
1.0	327.0	N15	ID9743-06-R03-r1	0	G8	Plate 3	21.05	25.51	21.14	25.48	24.38	20.11	25.79	36.09	23.83	23.06	22.06	22.17	22.66	1	ID9743-06-R03	ID9743	mutant	ID9743-06-R03	ID9743-06-R03	1.0	9743.0		ID9743	Furni-1	75.0	ROU	45.14		25.0	admixed	19.3	17.5	42.6	228.68		True	largedel	ok	False	False		21.095	0.06363961030678918
2.0	175.0	H7	ID9743-06-R03-r3		D4	Plate 3	21.95	25.39	21.78	25.47	24.64	20.18	24.79	35.2	23.0	22.95	27.29	24.29	22.57	3	ID9743-06-R03	ID9743	mutant	ID9743-06-R03	ID9743-06-R03	1.0	9743.0		ID9743	Furni-1	75.0	ROU	45.14		25.0	admixed	19.3	17.5	42.6	228.68		True	largedel	ok	False	False		21.865000000000002	0.12020815280171177
1.0	41.0	B17	ID9748-r1	0	A9	Plate 3	23.16	24.57	23.18	24.59	29.01		36.87	24.02	33.2	28.49	22.74	25.79	25.73	1	ID9748	ID9748	wt																									23.17	0.014142135623730649
1.0	372.0	P12	ID9748-r2	0	H6	Plate 4	21.23	22.25	21.22	22.25	25.27	21.22	35.65	22.22	23.77	28.44	24.05	24.24	25.02	2	ID9748	ID9748	wt																									21.225	0.007071067811866581
2.0	271.0	L7	ID9748-r3		F4	Plate 3	20.26	21.49	20.25	21.47	24.5	20.28	33.99	21.66	22.0	28.02	26.4	22.42	24.03	3	ID9748	ID9748	wt																									20.255000000000003	0.007071067811866581
1.0	38.0	B14	ID9748-01-R03-r2	0	A7	Plate 4	22.07	24.05	22.13	24.06	25.3	21.32	30.1	24.11	23.45	25.78	24.46	25.73	22.97	2	ID9748-01-R03	ID9748	mutant	ID9748-01-R03	ID9748-01-R03	3.0	9748.0		ID9748	Zagub-1	86.25	SRB	44.23		21.71	admixed	26.8	54.5	51.9	126.99		False	ok	0	False	False		22.1	0.042426406871191945
1.0	89.0	D17	ID9748-01-R03-r1	0	B9	Plate 3	21.62	24.8	21.6	24.72	26.4	27.13	32.88	24.53	31.04	25.12	22.78	24.27	22.99	1	ID9748-01-R03	ID9748	mutant	ID9748-01-R03	ID9748-01-R03	3.0	9748.0		ID9748	Zagub-1	86.25	SRB	44.23		21.71	admixed	26.8	54.5	51.9	126.99		False	ok	0	False	False		21.61	0.014142135623730649
2.0	319.0	N7	ID9748-01-R03-r3		G4	Plate 3	20.89	23.29	20.86	23.32	24.49	20.62	30.03	23.46	23.0	25.01	31.73	26.74	22.41	3	ID9748-01-R03	ID9748	mutant	ID9748-01-R03	ID9748-01-R03	3.0	9748.0		ID9748	Zagub-1	86.25	SRB	44.23		21.71	admixed	26.8	54.5	51.9	126.99		False	ok	0	False	False		20.875	0.02121320343559723
1.0	86.0	D14	ID9755-r2	0	B7	Plate 4	20.86	21.73	20.91	21.68	24.86	20.6	34.45	21.79	23.89	30.06	21.92	22.91	23.49	2	ID9755	ID9755	wt																									20.884999999999998	0.03535533905932788
1.0	137.0	F17	ID9755-r1	0	C9	Plate 3	21.98	22.46	22.0	22.59	27.01		33.59	22.54	29.15	28.67	22.05	22.78	25.25	1	ID9755	ID9755	wt																									21.990000000000002	0.014142135623730649
2.0	367.0	P7	ID9755-r3		H4	Plate 3	21.54	21.35	21.39	21.44	24.7	20.53	34.85	22.26	24.0	29.62	27.08	21.58	23.32	3	ID9755	ID9755	wt																									21.465	0.10606601717798111
1.0	134.0	F14	ID9755-05-R05-r2	0	C7	Plate 4	21.78	31.46	22.07	31.24	24.92	20.87	25.39	29.65	23.02	22.91	21.94	23.17	22.15	2	ID9755-05-R05	ID9755	mutant	ID9755-05-R05	ID9755-05-R05	1.0	9755.0		ID9755	Vajug-1	82.0	SRB	44.56		22.56	italy_balkan_caucasus	17.4	0.8	67.8	226.07		True	ANN LOW	0	True	False		21.925	0.2050609665440982
1.0	185.0	H17	ID9755-05-R05-r1	0	D9	Plate 3	21.48	33.45	21.48	34.0	24.3	20.53	26.03	31.96	22.29	22.26	24.25	25.19	22.95	1	ID9755-05-R05	ID9755	mutant	ID9755-05-R05	ID9755-05-R05	1.0	9755.0		ID9755	Vajug-1	82.0	SRB	44.56		22.56	italy_balkan_caucasus	17.4	0.8	67.8	226.07		True	ANN LOW	0	True	False		21.48	0.0
2.0	33.0	B9	ID9755-05-R05-r3		A5	Plate 3	20.99	28.12	20.8	28.13	24.38	20.43	26.3	27.8	24.0	23.1	28.29	24.1	23.39	3	ID9755-05-R05	ID9755	mutant	ID9755-05-R05	ID9755-05-R05	1.0	9755.0		ID9755	Vajug-1	82.0	SRB	44.56		22.56	italy_balkan_caucasus	17.4	0.8	67.8	226.07		True	ANN LOW	0	True	False		20.895	0.13435028842544242
1.0	182.0	H14	ID9821-r2	0	D7	Plate 4	21.78	21.96	21.96	21.98	25.16	20.85	32.21	21.95	20.73	26.53	18.52	20.89	24.2	2	ID9821	ID9821	wt																									21.87	0.12727922061357835
1.0	233.0	J17	ID9821-r1	0	E9	Plate 3	20.59	21.61	20.7	21.64	24.75	20.29	32.16	21.66	22.58	27.16	18.77	20.17	22.51	1	ID9821	ID9821	wt																									20.645	0.07778174593051983
2.0	81.0	D9	ID9821-r3		B5	Plate 3	20.83	21.31	20.82	21.36	24.73	20.26	31.34	21.52	22.0	26.73	23.96	20.6	23.87	3	ID9821	ID9821	wt																									20.825	0.0070710678118640685
1.0	278.0	L14	ID9821-07-R02-r2	0	F7	Plate 4	22.14	24.0	22.28	24.13	25.24	21.03	27.42	23.89	22.26	24.35	22.08	23.48	23.78	2	ID9821-07-R02	ID9821	mutant	ID9821-07-R02	ID9821-07-R02	3.0	9821.0		ID9821	Aru-0	72.25	ESP	41.81		2.49	spain	25.7	56.9	52.3	209.99		False	ok	0	False	False		22.21	0.09899494936611705
1.0	329.0	N17	ID9821-07-R02-r1	0	G9	Plate 3	22.09	24.65	21.79	24.7	26.35	22.88	30.16	24.64	28.41	24.42	21.86	23.57	24.17	1	ID9821-07-R02	ID9821	mutant	ID9821-07-R02	ID9821-07-R02	3.0	9821.0		ID9821	Aru-0	72.25	ESP	41.81		2.49	spain	25.7	56.9	52.3	209.99		False	ok	0	False	False		21.939999999999998	0.21213203435596475
2.0	177.0	H9	ID9821-07-R02-r3		D5	Plate 3	22.84	25.43	22.66	25.47	26.91	22.89	30.24	25.22	26.0	25.86	27.13	24.34	25.68	3	ID9821-07-R02	ID9821	mutant	ID9821-07-R02	ID9821-07-R02	3.0	9821.0		ID9821	Aru-0	72.25	ESP	41.81		2.49	spain	25.7	56.9	52.3	209.99		False	ok	0	False	False		22.75	0.12727922061357835
1.0	230.0	J14	ID9821-14-R04-r2	0	E7	Plate 4	21.68	23.28	21.87	23.28	25.21	20.84	28.12	23.34	22.0	24.03	21.56	22.57	23.34	2	ID9821-14-R04	ID9821	mutant	ID9821-14-R04	ID9821-14-R04	2.0	9821.0		ID9821	Aru-0	72.25	ESP	41.81		2.49	spain	29.6	95.3	52.3	209.99		False	ok	ok	False	False		21.775	0.13435028842544494
1.0	281.0	L17	ID9821-14-R04-r1	0	F9	Plate 3	20.8	22.8	20.74	23.01	24.5	20.3	27.57	22.94	22.24	24.13	21.83	22.11	22.41	1	ID9821-14-R04	ID9821	mutant	ID9821-14-R04	ID9821-14-R04	2.0	9821.0		ID9821	Aru-0	72.25	ESP	41.81		2.49	spain	29.6	95.3	52.3	209.99		False	ok	ok	False	False		20.77	0.04242640687119446
2.0	129.0	F9	ID9821-14-R04-r3		C5	Plate 3	21.53	22.78	21.44	22.89	24.98	20.55	27.4	23.12	22.0	24.32	25.19	22.35	24.02	3	ID9821-14-R04	ID9821	mutant	ID9821-14-R04	ID9821-14-R04	2.0	9821.0		ID9821	Aru-0	72.25	ESP	41.81		2.49	spain	29.6	95.3	52.3	209.99		False	ok	ok	False	False		21.485	0.06363961030678918
1.0	326.0	N14	ID9831-r2	0	G7	Plate 4	21.4	22.31	21.5	22.37	26.42	20.62	33.43	22.33	22.5	26.68	19.84	21.81	25.36	2	ID9831	ID9831	wt																									21.45	0.07071067811865576
1.0	377.0	P17	ID9831-r1	0	H9	Plate 3	21.06	22.15	21.21	22.22	25.8	20.24	33.66	22.27	24.02	26.98	19.15	20.08	23.6	1	ID9831	ID9831	wt																									21.134999999999998	0.10606601717798363
2.0	225.0	J9	ID9831-r3		E5	Plate 3	21.33	21.98	21.23	22.01	25.33	20.28	33.86	22.09	23.0	27.59	25.08	22.33	23.41	3	ID9831	ID9831	wt																									21.28	0.07071067811865325
1.0	40.0	B16	ID9831-01-R01-r2	0	A8	Plate 4	22.11	23.95	22.18	23.86	26.26	20.66	28.13	23.62	23.31	24.0	19.1	21.16	24.05	2	ID9831-01-R01	ID9831	mutant	ID9831-01-R01	ID9831-01-R01	3.0	9831.0		ID9831	Cas-0	88.25	ESP	38.54		-3.39	admixed	22.8	57.4	61.1	159.95		False	ok	0	False	False		22.145	0.049497474683058526
1.0	91.0	D19	ID9831-01-R01-r1	0	B10	Plate 3	21.23	23.88	21.32	23.81	26.0	20.38	28.14	23.75	24.07	23.55	20.07	24.21	22.84	1	ID9831-01-R01	ID9831	mutant	ID9831-01-R01	ID9831-01-R01	3.0	9831.0		ID9831	Cas-0	88.25	ESP	38.54		-3.39	admixed	22.8	57.4	61.1	159.95		False	ok	0	False	False		21.275	0.06363961030678918
2.0	321.0	N9	ID9831-01-R01-r3		G5	Plate 3	21.15	24.65	21.1	23.68	26.03	20.49	28.32	23.7	24.0	24.34	27.47	22.81	23.0	3	ID9831-01-R01	ID9831	mutant	ID9831-01-R01	ID9831-01-R01	3.0	9831.0		ID9831	Cas-0	88.25	ESP	38.54		-3.39	admixed	22.8	57.4	61.1	159.95		False	ok	0	False	False		21.125	0.03535533905932537
1.0	43.0	B19	ID9831-03-R04-r1	0	A10	Plate 3	21.67	23.9	21.66	23.91	25.95	20.54	28.22	23.65	24.61	23.71	21.87	25.87	23.01	1	ID9831-03-R04	ID9831	mutant	ID9831-03-R04	ID9831-03-R04	1.0	9831.0		ID9831	Cas-0	88.25	ESP	38.54		-3.39	admixed	22.8	73.8	61.1	159.95		True	largedel	0	False	False		21.665	0.007071067811866581
1.0	374.0	P14	ID9831-03-R04-r2	0	H7	Plate 4	22.01	23.53	22.05	23.61	25.98	20.56	28.29	23.47	23.37	23.78	21.61	22.16	23.73	2	ID9831-03-R04	ID9831	mutant	ID9831-03-R04	ID9831-03-R04	1.0	9831.0		ID9831	Cas-0	88.25	ESP	38.54		-3.39	admixed	22.8	73.8	61.1	159.95		True	largedel	0	False	False		22.03	0.028284271247461298
2.0	273.0	L9	ID9831-03-R04-r3		F5	Plate 3	21.48	23.78	21.43	23.82	25.93	20.61	28.56	23.84	24.0	23.74	27.77	23.54	23.0	3	ID9831-03-R04	ID9831	mutant	ID9831-03-R04	ID9831-03-R04	1.0	9831.0		ID9831	Cas-0	88.25	ESP	38.54		-3.39	admixed	22.8	73.8	61.1	159.95		True	largedel	0	False	False		21.455	0.03535533905932788
1.0	88.0	D16	ID9848-r2	0	B8	Plate 4	21.29	21.91	21.45	22.08	30.42	20.31	30.74	22.06	22.74	28.12	18.4	20.08	26.38	2	ID9848	ID9848	wt																									21.369999999999997	0.1131370849898477
1.0	139.0	F19	ID9848-r1	0	C10	Plate 3	23.65	24.16	23.6	24.2	33.88	25.39	32.75	24.08	30.98	28.42	21.84	23.13	26.85	1	ID9848	ID9848	wt																									23.625	0.03535533905932537
2.0	35.0	B11	ID9848-r3		A6	Plate 3	22.31	24.06	22.14	23.66	27.71	22.01	29.8	23.86	25.0	26.52	27.28	21.27	26.16	3	ID9848	ID9848	wt																									22.225	0.12020815280171177
1.0	184.0	H16	ID9848-05-R04-r2	0	D8	Plate 4	21.64	25.6	21.91	25.72	30.35	20.82	22.89	25.2	23.72	23.03	21.77	22.17	22.61	2	ID9848-05-R04	ID9848	mutant	ID9848-05-R04	ID9748-05-R04	3.0	9848.0		ID9848	Glo-1	98.0	ESP	40.11		-5.77	spain	16.1	16.5	55.3	161.84		False	ok	0	False	False		21.775	0.19091883092036754
1.0	235.0	J19	ID9848-05-R04-r1	0	E10	Plate 3	20.32	25.21	20.37	25.23	30.18	20.69	26.21	25.02	23.79	22.43	24.09	20.52	23.11	1	ID9848-05-R04	ID9848	mutant	ID9848-05-R04	ID9748-05-R04	3.0	9848.0		ID9848	Glo-1	98.0	ESP	40.11		-5.77	spain	16.1	16.5	55.3	161.84		False	ok	0	False	False		20.345	0.03535533905932788
2.0	131.0	F11	ID9848-05-R04-r3		C6	Plate 3	21.63	25.21	21.18	25.41	29.5	20.42	24.07	24.98	23.0	22.62	26.35	22.8	22.01	3	ID9848-05-R04	ID9848	mutant	ID9848-05-R04	ID9748-05-R04	3.0	9848.0		ID9848	Glo-1	98.0	ESP	40.11		-5.77	spain	16.1	16.5	55.3	161.84		False	ok	0	False	False		21.405	0.31819805153394587
1.0	136.0	F16	ID9848-08-R02-r2	0	C8	Plate 4	21.42	24.59	21.66	24.62	30.35	20.48	23.09	29.3	23.2	22.52	19.68	21.49	22.73	2	ID9848-08-R02	ID9848	mutant	ID9848-08-R02	ID9748-08-R02	1.0	9848.0		ID9848	Glo-1	98.0	ESP	40.11		-5.77	spain	16.8	25.4	55.3	161.84		True	largedel	0	False	False		21.54	0.1697056274847703
1.0	187.0	H19	ID9848-08-R02-r1	0	D10	Plate 3	20.84	24.96	20.86	25.01	30.37	20.72	25.28	36.96	23.64	22.21	22.82	25.49	22.45	1	ID9848-08-R02	ID9848	mutant	ID9848-08-R02	ID9748-08-R02	1.0	9848.0		ID9848	Glo-1	98.0	ESP	40.11		-5.77	spain	16.8	25.4	55.3	161.84		True	largedel	0	False	False		20.85	0.014142135623730649
2.0	83.0	D11	ID9848-08-R02-r3		B6	Plate 3	21.39	24.86	21.26	24.97	30.14	20.98	25.19	29.24	24.0	22.9	27.45	22.82	23.15	3	ID9848-08-R02	ID9848	mutant	ID9848-08-R02	ID9748-08-R02	1.0	9848.0		ID9848	Glo-1	98.0	ESP	40.11		-5.77	spain	16.8	25.4	55.3	161.84		True	largedel	0	False	False		21.325000000000003	0.09192388155425048
1.0	232.0	J16	ID9882-r2	0	E8	Plate 4	21.35	22.16	21.51	21.91	25.68	20.67	33.29	22.03	21.72	28.44	18.25	20.7	24.11	2	ID9882	ID9882	wt																									21.43	0.1131370849898477
1.0	283.0	L19	ID9882-r1	0	F10	Plate 3	21.76	22.87	21.62	22.73	26.64	21.93	35.03	22.75	25.76	27.87	19.53	22.33	24.6	1	ID9882	ID9882	wt																									21.69	0.09899494936611705
2.0	369.0	P9	ID9882-r3		H5	Plate 3	20.75	21.78	20.7	21.95	25.56	20.46	35.13	22.07	24.0	27.59	28.46	22.7	23.73	3	ID9882	ID9882	wt																									20.725	0.03535533905932788
1.0	280.0	L16	ID9882-01-R03-r2	0	F8	Plate 4	21.53	23.45	21.72	23.64	25.83	20.75	27.88	23.39	22.63	25.15	19.18	21.84	23.34	2	ID9882-01-R03	ID9882	mutant	ID9882-01-R03	ID9882-01-R03	3.0	9882.0		ID9882	Pil-0	70.33	ESP	40.46		-4.26	spain	23.5	64.5	42.1	154.34		False	ok	0	False	False		21.625	0.13435028842544242
1.0	331.0	N19	ID9882-01-R03-r1	0	G10	Plate 3	21.44	23.25	21.45	23.28	25.18	20.22	27.89	23.37	23.37	23.8	26.3	23.86	22.33	1	ID9882-01-R03	ID9882	mutant	ID9882-01-R03	ID9882-01-R03	3.0	9882.0		ID9882	Pil-0	70.33	ESP	40.46		-4.26	spain	23.5	64.5	42.1	154.34		False	ok	0	False	False		21.445	0.0070710678118640685
2.0	179.0	H11	ID9882-01-R03-r3		D6	Plate 3	23.15	26.13	22.79	26.17	28.56	23.75	31.9	25.87	28.0	26.64	28.12	25.39	25.74	3	ID9882-01-R03	ID9882	mutant	ID9882-01-R03	ID9882-01-R03	3.0	9882.0		ID9882	Pil-0	70.33	ESP	40.46		-4.26	spain	23.5	64.5	42.1	154.34		False	ok	0	False	False		22.97	0.2545584412271567
1.0	328.0	N16	ID9882-02-R04-r2	0	G8	Plate 4	21.44	23.07	21.54	23.12		20.51	26.99	22.99	22.35	24.81	19.83	21.84	23.15	2	ID9882-02-R04	ID9882	mutant	ID9882-02-R04	ID9882-02-R04	3.0	9882.0		ID9882	Pil-0	70.33	ESP	40.46		-4.26	spain	23.2	72.9	42.1	154.34		False	ok	0	False	False		21.490000000000002	0.07071067811865325
1.0	379.0	P19	ID9882-02-R04-r1	0	H10	Plate 3	20.89	23.23	20.95	23.28	25.47	20.52	28.77	23.28	23.99	24.12	31.98	20.15	22.12	1	ID9882-02-R04	ID9882	mutant	ID9882-02-R04	ID9882-02-R04	3.0	9882.0		ID9882	Pil-0	70.33	ESP	40.46		-4.26	spain	23.2	72.9	42.1	154.34		False	ok	0	False	False		20.92	0.042426406871191945
2.0	227.0	J11	ID9882-02-R04-r3		E6	Plate 3	21.18	23.28	21.0	23.31	25.29	20.18	28.05	23.44	23.0	24.68	27.64	22.94	22.96	3	ID9882-02-R04	ID9882	mutant	ID9882-02-R04	ID9882-02-R04	3.0	9882.0		ID9882	Pil-0	70.33	ESP	40.46		-4.26	spain	23.2	72.9	42.1	154.34		False	ok	0	False	False		21.09	0.12727922061357835
1.0	45.0	B21	ID9888-r1	0	A11	Plate 3	21.82	22.18	21.86	22.2	26.27	21.68	32.21	22.07	24.95	28.21	22.55	23.56	24.58	1	ID9888	ID9888	wt																									21.84	0.028284271247461298
1.0	376.0	P16	ID9888-r2	0	H8	Plate 4	21.53	21.28	21.59	21.3	25.44	20.83	30.65	21.38	22.99	28.69	21.61	22.04	23.46	2	ID9888	ID9888	wt																									21.560000000000002	0.042426406871191945
2.0	275.0	L11	ID9888-r3		F6	Plate 3	21.1	21.33	20.86	21.48	25.59	20.57	32.01	21.74	24.0	28.62	26.87	22.74	24.11	3	ID9888	ID9888	wt																									20.98	0.1697056274847728
1.0	42.0	B18	ID9888-01-R01-r2	0	A9	Plate 4	21.61	23.22	21.76	23.2	26.03	21.35	26.32	23.14	24.34	23.56	22.89	24.38	24.76	2	ID9888-01-R01	ID9888	mutant	ID9888-01-R01	ID9888-01-R01	3.0	9888.0		ID9888	Pva-1	96.67	ESP	40.93		-3.31	spain	25.1	105.0	51.7	268.11		False	ok	0	False	False		21.685000000000002	0.10606601717798363
1.0	93.0	D21	ID9888-01-R01-r1	0	B11	Plate 3	21.44	23.22	21.56	23.21	26.01	21.32	26.54	23.22	24.89	23.56	24.01	23.78	23.87	1	ID9888-01-R01	ID9888	mutant	ID9888-01-R01	ID9888-01-R01	3.0	9888.0		ID9888	Pva-1	96.67	ESP	40.93		-3.31	spain	25.1	105.0	51.7	268.11		False	ok	0	False	False		21.5	0.08485281374238389
2.0	323.0	N11	ID9888-01-R01-r3		G6	Plate 3	21.38	22.59	21.31	22.61	25.34	20.7	26.39	22.81	24.0	24.53	29.89	24.53	23.56	3	ID9888-01-R01	ID9888	mutant	ID9888-01-R01	ID9888-01-R01	3.0	9888.0		ID9888	Pva-1	96.67	ESP	40.93		-3.31	spain	25.1	105.0	51.7	268.11		False	ok	0	False	False		21.345	0.049497474683058526
1.0	90.0	D18	ID9888-01-R04-r2	0	B9	Plate 4	22.87	23.45	23.03	23.64	27.15	23.16	27.21	24.01	27.25	24.58	24.19	25.28	24.58	2	ID9888-01-R04	ID9888	mutant	ID9888-01-R04	ID9888-01-R04	3.0	9888.0		ID9888	Pva-1	96.67	ESP	40.93		-3.31	spain	25.5	146.9	51.7	268.11		False	ok	0	False	False	x	22.950000000000003	0.1131370849898477
1.0	141.0	F21	ID9888-01-R04-r1	0	C11	Plate 3	21.71	23.23	21.59	23.29	26.04	21.31	26.24	23.37	27.15	23.44	24.15	24.6	23.41	1	ID9888-01-R04	ID9888	mutant	ID9888-01-R04	ID9888-01-R04	3.0	9888.0		ID9888	Pva-1	96.67	ESP	40.93		-3.31	spain	25.5	146.9	51.7	268.11		False	ok	0	False	False	x	21.65	0.0848528137423864
2.0	371.0	P11	ID9888-01-R04-r3		H6	Plate 3	21.5	22.46	21.51	22.5	25.43	20.79	25.49	22.83	25.0	24.23	28.67	24.14	22.8	3	ID9888-01-R04	ID9888	mutant	ID9888-01-R04	ID9888-01-R04	3.0	9888.0		ID9888	Pva-1	96.67	ESP	40.93		-3.31	spain	25.5	146.9	51.7	268.11		False	ok	0	False	False	x	21.505000000000003	0.007071067811866581
1.0	138.0	F18	ID9895-r2	0	C9	Plate 4	21.42	22.6	21.53	22.63	26.41	20.61	32.15	22.91	22.24	26.42	19.66	21.96	24.23	2	ID9895	ID9895	wt																									21.475	0.07778174593051983
1.0	189.0	H21	ID9895-r1	0	D11	Plate 3	21.2	23.09	21.31	23.13	26.23	20.86	32.09	23.13	24.49	26.03	21.85	22.3	23.67	1	ID9895	ID9895	wt																									21.255	0.07778174593051983
2.0	37.0	B13	ID9895-r3		A7	Plate 3	21.96	23.61	21.89	23.56	27.64	22.1	34.32	23.45	28.0	28.45	28.44	24.38	24.84	3	ID9895	ID9895	wt																									21.925	0.049497474683058526
1.0	234.0	J18	ID9895-03-R05-r2	0	E9	Plate 4	21.93	25.07	22.04	25.04	26.27	20.81	25.06	24.85	24.11	22.59	22.87	24.53	23.38	2	ID9895-03-R05	ID9895	mutant	ID9895-03-R05	ID9895-03-R05	3.0	9895.0		ID9895	Sfb-6	71.0	ESP	41.78		2.57	spain	21.1	26.9	57.5	102.59		False	ok	0	False	False		21.985	0.07778174593051983
1.0	285.0	L21	ID9895-03-R05-r1	0	F11	Plate 3	21.03	24.92	21.11	25.0	25.8	20.77	26.09	24.99	24.09	22.88	22.09	22.8	23.4	1	ID9895-03-R05	ID9895	mutant	ID9895-03-R05	ID9895-03-R05	3.0	9895.0		ID9895	Sfb-6	71.0	ESP	41.78		2.57	spain	21.1	26.9	57.5	102.59		False	ok	0	False	False		21.07	0.056568542494922595
2.0	133.0	F13	ID9895-03-R05-r3		C7	Plate 3	21.1	24.58	21.13	24.66	25.72	20.27	25.5	26.02	24.0	23.08	25.9	22.76	22.79	3	ID9895-03-R05	ID9895	mutant	ID9895-03-R05	ID9895-03-R05	3.0	9895.0		ID9895	Sfb-6	71.0	ESP	41.78		2.57	spain	21.1	26.9	57.5	102.59		False	ok	0	False	False		21.115000000000002	0.021213203435594716
1.0	186.0	H18	ID9895-09-R04-r2	0	D9	Plate 4	21.3	24.43	21.29	24.38	26.11	20.23	26.44	24.39	23.64	23.63	22.1	22.62	22.68	2	ID9895-09-R04	ID9895	mutant	ID9895-09-R04	ID9895-09-R04	2.0	9895.0		ID9895	Sfb-6	71.0	ESP	41.78		2.57	spain	22.5	34.8	57.5	102.59		False	ok	ok	False	False		21.295	0.007071067811866581
1.0	237.0	J21	ID9895-09-R04-r1	0	E11	Plate 3	21.07	24.44	21.1	24.47	25.95	20.63	26.3	24.38	23.99	23.17	22.22	22.87	23.05	1	ID9895-09-R04	ID9895	mutant	ID9895-09-R04	ID9895-09-R04	2.0	9895.0		ID9895	Sfb-6	71.0	ESP	41.78		2.57	spain	22.5	34.8	57.5	102.59		False	ok	ok	False	False		21.085	0.02121320343559723
2.0	85.0	D13	ID9895-09-R04-r3		B7	Plate 3	21.4	24.21	21.41	24.22	25.8	20.71	26.52	24.28	25.0	24.07	28.52	24.27	22.56	3	ID9895-09-R04	ID9895	mutant	ID9895-09-R04	ID9895-09-R04	2.0	9895.0		ID9895	Sfb-6	71.0	ESP	41.78		2.57	spain	22.5	34.8	57.5	102.59		False	ok	ok	False	False		21.405	0.007071067811866581
1.0	47.0	B23	ID9906-r1	0	A12	Plate 3	21.14	22.13	21.2	22.01	26.19	21.18	29.77	21.79	24.0	25.67	19.41	21.21	23.49	1	ID9906	ID9906	wt																									21.17	0.042426406871191945
1.0	378.0	P18	ID9906-r2	0	H9	Plate 4	21.56	22.23	21.69	22.17	26.32	21.27	30.56	22.1	23.07	27.47	19.15	21.17	24.91	2	ID9906	ID9906	wt																									21.625	0.09192388155425299
2.0	277.0	L13	ID9906-r3		F7	Plate 3	20.52	21.59	20.35	21.61	25.5	20.49	31.2	21.67	24.0	27.25	23.52	19.96	23.19	3	ID9906	ID9906	wt																									20.435000000000002	0.12020815280171177
1.0	44.0	B20	ID9906-04-R02-r2	0	A10	Plate 4	22.21	23.39	22.25	23.39	26.15	21.03	25.11	23.4	23.94	22.81	22.57	23.9	23.74	2	ID9906-04-R02	ID9906	mutant	ID9906-04-R02	ID9906-04-R02	3.0	9906.0		ID9906	Mah-6	80.0	ESP	40.0		4.25	admixed	18.3	92.7	47.4	162.04		False	ok	0	False	False		22.23	0.028284271247461298
1.0	95.0	D23	ID9906-04-R02-r1	0	B12	Plate 3	20.68	23.13	20.71	23.1	25.71	20.37	25.92	23.16	23.82	22.63	23.38	23.55	22.26	1	ID9906-04-R02	ID9906	mutant	ID9906-04-R02	ID9906-04-R02	3.0	9906.0		ID9906	Mah-6	80.0	ESP	40.0		4.25	admixed	18.3	92.7	47.4	162.04		False	ok	0	False	False		20.695	0.02121320343559723
2.0	325.0	N13	ID9906-04-R02-r3		G7	Plate 3	21.44	23.08	21.37	23.1	25.49	20.46	25.45	23.2	24.0	23.38	27.31	22.75	22.08	3	ID9906-04-R02	ID9906	mutant	ID9906-04-R02	ID9906-04-R02	3.0	9906.0		ID9906	Mah-6	80.0	ESP	40.0		4.25	admixed	18.3	92.7	47.4	162.04		False	ok	0	False	False		21.405	0.049497474683058526
1.0	92.0	D20	ID9906-06-R04-r2	0	B10	Plate 4	21.87	24.01	22.03	24.0	25.99	20.71	24.23	23.94	23.07	22.65	22.19	22.7	22.97	2	ID9906-06-R04	ID9906	mutant	ID9906-06-R04	ID9906-06-R04	3.0	9906.0		ID9906	Mah-6	80.0	ESP	40.0		4.25	admixed	17.9	63.8	47.4	162.04		False	ok	0	False	False		21.950000000000003	0.1131370849898477
1.0	143.0	F23	ID9906-06-R04-r1	0	C12	Plate 3	21.79	23.95	21.86	23.91	26.02	21.1	25.1	23.8	23.95	21.92	24.01	24.8	22.71	1	ID9906-06-R04	ID9906	mutant	ID9906-06-R04	ID9906-06-R04	3.0	9906.0		ID9906	Mah-6	80.0	ESP	40.0		4.25	admixed	17.9	63.8	47.4	162.04		False	ok	0	False	False		21.825	0.049497474683058526
2.0	373.0	P13	ID9906-06-R04-r3		H7	Plate 3	21.57	23.98	21.43	24.0	25.76	20.58	25.01	23.9	24.0	23.0	28.64	23.11	22.18	3	ID9906-06-R04	ID9906	mutant	ID9906-06-R04	ID9906-06-R04	3.0	9906.0		ID9906	Mah-6	80.0	ESP	40.0		4.25	admixed	17.9	63.8	47.4	162.04		False	ok	0	False	False		21.5	0.09899494936611705
1.0	140.0	F20	ID9908-r2	0	C10	Plate 4	21.5	22.04	21.56	22.08	24.75	21.11	32.17	22.2	21.99	28.28	19.02	21.19	23.83	2	ID9908	ID9908	wt																									21.53	0.042426406871191945
1.0	191.0	H23	ID9908-r1	0	D12	Plate 3	20.77	22.29	20.76	22.26	24.8	21.05	30.86	22.31	24.45	27.09	22.17	23.27	23.07	1	ID9908	ID9908	wt																									20.765	0.0070710678118640685
2.0	39.0	B15	ID9908-r3		A8	Plate 3	21.46	22.04	21.29	22.11	24.81	20.94	31.4	22.25	24.0	28.42	27.59	22.83	22.75	3	ID9908	ID9908	wt																									21.375	0.12020815280171429
1.0	236.0	J20	ID9908-06-R05-r2	0	E10	Plate 4	21.99	36.9	22.09	36.58	24.87	21.22	24.49	29.41	23.34	22.21	22.15	23.05	22.57	2	ID9908-06-R05	ID9908	mutant	ID9908-06-R05	ID9928-06-R05	1.0	9908.0		ID9908	ESP-1-11	46.5	FRA	50.72		3.47	western_europe	13.9	0.0	54.2	162.64		True	largedel	0	False	False		22.04	0.07071067811865576
1.0	287.0	L23	ID9908-06-R05-r1	0	F12	Plate 3	20.84	36.04	20.85	36.88	24.25	20.57	25.02	32.45	24.02	22.3	22.2	22.68	22.53	1	ID9908-06-R05	ID9908	mutant	ID9908-06-R05	ID9928-06-R05	1.0	9908.0		ID9908	ESP-1-11	46.5	FRA	50.72		3.47	western_europe	13.9	0.0	54.2	162.64		True	largedel	0	False	False		20.845	0.007071067811866581
2.0	135.0	F15	ID9908-06-R05-r3		C8	Plate 3	21.05	34.47	21.03	35.04	24.71	20.91	25.08	30.75	25.0	22.28	28.17	24.38	23.02	3	ID9908-06-R05	ID9908	mutant	ID9908-06-R05	ID9928-06-R05	1.0	9908.0		ID9908	ESP-1-11	46.5	FRA	50.72		3.47	western_europe	13.9	0.0	54.2	162.64		True	largedel	0	False	False		21.04	0.014142135623730649
1.0	188.0	H20	ID9908-12-R05-r2	0	D10	Plate 4	22.0	36.0	22.22	35.62	24.91	21.23	24.54	30.02	22.21	21.55	22.38	24.36	23.48	2	ID9908-12-R05	ID9908	mutant	ID9908-12-R05	ID9928-12-R05	1.0	9908.0		ID9908	ESP-1-11	46.5	FRA	50.72		3.47	western_europe	14.1	0.4	54.2	162.64		True	largedel	0	True	False		22.11	0.15556349186103965
1.0	239.0	J23	ID9908-12-R05-r1	0	E12	Plate 3	21.54	33.74	21.42	34.32	24.99	21.6	25.86	32.16	25.38	22.56	22.41	23.71	22.96	1	ID9908-12-R05	ID9908	mutant	ID9908-12-R05	ID9928-12-R05	1.0	9908.0		ID9908	ESP-1-11	46.5	FRA	50.72		3.47	western_europe	14.1	0.4	54.2	162.64		True	largedel	0	True	False		21.48	0.08485281374238389
2.0	87.0	D15	ID9908-12-R05-r3		B8	Plate 3	21.2	29.16	21.3	29.35	24.94	21.02	25.01	28.84	25.0	22.54	28.63	24.4	23.27	3	ID9908-12-R05	ID9908	mutant	ID9908-12-R05	ID9928-12-R05	1.0	9908.0		ID9908	ESP-1-11	46.5	FRA	50.72		3.47	western_europe	14.1	0.4	54.2	162.64		True	largedel	0	True	False		21.25	0.07071067811865576
1.0	284.0	L20	ID9918-r2	0	F10	Plate 4	22.35	22.2	22.46	22.17	25.08	21.01	29.18	22.25	22.21	27.34	21.6	21.9	24.11	2	ID9918	ID9918	wt																									22.405	0.07778174593051983
1.0	335.0	N23	ID9918-r1	0	G12	Plate 3	21.58	22.52	21.58	22.35	24.6	20.89	29.56	22.41	23.65	25.5	21.11	21.4	23.83	1	ID9918	ID9918	wt																									21.58	0.0
2.0	183.0	H15	ID9918-r3		D8	Plate 3	22.07	22.61	21.78	22.77	24.86	21.07	29.95	22.88	24.0	26.59	26.82	24.19	23.87	3	ID9918	ID9918	wt																									21.925	0.2050609665440982
1.0	332.0	N20	ID9918-07-R03-r2	0	G10	Plate 4	22.55	24.0	22.45	23.99	25.12	20.72	25.24	23.79	23.34	23.02	21.96	23.02	23.12	2	ID9918-07-R03	ID9918	mutant	ID9918-07-R03	ID9918-07-R03	3.0	9918.0		ID9918	SAUL-24	90.0	FRA	47.43		5.21	western_europe	21.6	77.8	45.6	226.04		False	ok	0	False	False		22.5	0.07071067811865576
1.0	383.0	P23	ID9918-07-R03-r1	0	H12	Plate 3	22.45	24.66	22.47	24.56	25.82	22.62	27.94	24.38	26.3	23.97	24.33	25.22	24.76	1	ID9918-07-R03	ID9918	mutant	ID9918-07-R03	ID9918-07-R03	3.0	9918.0		ID9918	SAUL-24	90.0	FRA	47.43		5.21	western_europe	21.6	77.8	45.6	226.04		False	ok	0	False	False		22.46	0.014142135623730649
2.0	231.0	J15	ID9918-07-R03-r3		E8	Plate 3	22.08	24.23	21.94	24.24	24.44	20.76	25.42	24.32	22.0	23.02	27.66	24.47	22.5	3	ID9918-07-R03	ID9918	mutant	ID9918-07-R03	ID9918-07-R03	3.0	9918.0		ID9918	SAUL-24	90.0	FRA	47.43		5.21	western_europe	21.6	77.8	45.6	226.04		False	ok	0	False	False		22.009999999999998	0.09899494936611455
2.0	279.0	L15	ID9925-r3		F8	Plate 3	20.32	22.5	20.14	21.56	24.68	19.86	28.74	21.8	23.0	25.96	24.42	20.35	23.19	3	ID9925	ID9925	wt																									20.23	0.12727922061357835
			ID9925-r1				20.93	21.843000000000004	21.153000000000002	22.845				21.238000000000003						1	ID9925	ID9925	wt																									21.0415	0.1576848122046019
			ID9925-r2				21.478	22.436999999999998	20.723000000000003	21.625				21.482						2	ID9925	ID9925	wt																									21.100500000000004	0.5338656197958427
1.0	2.0	A2	ID9925-03-R03-r1	0	A1	Plate 2	21.03	37.01	21.13	37.85	24.81	20.52	25.45	33.71	23.72	22.48	22.01	22.4	23.24	1	ID9925-03-R03	ID9925	mutant	ID9925-03-R03	ID9925-03-R03	1.0	9925.0		ID9925	RUM-20	79.0	FRA	48.91		4.52	western_europe	15.9	0.0	51.5	84.45		True	0	0	True	False		21.08	0.07071067811865325
1.0	380.0	P20	ID9925-03-R03-r2	0	H10	Plate 4	22.43	38.0	22.49	36.82	25.64	21.28	25.21	32.12	23.3	22.46	22.04	23.3	23.79	2	ID9925-03-R03	ID9925	mutant	ID9925-03-R03	ID9925-03-R03	1.0	9925.0		ID9925	RUM-20	79.0	FRA	48.91		4.52	western_europe	15.9	0.0	51.5	84.45		True	0	0	True	False		22.46	0.042426406871191945
2.0	327.0	N15	ID9925-03-R03-r3		G8	Plate 3	21.33	35.16	21.36	35.13	25.02	20.27	24.71	32.18	23.0	22.24	27.25	22.19	22.52	3	ID9925-03-R03	ID9925	mutant	ID9925-03-R03	ID9925-03-R03	1.0	9925.0		ID9925	RUM-20	79.0	FRA	48.91		4.52	western_europe	15.9	0.0	51.5	84.45		True	0	0	True	False		21.345	0.02121320343559723
1.0	46.0	B22	ID9925-06-R02-r2	0	A11	Plate 4	21.64	35.12	21.78	35.65	25.45	20.89	24.53	31.46	23.54	21.94	22.23	23.19	22.52	2	ID9925-06-R02	ID9925	mutant	ID9925-06-R02	ID9925-06-R02	1.0	9925.0		ID9925	RUM-20	79.0	FRA	48.91		4.52	western_europe	16.5	0.0	51.5	84.45		True	0	0	True	False		21.71	0.09899494936611705
1.0	50.0	C2	ID9925-06-R02-r1	0	B1	Plate 2	22.15	38.0	22.11	38.0	26.34	22.27	27.76	35.42	26.28	23.4	24.04	24.29	24.35	1	ID9925-06-R02	ID9925	mutant	ID9925-06-R02	ID9925-06-R02	1.0	9925.0		ID9925	RUM-20	79.0	FRA	48.91		4.52	western_europe	16.5	0.0	51.5	84.45		True	0	0	True	False		22.13	0.028284271247461298
2.0	375.0	P15	ID9925-06-R02-r3		H8	Plate 3	21.6	36.13	21.47	38.0	26.18	21.85	26.63	33.78	26.0	22.8	29.29	24.59	23.96	3	ID9925-06-R02	ID9925	mutant	ID9925-06-R02	ID9925-06-R02	1.0	9925.0		ID9925	RUM-20	79.0	FRA	48.91		4.52	western_europe	16.5	0.0	51.5	84.45		True	0	0	True	False		21.535	0.09192388155425299
1.0	94.0	D22	IDCS77069-r2	0	B11	Plate 4	21.21	22.0	21.28	22.03	25.03	20.65	33.36	22.02	24.42	27.44	22.96	24.27	25.02	2	IDCS77069	IDCS77069	wt																									21.245	0.049497474683058526
1.0	98.0	E2	IDCS77069-r1	0	C1	Plate 2	21.36	22.6	21.49	22.56	25.08	20.97	32.02	22.58	24.59	27.39	21.73	22.83	24.18	1	IDCS77069	IDCS77069	wt																									21.424999999999997	0.09192388155425048
1.0	142.0	F22	IDCS77069-05-R03-r2	0	C11	Plate 4	21.27	35.21	21.28	35.49	24.85	20.66	27.22	35.97	24.89	23.0	23.37	25.04	24.69	2	IDCS77069-05-R03	IDCS77069	mutant	IDCS77069-05-R03	ID9915-05-R03	1.0	9915.0	CS77069	IDCS77069	MAR-4-16	75.5	FRA	47.45		3.94	central_europe	22.3	1.5	60.2	152.25		True	0	0	True	False		21.275	0.007071067811866581
1.0	146.0	G2	IDCS77069-05-R03-r1	0	D1	Plate 2	21.33	36.16	21.43	38.67	24.98	20.84	26.86	38.39	23.95	23.22	22.48	24.48	23.5	1	IDCS77069-05-R03	IDCS77069	mutant	IDCS77069-05-R03	ID9915-05-R03	1.0	9915.0	CS77069	IDCS77069	MAR-4-16	75.5	FRA	47.45		3.94	central_europe	22.3	1.5	60.2	152.25		True	0	0	True	False		21.38	0.07071067811865576
2.0	89.0	D17	IDCS77069-05-R03-r3		B9	Plate 3	20.83	26.95	20.78	26.68	25.16	20.55	27.07	26.75	25.0	23.25	28.72	24.28	23.35	3	IDCS77069-05-R03	IDCS77069	mutant	IDCS77069-05-R03	ID9915-05-R03	1.0	9915.0	CS77069	IDCS77069	MAR-4-16	75.5	FRA	47.45		3.94	central_europe	22.3	1.5	60.2	152.25		True	0	0	True	False		20.805	0.03535533905932537
1.0	190.0	H22	IDCS77069-08-R03-r2	0	D11	Plate 4	21.9	26.79	21.95	26.8	24.95	20.99	25.67	26.16	23.41	22.74	24.13	25.91	22.27	2	IDCS77069-08-R03	IDCS77069	mutant	IDCS77069-08-R03	ID9915-08-R03	3.0	9915.0	CS77069	IDCS77069	MAR-4-16	75.5	FRA	47.45		3.94	central_europe	19.7	6.2	60.2	152.25		False	ok	0	False	False		21.924999999999997	0.03535533905932788
1.0	194.0	I2	IDCS77069-08-R03-r1	0	E1	Plate 2	21.52	27.65	21.59	27.4	25.02	21.14	26.25	26.84	24.7	22.91	24.06	25.93	22.98	1	IDCS77069-08-R03	IDCS77069	mutant	IDCS77069-08-R03	ID9915-08-R03	3.0	9915.0	CS77069	IDCS77069	MAR-4-16	75.5	FRA	47.45		3.94	central_europe	19.7	6.2	60.2	152.25		False	ok	0	False	False		21.555	0.049497474683058526
2.0	137.0	F17	IDCS77069-08-R03-r3		C9	Plate 3	22.26	28.47	22.19	28.41	26.76	22.88	30.05	27.72	26.0	24.52	28.88	25.04	24.54	3	IDCS77069-08-R03	IDCS77069	mutant	IDCS77069-08-R03	ID9915-08-R03	3.0	9915.0	CS77069	IDCS77069	MAR-4-16	75.5	FRA	47.45		3.94	central_europe	19.7	6.2	60.2	152.25		False	ok	0	False	False		22.225	0.049497474683058526
1.0	238.0	J22	IDCS77187-r2	0	E11	Plate 4	21.31	22.37	21.4	22.31	24.52	20.83	32.5	22.29	24.24	26.83	21.99	23.07	23.57	2	IDCS77187	IDCS77187	wt																									21.354999999999997	0.06363961030678918
1.0	242.0	K2	IDCS77187-r1	0	F1	Plate 2	21.31	22.56	21.32	22.54	24.5	21.06	31.58	22.62	25.02	26.45	21.74	22.81	23.64	1	IDCS77187	IDCS77187	wt																									21.314999999999998	0.007071067811866581
2.0	185.0	H17	IDCS77187-r3		D9	Plate 3	21.2	22.33	21.1	22.0	24.12	20.03	33.72	22.15	24.0	27.67	26.74	23.11	22.24	3	IDCS77187	IDCS77187	wt																									21.15	0.07071067811865325
1.0	286.0	L22	IDCS77187-01-R05-r2	0	F11	Plate 4	21.71	23.91	21.77	23.89	24.62	21.09	28.54	23.73	24.05	24.26	24.15	25.31	23.17	2	IDCS77187-01-R05	IDCS77187	mutant	IDCS77187-01-R05	ID9707-01-R05	3.0	9707.0	CS77187	IDCS77187	Podvi-1	72.75	BUL	41.57		24.84	italy_balkan_caucasus	26.8	44.5	50.6	139.67		False	ok	0	False	False		21.740000000000002	0.042426406871191945
1.0	290.0	M2	IDCS77187-01-R05-r1	0	G1	Plate 2	24.7	28.23	24.84	28.35	28.95	26.16	37.77	27.9	33.17	28.12	25.11	27.88	28.16	1	IDCS77187-01-R05	IDCS77187	mutant	IDCS77187-01-R05	ID9707-01-R05	3.0	9707.0	CS77187	IDCS77187	Podvi-1	72.75	BUL	41.57		24.84	italy_balkan_caucasus	26.8	44.5	50.6	139.67		False	ok	0	False	False		24.77	0.09899494936611705
2.0	233.0	J17	IDCS77187-01-R05-r3		E9	Plate 3	21.08	23.85	21.11	23.95	24.35	20.26	28.31	23.92	25.0	24.15	27.78	23.39	22.43	3	IDCS77187-01-R05	IDCS77187	mutant	IDCS77187-01-R05	ID9707-01-R05	3.0	9707.0	CS77187	IDCS77187	Podvi-1	72.75	BUL	41.57		24.84	italy_balkan_caucasus	26.8	44.5	50.6	139.67		False	ok	0	False	False		21.095	0.02121320343559723
1.0	334.0	N22	IDCS77187-04-R04-r2	0	G11	Plate 4	21.83	24.44	21.77	24.41	24.59	21.22	27.55	24.29	23.57	23.44	24.32	25.1	22.97	2	IDCS77187-04-R04	IDCS77187	mutant	IDCS77187-04-R04	ID9707-04-R04	3.0	9707.0	CS77187	IDCS77187	Podvi-1	72.75	BUL	41.57		24.84	italy_balkan_caucasus	24.9	42.7	50.6	139.67		False	ok	0	False	False		21.799999999999997	0.042426406871191945
1.0	338.0	O2	IDCS77187-04-R04-r1	0	H1	Plate 2	24.87	27.71	24.79	27.82	28.96	26.15	35.72	27.42	30.32	27.23	24.84	27.23	26.57	1	IDCS77187-04-R04	IDCS77187	mutant	IDCS77187-04-R04	ID9707-04-R04	3.0	9707.0	CS77187	IDCS77187	Podvi-1	72.75	BUL	41.57		24.84	italy_balkan_caucasus	24.9	42.7	50.6	139.67		False	ok	0	False	False		24.83	0.05656854249492511
2.0	281.0	L17	IDCS77187-04-R04-r3		F9	Plate 3	21.15	23.98	21.25	24.03	24.07	20.02		24.02	24.0	24.01	26.51	23.69	22.48	3	IDCS77187-04-R04	IDCS77187	mutant	IDCS77187-04-R04	ID9707-04-R04	3.0	9707.0	CS77187	IDCS77187	Podvi-1	72.75	BUL	41.57		24.84	italy_balkan_caucasus	24.9	42.7	50.6	139.67		False	ok	0	False	False		21.2	0.07071067811865576
1.0	4.0	A4	col0-r1	0	A2	Plate 2	20.93	29.14	20.91	29.1	24.9	20.74	27.14	28.97	24.7	24.23	19.94	21.09	23.92	1	col0	col0	wt																									20.92	0.014142135623730649
1.0	382.0	P22	col0-r2	0	H11	Plate 4	21.94	30.92	21.97	30.73	25.43	21.15	26.61	30.2	23.5	23.46	22.32	23.57	23.36	2	col0	col0	wt																									21.955	0.021213203435594716
2.0	329.0	N17	col0-r3		G9	Plate 3	20.5	28.33	20.56	28.42	25.01	20.42	27.43	28.38	23.0	23.54	26.38	21.71	23.23	3	col0	col0	wt																									20.53	0.042426406871191945
[truncated: 48 more columns]
