# Supplementary material for: Species-wide gene editing of a flowering regulator reveals hidden phenotypic variation
Source: PLoS Biol. 2025 Jun 9;23(6):e3003226. doi: 10.1371/journal.pbio.3003226 (PMC12185000; doi:10.1371/journal.pbio.3003226)
Supplement: S1 Data — (ZIP) [file pbio.3003226.s021.zip › dag_and_leaves.csv]

	plant	rosette	cauline	line	dag	total_leaves	type
0	C3-008_R001	14.0	3.0	C3-008	18.0	17.0	F2
1	C3-008_R003	14.0	4.0	C3-008	18.0	18.0	F2
2	C3-008_R004	11.0	3.0	C3-008	18.0	14.0	F2
3	C3-008_R005	16.0	5.0	C3-008	20.0	21.0	F2
4	C3-008_R006	17.0	6.0	C3-008	23.0	23.0	F2
5	C3-008_R008	14.0	4.0	C3-008	19.0	18.0	F2
6	C3-008_R009	13.0	4.0	C3-008	18.0	17.0	F2
7	C3-008_R010	12.0	4.0	C3-008	18.0	16.0	F2
8	C3-008_R011	11.0	2.0	C3-008	16.0	13.0	F2
9	C3-008_R012	24.0	11.0	C3-008	17.0	35.0	F2
10	C3-008_R013	17.0	6.0	C3-008	23.0	23.0	F2
11	C3-008_R014	14.0	4.0	C3-008	20.0	18.0	F2
12	C3-008_R016	21.0	11.0	C3-008		32.0	F2
13	C3-008_R017	20.0	8.0	C3-008		28.0	F2
14	C3-008_R018	14.0	4.0	C3-008	23.0	18.0	F2
15	C3-008_R019	15.0	5.0	C3-008	22.0	20.0	F2
16	C3-008_R020	11.0	3.0	C3-008	18.0	14.0	F2
17	C3-008_R021	9.0	3.0	C3-008	18.0	12.0	F2
18	C3-008_R022	10.0	3.0	C3-008	15.0	13.0	F2
19	C3-008_R023	16.0	5.0	C3-008	20.0	21.0	F2
20	C3-008_R024	15.0	4.0	C3-008	22.0	19.0	F2
21	C3-008_R025	16.0	6.0	C3-008	21.0	22.0	F2
22	C3-008_R032	10.0	4.0	C3-008	19.0	14.0	F2
23	C3-008_R033	9.0	3.0	C3-008	15.0	12.0	F2
24	C3-008_R034	10.0	3.0	C3-008	15.0	13.0	F2
25	C3-008_R035	20.0	8.0	C3-008	22.0	28.0	F2
26	C3-008_R036	14.0	4.0	C3-008	18.0	18.0	F2
27	C3-008_R037	13.0	4.0	C3-008	19.0	17.0	F2
28	C3-008_R038	24.0	9.0	C3-008		33.0	F2
29	C3-008_R039	16.0	6.0	C3-008	22.0	22.0	F2
30	C3-008_R040	9.0	4.0	C3-008	15.0	13.0	F2
31	C3-008_R041	18.0	4.0	C3-008	20.0	22.0	F2
32	C3-008_R042	13.0	3.0	C3-008	19.0	16.0	F2
33	C3-008_R043	14.0	4.0	C3-008	19.0	18.0	F2
34	C3-008_R044	15.0	4.0	C3-008	18.0	19.0	F2
35	C3-008_R045	21.0	6.0	C3-008	24.0	27.0	F2
36	C3-008_R046	16.0	5.0	C3-008	22.0	21.0	F2
37	C3-008_R047	23.0	11.0	C3-008	25.0	34.0	F2
38	C3-008_R048	13.0	4.0	C3-008	19.0	17.0	F2
39	C3-008_R049	11.0	4.0	C3-008	18.0	15.0	F2
40	C3-008_R050	16.0	5.0	C3-008	21.0	21.0	F2
41	C3-008_R051	11.0	4.0	C3-008	19.0	15.0	F2
42	C3-008_R052	11.0	3.0	C3-008	19.0	14.0	F2
43	C3-008_R053	23.0	11.0	C3-008	26.0	34.0	F2
44	C3-008_R054	11.0	3.0	C3-008	17.0	14.0	F2
45	C3-008_R055	14.0	4.0	C3-008	19.0	18.0	F2
46	C3-008_R056	14.0	4.0	C3-008	18.0	18.0	F2
47	C3-008_R057	11.0	3.0	C3-008	18.0	14.0	F2
48	C3-008_R058	19.0	0.0	C3-008	24.0	19.0	F2
49	C3-008_R059	20.0	8.0	C3-008	24.0	28.0	F2
50	C3-008_R060	21.0	9.0	C3-008	24.0	30.0	F2
51	C3-008_R061	16.0	4.0	C3-008	19.0	20.0	F2
52	C3-008_R062	15.0	4.0	C3-008	19.0	19.0	F2
53	C3-008_R063	13.0	5.0	C3-008	18.0	18.0	F2
54	C3-008_R064	14.0	4.0	C3-008	18.0	18.0	F2
55	C3-008_R065	9.0	4.0	C3-008	17.0	13.0	F2
56	C3-008_R066	11.0	3.0	C3-008	19.0	14.0	F2
57	C3-008_R067	21.0	2.0	C3-008	24.0	23.0	F2
58	C3-008_R068	12.0	3.0	C3-008	20.0	15.0	F2
59	C3-008_R069	15.0	4.0	C3-008	18.0	19.0	F2
60	C3-008_R070	11.0	4.0	C3-008	17.0	15.0	F2
61	C3-008_R071	13.0	3.0	C3-008	18.0	16.0	F2
62	C3-008_R072	8.0	3.0	C3-008	18.0	11.0	F2
63	C3-008_R073	13.0	4.0	C3-008	19.0	17.0	F2
64	C3-008_R074	21.0	7.0	C3-008	24.0	28.0	F2
65	C3-008_R076	17.0	5.0	C3-008	22.0	22.0	F2
66	C3-008_R077	8.0	3.0	C3-008	18.0	11.0	F2
67	C3-008_R078	13.0	3.0	C3-008	17.0	16.0	F2
68	C3-008_R079	11.0	4.0	C3-008	17.0	15.0	F2
69	C3-008_R080	12.0	5.0	C3-008	18.0	17.0	F2
70	C3-008_R081	24.0	8.0	C3-008	27.0	32.0	F2
71	C3-008_R082	12.0	2.0	C3-008	18.0	14.0	F2
72	C3-008_R083	9.0	4.0	C3-008	17.0	13.0	F2
73	C3-008_R084	18.0	6.0	C3-008	22.0	24.0	F2
74	C3-008_R085	13.0	4.0	C3-008	18.0	17.0	F2
75	C3-008_R086	15.0	5.0	C3-008	21.0	20.0	F2
76	C3-008_R087	22.0	9.0	C3-008	24.0	31.0	F2
77	C3-008_R088	17.0	4.0	C3-008	19.0	21.0	F2
78	C3-008_R089	14.0	3.0	C3-008	19.0	17.0	F2
79	C3-008_R090	18.0	6.0	C3-008	23.0	24.0	F2
80	C3-008_R091	13.0	3.0	C3-008	17.0	16.0	F2
81	C3-008_R092	10.0	4.0	C3-008	18.0	14.0	F2
82	C3-008_R093	17.0	5.0	C3-008	19.0	22.0	F2
83	C3-008_R094	23.0	8.0	C3-008	24.0	31.0	F2
84	C3-008_R095	9.0	3.0	C3-008	17.0	12.0	F2
85	C3-008_R096	13.0	3.0	C3-008	18.0	16.0	F2
86	C3-008_R097	17.0	7.0	C3-008	22.0	24.0	F2
87	C3-008_R098	10.0	4.0	C3-008	16.0	14.0	F2
88	C3-008_R099	9.0	3.0	C3-008	15.0	12.0	F2
89	C3-008_R100	11.0	3.0	C3-008	17.0	14.0	F2
90	C3-008_R101	13.0	4.0	C3-008	18.0	17.0	F2
91	C3-008_R102	12.0	3.0	C3-008	17.0	15.0	F2
92	C3-008_R103	16.0	6.0	C3-008	20.0	22.0	F2
93	C3-008_R104	18.0	6.0	C3-008	21.0	24.0	F2
94	C3-008_R105	10.0	4.0	C3-008	16.0	14.0	F2
95	C3-008_R106	16.0	3.0	C3-008	20.0	19.0	F2
96	C3-008_R107	15.0	5.0	C3-008	18.0	20.0	F2
97	C3-008_R107	15.0	5.0	C3-008	19.0	20.0	F2
98	C3-008_R108	15.0	3.0	C3-008		18.0	F2
99	C3-008_R109	9.0	4.0	C3-008	15.0	13.0	F2
100	C3-008_R110	21.0	7.0	C3-008	24.0	28.0	F2
101	C3-008_R111	23.0	10.0	C3-008	29.0	33.0	F2
102	C3-008_R112	17.0	3.0	C3-008	24.0	20.0	F2
103	C3-008_R113	11.0	3.0	C3-008	16.0	14.0	F2
104	C3-008_R114	12.0	4.0	C3-008	18.0	16.0	F2
105	C3-008_R115	18.0	7.0	C3-008	24.0	25.0	F2
106	C3-008_R116	10.0	4.0	C3-008	15.0	14.0	F2
107	C3-008_R117	17.0	6.0	C3-008	21.0	23.0	F2
108	C3-008_R118	18.0	4.0	C3-008	22.0	22.0	F2
109	C3-008_R119	24.0	9.0	C3-008	26.0	33.0	F2
110	C3-008_R120	13.0	4.0	C3-008	18.0	17.0	F2
111	C3-008_R121	12.0	4.0	C3-008	17.0	16.0	F2
112	C3-008_R122	16.0	5.0	C3-008	20.0	21.0	F2
113	C3-008_R123	12.0	4.0	C3-008	17.0	16.0	F2
114	C3-008_R124	8.0	2.0	C3-008	15.0	10.0	F2
115	C3-008_R125	27.0	7.0	C3-008	24.0	34.0	F2
116	C3-008_R126	8.0	3.0	C3-008	17.0	11.0	F2
117	C3-008_R127	11.0	5.0	C3-008	21.0	16.0	F2
118	C3-008_R128	12.0	4.0	C3-008	18.0	16.0	F2
119	C3-008_R129	10.0	4.0	C3-008	16.0	14.0	F2
120	C3-008_R130	8.0	4.0	C3-008	17.0	12.0	F2
121	C3-008_R131	11.0	4.0	C3-008	16.0	15.0	F2
122	C3-008_R132	15.0	5.0	C3-008	20.0	20.0	F2
123	C3-008_R133	16.0	5.0	C3-008	20.0	21.0	F2
124	C3-008_R134	14.0	3.0	C3-008	18.0	17.0	F2
125	C3-008_R135	20.0	8.0	C3-008	22.0	28.0	F2
126	C3-008_R136	10.0	4.0	C3-008	18.0	14.0	F2
127	C3-008_R137	14.0	4.0	C3-008	21.0	18.0	F2
128	C3-008_R138	13.0	5.0	C3-008	19.0	18.0	F2
129	C3-008_R139	17.0	0.0	C3-008	24.0	17.0	F2
130	C3-008_R140	26.0	0.0	C3-008	26.0	26.0	F2
131	C3-008_R141	14.0	4.0	C3-008	26.0	18.0	F2
132	C3-008_R142	10.0	5.0	C3-008	18.0	15.0	F2
133	C3-008_R143	16.0	6.0	C3-008	19.0	22.0	F2
134	C3-008_R144	7.0	3.0	C3-008	15.0	10.0	F2
135	C3-008_R145	13.0	5.0	C3-008	19.0	18.0	F2
136	C3-008_R146	20.0	0.0	C3-008	25.0	20.0	F2
137	C3-008_R147	12.0	4.0	C3-008	17.0	16.0	F2
138	C3-008_R148	17.0	6.0	C3-008	22.0	23.0	F2
139	C3-008_R149	16.0	5.0	C3-008	21.0	21.0	F2
140	C3-008_R150	11.0	4.0	C3-008	20.0	15.0	F2
141	C3-008_R151	15.0	5.0	C3-008	21.0	20.0	F2
142	C3-008_R152	16.0	6.0	C3-008	20.0	22.0	F2
143	C3-008_R153	13.0	4.0	C3-008	18.0	17.0	F2
144	C3-008_R154	12.0	5.0	C3-008	18.0	17.0	F2
145	C3-008_R155	19.0	5.0	C3-008	24.0	24.0	F2
146	C3-008_R156	14.0	4.0	C3-008	19.0	18.0	F2
147	C3-008_R157	11.0	3.0	C3-008	18.0	14.0	F2
148	C3-008_R158	14.0	4.0	C3-008	20.0	18.0	F2
149	C3-008_R159	9.0	4.0	C3-008	16.0	13.0	F2
150	C3-008_R160	12.0	3.0	C3-008	17.0	15.0	F2
151	C3-008_R161	13.0	3.0	C3-008	16.0	16.0	F2
152	C3-008_R162	10.0	3.0	C3-008	17.0	13.0	F2
153	C3-008_R163	11.0	4.0	C3-008	17.0	15.0	F2
154	C3-008_R164	22.0	9.0	C3-008	28.0	31.0	F2
155	C3-008_R165	14.0	4.0	C3-008	19.0	18.0	F2
156	C3-008_R166	15.0	6.0	C3-008	19.0	21.0	F2
157	C3-008_R167	11.0	3.0	C3-008	18.0	14.0	F2
158	C3-008_R168	12.0	3.0	C3-008	18.0	15.0	F2
159	C3-008_R169	12.0	4.0	C3-008	18.0	16.0	F2
160	C3-008_R170	12.0	5.0	C3-008	17.0	17.0	F2
161	C3-008_R171	28.0	10.0	C3-008	29.0	38.0	F2
162	C3-008_R172	24.0	0.0	C3-008	25.0	24.0	F2
163	C3-008_R173	12.0	3.0	C3-008	18.0	15.0	F2
164	C3-008_R174	15.0	6.0	C3-008	23.0	21.0	F2
165	C3-008_R175	9.0	3.0	C3-008	17.0	12.0	F2
166	C3-017_R001	7.0	2.0	C3-017	15.0	9.0	F2
167	C3-017_R002	8.0	2.0	C3-017	13.0	10.0	F2
168	C3-017_R003	13.0	3.0	C3-017	17.0	16.0	F2
169	C3-017_R004	12.0	4.0	C3-017	18.0	16.0	F2
170	C3-017_R005	11.0	2.0	C3-017	15.0	13.0	F2
171	C3-017_R006	8.0	2.0	C3-017	14.0	10.0	F2
172	C3-017_R007	12.0	4.0	C3-017	18.0	16.0	F2
173	C3-017_R008	7.0	2.0	C3-017	12.0	9.0	F2
174	C3-017_R009	12.0	3.0	C3-017	17.0	15.0	F2
175	C3-017_R010	8.0	1.0	C3-017	14.0	9.0	F2
176	C3-017_R011	11.0	4.0	C3-017	15.0	15.0	F2
177	C3-017_R012	10.0	3.0	C3-017	16.0	13.0	F2
178	C3-017_R013	9.0	1.0	C3-017	15.0	10.0	F2
179	C3-017_R014	13.0	4.0	C3-017	18.0	17.0	F2
180	C3-017_R015	7.0	1.0	C3-017	13.0	8.0	F2
181	C3-017_R016	8.0	2.0	C3-017	14.0	10.0	F2
182	C3-017_R017	10.0	3.0	C3-017	14.0	13.0	F2
183	C3-017_R018	7.0	2.0	C3-017	12.0	9.0	F2
184	C3-017_R019	7.0	2.0	C3-017	12.0	9.0	F2
185	C3-017_R020	11.0	2.0	C3-017	18.0	13.0	F2
186	C3-017_R021	9.0	2.0	C3-017	14.0	11.0	F2
187	C3-017_R022	7.0	2.0	C3-017	13.0	9.0	F2
188	C3-017_R023	8.0	2.0	C3-017	14.0	10.0	F2
189	C3-017_R024	8.0	2.0	C3-017	12.0	10.0	F2
190	C3-017_R025	13.0	5.0	C3-017	12.0	18.0	F2
191	C3-017_R026	8.0	3.0	C3-017	14.0	11.0	F2
192	C3-017_R027	8.0	2.0	C3-017	13.0	10.0	F2
193	C3-017_R028	6.0	2.0	C3-017	12.0	8.0	F2
194	C3-017_R029	6.0	3.0	C3-017	12.0	9.0	F2
195	C3-017_R030	6.0	3.0	C3-017	14.0	9.0	F2
196	C3-017_R031	15.0	4.0	C3-017	18.0	19.0	F2
197	C3-017_R032	8.0	3.0	C3-017	13.0	11.0	F2
198	C3-017_R033	11.0	4.0	C3-017	15.0	15.0	F2
199	C3-017_R034	8.0	3.0	C3-017	14.0	11.0	F2
200	C3-017_R035	9.0	3.0	C3-017	16.0	12.0	F2
201	C3-017_R036	13.0	3.0	C3-017	17.0	16.0	F2
202	C3-017_R037	8.0	3.0	C3-017	15.0	11.0	F2
203	C3-017_R038	8.0	2.0	C3-017	14.0	10.0	F2
204	C3-017_R039	9.0	2.0	C3-017	15.0	11.0	F2
205	C3-017_R040	8.0	3.0	C3-017	13.0	11.0	F2
206	C3-017_R041	7.0	2.0	C3-017	14.0	9.0	F2
207	C3-017_R043	9.0	2.0	C3-017	14.0	11.0	F2
208	C3-017_R044	11.0	2.0	C3-017	15.0	13.0	F2
209	C3-017_R045	15.0	4.0	C3-017	18.0	19.0	F2
210	C3-017_R046	6.0	2.0	C3-017	12.0	8.0	F2
211	C3-017_R047	5.0	2.0	C3-017	12.0	7.0	F2
212	C3-017_R048	8.0	2.0	C3-017	14.0	10.0	F2
213	C3-017_R049	7.0	2.0	C3-017	12.0	9.0	F2
214	C3-017_R050	8.0	1.0	C3-017	14.0	9.0	F2
215	C3-017_R051	8.0	2.0	C3-017	14.0	10.0	F2
216	C3-017_R052	9.0	2.0	C3-017	14.0	11.0	F2
217	C3-017_R053	9.0	2.0	C3-017	14.0	11.0	F2
218	C3-017_R054	8.0	2.0	C3-017	13.0	10.0	F2
219	C3-017_R055	8.0	1.0	C3-017	13.0	9.0	F2
220	C3-017_R056	10.0	3.0	C3-017	14.0	13.0	F2
221	C3-017_R057	9.0	3.0	C3-017	15.0	12.0	F2
222	C3-017_R058	8.0	3.0	C3-017	15.0	11.0	F2
223	C3-017_R059	14.0	3.0	C3-017	17.0	17.0	F2
224	C3-017_R060	14.0	3.0	C3-017	18.0	17.0	F2
225	C3-017_R061	9.0	3.0	C3-017	15.0	12.0	F2
226	C3-017_R062	13.0	4.0	C3-017	16.0	17.0	F2
227	C3-017_R063	7.0	2.0	C3-017	14.0	9.0	F2
228	C3-017_R064	10.0	1.0	C3-017	13.0	11.0	F2
229	C3-017_R064	10.0	1.0	C3-017	16.0	11.0	F2
230	C3-017_R065	13.0	4.0	C3-017		17.0	F2
231	C3-017_R066	8.0	2.0	C3-017	14.0	10.0	F2
232	C3-017_R067	8.0	1.0	C3-017	17.0	9.0	F2
233	C3-017_R068	9.0	3.0	C3-017	15.0	12.0	F2
234	C3-017_R069	7.0	2.0	C3-017		9.0	F2
235	C3-017_R070	14.0	4.0	C3-017	17.0	18.0	F2
236	C3-017_R071	13.0	3.0	C3-017	17.0	16.0	F2
237	C3-017_R072	10.0	3.0	C3-017	16.0	13.0	F2
238	C3-017_R073	8.0	1.0	C3-017	14.0	9.0	F2
239	C3-017_R074	9.0	2.0	C3-017	14.0	11.0	F2
240	C3-017_R075	9.0	2.0	C3-017	13.0	11.0	F2
241	C3-017_R076	7.0	1.0	C3-017	12.0	8.0	F2
242	C3-017_R077	9.0	3.0	C3-017	14.0	12.0	F2
243	C3-017_R078	9.0	3.0	C3-017	15.0	12.0	F2
244	C3-017_R079	14.0	4.0	C3-017	18.0	18.0	F2
245	C3-017_R080	8.0	1.0	C3-017	14.0	9.0	F2
246	C3-017_R081	7.0	2.0	C3-017	13.0	9.0	F2
247	C3-017_R082	9.0	2.0	C3-017		11.0	F2
248	C3-017_R083	10.0	2.0	C3-017	15.0	12.0	F2
249	C3-017_R084	12.0	4.0	C3-017	18.0	16.0	F2
250	C3-017_R085	6.0	2.0	C3-017	12.0	8.0	F2
251	C3-017_R086	9.0	2.0	C3-017	14.0	11.0	F2
252	C3-017_R087	8.0	2.0	C3-017	12.0	10.0	F2
253	C3-017_R088	12.0	9.0	C3-017	15.0	21.0	F2
254	C3-017_R089	6.0	3.0	C3-017	14.0	9.0	F2
255	C3-017_R090	8.0	3.0	C3-017	14.0	11.0	F2
256	C3-017_R091	12.0	3.0	C3-017	15.0	15.0	F2
257	C3-017_R092	8.0	2.0	C3-017	14.0	10.0	F2
258	C3-017_R093	12.0	4.0	C3-017	16.0	16.0	F2
259	C3-017_R094	9.0	3.0	C3-017	13.0	12.0	F2
260	C3-017_R095	10.0	2.0	C3-017	14.0	12.0	F2
261	C3-017_R096	8.0	2.0	C3-017	14.0	10.0	F2
262	C3-017_R097	12.0	3.0	C3-017	18.0	15.0	F2
263	C3-017_R098	7.0	2.0	C3-017	13.0	9.0	F2
264	C3-017_R099	6.0	2.0	C3-017	12.0	8.0	F2
265	C3-017_R100	11.0	4.0	C3-017	15.0	15.0	F2
266	C3-017_R101	8.0	1.0	C3-017	13.0	9.0	F2
267	C3-017_R102	8.0	1.0	C3-017	13.0	9.0	F2
268	C3-017_R103	8.0	3.0	C3-017	14.0	11.0	F2
269	C3-017_R104	14.0	0.0	C3-017	20.0	14.0	F2
270	C3-017_R105	11.0	3.0	C3-017	14.0	14.0	F2
271	C3-017_R106	14.0	4.0	C3-017	16.0	18.0	F2
272	C3-017_R107	12.0	3.0	C3-017	15.0	15.0	F2
273	C3-017_R108	8.0	1.0	C3-017	13.0	9.0	F2
274	C3-017_R109	10.0	4.0	C3-017	15.0	14.0	F2
275	C3-017_R110	9.0	3.0	C3-017	15.0	12.0	F2
276	C3-017_R111	7.0	2.0	C3-017	13.0	9.0	F2
277	C3-017_R112	9.0	3.0	C3-017	16.0	12.0	F2
278	C3-017_R113	8.0	2.0	C3-017	14.0	10.0	F2
279	C3-017_R114	12.0	4.0	C3-017	16.0	16.0	F2
280	C3-017_R115	9.0	2.0	C3-017	14.0	11.0	F2
281	C3-017_R117	9.0	3.0	C3-017	15.0	12.0	F2
282	C3-017_R118	9.0	2.0	C3-017	14.0	11.0	F2
283	C3-017_R119	9.0	2.0	C3-017	14.0	11.0	F2
284	C3-017_R120	8.0	2.0	C3-017	14.0	10.0	F2
285	C3-017_R121	6.0	2.0	C3-017	13.0	8.0	F2
286	C3-017_R122	9.0	2.0	C3-017	15.0	11.0	F2
287	C3-017_R123	9.0	2.0	C3-017	14.0	11.0	F2
288	C3-017_R124	9.0	2.0	C3-017	16.0	11.0	F2
289	C3-017_R125	5.0	2.0	C3-017	12.0	7.0	F2
290	C3-017_R127	7.0	2.0	C3-017	13.0	9.0	F2
291	C3-017_R129	14.0	3.0	C3-017	16.0	17.0	F2
292	C3-017_R130	13.0	4.0	C3-017	17.0	17.0	F2
293	C3-017_R131	8.0	2.0	C3-017	14.0	10.0	F2
294	C3-017_R132	8.0	2.0	C3-017	18.0	10.0	F2
295	C3-017_R133	8.0	2.0	C3-017	13.0	10.0	F2
296	C3-017_R134	12.0	2.0	C3-017	18.0	14.0	F2
297	C3-017_R135	7.0	2.0	C3-017	12.0	9.0	F2
298	C3-017_R136	12.0	4.0	C3-017	17.0	16.0	F2
299	C3-017_R137	12.0	4.0	C3-017	18.0	16.0	F2
300	C3-017_R138	9.0	2.0	C3-017	14.0	11.0	F2
301	C3-017_R139	9.0	3.0	C3-017	15.0	12.0	F2
302	C3-017_R140	9.0	3.0	C3-017	14.0	12.0	F2
303	C3-017_R141	14.0	3.0	C3-017	17.0	17.0	F2
304	C3-017_R142	13.0	3.0	C3-017	17.0	16.0	F2
305	C3-017_R143	12.0	4.0	C3-017	17.0	16.0	F2
306	C3-017_R144	9.0	3.0	C3-017	15.0	12.0	F2
307	C3-017_R145	8.0	2.0	C3-017	14.0	10.0	F2
308	C3-017_R146	9.0	2.0	C3-017	14.0	11.0	F2
309	C3-017_R147	9.0	3.0	C3-017	15.0	12.0	F2
310	C3-017_R148	12.0	3.0	C3-017	16.0	15.0	F2
311	C3-017_R149	8.0	2.0	C3-017	15.0	10.0	F2
312	C3-017_R150	11.0	2.0	C3-017	14.0	13.0	F2
313	C3-017_R150	11.0	2.0	C3-017	14.0	13.0	F2
314	C3-017_R151	10.0	2.0	C3-017	16.0	12.0	F2
315	C3-017_R152	6.0	2.0	C3-017	12.0	8.0	F2
316	C3-017_R153	8.0	2.0	C3-017	16.0	10.0	F2
317	C3-017_R154	12.0	5.0	C3-017	18.0	17.0	F2
318	C3-017_R155	14.0	3.0	C3-017	17.0	17.0	F2
319	C3-017_R156	8.0	2.0	C3-017	15.0	10.0	F2
320	C3-017_R157	8.0	2.0	C3-017	12.0	10.0	F2
321	C3-017_R158	8.0	2.0	C3-017	14.0	10.0	F2
322	C3-017_R159	7.0	2.0	C3-017	16.0	9.0	F2
323	C3-017_R160	8.0	3.0	C3-017	14.0	11.0	F2
324	C3-017_R161	5.0	2.0	C3-017	13.0	7.0	F2
325	C3-017_R162	14.0	4.0	C3-017	16.0	18.0	F2
326	C3-017_R163	15.0	5.0	C3-017	17.0	20.0	F2
327	C3-017_R164	8.0	2.0	C3-017	13.0	10.0	F2
328	C3-017_R165	8.0	2.0	C3-017	15.0	10.0	F2
329	C3-017_R166	8.0	2.0	C3-017	13.0	10.0	F2
330	C3-017_R167	12.0	2.0	C3-017	16.0	14.0	F2
331	C3-019_R001	9.0	1.0	C3-019	15.0	10.0	F2
332	C3-019_R002	10.0	2.0	C3-019	15.0	12.0	F2
333	C3-019_R003	13.0	4.0	C3-019	18.0	17.0	F2
334	C3-019_R004	10.0	2.0	C3-019	16.0	12.0	F2
335	C3-019_R005	10.0	3.0	C3-019	15.0	13.0	F2
336	C3-019_R006	16.0	4.0	C3-019	19.0	20.0	F2
337	C3-019_R007	9.0	2.0	C3-019	15.0	11.0	F2
338	C3-019_R008	9.0	3.0	C3-019	15.0	12.0	F2
339	C3-019_R009	14.0	4.0	C3-019	21.0	18.0	F2
340	C3-019_R010	12.0	3.0	C3-019	17.0	15.0	F2
341	C3-019_R011	14.0	3.0	C3-019	19.0	17.0	F2
342	C3-019_R012	9.0	3.0	C3-019	16.0	12.0	F2
343	C3-019_R013	14.0	4.0	C3-019	20.0	18.0	F2
344	C3-019_R014	16.0	4.0	C3-019	21.0	20.0	F2
345	C3-019_R015	7.0	2.0	C3-019	14.0	9.0	F2
346	C3-019_R016	11.0	3.0	C3-019	18.0	14.0	F2
347	C3-019_R017	7.0	2.0	C3-019	14.0	9.0	F2
348	C3-019_R018	13.0	3.0	C3-019	17.0	16.0	F2
349	C3-019_R019	13.0	3.0	C3-019	20.0	16.0	F2
350	C3-019_R020	12.0	4.0	C3-019	21.0	16.0	F2
351	C3-019_R021	11.0	2.0	C3-019	17.0	13.0	F2
352	C3-019_R022	12.0	3.0	C3-019	17.0	15.0	F2
353	C3-019_R023	10.0	2.0	C3-019	15.0	12.0	F2
354	C3-019_R023	10.0	2.0	C3-019	18.0	12.0	F2
355	C3-019_R024	11.0	3.0	C3-019	17.0	14.0	F2
356	C3-019_R025	10.0	2.0	C3-019	15.0	12.0	F2
357	C3-019_R026	14.0	3.0	C3-019	19.0	17.0	F2
358	C3-019_R027	10.0	2.0	C3-019	16.0	12.0	F2
359	C3-019_R028	13.0	3.0	C3-019	20.0	16.0	F2
360	C3-019_R030	14.0	3.0	C3-019	21.0	17.0	F2
361	C3-019_R031	18.0	4.0	C3-019	20.0	22.0	F2
362	C3-019_R032	12.0	2.0	C3-019	17.0	14.0	F2
363	C3-019_R033	11.0	2.0	C3-019	17.0	13.0	F2
364	C3-019_R034	11.0	3.0	C3-019	18.0	14.0	F2
365	C3-019_R035	11.0	3.0	C3-019	19.0	14.0	F2
366	C3-019_R036	12.0	4.0	C3-019	19.0	16.0	F2
367	C3-019_R037	12.0	3.0	C3-019	18.0	15.0	F2
368	C3-019_R038	11.0	3.0	C3-019	17.0	14.0	F2
369	C3-019_R040	13.0	2.0	C3-019	21.0	15.0	F2
370	C3-019_R041	14.0	4.0	C3-019	20.0	18.0	F2
371	C3-019_R042	9.0	3.0	C3-019	16.0	12.0	F2
372	C3-019_R043	10.0	3.0	C3-019	16.0	13.0	F2
373	C3-019_R044	12.0	2.0	C3-019	17.0	14.0	F2
374	C3-019_R045	12.0	3.0	C3-019	20.0	15.0	F2
375	C3-019_R046	15.0	4.0	C3-019	20.0	19.0	F2
376	C3-019_R047	11.0	2.0	C3-019	14.0	13.0	F2
377	C3-019_R048	11.0	3.0	C3-019	15.0	14.0	F2
378	C3-019_R049	13.0	4.0	C3-019	18.0	17.0	F2
379	C3-019_R050	12.0	3.0	C3-019	18.0	15.0	F2
380	C3-019_R051	12.0	2.0	C3-019	15.0	14.0	F2
381	C3-019_R052	11.0	3.0	C3-019	17.0	14.0	F2
382	C3-019_R053	12.0	3.0	C3-019	21.0	15.0	F2
383	C3-019_R054	9.0	3.0	C3-019	15.0	12.0	F2
384	C3-019_R055	13.0	3.0	C3-019	17.0	16.0	F2
385	C3-019_R056	10.0	3.0	C3-019	17.0	13.0	F2
386	C3-019_R057	14.0	4.0	C3-019	20.0	18.0	F2
387	C3-019_R058	11.0	2.0	C3-019	18.0	13.0	F2
388	C3-019_R059	10.0	1.0	C3-019	14.0	11.0	F2
389	C3-019_R060	11.0	2.0	C3-019	16.0	13.0	F2
390	C3-019_R061	10.0	2.0	C3-019	18.0	12.0	F2
391	C3-019_R062	16.0	4.0	C3-019	21.0	20.0	F2
392	C3-019_R063	14.0	5.0	C3-019	21.0	19.0	F2
393	C3-019_R064	11.0	3.0	C3-019	16.0	14.0	F2
394	C3-019_R065	9.0	3.0	C3-019	17.0	12.0	F2
395	C3-019_R066	19.0	2.0	C3-019	22.0	21.0	F2
396	C3-019_R067	10.0	3.0	C3-019	19.0	13.0	F2
397	C3-019_R068	14.0	3.0	C3-019	18.0	17.0	F2
398	C3-019_R069	14.0	3.0	C3-019	20.0	17.0	F2
399	C3-019_R070	9.0	2.0	C3-019	16.0	11.0	F2
400	C3-019_R071	10.0	2.0	C3-019	15.0	12.0	F2
401	C3-019_R072	11.0	3.0	C3-019	16.0	14.0	F2
402	C3-019_R073	12.0	2.0	C3-019	16.0	14.0	F2
403	C3-019_R074	10.0	2.0	C3-019	16.0	12.0	F2
404	C3-019_R075	11.0	2.0	C3-019	16.0	13.0	F2
405	C3-019_R076	18.0	5.0	C3-019	21.0	23.0	F2
406	C3-019_R077	10.0	4.0	C3-019	18.0	14.0	F2
407	C3-019_R078	16.0	4.0	C3-019	23.0	20.0	F2
408	C3-019_R079	12.0	3.0	C3-019	18.0	15.0	F2
409	C3-019_R080	13.0	3.0	C3-019	19.0	16.0	F2
410	C3-019_R081	13.0	3.0	C3-019	18.0	16.0	F2
411	C3-019_R082	10.0	2.0	C3-019	15.0	12.0	F2
412	C3-019_R084	11.0	2.0	C3-019	16.0	13.0	F2
413	C3-019_R085	10.0	3.0	C3-019	19.0	13.0	F2
414	C3-019_R086	12.0	3.0	C3-019	19.0	15.0	F2
415	C3-019_R087	10.0	3.0	C3-019	17.0	13.0	F2
416	C3-019_R088	14.0	4.0	C3-019	18.0	18.0	F2
417	C3-019_R089	11.0	3.0	C3-019	18.0	14.0	F2
418	C3-019_R090	11.0	4.0	C3-019	18.0	15.0	F2
419	C3-019_R091	14.0	3.0	C3-019	20.0	17.0	F2
420	C3-019_R092	12.0	2.0	C3-019	19.0	14.0	F2
421	C3-019_R093	12.0	3.0	C3-019	17.0	15.0	F2
422	C3-019_R093	12.0	3.0	C3-019	18.0	15.0	F2
423	C3-019_R094	15.0	5.0	C3-019	18.0	20.0	F2
424	C3-019_R095	11.0	3.0	C3-019	17.0	14.0	F2
425	C3-019_R096	9.0	2.0	C3-019	16.0	11.0	F2
426	C3-019_R097	13.0	3.0	C3-019	19.0	16.0	F2
427	C3-019_R098	14.0	3.0	C3-019	20.0	17.0	F2
428	C3-019_R099	10.0	3.0	C3-019	17.0	13.0	F2
429	C3-019_R100	11.0	2.0	C3-019	16.0	13.0	F2
430	C3-019_R101	10.0	3.0	C3-019	18.0	13.0	F2
431	C3-019_R102	13.0	3.0	C3-019	19.0	16.0	F2
432	C3-019_R103	13.0	3.0	C3-019	19.0	16.0	F2
433	C3-019_R104	12.0	2.0	C3-019	18.0	14.0	F2
434	C3-019_R105	14.0	4.0	C3-019	18.0	18.0	F2
435	C3-019_R106	10.0	3.0	C3-019	16.0	13.0	F2
436	C3-019_R107	16.0	4.0	C3-019	21.0	20.0	F2
437	C3-019_R108	13.0	3.0	C3-019	18.0	16.0	F2
438	C3-019_R109	10.0	3.0	C3-019	18.0	13.0	F2
439	C3-019_R110	12.0	3.0	C3-019	19.0	15.0	F2
440	C3-019_R111	17.0	0.0	C3-019	23.0	17.0	F2
441	C3-019_R112	10.0	3.0	C3-019	18.0	13.0	F2
442	C3-019_R113	10.0	2.0	C3-019	18.0	12.0	F2
443	C3-019_R114	13.0	3.0	C3-019	20.0	16.0	F2
444	C3-019_R115	13.0	4.0	C3-019	18.0	17.0	F2
445	C3-019_R116	12.0	3.0	C3-019	19.0	15.0	F2
446	C3-019_R118	10.0	3.0	C3-019	17.0	13.0	F2
447	C3-019_R119	12.0	4.0	C3-019	18.0	16.0	F2
448	C3-019_R120	11.0	3.0	C3-019	16.0	14.0	F2
449	C3-019_R121	13.0	4.0	C3-019	21.0	17.0	F2
450	C3-019_R122	14.0	5.0	C3-019	17.0	19.0	F2
451	C3-019_R123	11.0	4.0	C3-019	18.0	15.0	F2
452	C3-019_R124	14.0	3.0	C3-019	19.0	17.0	F2
453	C3-019_R125	16.0	2.0	C3-019	17.0	18.0	F2
454	C3-019_R126	13.0	4.0	C3-019	18.0	17.0	F2
455	C3-019_R127	11.0	3.0	C3-019	21.0	14.0	F2
456	C3-019_R128	11.0	2.0	C3-019	18.0	13.0	F2
457	C3-019_R129	15.0	2.0	C3-019	24.0	17.0	F2
458	C3-019_R130	18.0	5.0	C3-019	26.0	23.0	F2
459	C3-019_R131	11.0	3.0	C3-019	18.0	14.0	F2
460	C3-019_R132	14.0	5.0	C3-019	21.0	19.0	F2
461	C3-019_R133	11.0	4.0	C3-019	18.0	15.0	F2
462	C3-019_R134	13.0	2.0	C3-019	19.0	15.0	F2
463	C3-019_R135	16.0	2.0	C3-019	21.0	18.0	F2
464	C3-019_R136	11.0	3.0	C3-019	20.0	14.0	F2
465	C3-019_R137	13.0	2.0	C3-019	16.0	15.0	F2
466	C3-019_R138	11.0	3.0	C3-019	17.0	14.0	F2
467	C3-019_R139	13.0	2.0	C3-019	18.0	15.0	F2
468	C3-019_R140	10.0	3.0	C3-019	17.0	13.0	F2
469	C3-019_R141	14.0	2.0	C3-019	18.0	16.0	F2
470	C3-019_R143	12.0	3.0	C3-019	17.0	15.0	F2
471	C3-019_R144	15.0	4.0	C3-019	22.0	19.0	F2
472	C3-019_R145	16.0	3.0	C3-019	23.0	19.0	F2
473	C3-019_R146	15.0	4.0	C3-019	23.0	19.0	F2
474	C3-019_R147	10.0	3.0	C3-019	18.0	13.0	F2
475	C3-019_R148	10.0	3.0	C3-019	19.0	13.0	F2
476	C3-019_R150	10.0	1.0	C3-019	18.0	11.0	F2
477	C3-019_R151	10.0	3.0	C3-019	20.0	13.0	F2
478	C3-019_R152	12.0	3.0	C3-019	21.0	15.0	F2
479	C3-019_R153	13.0	3.0	C3-019	19.0	16.0	F2
480	C3-019_R154	15.0	3.0	C3-019	21.0	18.0	F2
481	C3-019_R155	13.0	3.0	C3-019	20.0	16.0	F2
482	C3-019_R156	8.0	2.0	C3-019	19.0	10.0	F2
483	C3-019_R157	15.0	4.0	C3-019	19.0	19.0	F2
484	C3-019_R158	11.0	4.0	C3-019	20.0	15.0	F2
485	C3-019_R160	12.0	3.0	C3-019	19.0	15.0	F2
486	C3-019_R161	12.0	3.0	C3-019	20.0	15.0	F2
487	C3-019_R162	13.0	3.0	C3-019	19.0	16.0	F2
488	C3-019_R164	10.0	2.0	C3-019	19.0	12.0	F2
489	C3-019_R165	13.0	3.0	C3-019	20.0	16.0	F2
490	C3-019_R166	12.0	4.0	C3-019	19.0	16.0	F2
491	C3-019_R167	11.0	3.0	C3-019	20.0	14.0	F2
492	C3-021_R001	11.0	5.0	C3-021	16.0	16.0	F2
493	C3-021_R002	10.0	3.0	C3-021	16.0	13.0	F2
494	C3-021_R003	11.0	4.0	C3-021	17.0	15.0	F2
495	C3-021_R005	6.0	3.0	C3-021	15.0	9.0	F2
496	C3-021_R008	11.0	6.0	C3-021	19.0	17.0	F2
497	C3-021_R009	9.0	4.0	C3-021	21.0	13.0	F2
498	C3-021_R010	10.0	4.0	C3-021	19.0	14.0	F2
499	C3-021_R011	10.0	5.0	C3-021	19.0	15.0	F2
500	C3-021_R012	11.0	6.0	C3-021	19.0	17.0	F2
501	C3-021_R013	12.0	4.0	C3-021	17.0	16.0	F2
502	C3-021_R014	10.0	4.0	C3-021	15.0	14.0	F2
503	C3-021_R015	11.0	5.0	C3-021	17.0	16.0	F2
504	C3-021_R016	9.0	2.0	C3-021	17.0	11.0	F2
505	C3-021_R017	14.0	6.0	C3-021	20.0	20.0	F2
506	C3-021_R018	10.0	2.0	C3-021	17.0	12.0	F2
507	C3-021_R018	10.0	2.0	C3-021	18.0	12.0	F2
508	C3-021_R019	13.0	6.0	C3-021	21.0	19.0	F2
509	C3-021_R020	12.0	5.0	C3-021	18.0	17.0	F2
510	C3-021_R021	11.0	5.0	C3-021	19.0	16.0	F2
511	C3-021_R022	13.0	5.0	C3-021	18.0	18.0	F2
512	C3-021_R023	12.0	5.0	C3-021	18.0	17.0	F2
513	C3-021_R024	9.0	3.0	C3-021	15.0	12.0	F2
514	C3-021_R025	11.0	5.0	C3-021	18.0	16.0	F2
515	C3-021_R026	13.0	4.0	C3-021	19.0	17.0	F2
516	C3-021_R027	11.0	4.0	C3-021	17.0	15.0	F2
517	C3-021_R028	14.0	5.0	C3-021	18.0	19.0	F2
518	C3-021_R029	12.0	4.0	C3-021	17.0	16.0	F2
519	C3-021_R030	8.0	4.0	C3-021	16.0	12.0	F2
520	C3-021_R032	10.0	4.0	C3-021	17.0	14.0	F2
521	C3-021_R033	13.0	5.0	C3-021	18.0	18.0	F2
522	C3-021_R034	15.0	6.0	C3-021	19.0	21.0	F2
523	C3-021_R035	12.0	6.0	C3-021	19.0	18.0	F2
524	C3-021_R036	13.0	6.0	C3-021	19.0	19.0	F2
525	C3-021_R037	10.0	3.0	C3-021	17.0	13.0	F2
526	C3-021_R038	14.0	5.0	C3-021	19.0	19.0	F2
527	C3-021_R039	12.0	6.0	C3-021	17.0	18.0	F2
528	C3-021_R040	11.0	3.0	C3-021	20.0	14.0	F2
529	C3-021_R041	12.0	4.0	C3-021	16.0	16.0	F2
530	C3-021_R042	9.0	5.0	C3-021	19.0	14.0	F2
531	C3-021_R043	9.0	5.0	C3-021	15.0	14.0	F2
532	C3-021_R044	19.0	8.0	C3-021	21.0	27.0	F2
533	C3-021_R045	13.0	5.0	C3-021	20.0	18.0	F2
534	C3-021_R046	14.0	6.0	C3-021	18.0	20.0	F2
535	C3-021_R047	12.0	4.0	C3-021	18.0	16.0	F2
536	C3-021_R048	9.0	3.0	C3-021	19.0	12.0	F2
537	C3-021_R049	13.0	4.0	C3-021	19.0	17.0	F2
538	C3-021_R050	15.0	5.0	C3-021	20.0	20.0	F2
539	C3-021_R051	11.0	3.0	C3-021	21.0	14.0	F2
540	C3-021_R052	17.0	7.0	C3-021	20.0	24.0	F2
541	C3-021_R053	9.0	4.0	C3-021	19.0	13.0	F2
542	C3-021_R054	17.0	7.0	C3-021	20.0	24.0	F2
543	C3-021_R055	13.0	6.0	C3-021	20.0	19.0	F2
544	C3-021_R056	13.0	5.0	C3-021	19.0	18.0	F2
545	C3-021_R057	13.0	7.0	C3-021	18.0	20.0	F2
546	C3-021_R058	11.0	5.0	C3-021	19.0	16.0	F2
547	C3-021_R059	10.0	4.0	C3-021	19.0	14.0	F2
548	C3-021_R060	10.0	4.0	C3-021	18.0	14.0	F2
549	C3-021_R061	16.0	5.0	C3-021	21.0	21.0	F2
550	C3-021_R062	13.0	4.0	C3-021	19.0	17.0	F2
551	C3-021_R063	10.0	3.0	C3-021	17.0	13.0	F2
552	C3-021_R064	17.0	6.0	C3-021	20.0	23.0	F2
553	C3-021_R065	11.0	5.0	C3-021	21.0	16.0	F2
554	C3-021_R066	12.0	5.0	C3-021	19.0	17.0	F2
555	C3-021_R067	12.0	5.0	C3-021	18.0	17.0	F2
556	C3-021_R068	11.0	4.0	C3-021	17.0	15.0	F2
557	C3-021_R069	12.0	6.0	C3-021	20.0	18.0	F2
558	C3-021_R070	12.0	6.0	C3-021	18.0	18.0	F2
559	C3-021_R071	17.0	8.0	C3-021	20.0	25.0	F2
560	C3-021_R072	13.0	4.0	C3-021	19.0	17.0	F2
561	C3-021_R073	16.0	5.0	C3-021	21.0	21.0	F2
562	C3-021_R074	10.0	4.0	C3-021	17.0	14.0	F2
563	C3-021_R075	12.0	6.0	C3-021	17.0	18.0	F2
564	C3-021_R077	11.0	4.0	C3-021	17.0	15.0	F2
565	C3-021_R078	13.0	5.0	C3-021	20.0	18.0	F2
566	C3-021_R079	13.0	6.0	C3-021	19.0	19.0	F2
567	C3-021_R080	10.0	4.0	C3-021	16.0	14.0	F2
568	C3-021_R081	18.0	7.0	C3-021	22.0	25.0	F2
569	C3-021_R082	11.0	4.0	C3-021	16.0	15.0	F2
570	C3-021_R083	12.0	4.0	C3-021	17.0	16.0	F2
571	C3-021_R084	13.0	5.0	C3-021	18.0	18.0	F2
572	C3-021_R085	11.0	5.0	C3-021	19.0	16.0	F2
573	C3-021_R086	13.0	5.0	C3-021	18.0	18.0	F2
574	C3-021_R087	14.0	5.0	C3-021	18.0	19.0	F2
575	C3-021_R088	13.0	5.0	C3-021	20.0	18.0	F2
576	C3-021_R090	9.0	3.0	C3-021	18.0	12.0	F2
577	C3-021_R090	9.0	3.0	C3-021	18.0	12.0	F2
578	C3-021_R091	14.0	6.0	C3-021	19.0	20.0	F2
579	C3-021_R092	9.0	4.0	C3-021	15.0	13.0	F2
580	C3-021_R093	15.0	7.0	C3-021	20.0	22.0	F2
581	C3-021_R094	17.0	6.0	C3-021		23.0	F2
582	C3-021_R095	10.0	5.0	C3-021	17.0	15.0	F2
583	C3-021_R096	11.0	5.0	C3-021	20.0	16.0	F2
584	C3-021_R097	17.0	7.0	C3-021	21.0	24.0	F2
585	C3-021_R098	13.0	5.0	C3-021	19.0	18.0	F2
586	C3-021_R099	10.0	4.0	C3-021	19.0	14.0	F2
587	C3-021_R100	16.0	5.0	C3-021	18.0	21.0	F2
588	C3-021_R101	13.0	6.0	C3-021	21.0	19.0	F2
589	C3-021_R102	10.0	4.0	C3-021	16.0	14.0	F2
590	C3-021_R103	10.0	5.0	C3-021	17.0	15.0	F2
591	C3-021_R104	14.0	5.0	C3-021	21.0	19.0	F2
592	C3-021_R105	10.0	5.0	C3-021	19.0	15.0	F2
593	C3-021_R106	8.0	3.0	C3-021	15.0	11.0	F2
594	C3-021_R107	16.0	6.0	C3-021	21.0	22.0	F2
595	C3-021_R108	10.0	5.0	C3-021	16.0	15.0	F2
596	C3-021_R109	12.0	5.0	C3-021	19.0	17.0	F2
597	C3-021_R110	14.0	5.0	C3-021	19.0	19.0	F2
598	C3-021_R111	13.0	6.0	C3-021	19.0	19.0	F2
599	C3-021_R113	12.0	4.0	C3-021	18.0	16.0	F2
600	C3-021_R114	12.0	4.0	C3-021	21.0	16.0	F2
601	C3-021_R115	10.0	4.0	C3-021	19.0	14.0	F2
602	C3-021_R116	13.0	5.0	C3-021	19.0	18.0	F2
603	C3-021_R117	9.0	4.0	C3-021	17.0	13.0	F2
604	C3-021_R118	10.0	5.0	C3-021	19.0	15.0	F2
605	C3-021_R119	12.0	4.0	C3-021	20.0	16.0	F2
606	C3-021_R120	13.0	5.0	C3-021	19.0	18.0	F2
607	C3-021_R121	9.0	5.0	C3-021	16.0	14.0	F2
608	C3-021_R122	14.0	5.0	C3-021	19.0	19.0	F2
609	C3-021_R123	10.0	2.0	C3-021	17.0	12.0	F2
610	C3-021_R124	11.0	5.0	C3-021	22.0	16.0	F2
611	C3-021_R125	15.0	6.0	C3-021	22.0	21.0	F2
612	C3-021_R127	16.0	7.0	C3-021	21.0	23.0	F2
613	C3-021_R128	14.0	6.0	C3-021	21.0	20.0	F2
614	C3-021_R129	11.0	4.0	C3-021	18.0	15.0	F2
615	C3-021_R133	10.0	4.0	C3-021	16.0	14.0	F2
616	C3-021_R134	11.0	4.0	C3-021	20.0	15.0	F2
617	C3-021_R136	11.0	4.0	C3-021	19.0	15.0	F2
618	C3-021_R137	14.0	5.0	C3-021	19.0	19.0	F2
619	C3-021_R138	12.0	4.0	C3-021	18.0	16.0	F2
620	C3-021_R139	13.0	2.0	C3-021	18.0	15.0	F2
621	C3-021_R140	15.0	6.0	C3-021	19.0	21.0	F2
622	C3-021_R141	11.0	4.0	C3-021	22.0	15.0	F2
623	C3-021_R142	10.0	3.0	C3-021	21.0	13.0	F2
624	C3-021_R143	9.0	4.0	C3-021	15.0	13.0	F2
625	C3-021_R144	15.0	7.0	C3-021	22.0	22.0	F2
626	C3-021_R145	10.0	4.0	C3-021	18.0	14.0	F2
627	C3-021_R148	13.0	4.0	C3-021	19.0	17.0	F2
628	C3-021_R149	11.0	5.0	C3-021	19.0	16.0	F2
629	C3-021_R150	9.0	3.0	C3-021	15.0	12.0	F2
630	C3-021_R151	16.0	5.0	C3-021	22.0	21.0	F2
631	C3-021_R152	13.0	5.0	C3-021	24.0	18.0	F2
632	C3-021_R153	18.0	5.0	C3-021	21.0	23.0	F2
633	C3-021_R154	10.0	5.0	C3-021	18.0	15.0	F2
634	C3-021_R155	12.0	3.0	C3-021	22.0	15.0	F2
635	C3-021_R156	16.0	5.0	C3-021	23.0	21.0	F2
636	C3-021_R164	11.0	3.0	C3-021	16.0	14.0	F2
637	C3-021_R165	16.0	7.0	C3-021	19.0	23.0	F2
638	C3-021_R167	12.0	3.0	C3-021	22.0	15.0	F2
639	C3-021_R168	12.0	4.0	C3-021	19.0	16.0	F2
640	C3-021_R169	10.0	3.0	C3-021	21.0	13.0	F2
641	C3-021_R170	12.0	6.0	C3-021	20.0	18.0	F2
642	C3-021_R171	14.0	5.0	C3-021	20.0	19.0	F2
643	C3-021_R172	13.0	5.0	C3-021	17.0	18.0	F2
644	C3-021_R173	14.0	6.0	C3-021	26.0	20.0	F2
645	C3-021_R174	16.0	5.0	C3-021	21.0	21.0	F2
646	C3-022_R001	11.0	3.0	C3-022	19.0	14.0	F2
647	C3-022_R002	10.0	4.0	C3-022	19.0	14.0	F2
648	C3-022_R003	10.0	5.0	C3-022	20.0	15.0	F2
649	C3-022_R004	14.0	5.0	C3-022	23.0	19.0	F2
650	C3-022_R005	10.0	4.0	C3-022	18.0	14.0	F2
651	C3-022_R006	11.0	2.0	C3-022	17.0	13.0	F2
652	C3-022_R007	10.0	2.0	C3-022	24.0	12.0	F2
653	C3-022_R008	13.0	4.0	C3-022	20.0	17.0	F2
654	C3-022_R009	11.0	3.0	C3-022	20.0	14.0	F2
655	C3-022_R010	11.0	3.0	C3-022	19.0	14.0	F2
656	C3-022_R012	7.0	4.0	C3-022	18.0	11.0	F2
657	C3-022_R013	12.0	3.0	C3-022	19.0	15.0	F2
658	C3-022_R014	13.0	4.0	C3-022	20.0	17.0	F2
659	C3-022_R015	12.0	3.0	C3-022	21.0	15.0	F2
660	C3-022_R017	8.0	4.0	C3-022	17.0	12.0	F2
661	C3-022_R018	9.0	3.0	C3-022	16.0	12.0	F2
662	C3-022_R019	12.0	4.0	C3-022	21.0	16.0	F2
663	C3-022_R020	10.0	4.0	C3-022	17.0	14.0	F2
664	C3-022_R021	9.0	3.0	C3-022	17.0	12.0	F2
665	C3-022_R022	10.0	2.0	C3-022	18.0	12.0	F2
666	C3-022_R023	9.0	3.0	C3-022	23.0	12.0	F2
667	C3-022_R024	11.0	3.0	C3-022	20.0	14.0	F2
668	C3-022_R025	13.0	5.0	C3-022	23.0	18.0	F2
669	C3-022_R026	7.0	4.0	C3-022	23.0	11.0	F2
670	C3-022_R027	10.0	3.0	C3-022	19.0	13.0	F2
671	C3-022_R028	10.0	5.0	C3-022	20.0	15.0	F2
672	C3-022_R030	11.0	3.0	C3-022	21.0	14.0	F2
673	C3-022_R031	13.0	3.0	C3-022	21.0	16.0	F2
674	C3-022_R032	14.0	2.0	C3-022	19.0	16.0	F2
675	C3-022_R033	11.0	3.0	C3-022	22.0	14.0	F2
676	C3-022_R034	9.0	3.0	C3-022	18.0	12.0	F2
677	C3-022_R035	10.0	2.0	C3-022	19.0	12.0	F2
678	C3-022_R036	12.0	4.0	C3-022	19.0	16.0	F2
679	C3-022_R037	11.0	4.0	C3-022	20.0	15.0	F2
680	C3-022_R038	12.0	4.0	C3-022	22.0	16.0	F2
681	C3-022_R039	12.0	2.0	C3-022	19.0	14.0	F2
682	C3-022_R040	12.0	4.0	C3-022	19.0	16.0	F2
683	C3-022_R041	9.0	1.0	C3-022	21.0	10.0	F2
684	C3-022_R042	10.0	4.0	C3-022	18.0	14.0	F2
685	C3-022_R043	11.0	4.0	C3-022	16.0	15.0	F2
686	C3-022_R043	11.0	4.0	C3-022	18.0	15.0	F2
687	C3-022_R044	10.0	3.0	C3-022	18.0	13.0	F2
688	C3-022_R045	13.0	4.0	C3-022	22.0	17.0	F2
689	C3-022_R046	12.0	1.0	C3-022	22.0	13.0	F2
690	C3-022_R047	13.0	4.0	C3-022	19.0	17.0	F2
691	C3-022_R048	11.0	3.0	C3-022	19.0	14.0	F2
692	C3-022_R049	9.0	2.0	C3-022		11.0	F2
693	C3-022_R050	10.0	2.0	C3-022	19.0	12.0	F2
694	C3-022_R051	10.0	4.0	C3-022	18.0	14.0	F2
695	C3-022_R052	10.0	4.0	C3-022	19.0	14.0	F2
696	C3-022_R053	15.0	3.0	C3-022	24.0	18.0	F2
697	C3-022_R054	9.0	2.0	C3-022	17.0	11.0	F2
698	C3-022_R055	11.0	3.0	C3-022	23.0	14.0	F2
699	C3-022_R056	11.0	4.0	C3-022	20.0	15.0	F2
700	C3-022_R057	12.0	3.0	C3-022	17.0	15.0	F2
701	C3-022_R058	11.0	3.0	C3-022	19.0	14.0	F2
702	C3-022_R059	16.0	5.0	C3-022	23.0	21.0	F2
703	C3-022_R060	11.0	3.0	C3-022	18.0	14.0	F2
704	C3-022_R061	17.0	4.0	C3-022	23.0	21.0	F2
705	C3-022_R062	13.0	4.0	C3-022	17.0	17.0	F2
706	C3-022_R063	12.0	4.0	C3-022	20.0	16.0	F2
707	C3-022_R064	12.0	3.0	C3-022	22.0	15.0	F2
708	C3-022_R065	11.0	3.0	C3-022	18.0	14.0	F2
709	C3-022_R066	12.0	4.0	C3-022	21.0	16.0	F2
710	C3-022_R067	16.0	4.0	C3-022		20.0	F2
711	C3-022_R068	8.0	2.0	C3-022	17.0	10.0	F2
712	C3-022_R069	9.0	3.0	C3-022	17.0	12.0	F2
713	C3-022_R070	11.0	3.0	C3-022	21.0	14.0	F2
714	C3-022_R071	12.0	3.0	C3-022	22.0	15.0	F2
715	C3-022_R072	9.0	3.0	C3-022	18.0	12.0	F2
716	C3-022_R073	10.0	4.0	C3-022	18.0	14.0	F2
717	C3-022_R075	13.0	3.0	C3-022	19.0	16.0	F2
718	C3-022_R077	12.0	4.0	C3-022	22.0	16.0	F2
719	C3-022_R078	11.0	4.0	C3-022	18.0	15.0	F2
720	C3-022_R079	12.0	3.0	C3-022	20.0	15.0	F2
721	C3-022_R080	11.0	4.0	C3-022	19.0	15.0	F2
722	C3-022_R081	10.0	4.0	C3-022	20.0	14.0	F2
723	C3-022_R082	17.0	4.0	C3-022	21.0	21.0	F2
724	C3-022_R083	10.0	2.0	C3-022	22.0	12.0	F2
725	C3-022_R084	15.0	4.0	C3-022	22.0	19.0	F2
726	C3-022_R085	14.0	3.0	C3-022	24.0	17.0	F2
727	C3-022_R086	10.0	3.0	C3-022	19.0	13.0	F2
728	C3-022_R087	11.0	2.0	C3-022	20.0	13.0	F2
729	C3-022_R088	11.0	4.0	C3-022	20.0	15.0	F2
730	C3-022_R089	13.0	4.0	C3-022	22.0	17.0	F2
731	C3-022_R090	11.0	2.0	C3-022	22.0	13.0	F2
732	C3-022_R091	13.0	4.0	C3-022	19.0	17.0	F2
733	C3-022_R092	11.0	4.0	C3-022	22.0	15.0	F2
734	C3-022_R093	12.0	3.0	C3-022	24.0	15.0	F2
735	C3-022_R094	13.0	4.0	C3-022	22.0	17.0	F2
736	C3-022_R095	11.0	3.0	C3-022		14.0	F2
737	C3-022_R096	11.0	4.0	C3-022	23.0	15.0	F2
738	C3-022_R097	13.0	4.0	C3-022	26.0	17.0	F2
739	C3-022_R098	10.0	4.0	C3-022	17.0	14.0	F2
740	C3-022_R099	11.0	4.0	C3-022	20.0	15.0	F2
741	C3-022_R100	11.0	5.0	C3-022	21.0	16.0	F2
742	C3-022_R102	11.0	2.0	C3-022	19.0	13.0	F2
743	C3-022_R103	15.0	4.0	C3-022	23.0	19.0	F2
744	C3-022_R104	11.0	4.0	C3-022	19.0	15.0	F2
745	C3-022_R105	10.0	3.0	C3-022	19.0	13.0	F2
746	C3-022_R106	10.0	2.0	C3-022	19.0	12.0	F2
747	C3-022_R107	10.0	2.0	C3-022	22.0	12.0	F2
748	C3-022_R108	12.0	3.0	C3-022	20.0	15.0	F2
749	C3-022_R109	13.0	4.0	C3-022	20.0	17.0	F2
750	C3-022_R110	11.0	3.0	C3-022	21.0	14.0	F2
751	C3-022_R111	11.0	2.0	C3-022	19.0	13.0	F2
752	C3-022_R112	8.0	2.0	C3-022	19.0	10.0	F2
753	C3-022_R113	10.0	4.0	C3-022	22.0	14.0	F2
754	C3-022_R115	9.0	3.0	C3-022	19.0	12.0	F2
755	C3-022_R116	16.0	4.0	C3-022	23.0	20.0	F2
756	C3-022_R117	12.0	3.0	C3-022	19.0	15.0	F2
757	C3-022_R118	13.0	5.0	C3-022	22.0	18.0	F2
758	C3-022_R119	10.0	2.0	C3-022	21.0	12.0	F2
759	C3-022_R120	11.0	2.0	C3-022	21.0	13.0	F2
760	C3-022_R121	9.0	2.0	C3-022	18.0	11.0	F2
761	C3-022_R122	12.0	3.0	C3-022	23.0	15.0	F2
762	C3-022_R123	9.0	3.0	C3-022	19.0	12.0	F2
763	C3-022_R124	13.0	5.0	C3-022	23.0	18.0	F2
764	C3-022_R125	13.0	3.0	C3-022	18.0	16.0	F2
765	C3-022_R126	14.0	4.0	C3-022	19.0	18.0	F2
766	C3-022_R127	14.0	4.0	C3-022	17.0	18.0	F2
767	C3-022_R127	14.0	4.0	C3-022	21.0	18.0	F2
768	C3-022_R128	14.0	5.0	C3-022	24.0	19.0	F2
769	C3-022_R129	8.0	3.0	C3-022	18.0	11.0	F2
770	C3-022_R130	11.0	4.0	C3-022	18.0	15.0	F2
771	C3-022_R131	12.0	4.0	C3-022	22.0	16.0	F2
772	C3-022_R132	17.0	4.0	C3-022	24.0	21.0	F2
773	C3-022_R133	11.0	2.0	C3-022	22.0	13.0	F2
774	C3-022_R134	11.0	2.0	C3-022	19.0	13.0	F2
775	C3-022_R135	8.0	3.0	C3-022	20.0	11.0	F2
776	C3-022_R136	12.0	3.0	C3-022	19.0	15.0	F2
777	C3-022_R137	9.0	3.0	C3-022	20.0	12.0	F2
778	C3-022_R138	13.0	4.0	C3-022	18.0	17.0	F2
779	C3-022_R139	12.0	3.0	C3-022	21.0	15.0	F2
780	C3-022_R140	10.0	3.0	C3-022	19.0	13.0	F2
781	C3-022_R141	10.0	4.0	C3-022	18.0	14.0	F2
782	C3-022_R142	13.0	3.0	C3-022	21.0	16.0	F2
783	C3-022_R143	8.0	3.0	C3-022	21.0	11.0	F2
784	C3-022_R144	8.0	3.0	C3-022	17.0	11.0	F2
785	C3-022_R145	12.0	4.0	C3-022	22.0	16.0	F2
786	C3-022_R146	16.0	3.0	C3-022	23.0	19.0	F2
787	C3-022_R147	9.0	3.0	C3-022	20.0	12.0	F2
788	C3-022_R148	11.0	2.0	C3-022	17.0	13.0	F2
789	C3-022_R149	13.0	4.0	C3-022	22.0	17.0	F2
790	C3-022_R150	12.0	2.0	C3-022	22.0	14.0	F2
791	C3-022_R151	10.0	4.0	C3-022	18.0	14.0	F2
792	C3-022_R152	12.0	1.0	C3-022	20.0	13.0	F2
793	C3-022_R152	12.0	1.0	C3-022	21.0	13.0	F2
794	C3-022_R153	13.0	4.0	C3-022	19.0	17.0	F2
795	C3-022_R155	10.0	4.0	C3-022	21.0	14.0	F2
796	C3-022_R156	12.0	2.0	C3-022	22.0	14.0	F2
797	C3-022_R157	11.0	3.0	C3-022	18.0	14.0	F2
798	C3-022_R158	16.0	4.0	C3-022	23.0	20.0	F2
799	C3-022_R159	12.0	3.0	C3-022	20.0	15.0	F2
800	C3-022_R160	10.0	3.0	C3-022	19.0	13.0	F2
801	C3-022_R161	10.0	3.0	C3-022	24.0	13.0	F2
802	C3-022_R162	10.0	3.0	C3-022	20.0	13.0	F2
803	C3-022_R163	10.0	4.0	C3-022	19.0	14.0	F2
804	C3-022_R165	10.0	2.0	C3-022	18.0	12.0	F2
805	C3-022_R166	12.0	3.0	C3-022	22.0	15.0	F2
806	C3-022_R167	13.0	3.0	C3-022	19.0	16.0	F2
807	C3-022_R168	9.0	3.0	C3-022	18.0	12.0	F2
808	C3-025_R001	14.0	5.0	C3-025	21.0	19.0	F2
809	C3-025_R002	14.0	5.0	C3-025	21.0	19.0	F2
810	C3-025_R003	15.0	5.0	C3-025	21.0	20.0	F2
811	C3-025_R004	10.0	4.0	C3-025	18.0	14.0	F2
812	C3-025_R006	12.0	4.0	C3-025	19.0	16.0	F2
813	C3-025_R008	13.0	4.0	C3-025	21.0	17.0	F2
814	C3-025_R009	13.0	5.0	C3-025	22.0	18.0	F2
815	C3-025_R010	11.0	4.0	C3-025	21.0	15.0	F2
816	C3-025_R011	10.0	2.0	C3-025	18.0	12.0	F2
817	C3-025_R012	19.0	8.0	C3-025	27.0	27.0	F2
818	C3-025_R013	8.0	4.0	C3-025	15.0	12.0	F2
819	C3-025_R014	16.0	6.0	C3-025	22.0	22.0	F2
820	C3-025_R015	14.0	5.0	C3-025	20.0	19.0	F2
821	C3-025_R016	14.0	5.0	C3-025	20.0	19.0	F2
822	C3-025_R017	10.0	4.0	C3-025	19.0	14.0	F2
823	C3-025_R018	13.0	3.0	C3-025	23.0	16.0	F2
824	C3-025_R019	15.0	6.0	C3-025	21.0	21.0	F2
825	C3-025_R020	18.0	7.0	C3-025	26.0	25.0	F2
826	C3-025_R021	18.0	6.0	C3-025	22.0	24.0	F2
827	C3-025_R022	10.0	4.0	C3-025	18.0	14.0	F2
828	C3-025_R023	10.0	5.0	C3-025	19.0	15.0	F2
829	C3-025_R024	14.0	5.0	C3-025	22.0	19.0	F2
830	C3-025_R025	15.0	5.0	C3-025	20.0	20.0	F2
831	C3-025_R026	20.0	7.0	C3-025	25.0	27.0	F2
832	C3-025_R027	12.0	5.0	C3-025	20.0	17.0	F2
833	C3-025_R028	17.0	6.0	C3-025	22.0	23.0	F2
834	C3-025_R029	13.0	6.0	C3-025	22.0	19.0	F2
835	C3-025_R030	9.0	3.0	C3-025	17.0	12.0	F2
836	C3-025_R031	9.0	4.0	C3-025	16.0	13.0	F2
837	C3-025_R032	15.0	5.0	C3-025	23.0	20.0	F2
838	C3-025_R033	13.0	5.0	C3-025	20.0	18.0	F2
839	C3-025_R034	16.0	5.0	C3-025	21.0	21.0	F2
840	C3-025_R035	13.0	4.0	C3-025	20.0	17.0	F2
841	C3-025_R036	11.0	4.0	C3-025	22.0	15.0	F2
842	C3-025_R037	14.0	5.0	C3-025	19.0	19.0	F2
843	C3-025_R038	12.0	5.0	C3-025	20.0	17.0	F2
844	C3-025_R039	11.0	5.0	C3-025	19.0	16.0	F2
845	C3-025_R040	11.0	4.0	C3-025	18.0	15.0	F2
846	C3-025_R041	13.0	5.0	C3-025	22.0	18.0	F2
847	C3-025_R042	11.0	4.0	C3-025	19.0	15.0	F2
848	C3-025_R043	15.0	5.0	C3-025	21.0	20.0	F2
849	C3-025_R045	11.0	4.0	C3-025	17.0	15.0	F2
850	C3-025_R046	14.0	6.0	C3-025	20.0	20.0	F2
851	C3-025_R047	10.0	3.0	C3-025	16.0	13.0	F2
852	C3-025_R048	13.0	4.0	C3-025	18.0	17.0	F2
853	C3-025_R049	15.0	6.0	C3-025	23.0	21.0	F2
854	C3-025_R050	12.0	5.0	C3-025	20.0	17.0	F2
855	C3-025_R051	19.0	6.0	C3-025	23.0	25.0	F2
856	C3-025_R052	13.0	4.0	C3-025	21.0	17.0	F2
857	C3-025_R054	11.0	4.0	C3-025	20.0	15.0	F2
858	C3-025_R055	9.0	3.0	C3-025	15.0	12.0	F2
859	C3-025_R056	9.0	4.0	C3-025	17.0	13.0	F2
860	C3-025_R057	16.0	7.0	C3-025	20.0	23.0	F2
861	C3-025_R058	13.0	5.0	C3-025	21.0	18.0	F2
862	C3-025_R059	9.0	4.0	C3-025	21.0	13.0	F2
863	C3-025_R060	6.0	5.0	C3-025	17.0	11.0	F2
864	C3-025_R061	11.0	4.0	C3-025	18.0	15.0	F2
865	C3-025_R062	9.0	3.0	C3-025	16.0	12.0	F2
866	C3-025_R063	13.0	5.0	C3-025	18.0	18.0	F2
867	C3-025_R064	10.0	2.0	C3-025	17.0	12.0	F2
868	C3-025_R065	18.0	8.0	C3-025	24.0	26.0	F2
869	C3-025_R066	13.0	4.0	C3-025	20.0	17.0	F2
870	C3-025_R067	10.0	3.0	C3-025	22.0	13.0	F2
871	C3-025_R068	17.0	8.0	C3-025	21.0	25.0	F2
872	C3-025_R069	14.0	5.0	C3-025	22.0	19.0	F2
873	C3-025_R070	10.0	3.0	C3-025	20.0	13.0	F2
874	C3-025_R071	14.0	4.0	C3-025	21.0	18.0	F2
875	C3-025_R072	13.0	5.0	C3-025	20.0	18.0	F2
876	C3-025_R073	14.0	5.0	C3-025	21.0	19.0	F2
877	C3-025_R074	15.0	6.0	C3-025	22.0	21.0	F2
878	C3-025_R075	10.0	4.0	C3-025	19.0	14.0	F2
879	C3-025_R076	12.0	5.0	C3-025	20.0	17.0	F2
880	C3-025_R077	16.0	6.0	C3-025	21.0	22.0	F2
881	C3-025_R078	14.0	6.0	C3-025	20.0	20.0	F2
882	C3-025_R079	12.0	3.0	C3-025	17.0	15.0	F2
883	C3-025_R080	10.0	4.0	C3-025	17.0	14.0	F2
884	C3-025_R081	8.0	4.0	C3-025	16.0	12.0	F2
885	C3-025_R082	13.0	4.0	C3-025	21.0	17.0	F2
886	C3-025_R083	10.0	5.0	C3-025	20.0	15.0	F2
887	C3-025_R084	10.0	5.0	C3-025	16.0	15.0	F2
888	C3-025_R085	17.0	6.0	C3-025	24.0	23.0	F2
889	C3-025_R087	18.0	6.0	C3-025	24.0	24.0	F2
890	C3-025_R089	11.0	4.0	C3-025	20.0	15.0	F2
891	C3-025_R090	12.0	4.0	C3-025	19.0	16.0	F2
892	C3-025_R091	12.0	5.0	C3-025	19.0	17.0	F2
893	C3-025_R092	14.0	6.0	C3-025	21.0	20.0	F2
894	C3-025_R093	12.0	3.0	C3-025	18.0	15.0	F2
895	C3-025_R094	10.0	4.0	C3-025	20.0	14.0	F2
896	C3-025_R095	12.0	5.0	C3-025	20.0	17.0	F2
897	C3-025_R096	11.0	4.0	C3-025	20.0	15.0	F2
898	C3-025_R097	10.0	4.0	C3-025	15.0	14.0	F2
899	C3-025_R098	11.0	4.0	C3-025	17.0	15.0	F2
900	C3-025_R099	13.0	4.0	C3-025	19.0	17.0	F2
901	C3-025_R100	18.0	6.0	C3-025	22.0	24.0	F2
902	C3-025_R101	10.0	4.0	C3-025	18.0	14.0	F2
903	C3-025_R102	11.0	4.0	C3-025	20.0	15.0	F2
904	C3-025_R103	10.0	4.0	C3-025	17.0	14.0	F2
905	C3-025_R104	14.0	6.0	C3-025	20.0	20.0	F2
906	C3-025_R105	16.0	6.0	C3-025	22.0	22.0	F2
907	C3-025_R106	9.0	3.0	C3-025	17.0	12.0	F2
908	C3-025_R107	11.0	4.0	C3-025	17.0	15.0	F2
909	C3-025_R108	14.0	6.0	C3-025	21.0	20.0	F2
910	C3-025_R109	15.0	5.0	C3-025	20.0	20.0	F2
911	C3-025_R110	15.0	3.0	C3-025	20.0	18.0	F2
912	C3-025_R111	10.0	5.0	C3-025	20.0	15.0	F2
913	C3-025_R112	12.0	5.0	C3-025	20.0	17.0	F2
914	C3-025_R113	8.0	4.0	C3-025	19.0	12.0	F2
915	C3-025_R114	15.0	5.0	C3-025	21.0	20.0	F2
916	C3-025_R115	16.0	5.0	C3-025	23.0	21.0	F2
917	C3-025_R116	17.0	6.0	C3-025	21.0	23.0	F2
918	C3-025_R118	11.0	4.0	C3-025	18.0	15.0	F2
919	C3-025_R119	13.0	4.0	C3-025	20.0	17.0	F2
920	C3-025_R120	12.0	4.0	C3-025	19.0	16.0	F2
921	C3-025_R122	11.0	5.0	C3-025	19.0	16.0	F2
922	C3-025_R123	14.0	4.0	C3-025	19.0	18.0	F2
923	C3-025_R124	12.0	4.0	C3-025	18.0	16.0	F2
924	C3-025_R125	14.0	5.0	C3-025	20.0	19.0	F2
925	C3-025_R126	15.0	5.0	C3-025	21.0	20.0	F2
926	C3-025_R127	14.0	4.0	C3-025	20.0	18.0	F2
927	C3-025_R128	11.0	6.0	C3-025	18.0	17.0	F2
928	C3-025_R129	11.0	5.0	C3-025	18.0	16.0	F2
929	C3-025_R130	11.0	4.0	C3-025	18.0	15.0	F2
930	C3-025_R131	10.0	4.0	C3-025	20.0	14.0	F2
931	C3-025_R132	11.0	6.0	C3-025	20.0	17.0	F2
932	C3-025_R133	12.0	5.0	C3-025	20.0	17.0	F2
933	C3-025_R134	12.0	6.0	C3-025	20.0	18.0	F2
934	C3-025_R135	18.0	6.0	C3-025	23.0	24.0	F2
935	C3-025_R136	20.0	8.0	C3-025	25.0	28.0	F2
936	C3-025_R137	13.0	4.0	C3-025	20.0	17.0	F2
937	C3-025_R138	15.0	4.0	C3-025	20.0	19.0	F2
938	C3-025_R138	15.0	4.0	C3-025	20.0	19.0	F2
939	C3-025_R139	18.0	7.0	C3-025	23.0	25.0	F2
940	C3-025_R140	11.0	3.0	C3-025	18.0	14.0	F2
941	C3-025_R141	17.0	7.0	C3-025	21.0	24.0	F2
942	C3-025_R142	11.0	5.0	C3-025	20.0	16.0	F2
943	C3-025_R143	9.0	5.0	C3-025	18.0	14.0	F2
944	C3-025_R144	11.0	5.0	C3-025	20.0	16.0	F2
945	C3-025_R145	16.0	5.0	C3-025	20.0	21.0	F2
946	C3-025_R146	12.0	5.0	C3-025	19.0	17.0	F2
947	C3-025_R147	15.0	5.0	C3-025	21.0	20.0	F2
948	C3-025_R148	13.0	4.0	C3-025	17.0	17.0	F2
949	C3-025_R149	17.0	5.0	C3-025	21.0	22.0	F2
950	C3-025_R150	14.0	6.0	C3-025	20.0	20.0	F2
951	C3-025_R151	16.0	6.0	C3-025	21.0	22.0	F2
952	C3-025_R152	13.0	5.0	C3-025	20.0	18.0	F2
953	C3-025_R153	14.0	5.0	C3-025	21.0	19.0	F2
954	C3-025_R154	16.0	5.0	C3-025	20.0	21.0	F2
955	C3-025_R155	12.0	6.0	C3-025	18.0	18.0	F2
956	C3-025_R156	9.0	6.0	C3-025	19.0	15.0	F2
957	C3-025_R157	13.0	4.0	C3-025	21.0	17.0	F2
958	C3-025_R158	17.0	6.0	C3-025	24.0	23.0	F2
959	C3-025_R159	11.0	4.0	C3-025	18.0	15.0	F2
960	C3-025_R160	7.0	5.0	C3-025	17.0	12.0	F2
961	C3-025_R161	11.0	5.0	C3-025	19.0	16.0	F2
962	C3-025_R162	15.0	6.0	C3-025	23.0	21.0	F2
963	C3-025_R163	15.0	6.0	C3-025	21.0	21.0	F2
964	C3-025_R164	14.0	7.0	C3-025	21.0	21.0	F2
965	C3-025_R166	13.0	6.0	C3-025	20.0	19.0	F2
966	C3-025_R167	16.0	6.0	C3-025	21.0	22.0	F2
967	C3-026_R001	10.0	2.0	C3-026	22.0	12.0	F2
968	C3-026_R002	11.0	4.0	C3-026	26.0	15.0	F2
969	C3-026_R003	11.0	2.0	C3-026	23.0	13.0	F2
970	C3-026_R004	12.0	1.0	C3-026	22.0	13.0	F2
971	C3-026_R005	8.0	2.0	C3-026	18.0	10.0	F2
972	C3-026_R006	12.0	2.0	C3-026	16.0	14.0	F2
973	C3-026_R007	8.0	1.0	C3-026	19.0	9.0	F2
974	C3-026_R008	7.0	2.0	C3-026	17.0	9.0	F2
975	C3-026_R009	8.0	1.0	C3-026	19.0	9.0	F2
976	C3-026_R010	12.0	3.0	C3-026	24.0	15.0	F2
977	C3-026_R012	10.0	1.0	C3-026	18.0	11.0	F2
978	C3-026_R013	10.0	2.0	C3-026	21.0	12.0	F2
979	C3-026_R014	11.0	2.0	C3-026	22.0	13.0	F2
980	C3-026_R015	12.0	4.0	C3-026	26.0	16.0	F2
981	C3-026_R016	13.0	3.0	C3-026	25.0	16.0	F2
982	C3-026_R017	9.0	1.0	C3-026	17.0	10.0	F2
983	C3-026_R019	15.0	2.0	C3-026	24.0	17.0	F2
984	C3-026_R020	15.0	3.0	C3-026	22.0	18.0	F2
985	C3-026_R021	10.0	2.0	C3-026	17.0	12.0	F2
986	C3-026_R022	13.0	3.0	C3-026	20.0	16.0	F2
987	C3-026_R023	15.0	3.0	C3-026	22.0	18.0	F2
988	C3-026_R024	7.0	1.0	C3-026	17.0	8.0	F2
989	C3-026_R026	9.0	3.0	C3-026	22.0	12.0	F2
990	C3-026_R027	8.0	2.0	C3-026	16.0	10.0	F2
991	C3-026_R028	16.0	2.0	C3-026	23.0	18.0	F2
992	C3-026_R029	11.0	2.0	C3-026	20.0	13.0	F2
993	C3-026_R030	13.0	2.0	C3-026	22.0	15.0	F2
994	C3-026_R031	12.0	2.0	C3-026	22.0	14.0	F2
995	C3-026_R032	10.0	3.0	C3-026	21.0	13.0	F2
996	C3-026_R033	9.0	1.0	C3-026	18.0	10.0	F2
997	C3-026_R034	11.0	2.0	C3-026	22.0	13.0	F2
998	C3-026_R035	14.0	3.0	C3-026	23.0	17.0	F2
999	C3-026_R036	14.0	3.0	C3-026	24.0	17.0	F2
1000	C3-026_R037	14.0	2.0	C3-026	24.0	16.0	F2
1001	C3-026_R038	15.0	2.0	C3-026	24.0	17.0	F2
1002	C3-026_R039	12.0	2.0	C3-026	21.0	14.0	F2
1003	C3-026_R040	16.0	3.0	C3-026	23.0	19.0	F2
1004	C3-026_R041	15.0	3.0	C3-026	25.0	18.0	F2
1005	C3-026_R042	10.0	2.0	C3-026	18.0	12.0	F2
1006	C3-026_R043	11.0	1.0	C3-026	22.0	12.0	F2
1007	C3-026_R044	9.0	2.0	C3-026	18.0	11.0	F2
1008	C3-026_R045	14.0	3.0	C3-026	25.0	17.0	F2
1009	C3-026_R046	13.0	2.0	C3-026	22.0	15.0	F2
1010	C3-026_R047	8.0	2.0	C3-026	20.0	10.0	F2
1011	C3-026_R048	12.0	2.0	C3-026	26.0	14.0	F2
1012	C3-026_R049	8.0	2.0	C3-026	18.0	10.0	F2
1013	C3-026_R050	12.0	2.0	C3-026	19.0	14.0	F2
1014	C3-026_R051	14.0	1.0	C3-026	22.0	15.0	F2
1015	C3-026_R052	13.0	1.0	C3-026	20.0	14.0	F2
1016	C3-026_R053	21.0	6.0	C3-026	27.0	27.0	F2
1017	C3-026_R054	18.0	2.0	C3-026	24.0	20.0	F2
1018	C3-026_R055	8.0	2.0	C3-026	18.0	10.0	F2
1019	C3-026_R056	10.0	2.0	C3-026	18.0	12.0	F2
1020	C3-026_R057	13.0	2.0	C3-026	24.0	15.0	F2
1021	C3-026_R058	11.0	2.0	C3-026	24.0	13.0	F2
1022	C3-026_R059	11.0	3.0	C3-026	21.0	14.0	F2
1023	C3-026_R060	10.0	1.0	C3-026	20.0	11.0	F2
1024	C3-026_R061	10.0	1.0	C3-026	17.0	11.0	F2
1025	C3-026_R062	11.0	2.0	C3-026	22.0	13.0	F2
1026	C3-026_R063	10.0	2.0	C3-026	17.0	12.0	F2
1027	C3-026_R064	10.0	2.0	C3-026	22.0	12.0	F2
1028	C3-026_R066	11.0	2.0	C3-026	19.0	13.0	F2
1029	C3-026_R067	16.0	4.0	C3-026	27.0	20.0	F2
1030	C3-026_R068	11.0	2.0	C3-026	21.0	13.0	F2
1031	C3-026_R069	12.0	2.0	C3-026	20.0	14.0	F2
1032	C3-026_R070	15.0	2.0	C3-026	22.0	17.0	F2
1033	C3-026_R072	11.0	2.0	C3-026	20.0	13.0	F2
1034	C3-026_R073	13.0	3.0	C3-026	19.0	16.0	F2
1035	C3-026_R074	13.0	3.0	C3-026	23.0	16.0	F2
1036	C3-026_R075	11.0	1.0	C3-026	21.0	12.0	F2
1037	C3-026_R076	10.0	3.0	C3-026	20.0	13.0	F2
1038	C3-026_R077	18.0	3.0	C3-026	24.0	21.0	F2
1039	C3-026_R078	12.0	1.0	C3-026	20.0	13.0	F2
1040	C3-026_R079	10.0	2.0	C3-026	19.0	12.0	F2
1041	C3-026_R080	9.0	2.0	C3-026	20.0	11.0	F2
1042	C3-026_R082	9.0	2.0	C3-026	19.0	11.0	F2
1043	C3-026_R083	9.0	2.0	C3-026	20.0	11.0	F2
1044	C3-026_R085	10.0	3.0	C3-026	21.0	13.0	F2
1045	C3-026_R086	14.0	3.0	C3-026	24.0	17.0	F2
1046	C3-026_R087	13.0	2.0	C3-026	22.0	15.0	F2
1047	C3-026_R088	12.0	2.0	C3-026	24.0	14.0	F2
1048	C3-026_R089	12.0	2.0	C3-026	20.0	14.0	F2
1049	C3-026_R090	8.0	1.0	C3-026	16.0	9.0	F2
1050	C3-026_R091	11.0	3.0	C3-026	22.0	14.0	F2
1051	C3-026_R093	11.0	2.0	C3-026	20.0	13.0	F2
1052	C3-026_R094	9.0	2.0	C3-026	18.0	11.0	F2
1053	C3-026_R095	7.0	2.0	C3-026	19.0	9.0	F2
1054	C3-026_R096	10.0	2.0	C3-026	21.0	12.0	F2
1055	C3-026_R098	10.0	1.0	C3-026	17.0	11.0	F2
1056	C3-026_R099	12.0	2.0	C3-026	20.0	14.0	F2
1057	C3-026_R100	10.0	1.0	C3-026	20.0	11.0	F2
1058	C3-026_R101	12.0	3.0	C3-026	22.0	15.0	F2
1059	C3-026_R102	10.0	2.0	C3-026	20.0	12.0	F2
1060	C3-026_R103	13.0	2.0	C3-026	20.0	15.0	F2
1061	C3-026_R104	12.0	3.0	C3-026	20.0	15.0	F2
1062	C3-026_R105	11.0	3.0	C3-026	21.0	14.0	F2
1063	C3-026_R106	15.0	4.0	C3-026	24.0	19.0	F2
1064	C3-026_R107	14.0	3.0	C3-026	24.0	17.0	F2
1065	C3-026_R108	8.0	2.0	C3-026	16.0	10.0	F2
1066	C3-026_R109	16.0	0.0	C3-026	23.0	16.0	F2
1067	C3-026_R110	9.0	1.0	C3-026	16.0	10.0	F2
1068	C3-026_R111	13.0	3.0	C3-026	24.0	16.0	F2
1069	C3-026_R112	10.0	2.0	C3-026	18.0	12.0	F2
1070	C3-026_R113	13.0	2.0	C3-026	19.0	15.0	F2
1071	C3-026_R114	13.0	2.0	C3-026	21.0	15.0	F2
1072	C3-026_R115	9.0	2.0	C3-026	17.0	11.0	F2
1073	C3-026_R116	19.0	5.0	C3-026	29.0	24.0	F2
1074	C3-026_R117	10.0	4.0	C3-026	23.0	14.0	F2
1075	C3-026_R118	11.0	2.0	C3-026	19.0	13.0	F2
1076	C3-026_R119	18.0	3.0	C3-026	24.0	21.0	F2
1077	C3-026_R120	15.0	0.0	C3-026	23.0	15.0	F2
1078	C3-026_R121	11.0	3.0	C3-026	21.0	14.0	F2
1079	C3-026_R123	11.0	2.0	C3-026	19.0	13.0	F2
1080	C3-026_R124	8.0	2.0	C3-026	18.0	10.0	F2
1081	C3-026_R126	15.0	2.0	C3-026	22.0	17.0	F2
1082	C3-026_R127	7.0	2.0	C3-026	18.0	9.0	F2
1083	C3-026_R128	9.0	3.0	C3-026	20.0	12.0	F2
1084	C3-026_R129	14.0	3.0	C3-026	21.0	17.0	F2
1085	C3-026_R130	9.0	3.0	C3-026	20.0	12.0	F2
1086	C3-026_R131	16.0	2.0	C3-026	21.0	18.0	F2
1087	C3-026_R132	9.0	1.0	C3-026	22.0	10.0	F2
1088	C3-026_R133	10.0	2.0	C3-026		12.0	F2
1089	C3-026_R134	16.0	0.0	C3-026	24.0	16.0	F2
1090	C3-026_R135	16.0	0.0	C3-026	24.0	16.0	F2
1091	C3-026_R137	8.0	2.0	C3-026	25.0	10.0	F2
1092	C3-026_R138	12.0	3.0	C3-026	23.0	15.0	F2
1093	C3-026_R139	12.0	3.0	C3-026	24.0	15.0	F2
1094	C3-026_R140	10.0	3.0	C3-026	20.0	13.0	F2
1095	C3-026_R141	19.0	6.0	C3-026	28.0	25.0	F2
1096	C3-026_R144	11.0	2.0	C3-026	18.0	13.0	F2
1097	C3-026_R145	10.0	2.0	C3-026	21.0	12.0	F2
1098	C3-026_R146	16.0	3.0	C3-026	25.0	19.0	F2
1099	C3-026_R148	13.0	3.0	C3-026	25.0	16.0	F2
1100	C3-026_R149	10.0	2.0	C3-026	19.0	12.0	F2
1101	C3-026_R150	16.0	3.0	C3-026	25.0	19.0	F2
1102	C3-026_R152	10.0	3.0	C3-026	18.0	13.0	F2
1103	C3-026_R154	10.0	2.0	C3-026	18.0	12.0	F2
1104	C3-026_R155	11.0	2.0	C3-026	23.0	13.0	F2
1105	C3-026_R155	11.0	2.0	C3-026	24.0	13.0	F2
1106	C3-026_R156	13.0	3.0	C3-026	21.0	16.0	F2
1107	C3-026_R157	9.0	1.0	C3-026	17.0	10.0	F2
1108	C3-026_R158	12.0	1.0	C3-026	20.0	13.0	F2
1109	C3-026_R159	13.0	2.0	C3-026	20.0	15.0	F2
1110	C3-026_R160	11.0	1.0	C3-026	21.0	12.0	F2
1111	C3-026_R161	12.0	1.0	C3-026	22.0	13.0	F2
1112	C3-026_R162	17.0	3.0	C3-026	24.0	20.0	F2
1113	C3-026_R163	10.0	1.0	C3-026	16.0	11.0	F2
1114	C3-026_R164	8.0	2.0	C3-026	16.0	10.0	F2
1115	C3-026_R165	10.0	2.0	C3-026	21.0	12.0	F2
1116	C3-026_R166	7.0	1.0	C3-026	18.0	8.0	F2
1117	C3-026_R167	13.0	0.0	C3-026	28.0	13.0	F2
1118	C3-026_R168	6.0	1.0	C3-026	18.0	7.0	F2
1119	C3-030_R001	12.0	4.0	C3-030	18.0	16.0	F2
1120	C3-030_R002	12.0	3.0	C3-030	18.0	15.0	F2
1121	C3-030_R003	12.0	3.0	C3-030	17.0	15.0	F2
1122	C3-030_R004	16.0	4.0	C3-030	17.0	20.0	F2
1123	C3-030_R005	8.0	5.0	C3-030	18.0	13.0	F2
1124	C3-030_R006	15.0	7.0	C3-030	20.0	22.0	F2
1125	C3-030_R007	9.0	3.0	C3-030	15.0	12.0	F2
1126	C3-030_R008	11.0	4.0	C3-030	19.0	15.0	F2
1127	C3-030_R009	15.0	5.0	C3-030	20.0	20.0	F2
1128	C3-030_R010	13.0	4.0	C3-030	19.0	17.0	F2
1129	C3-030_R011	11.0	4.0	C3-030	16.0	15.0	F2
1130	C3-030_R012	11.0	4.0	C3-030	17.0	15.0	F2
1131	C3-030_R013	12.0	4.0	C3-030	19.0	16.0	F2
1132	C3-030_R014	11.0	4.0	C3-030	16.0	15.0	F2
1133	C3-030_R015	14.0	6.0	C3-030	20.0	20.0	F2
1134	C3-030_R016	11.0	4.0	C3-030	17.0	15.0	F2
1135	C3-030_R017	12.0	5.0	C3-030	21.0	17.0	F2
1136	C3-030_R018	11.0	5.0	C3-030	19.0	16.0	F2
1137	C3-030_R019	14.0	5.0	C3-030	21.0	19.0	F2
1138	C3-030_R020	15.0	7.0	C3-030	21.0	22.0	F2
1139	C3-030_R021	16.0	5.0	C3-030	23.0	21.0	F2
1140	C3-030_R022	12.0	5.0	C3-030	18.0	17.0	F2
1141	C3-030_R023	12.0	4.0	C3-030	20.0	16.0	F2
1142	C3-030_R024	9.0	5.0	C3-030	16.0	14.0	F2
1143	C3-030_R025	12.0	4.0	C3-030	19.0	16.0	F2
1144	C3-030_R026	12.0	4.0	C3-030	17.0	16.0	F2
1145	C3-030_R027	12.0	5.0	C3-030	18.0	17.0	F2
1146	C3-030_R028	11.0	4.0	C3-030	16.0	15.0	F2
1147	C3-030_R029	11.0	3.0	C3-030	17.0	14.0	F2
1148	C3-030_R030	15.0	6.0	C3-030	21.0	21.0	F2
1149	C3-030_R031	16.0	5.0	C3-030	21.0	21.0	F2
1150	C3-030_R033	11.0	4.0	C3-030	15.0	15.0	F2
1151	C3-030_R034	10.0	4.0	C3-030	19.0	14.0	F2
1152	C3-030_R035	19.0	5.0	C3-030		24.0	F2
1153	C3-030_R036	13.0	6.0	C3-030	23.0	19.0	F2
1154	C3-030_R037	12.0	5.0	C3-030	19.0	17.0	F2
1155	C3-030_R038	14.0	6.0	C3-030	19.0	20.0	F2
1156	C3-030_R039	13.0	5.0	C3-030	21.0	18.0	F2
1157	C3-030_R040	13.0	5.0	C3-030	20.0	18.0	F2
1158	C3-030_R041	13.0	4.0	C3-030	22.0	17.0	F2
1159	C3-030_R042	11.0	5.0	C3-030	19.0	16.0	F2
1160	C3-030_R043	12.0	3.0	C3-030	19.0	15.0	F2
1161	C3-030_R044	14.0	5.0	C3-030	20.0	19.0	F2
1162	C3-030_R045	11.0	4.0	C3-030	17.0	15.0	F2
1163	C3-030_R046	11.0	5.0	C3-030	17.0	16.0	F2
1164	C3-030_R047	10.0	5.0	C3-030	18.0	15.0	F2
1165	C3-030_R048	11.0	4.0	C3-030	18.0	15.0	F2
1166	C3-030_R049	13.0	5.0	C3-030	21.0	18.0	F2
1167	C3-030_R050	12.0	4.0	C3-030	19.0	16.0	F2
1168	C3-030_R051	11.0	5.0	C3-030	18.0	16.0	F2
1169	C3-030_R052	9.0	4.0	C3-030	17.0	13.0	F2
1170	C3-030_R053	13.0	5.0	C3-030	19.0	18.0	F2
1171	C3-030_R054	10.0	3.0	C3-030	17.0	13.0	F2
1172	C3-030_R055	10.0	5.0	C3-030	16.0	15.0	F2
1173	C3-030_R057	8.0	4.0	C3-030	16.0	12.0	F2
1174	C3-030_R059	12.0	5.0	C3-030	17.0	17.0	F2
1175	C3-030_R060	11.0	4.0	C3-030	18.0	15.0	F2
1176	C3-030_R063	10.0	4.0	C3-030	18.0	14.0	F2
1177	C3-030_R065	11.0	4.0	C3-030	17.0	15.0	F2
1178	C3-030_R068	11.0	4.0	C3-030	18.0	15.0	F2
1179	C3-030_R069	10.0	4.0	C3-030	16.0	14.0	F2
1180	C3-030_R070	10.0	6.0	C3-030	17.0	16.0	F2
1181	C3-030_R071	11.0	3.0	C3-030	17.0	14.0	F2
1182	C3-030_R072	12.0	5.0	C3-030	20.0	17.0	F2
1183	C3-030_R073	15.0	6.0	C3-030	21.0	21.0	F2
1184	C3-030_R074	12.0	5.0	C3-030	18.0	17.0	F2
1185	C3-030_R075	11.0	4.0	C3-030	15.0	15.0	F2
1186	C3-030_R076	11.0	5.0	C3-030	17.0	16.0	F2
1187	C3-030_R077	12.0	4.0	C3-030	18.0	16.0	F2
1188	C3-030_R078	17.0	6.0	C3-030	20.0	23.0	F2
1189	C3-030_R079	10.0	5.0	C3-030	16.0	15.0	F2
1190	C3-030_R080	11.0	5.0	C3-030	16.0	16.0	F2
1191	C3-030_R081	10.0	4.0	C3-030	18.0	14.0	F2
1192	C3-030_R082	13.0	6.0	C3-030	18.0	19.0	F2
1193	C3-030_R083	9.0	4.0	C3-030	19.0	13.0	F2
1194	C3-030_R084	13.0	6.0	C3-030	19.0	19.0	F2
1195	C3-030_R085	9.0	4.0	C3-030	18.0	13.0	F2
1196	C3-030_R086	10.0	4.0	C3-030	16.0	14.0	F2
1197	C3-030_R087	13.0	4.0	C3-030	22.0	17.0	F2
1198	C3-030_R088	11.0	4.0	C3-030	17.0	15.0	F2
1199	C3-030_R089	13.0	4.0	C3-030	18.0	17.0	F2
1200	C3-030_R090	8.0	4.0	C3-030	16.0	12.0	F2
1201	C3-030_R091	15.0	5.0	C3-030	20.0	20.0	F2
1202	C3-030_R092	6.0	3.0	C3-030	14.0	9.0	F2
1203	C3-030_R093	13.0	3.0	C3-030	18.0	16.0	F2
1204	C3-030_R094	11.0	5.0	C3-030	18.0	16.0	F2
1205	C3-030_R096	15.0	5.0	C3-030	21.0	20.0	F2
1206	C3-030_R097	11.0	4.0	C3-030	18.0	15.0	F2
1207	C3-030_R098	14.0	5.0	C3-030	22.0	19.0	F2
1208	C3-030_R099	13.0	6.0	C3-030	19.0	19.0	F2
1209	C3-030_R100	12.0	5.0	C3-030	19.0	17.0	F2
1210	C3-030_R101	8.0	2.0	C3-030	14.0	10.0	F2
1211	C3-030_R102	11.0	4.0	C3-030	19.0	15.0	F2
1212	C3-030_R103	11.0	5.0	C3-030	23.0	16.0	F2
1213	C3-030_R104	10.0	2.0	C3-030		12.0	F2
1214	C3-030_R105	12.0	5.0	C3-030	20.0	17.0	F2
1215	C3-030_R106	9.0	5.0	C3-030	15.0	14.0	F2
1216	C3-030_R106	9.0	5.0	C3-030	16.0	14.0	F2
1217	C3-030_R107	10.0	4.0	C3-030	17.0	14.0	F2
1218	C3-030_R108	13.0	5.0	C3-030	19.0	18.0	F2
1219	C3-030_R109	11.0	5.0	C3-030	20.0	16.0	F2
1220	C3-030_R110	11.0	4.0	C3-030	17.0	15.0	F2
1221	C3-030_R111	13.0	5.0	C3-030	19.0	18.0	F2
1222	C3-030_R112	14.0	6.0	C3-030	24.0	20.0	F2
1223	C3-030_R113	12.0	5.0	C3-030	17.0	17.0	F2
1224	C3-030_R114	11.0	4.0	C3-030	21.0	15.0	F2
1225	C3-030_R116	15.0	6.0	C3-030	19.0	21.0	F2
1226	C3-030_R117	12.0	4.0	C3-030	18.0	16.0	F2
1227	C3-030_R118	10.0	4.0	C3-030	23.0	14.0	F2
1228	C3-030_R119	15.0	5.0	C3-030	21.0	20.0	F2
1229	C3-030_R120	14.0	5.0	C3-030	22.0	19.0	F2
1230	C3-030_R121	10.0	4.0	C3-030	20.0	14.0	F2
1231	C3-030_R122	12.0	5.0	C3-030	19.0	17.0	F2
1232	C3-030_R123	12.0	5.0	C3-030	18.0	17.0	F2
1233	C3-030_R124	13.0	5.0	C3-030	18.0	18.0	F2
1234	C3-030_R125	9.0	4.0	C3-030	16.0	13.0	F2
1235	C3-030_R126	12.0	5.0	C3-030	21.0	17.0	F2
1236	C3-030_R127	14.0	5.0	C3-030	26.0	19.0	F2
1237	C3-030_R128	9.0	4.0	C3-030	18.0	13.0	F2
1238	C3-030_R129	14.0	6.0	C3-030	21.0	20.0	F2
1239	C3-030_R130	13.0	5.0	C3-030	21.0	18.0	F2
1240	C3-030_R131	11.0	4.0	C3-030	18.0	15.0	F2
1241	C3-030_R132	14.0	5.0	C3-030	20.0	19.0	F2
1242	C3-030_R133	12.0	4.0	C3-030	20.0	16.0	F2
1243	C3-030_R134	13.0	6.0	C3-030	21.0	19.0	F2
1244	C3-030_R135	13.0	6.0	C3-030	20.0	19.0	F2
1245	C3-030_R136	10.0	4.0	C3-030	21.0	14.0	F2
1246	C3-030_R137	17.0	8.0	C3-030	24.0	25.0	F2
1247	C3-030_R138	10.0	5.0	C3-030	17.0	15.0	F2
1248	C3-030_R139	9.0	5.0	C3-030	20.0	14.0	F2
1249	C3-030_R141	13.0	4.0	C3-030	20.0	17.0	F2
1250	C3-030_R142	12.0	5.0	C3-030	20.0	17.0	F2
1251	C3-030_R143	11.0	4.0	C3-030	21.0	15.0	F2
1252	C3-030_R144	11.0	4.0	C3-030	19.0	15.0	F2
1253	C3-030_R145	12.0	4.0	C3-030	17.0	16.0	F2
1254	C3-030_R145	12.0	4.0	C3-030	19.0	16.0	F2
1255	C3-030_R146	9.0	6.0	C3-030	16.0	15.0	F2
1256	C3-030_R147	9.0	4.0	C3-030	16.0	13.0	F2
1257	C3-030_R148	12.0	5.0	C3-030	18.0	17.0	F2
1258	C3-030_R149	11.0	4.0	C3-030	17.0	15.0	F2
1259	C3-030_R150	14.0	7.0	C3-030	19.0	21.0	F2
1260	C3-030_R151	9.0	3.0	C3-030	15.0	12.0	F2
1261	C3-030_R153	14.0	6.0	C3-030	20.0	20.0	F2
1262	C3-030_R155	9.0	4.0	C3-030	18.0	13.0	F2
1263	C3-030_R156	16.0	6.0	C3-030	17.0	22.0	F2
1264	C3-030_R157	14.0	6.0	C3-030	21.0	20.0	F2
1265	C3-030_R158	10.0	5.0	C3-030	18.0	15.0	F2
1266	C3-030_R159	11.0	4.0	C3-030	19.0	15.0	F2
1267	C3-030_R160	12.0	6.0	C3-030	20.0	18.0	F2
1268	C3-030_R161	12.0	5.0	C3-030	19.0	17.0	F2
1269	C3-030_R162	11.0	5.0	C3-030	17.0	16.0	F2
1270	C3-030_R163	14.0	5.0	C3-030	19.0	19.0	F2
1271	C3-030_R164	11.0	5.0	C3-030	19.0	16.0	F2
1272	C3-030_R165	10.0	4.0	C3-030	17.0	14.0	F2
1273	C3-030_R166	13.0	4.0	C3-030	21.0	17.0	F2
1274	C3-030_R167	12.0	3.0	C3-030	16.0	15.0	F2
1275	C3-030_R168	9.0	4.0	C3-030	16.0	13.0	F2
1276	C3-041_R001	6.0	2.0	C3-041	16.0	8.0	F2
1277	C3-041_R010	11.0	2.0	C3-041	19.0	13.0	F2
1278	C3-041_R011	8.0	1.0	C3-041	18.0	9.0	F2
1279	C3-041_R012	8.0	1.0	C3-041	18.0	9.0	F2
1280	C3-041_R013	8.0	2.0	C3-041	18.0	10.0	F2
1281	C3-041_R014	7.0	2.0	C3-041	16.0	9.0	F2
1282	C3-041_R015	9.0	0.0	C3-041	18.0	9.0	F2
1283	C3-041_R016	7.0	1.0	C3-041	17.0	8.0	F2
1284	C3-041_R017	8.0	2.0	C3-041	17.0	10.0	F2
1285	C3-041_R018	10.0	2.0	C3-041	16.0	12.0	F2
1286	C3-041_R019	11.0	2.0	C3-041	16.0	13.0	F2
1287	C3-041_R020	8.0	1.0	C3-041	18.0	9.0	F2
1288	C3-041_R022	8.0	3.0	C3-041	18.0	11.0	F2
1289	C3-041_R023	8.0	1.0	C3-041	18.0	9.0	F2
1290	C3-041_R024	9.0	0.0	C3-041	18.0	9.0	F2
1291	C3-041_R025	8.0	1.0	C3-041	19.0	9.0	F2
1292	C3-041_R026	9.0	2.0	C3-041	19.0	11.0	F2
1293	C3-041_R027	8.0	1.0	C3-041	15.0	9.0	F2
1294	C3-041_R028	8.0	1.0	C3-041	18.0	9.0	F2
1295	C3-041_R029	10.0	2.0	C3-041	17.0	12.0	F2
1296	C3-041_R030	11.0	1.0	C3-041	19.0	12.0	F2
1297	C3-041_R031	9.0	2.0	C3-041	18.0	11.0	F2
1298	C3-041_R032	13.0	2.0	C3-041		15.0	F2
1299	C3-041_R033	6.0	1.0	C3-041	16.0	7.0	F2
1300	C3-041_R034	10.0	2.0	C3-041	19.0	12.0	F2
1301	C3-041_R035	9.0	2.0	C3-041	18.0	11.0	F2
1302	C3-041_R036	9.0	2.0	C3-041	18.0	11.0	F2
1303	C3-041_R037	10.0	1.0	C3-041	18.0	11.0	F2
1304	C3-041_R038	8.0	2.0	C3-041	17.0	10.0	F2
1305	C3-041_R039	9.0	2.0	C3-041	19.0	11.0	F2
1306	C3-041_R040	13.0	3.0	C3-041	19.0	16.0	F2
1307	C3-041_R041	8.0	2.0	C3-041	18.0	10.0	F2
1308	C3-041_R042	10.0	2.0	C3-041	19.0	12.0	F2
1309	C3-041_R043	9.0	1.0	C3-041	19.0	10.0	F2
1310	C3-041_R045	9.0	1.0	C3-041	17.0	10.0	F2
1311	C3-041_R046	9.0	1.0	C3-041	17.0	10.0	F2
1312	C3-041_R047	8.0	2.0	C3-041	17.0	10.0	F2
1313	C3-041_R048	11.0	2.0	C3-041	19.0	13.0	F2
1314	C3-041_R049	11.0	1.0	C3-041	19.0	12.0	F2
1315	C3-041_R050	15.0	3.0	C3-041	21.0	18.0	F2
1316	C3-041_R051	9.0	1.0	C3-041	15.0	10.0	F2
1317	C3-041_R053	9.0	2.0	C3-041	18.0	11.0	F2
1318	C3-041_R054	12.0	2.0	C3-041	19.0	14.0	F2
1319	C3-041_R055	11.0	2.0	C3-041	19.0	13.0	F2
1320	C3-041_R056	8.0	1.0	C3-041	17.0	9.0	F2
1321	C3-041_R057	7.0	2.0	C3-041	18.0	9.0	F2
1322	C3-041_R060	8.0	1.0	C3-041	17.0	9.0	F2
1323	C3-041_R061	8.0	2.0	C3-041	15.0	10.0	F2
1324	C3-041_R062	8.0	1.0	C3-041	17.0	9.0	F2
1325	C3-041_R063	9.0	2.0	C3-041	15.0	11.0	F2
1326	C3-041_R063	9.0	2.0	C3-041	15.0	11.0	F2
1327	C3-041_R064	9.0	1.0	C3-041	17.0	10.0	F2
1328	C3-041_R065	10.0	2.0	C3-041	17.0	12.0	F2
1329	C3-041_R066	13.0	3.0	C3-041	20.0	16.0	F2
1330	C3-041_R067	9.0	1.0	C3-041	17.0	10.0	F2
1331	C3-041_R068	9.0	1.0	C3-041	17.0	10.0	F2
1332	C3-041_R069	9.0	2.0	C3-041	18.0	11.0	F2
1333	C3-041_R070	6.0	2.0	C3-041	17.0	8.0	F2
1334	C3-041_R071	6.0	1.0	C3-041	17.0	7.0	F2
1335	C3-041_R072	6.0	1.0	C3-041	18.0	7.0	F2
1336	C3-041_R073	9.0	2.0	C3-041	19.0	11.0	F2
1337	C3-041_R074	9.0	1.0	C3-041	17.0	10.0	F2
1338	C3-041_R075	8.0	1.0	C3-041	18.0	9.0	F2
1339	C3-041_R076	12.0	2.0	C3-041	22.0	14.0	F2
1340	C3-041_R077	7.0	1.0	C3-041	18.0	8.0	F2
1341	C3-041_R078	10.0	2.0	C3-041	20.0	12.0	F2
1342	C3-041_R079	8.0	1.0	C3-041	17.0	9.0	F2
1343	C3-041_R080	7.0	1.0	C3-041	16.0	8.0	F2
1344	C3-041_R081	10.0	3.0	C3-041	20.0	13.0	F2
1345	C3-041_R082	8.0	1.0	C3-041	18.0	9.0	F2
1346	C3-041_R083	8.0	1.0	C3-041	17.0	9.0	F2
1347	C3-041_R084	10.0	1.0	C3-041	19.0	11.0	F2
1348	C3-041_R085	10.0	1.0	C3-041	18.0	11.0	F2
1349	C3-041_R087	9.0	2.0	C3-041	17.0	11.0	F2
1350	C3-041_R088	9.0	2.0	C3-041	18.0	11.0	F2
1351	C3-041_R089	9.0	2.0	C3-041	18.0	11.0	F2
1352	C3-041_R090	8.0	1.0	C3-041	17.0	9.0	F2
1353	C3-041_R091	9.0	1.0	C3-041	17.0	10.0	F2
1354	C3-041_R094	10.0	3.0	C3-041	18.0	13.0	F2
1355	C3-041_R095	7.0	2.0	C3-041	15.0	9.0	F2
1356	C3-041_R096	7.0	2.0	C3-041	18.0	9.0	F2
1357	C3-041_R097	8.0	2.0	C3-041	17.0	10.0	F2
1358	C3-041_R098	9.0	2.0	C3-041	18.0	11.0	F2
1359	C3-041_R099	11.0	1.0	C3-041	21.0	12.0	F2
1360	C3-041_R100	11.0	2.0	C3-041	18.0	13.0	F2
1361	C3-041_R101	10.0	2.0	C3-041	18.0	12.0	F2
1362	C3-041_R102	11.0	2.0	C3-041	17.0	13.0	F2
1363	C3-041_R103	8.0	1.0	C3-041	16.0	9.0	F2
1364	C3-041_R104	9.0	2.0	C3-041	17.0	11.0	F2
1365	C3-041_R105	10.0	2.0	C3-041	18.0	12.0	F2
1366	C3-041_R106	9.0	3.0	C3-041	20.0	12.0	F2
1367	C3-041_R107	8.0	1.0	C3-041	18.0	9.0	F2
1368	C3-041_R108	10.0	2.0	C3-041	18.0	12.0	F2
1369	C3-041_R109	8.0	2.0	C3-041	18.0	10.0	F2
1370	C3-041_R110	6.0	2.0	C3-041	21.0	8.0	F2
1371	C3-041_R111	10.0	2.0	C3-041	18.0	12.0	F2
1372	C3-041_R112	10.0	2.0	C3-041	19.0	12.0	F2
1373	C3-041_R113	8.0	1.0	C3-041	17.0	9.0	F2
1374	C3-041_R114	10.0	1.0	C3-041	18.0	11.0	F2
1375	C3-041_R115	9.0	2.0	C3-041	21.0	11.0	F2
1376	C3-041_R116	8.0	2.0	C3-041	19.0	10.0	F2
1377	C3-041_R117	6.0	1.0	C3-041		7.0	F2
1378	C3-041_R118	8.0	1.0	C3-041	15.0	9.0	F2
1379	C3-041_R118	8.0	1.0	C3-041	17.0	9.0	F2
1380	C3-041_R119	11.0	1.0	C3-041	18.0	12.0	F2
1381	C3-041_R120	9.0	1.0	C3-041	18.0	10.0	F2
1382	C3-041_R122	6.0	2.0	C3-041	17.0	8.0	F2
1383	C3-041_R123	10.0	1.0	C3-041	17.0	11.0	F2
1384	C3-041_R124	9.0	1.0	C3-041	17.0	10.0	F2
1385	C3-041_R125	8.0	1.0	C3-041	17.0	9.0	F2
1386	C3-041_R126	9.0	3.0	C3-041	18.0	12.0	F2
1387	C3-041_R127	9.0	1.0	C3-041	18.0	10.0	F2
1388	C3-041_R128	7.0	1.0	C3-041	18.0	8.0	F2
1389	C3-041_R129	8.0	1.0	C3-041	15.0	9.0	F2
1390	C3-041_R130	7.0	1.0	C3-041	15.0	8.0	F2
1391	C3-041_R131	8.0	2.0	C3-041	18.0	10.0	F2
1392	C3-041_R132	10.0	2.0	C3-041	18.0	12.0	F2
1393	C3-041_R133	7.0	2.0	C3-041	17.0	9.0	F2
1394	C3-041_R134	13.0	3.0	C3-041	19.0	16.0	F2
1395	C3-041_R135	11.0	1.0	C3-041	15.0	12.0	F2
1396	C3-041_R136	7.0	1.0	C3-041	17.0	8.0	F2
1397	C3-041_R137	9.0	1.0	C3-041	17.0	10.0	F2
1398	C3-041_R138	8.0	1.0	C3-041	17.0	9.0	F2
1399	C3-041_R141	11.0	3.0	C3-041	17.0	14.0	F2
1400	C3-041_R142	7.0	2.0	C3-041	17.0	9.0	F2
1401	C3-041_R143	8.0	1.0	C3-041	17.0	9.0	F2
1402	C3-041_R144	9.0	1.0	C3-041	19.0	10.0	F2
1403	C3-041_R146	11.0	2.0	C3-041	15.0	13.0	F2
1404	C3-041_R147	10.0	2.0	C3-041	17.0	12.0	F2
1405	C3-041_R149	10.0	2.0	C3-041	19.0	12.0	F2
1406	C3-041_R150	9.0	1.0	C3-041	17.0	10.0	F2
1407	C3-041_R151	7.0	1.0	C3-041	17.0	8.0	F2
1408	C3-041_R152	10.0	2.0	C3-041	18.0	12.0	F2
1409	C3-041_R153	9.0	1.0	C3-041	18.0	10.0	F2
1410	C3-041_R156	6.0	1.0	C3-041	17.0	7.0	F2
1411	C3-041_R157	8.0	2.0	C3-041	17.0	10.0	F2
1412	C3-041_R158	7.0	2.0	C3-041	15.0	9.0	F2
1413	C3-041_R159	9.0	1.0	C3-041	18.0	10.0	F2
1414	C3-041_R160	8.0	0.0	C3-041	17.0	8.0	F2
1415	C3-041_R161	10.0	2.0	C3-041	17.0	12.0	F2
1416	C3-041_R162	9.0	3.0	C3-041	18.0	12.0	F2
1417	C3-041_R163	9.0	1.0	C3-041	18.0	10.0	F2
1418	C3-041_R164	7.0	2.0	C3-041	17.0	9.0	F2
1419	C3-041_R165	7.0	2.0	C3-041	17.0	9.0	F2
1420	C3-041_R166	8.0	1.0	C3-041	17.0	9.0	F2
1421	C3-041_R167	8.0	1.0	C3-041	17.0	9.0	F2
1422	C3-041_R169	8.0	2.0	C3-041	17.0	10.0	F2
1423	C3-041_R170	8.0	1.0	C3-041	18.0	9.0	F2
1424	C3-041_R171	8.0	2.0	C3-041	19.0	10.0	F2
1425	C3-041_R172	9.0	3.0	C3-041	16.0	12.0	F2
1426	C3-041_R173	8.0	2.0	C3-041	17.0	10.0	F2
1427	C3-041_R174	8.0	1.0	C3-041	16.0	9.0	F2
1428	C3-041_R175	10.0	1.0	C3-041	18.0	11.0	F2
1429	C3-066_R001	11.0	2.0	C3-066	17.0	13.0	F2
1430	C3-066_R003	14.0	4.0	C3-066	19.0	18.0	F2
1431	C3-066_R004	13.0	4.0	C3-066	19.0	17.0	F2
1432	C3-066_R005	10.0	2.0	C3-066	17.0	12.0	F2
1433	C3-066_R006	13.0	4.0	C3-066	19.0	17.0	F2
1434	C3-066_R007	9.0	2.0	C3-066	18.0	11.0	F2
1435	C3-066_R008	10.0	3.0	C3-066	18.0	13.0	F2
1436	C3-066_R009	13.0	4.0	C3-066	18.0	17.0	F2
1437	C3-066_R010	10.0	2.0	C3-066	18.0	12.0	F2
1438	C3-066_R011	11.0	3.0	C3-066	18.0	14.0	F2
1439	C3-066_R012	12.0	3.0	C3-066	18.0	15.0	F2
1440	C3-066_R013	12.0	5.0	C3-066	17.0	17.0	F2
1441	C3-066_R014	11.0	3.0	C3-066	18.0	14.0	F2
1442	C3-066_R015	14.0	3.0	C3-066	19.0	17.0	F2
1443	C3-066_R016	19.0	5.0	C3-066	19.0	24.0	F2
1444	C3-066_R017	13.0	3.0	C3-066	18.0	16.0	F2
1445	C3-066_R018	7.0	1.0	C3-066	15.0	8.0	F2
1446	C3-066_R019	9.0	3.0	C3-066	18.0	12.0	F2
1447	C3-066_R020	13.0	3.0	C3-066	19.0	16.0	F2
1448	C3-066_R021	11.0	4.0	C3-066	17.0	15.0	F2
1449	C3-066_R022	11.0	3.0	C3-066	19.0	14.0	F2
1450	C3-066_R023	9.0	2.0	C3-066	16.0	11.0	F2
1451	C3-066_R024	10.0	3.0	C3-066	18.0	13.0	F2
1452	C3-066_R025	10.0	3.0	C3-066	17.0	13.0	F2
1453	C3-066_R026	10.0	3.0	C3-066	18.0	13.0	F2
1454	C3-066_R027	12.0	3.0	C3-066	16.0	15.0	F2
1455	C3-066_R028	11.0	3.0	C3-066	19.0	14.0	F2
1456	C3-066_R029	17.0	6.0	C3-066	23.0	23.0	F2
1457	C3-066_R030	16.0	5.0	C3-066	20.0	21.0	F2
1458	C3-066_R031	9.0	2.0	C3-066	20.0	11.0	F2
1459	C3-066_R032	11.0	3.0	C3-066	19.0	14.0	F2
1460	C3-066_R033	10.0	4.0	C3-066	17.0	14.0	F2
1461	C3-066_R034	11.0	2.0	C3-066	18.0	13.0	F2
1462	C3-066_R035	13.0	3.0	C3-066	19.0	16.0	F2
1463	C3-066_R036	17.0	4.0	C3-066	20.0	21.0	F2
1464	C3-066_R037	13.0	3.0	C3-066	19.0	16.0	F2
1465	C3-066_R038	13.0	4.0	C3-066	17.0	17.0	F2
1466	C3-066_R039	12.0	1.0	C3-066	19.0	13.0	F2
1467	C3-066_R040	10.0	4.0	C3-066	19.0	14.0	F2
1468	C3-066_R041	10.0	2.0	C3-066	16.0	12.0	F2
1469	C3-066_R042	15.0	4.0	C3-066	19.0	19.0	F2
1470	C3-066_R043	11.0	3.0	C3-066	21.0	14.0	F2
1471	C3-066_R044	12.0	3.0	C3-066	16.0	15.0	F2
1472	C3-066_R045	11.0	3.0	C3-066	21.0	14.0	F2
1473	C3-066_R046	11.0	3.0	C3-066	17.0	14.0	F2
1474	C3-066_R047	12.0	3.0	C3-066	18.0	15.0	F2
1475	C3-066_R048	11.0	3.0	C3-066	18.0	14.0	F2
1476	C3-066_R049	15.0	6.0	C3-066	19.0	21.0	F2
1477	C3-066_R050	12.0	2.0	C3-066	17.0	14.0	F2
1478	C3-066_R052	15.0	3.0	C3-066	18.0	18.0	F2
1479	C3-066_R053	12.0	3.0	C3-066	19.0	15.0	F2
1480	C3-066_R054	12.0	4.0	C3-066	17.0	16.0	F2
1481	C3-066_R055	11.0	2.0	C3-066	17.0	13.0	F2
1482	C3-066_R056	10.0	3.0	C3-066	16.0	13.0	F2
1483	C3-066_R057	10.0	2.0	C3-066	16.0	12.0	F2
1484	C3-066_R058	12.0	3.0	C3-066	16.0	15.0	F2
1485	C3-066_R059	10.0	3.0	C3-066	16.0	13.0	F2
1486	C3-066_R061	17.0	5.0	C3-066	25.0	22.0	F2
1487	C3-066_R062	12.0	4.0	C3-066	19.0	16.0	F2
1488	C3-066_R063	11.0	3.0	C3-066	21.0	14.0	F2
1489	C3-066_R064	12.0	3.0	C3-066	18.0	15.0	F2
1490	C3-066_R065	12.0	4.0	C3-066	17.0	16.0	F2
1491	C3-066_R066	7.0	2.0	C3-066	15.0	9.0	F2
1492	C3-066_R067	13.0	3.0	C3-066	19.0	16.0	F2
1493	C3-066_R068	14.0	3.0	C3-066	21.0	17.0	F2
1494	C3-066_R069	9.0	3.0	C3-066	18.0	12.0	F2
1495	C3-066_R070	11.0	2.0	C3-066	17.0	13.0	F2
1496	C3-066_R071	13.0	3.0	C3-066	19.0	16.0	F2
1497	C3-066_R072	11.0	3.0	C3-066	18.0	14.0	F2
1498	C3-066_R073	12.0	3.0	C3-066	19.0	15.0	F2
1499	C3-066_R074	11.0	3.0	C3-066	18.0	14.0	F2
1500	C3-066_R075	11.0	3.0	C3-066	18.0	14.0	F2
1501	C3-066_R076	13.0	4.0	C3-066	18.0	17.0	F2
1502	C3-066_R077	16.0	3.0	C3-066	21.0	19.0	F2
1503	C3-066_R078	12.0	3.0	C3-066	17.0	15.0	F2
1504	C3-066_R079	17.0	4.0	C3-066	21.0	21.0	F2
1505	C3-066_R080	14.0	4.0	C3-066	20.0	18.0	F2
1506	C3-066_R081	12.0	3.0	C3-066	18.0	15.0	F2
1507	C3-066_R082	13.0	4.0	C3-066	17.0	17.0	F2
1508	C3-066_R083	11.0	3.0	C3-066	18.0	14.0	F2
1509	C3-066_R084	13.0	3.0	C3-066	19.0	16.0	F2
1510	C3-066_R086	15.0	4.0	C3-066	19.0	19.0	F2
1511	C3-066_R087	12.0	2.0	C3-066	19.0	14.0	F2
1512	C3-066_R088	9.0	2.0	C3-066	18.0	11.0	F2
1513	C3-066_R089	11.0	2.0	C3-066	16.0	13.0	F2
1514	C3-066_R090	10.0	3.0	C3-066	17.0	13.0	F2
1515	C3-066_R091	12.0	3.0	C3-066	16.0	15.0	F2
1516	C3-066_R092	12.0	3.0	C3-066	18.0	15.0	F2
1517	C3-066_R093	11.0	3.0	C3-066	16.0	14.0	F2
1518	C3-066_R094	15.0	4.0	C3-066	20.0	19.0	F2
1519	C3-066_R095	8.0	2.0	C3-066	15.0	10.0	F2
1520	C3-066_R096	13.0	3.0	C3-066	18.0	16.0	F2
1521	C3-066_R097	14.0	3.0	C3-066	20.0	17.0	F2
1522	C3-066_R098	13.0	3.0	C3-066	19.0	16.0	F2
1523	C3-066_R099	10.0	2.0	C3-066	16.0	12.0	F2
1524	C3-066_R100	12.0	4.0	C3-066	17.0	16.0	F2
1525	C3-066_R101	11.0	2.0	C3-066	16.0	13.0	F2
1526	C3-066_R102	12.0	4.0	C3-066	18.0	16.0	F2
1527	C3-066_R103	8.0	2.0	C3-066	16.0	10.0	F2
1528	C3-066_R103	8.0	2.0	C3-066	18.0	10.0	F2
1529	C3-066_R104	11.0	4.0	C3-066	17.0	15.0	F2
1530	C3-066_R105	12.0	2.0	C3-066	19.0	14.0	F2
1531	C3-066_R106	10.0	3.0	C3-066	16.0	13.0	F2
1532	C3-066_R106	10.0	3.0	C3-066	18.0	13.0	F2
1533	C3-066_R107	13.0	2.0	C3-066	17.0	15.0	F2
1534	C3-066_R108	10.0	3.0	C3-066	18.0	13.0	F2
1535	C3-066_R109	9.0	2.0	C3-066	17.0	11.0	F2
1536	C3-066_R110	12.0	3.0	C3-066	18.0	15.0	F2
1537	C3-066_R111	10.0	3.0	C3-066	19.0	13.0	F2
1538	C3-066_R112	9.0	3.0	C3-066	17.0	12.0	F2
1539	C3-066_R113	9.0	3.0	C3-066	18.0	12.0	F2
1540	C3-066_R114	12.0	3.0	C3-066	19.0	15.0	F2
1541	C3-066_R115	11.0	3.0	C3-066	17.0	14.0	F2
1542	C3-066_R116	16.0	4.0	C3-066	19.0	20.0	F2
1543	C3-066_R117	13.0	2.0	C3-066	21.0	15.0	F2
1544	C3-066_R118	12.0	2.0	C3-066	18.0	14.0	F2
1545	C3-066_R119	19.0	5.0	C3-066	20.0	24.0	F2
1546	C3-066_R120	11.0	3.0	C3-066	18.0	14.0	F2
1547	C3-066_R121	10.0	3.0	C3-066	17.0	13.0	F2
1548	C3-066_R122	12.0	2.0	C3-066	18.0	14.0	F2
1549	C3-066_R123	13.0	4.0	C3-066	19.0	17.0	F2
1550	C3-066_R124	11.0	2.0	C3-066	18.0	13.0	F2
1551	C3-066_R125	14.0	3.0	C3-066	18.0	17.0	F2
1552	C3-066_R126	15.0	3.0	C3-066	19.0	18.0	F2
1553	C3-066_R127	12.0	4.0	C3-066	19.0	16.0	F2
1554	C3-066_R128	10.0	3.0	C3-066	17.0	13.0	F2
1555	C3-066_R129	15.0	3.0	C3-066	21.0	18.0	F2
1556	C3-066_R130	14.0	4.0	C3-066	19.0	18.0	F2
1557	C3-066_R131	9.0	2.0	C3-066	16.0	11.0	F2
1558	C3-066_R132	13.0	3.0	C3-066	18.0	16.0	F2
1559	C3-066_R133	14.0	2.0	C3-066	18.0	16.0	F2
1560	C3-066_R134	15.0	3.0	C3-066	19.0	18.0	F2
1561	C3-066_R135	9.0	3.0	C3-066	15.0	12.0	F2
1562	C3-066_R136	11.0	3.0	C3-066	18.0	14.0	F2
1563	C3-066_R137	15.0	4.0	C3-066	19.0	19.0	F2
1564	C3-066_R138	9.0	2.0	C3-066	19.0	11.0	F2
1565	C3-066_R139	13.0	3.0	C3-066	17.0	16.0	F2
1566	C3-066_R140	10.0	4.0	C3-066	16.0	14.0	F2
1567	C3-066_R141	13.0	4.0	C3-066	16.0	17.0	F2
1568	C3-066_R141	13.0	4.0	C3-066	17.0	17.0	F2
1569	C3-066_R142	11.0	2.0	C3-066	18.0	13.0	F2
1570	C3-066_R143	10.0	3.0	C3-066		13.0	F2
1571	C3-066_R144	14.0	3.0	C3-066	21.0	17.0	F2
1572	C3-066_R145	15.0	5.0	C3-066	18.0	20.0	F2
1573	C3-066_R146	14.0	4.0	C3-066	18.0	18.0	F2
1574	C3-066_R147	11.0	2.0	C3-066	16.0	13.0	F2
1575	C3-066_R148	13.0	3.0	C3-066	16.0	16.0	F2
1576	C3-066_R149	12.0	3.0	C3-066	21.0	15.0	F2
1577	C3-066_R150	16.0	3.0	C3-066	20.0	19.0	F2
1578	C3-066_R151	13.0	3.0	C3-066	18.0	16.0	F2
1579	C3-066_R152	15.0	3.0	C3-066	20.0	18.0	F2
1580	C3-066_R153	12.0	3.0	C3-066	19.0	15.0	F2
1581	C3-066_R154	15.0	4.0	C3-066	18.0	19.0	F2
1582	C3-066_R155	14.0	4.0	C3-066	19.0	18.0	F2
1583	C3-066_R156	14.0	3.0	C3-066	19.0	17.0	F2
1584	C3-066_R157	13.0	4.0	C3-066	19.0	17.0	F2
1585	C3-066_R158	12.0	3.0	C3-066	17.0	15.0	F2
1586	C3-066_R159	16.0	4.0	C3-066	19.0	20.0	F2
1587	C3-066_R160	15.0	3.0	C3-066	21.0	18.0	F2
1588	C3-066_R161	9.0	1.0	C3-066	15.0	10.0	F2
1589	C3-066_R162	13.0	3.0	C3-066	16.0	16.0	F2
1590	C3-066_R163	12.0	3.0	C3-066	18.0	15.0	F2
1591	C3-066_R164	12.0	3.0	C3-066	18.0	15.0	F2
1592	C3-066_R165	8.0	3.0	C3-066	18.0	11.0	F2
1593	C3-066_R166	11.0	3.0	C3-066	19.0	14.0	F2
1594	C3-066_R167	8.0	3.0	C3-066	17.0	11.0	F2
1595	C3-066_R168	15.0	4.0	C3-066	19.0	19.0	F2
1596	C3-074_R001	8.0	2.0	C3-074	15.0	10.0	F2
1597	C3-074_R002	7.0	2.0	C3-074	15.0	9.0	F2
1598	C3-074_R003	10.0	3.0	C3-074	18.0	13.0	F2
1599	C3-074_R004	7.0	2.0	C3-074	16.0	9.0	F2
1600	C3-074_R006	9.0	2.0	C3-074	18.0	11.0	F2
1601	C3-074_R007	13.0	4.0	C3-074	20.0	17.0	F2
1602	C3-074_R008	9.0	2.0	C3-074	16.0	11.0	F2
1603	C3-074_R009	32.0	12.0	C3-074	27.0	44.0	F2
1604	C3-074_R010	8.0	2.0	C3-074	14.0	10.0	F2
1605	C3-074_R011	6.0	1.0	C3-074	15.0	7.0	F2
1606	C3-074_R012	10.0	3.0	C3-074	17.0	13.0	F2
1607	C3-074_R013	18.0	3.0	C3-074	20.0	21.0	F2
1608	C3-074_R014	10.0	3.0	C3-074	18.0	13.0	F2
1609	C3-074_R015	16.0	5.0	C3-074	21.0	21.0	F2
1610	C3-074_R017	9.0	2.0	C3-074	18.0	11.0	F2
1611	C3-074_R018	9.0	3.0	C3-074	17.0	12.0	F2
1612	C3-074_R020	38.0	8.0	C3-074	33.0	46.0	F2
1613	C3-074_R021	21.0	10.0	C3-074	29.0	31.0	F2
1614	C3-074_R022	16.0	5.0	C3-074	20.0	21.0	F2
1615	C3-074_R023	26.0	10.0	C3-074	21.0	36.0	F2
1616	C3-074_R024	16.0	5.0	C3-074	17.0	21.0	F2
1617	C3-074_R024	16.0	5.0	C3-074	21.0	21.0	F2
1618	C3-074_R025	20.0	7.0	C3-074	23.0	27.0	F2
1619	C3-074_R026	11.0	4.0	C3-074	18.0	15.0	F2
1620	C3-074_R027	22.0	5.0	C3-074	22.0	27.0	F2
1621	C3-074_R028	8.0	2.0	C3-074	17.0	10.0	F2
1622	C3-074_R029	12.0	4.0	C3-074	18.0	16.0	F2
1623	C3-074_R030	14.0	4.0	C3-074	18.0	18.0	F2
1624	C3-074_R031	10.0	2.0	C3-074	16.0	12.0	F2
1625	C3-074_R032	25.0	7.0	C3-074	23.0	32.0	F2
1626	C3-074_R033	10.0	3.0	C3-074	16.0	13.0	F2
1627	C3-074_R034	25.0	9.0	C3-074	28.0	34.0	F2
1628	C3-074_R035	13.0	4.0	C3-074	19.0	17.0	F2
1629	C3-074_R036	20.0	5.0	C3-074	25.0	25.0	F2
1630	C3-074_R037	9.0	2.0	C3-074	15.0	11.0	F2
1631	C3-074_R038	8.0	2.0	C3-074	14.0	10.0	F2
1632	C3-074_R039	8.0	3.0	C3-074	18.0	11.0	F2
1633	C3-074_R040	10.0	4.0	C3-074	19.0	14.0	F2
1634	C3-074_R041	15.0	4.0	C3-074	21.0	19.0	F2
1635	C3-074_R042	16.0	4.0	C3-074	24.0	20.0	F2
1636	C3-074_R043	31.0	10.0	C3-074	25.0	41.0	F2
1637	C3-074_R044	10.0	3.0	C3-074	17.0	13.0	F2
1638	C3-074_R045	7.0	3.0	C3-074	17.0	10.0	F2
1639	C3-074_R046	13.0	5.0	C3-074	21.0	18.0	F2
1640	C3-074_R047	30.0	11.0	C3-074	30.0	41.0	F2
1641	C3-074_R048	23.0	6.0	C3-074	24.0	29.0	F2
1642	C3-074_R050	21.0	6.0	C3-074	23.0	27.0	F2
1643	C3-074_R051	10.0	2.0	C3-074	18.0	12.0	F2
1644	C3-074_R052	10.0	3.0	C3-074	18.0	13.0	F2
1645	C3-074_R053	20.0	6.0	C3-074	23.0	26.0	F2
1646	C3-074_R054	9.0	2.0	C3-074	16.0	11.0	F2
1647	C3-074_R055	20.0	7.0	C3-074	24.0	27.0	F2
1648	C3-074_R056	10.0	3.0	C3-074	18.0	13.0	F2
1649	C3-074_R057	12.0	4.0	C3-074	19.0	16.0	F2
1650	C3-074_R058	8.0	2.0	C3-074	14.0	10.0	F2
1651	C3-074_R059	27.0	8.0	C3-074	26.0	35.0	F2
1652	C3-074_R060	8.0	2.0	C3-074	16.0	10.0	F2
1653	C3-074_R061	8.0	2.0	C3-074	15.0	10.0	F2
1654	C3-074_R062	15.0	4.0	C3-074	20.0	19.0	F2
1655	C3-074_R063	8.0	2.0	C3-074	16.0	10.0	F2
1656	C3-074_R064	24.0	8.0	C3-074	26.0	32.0	F2
1657	C3-074_R065	13.0	3.0	C3-074	20.0	16.0	F2
1658	C3-074_R066	25.0	9.5	C3-074	26.0	34.5	F2
1659	C3-074_R067	13.0	3.0	C3-074	19.0	16.0	F2
1660	C3-074_R068	7.0	2.0	C3-074	15.0	9.0	F2
1661	C3-074_R069	15.0	3.0	C3-074	20.0	18.0	F2
1662	C3-074_R070	9.0	3.0	C3-074	17.0	12.0	F2
1663	C3-074_R071	10.0	4.0	C3-074	18.0	14.0	F2
1664	C3-074_R072	17.0	5.0	C3-074	22.0	22.0	F2
1665	C3-074_R073	12.0	3.0	C3-074	19.0	15.0	F2
1666	C3-074_R074	12.0	4.0	C3-074	18.0	16.0	F2
1667	C3-074_R075	13.0	3.0	C3-074	18.0	16.0	F2
1668	C3-074_R076	6.0	3.0	C3-074	15.0	9.0	F2
1669	C3-074_R077	10.0	3.0	C3-074	17.0	13.0	F2
1670	C3-074_R078	14.0	3.0	C3-074	20.0	17.0	F2
1671	C3-074_R079	31.0	10.0	C3-074	30.0	41.0	F2
1672	C3-074_R080	6.0	2.0	C3-074	16.0	8.0	F2
1673	C3-074_R081	10.0	3.0	C3-074	18.0	13.0	F2
1674	C3-074_R082	9.0	2.0	C3-074	15.0	11.0	F2
1675	C3-074_R083	10.0	3.0	C3-074	17.0	13.0	F2
1676	C3-074_R084	13.0	5.0	C3-074	20.0	18.0	F2
1677	C3-074_R085	13.0	4.0	C3-074	20.0	17.0	F2
1678	C3-074_R086	11.0	2.0	C3-074	18.0	13.0	F2
1679	C3-074_R087	10.0	3.0	C3-074	22.0	13.0	F2
1680	C3-074_R088	10.0	2.0	C3-074	18.0	12.0	F2
1681	C3-074_R089	11.0	3.0	C3-074	17.0	14.0	F2
1682	C3-074_R090	16.0	5.0	C3-074	21.0	21.0	F2
1683	C3-074_R091	15.0	3.0	C3-074	21.0	18.0	F2
1684	C3-074_R092	11.0	2.0	C3-074	18.0	13.0	F2
1685	C3-074_R093	19.0	7.0	C3-074	22.0	26.0	F2
1686	C3-074_R094	19.0	7.0	C3-074	23.0	26.0	F2
1687	C3-074_R095	12.0	3.0	C3-074	20.0	15.0	F2
1688	C3-074_R096	25.0	10.0	C3-074	24.0	35.0	F2
1689	C3-074_R097	17.0	6.0	C3-074	23.0	23.0	F2
1690	C3-074_R099	11.0	4.0	C3-074	18.0	15.0	F2
1691	C3-074_R100	10.0	3.0	C3-074	17.0	13.0	F2
1692	C3-074_R101	11.0	4.0	C3-074	19.0	15.0	F2
1693	C3-074_R102	17.0	4.0	C3-074	19.0	21.0	F2
1694	C3-074_R103	10.0	2.0	C3-074	16.0	12.0	F2
1695	C3-074_R104	9.0	3.0	C3-074	18.0	12.0	F2
1696	C3-074_R105	7.0	2.0	C3-074	14.0	9.0	F2
1697	C3-074_R106	21.0	6.0	C3-074	23.0	27.0	F2
1698	C3-074_R107	11.0	4.0	C3-074	21.0	15.0	F2
1699	C3-074_R108	8.0	3.0	C3-074	16.0	11.0	F2
1700	C3-074_R109	8.0	2.0	C3-074	17.0	10.0	F2
1701	C3-074_R110	14.0	4.0	C3-074	20.0	18.0	F2
1702	C3-074_R111	7.0	2.0	C3-074	16.0	9.0	F2
1703	C3-074_R112	18.0	5.0	C3-074	23.0	23.0	F2
1704	C3-074_R113	8.0	2.0	C3-074	15.0	10.0	F2
1705	C3-074_R114	8.0	3.0	C3-074	17.0	11.0	F2
1706	C3-074_R115	10.0	3.0	C3-074	17.0	13.0	F2
1707	C3-074_R116	11.0	4.0	C3-074	17.0	15.0	F2
1708	C3-074_R117	16.0	5.0	C3-074	20.0	21.0	F2
1709	C3-074_R118	13.0	2.0	C3-074	23.0	15.0	F2
1710	C3-074_R119	31.0	8.0	C3-074	26.0	39.0	F2
1711	C3-074_R120	10.0	2.0	C3-074	18.0	12.0	F2
1712	C3-074_R121	19.0	6.0	C3-074	21.0	25.0	F2
1713	C3-074_R122	14.0	4.0	C3-074	22.0	18.0	F2
1714	C3-074_R123	20.0	5.0	C3-074	24.0	25.0	F2
1715	C3-074_R124	12.0	4.0	C3-074	21.0	16.0	F2
1716	C3-074_R126	27.0	8.0	C3-074	33.0	35.0	F2
1717	C3-074_R127	16.0	4.0	C3-074	23.0	20.0	F2
1718	C3-074_R128	14.0	4.0	C3-074	20.0	18.0	F2
1719	C3-074_R129	42.0	13.0	C3-074	37.0	55.0	F2
1720	C3-074_R130	15.0	3.0	C3-074	21.0	18.0	F2
1721	C3-074_R131	34.0	15.0	C3-074	34.0	49.0	F2
1722	C3-074_R132	16.0	5.0	C3-074	23.0	21.0	F2
1723	C3-074_R133	9.0	3.0	C3-074	17.0	12.0	F2
1724	C3-074_R134	27.0	8.0	C3-074	23.0	35.0	F2
1725	C3-074_R135	11.0	3.0	C3-074	19.0	14.0	F2
1726	C3-074_R137	20.0	8.0	C3-074	25.0	28.0	F2
1727	C3-074_R138	16.0	4.0	C3-074	24.0	20.0	F2
1728	C3-074_R139	9.0	3.0	C3-074	17.0	12.0	F2
1729	C3-074_R140	10.0	2.0	C3-074	17.0	12.0	F2
1730	C3-074_R141	8.0	2.0	C3-074	15.0	10.0	F2
1731	C3-074_R142	9.0	2.0	C3-074	15.0	11.0	F2
1732	C3-074_R143	27.0	8.0	C3-074	28.0	35.0	F2
1733	C3-074_R146	9.0	3.0	C3-074	24.0	12.0	F2
1734	C3-074_R148	19.0	4.0	C3-074	23.0	23.0	F2
1735	C3-074_R150	12.0	3.0	C3-074	21.0	15.0	F2
1736	C3-074_R152	15.0	5.0	C3-074	15.0	20.0	F2
1737	C3-074_R152	15.0	5.0	C3-074	23.0	20.0	F2
1738	C3-074_R154	12.0	3.0	C3-074	20.0	15.0	F2
1739	C3-074_R155	27.0	7.0	C3-074	23.0	34.0	F2
1740	C3-074_R156	14.0	3.0	C3-074	20.0	17.0	F2
1741	C3-074_R157	26.0	9.0	C3-074	28.0	35.0	F2
1742	C3-074_R158	30.0	9.0	C3-074	28.0	39.0	F2
1743	C3-074_R159	20.0	3.0	C3-074	27.0	23.0	F2
1744	C3-074_R162	8.0	2.0	C3-074	16.0	10.0	F2
1745	C3-074_R163	8.0	2.0	C3-074	15.0	10.0	F2
1746	C3-074_R164	15.0	3.0	C3-074	22.0	18.0	F2
1747	C3-074_R166	11.0	2.0	C3-074	18.0	13.0	F2
1748	C3-074_R167	32.0	9.0	C3-074	28.0	41.0	F2
1749	C3-082_R001	12.0	3.0	C3-082	19.0	15.0	F2
1750	C3-082_R003	13.0	3.0	C3-082	18.0	16.0	F2
1751	C3-082_R004	16.0	4.0	C3-082	22.0	20.0	F2
1752	C3-082_R005	14.0	4.0	C3-082	22.0	18.0	F2
1753	C3-082_R006	13.0	1.0	C3-082	21.0	14.0	F2
1754	C3-082_R007	14.0	3.0	C3-082	22.0	17.0	F2
1755	C3-082_R008	14.0	3.0	C3-082	22.0	17.0	F2
1756	C3-082_R009	16.0	4.0	C3-082	22.0	20.0	F2
1757	C3-082_R010	15.0	5.0	C3-082	23.0	20.0	F2
1758	C3-082_R011	14.0	2.0	C3-082	21.0	16.0	F2
1759	C3-082_R012	13.0	2.0	C3-082	22.0	15.0	F2
1760	C3-082_R013	18.0	4.0	C3-082	26.0	22.0	F2
1761	C3-082_R014	14.0	3.0	C3-082	22.0	17.0	F2
1762	C3-082_R015	11.0	3.0	C3-082	19.0	14.0	F2
1763	C3-082_R016	12.0	2.0	C3-082	20.0	14.0	F2
1764	C3-082_R017	8.0	4.0	C3-082	18.0	12.0	F2
1765	C3-082_R018	17.0	3.0	C3-082	24.0	20.0	F2
1766	C3-082_R019	17.0	4.0	C3-082	22.0	21.0	F2
1767	C3-082_R020	14.0	5.0	C3-082	23.0	19.0	F2
1768	C3-082_R022	12.0	2.0	C3-082	20.0	14.0	F2
1769	C3-082_R023	13.0	3.0	C3-082	22.0	16.0	F2
1770	C3-082_R024	15.0	4.0	C3-082	24.0	19.0	F2
1771	C3-082_R025	14.0	3.0	C3-082	22.0	17.0	F2
1772	C3-082_R026	16.0	3.0	C3-082	24.0	19.0	F2
1773	C3-082_R027	20.0	3.0	C3-082	25.0	23.0	F2
1774	C3-082_R028	19.0	4.0	C3-082	25.0	23.0	F2
1775	C3-082_R029	11.0	2.0	C3-082	18.0	13.0	F2
1776	C3-082_R030	17.0	2.0	C3-082		19.0	F2
1777	C3-082_R031	14.0	4.0	C3-082	22.0	18.0	F2
1778	C3-082_R032	14.0	6.0	C3-082	23.0	20.0	F2
1779	C3-082_R033	13.0	2.0	C3-082	24.0	15.0	F2
1780	C3-082_R034	13.0	4.0	C3-082	22.0	17.0	F2
1781	C3-082_R035	14.0	3.0	C3-082	22.0	17.0	F2
1782	C3-082_R036	20.0	6.0	C3-082	26.0	26.0	F2
1783	C3-082_R037	11.0	4.0	C3-082	18.0	15.0	F2
1784	C3-082_R038	15.0	2.0	C3-082	23.0	17.0	F2
1785	C3-082_R039	13.0	2.0	C3-082	19.0	15.0	F2
1786	C3-082_R040	21.0	5.0	C3-082	29.0	26.0	F2
1787	C3-082_R041	17.0	4.0	C3-082	23.0	21.0	F2
1788	C3-082_R042	12.0	3.0	C3-082	20.0	15.0	F2
1789	C3-082_R043	11.0	1.0	C3-082	19.0	12.0	F2
1790	C3-082_R045	12.0	2.0	C3-082	23.0	14.0	F2
1791	C3-082_R046	19.0	4.0	C3-082	30.0	23.0	F2
1792	C3-082_R047	14.0	2.0	C3-082	21.0	16.0	F2
1793	C3-082_R048	13.0	2.0	C3-082	18.0	15.0	F2
1794	C3-082_R049	13.0	4.0	C3-082	28.0	17.0	F2
1795	C3-082_R050	16.0	4.0	C3-082	24.0	20.0	F2
1796	C3-082_R051	14.0	3.0	C3-082	20.0	17.0	F2
1797	C3-082_R053	12.0	2.0	C3-082	20.0	14.0	F2
1798	C3-082_R054	16.0	4.0	C3-082	23.0	20.0	F2
1799	C3-082_R055	19.0	3.0	C3-082	27.0	22.0	F2
1800	C3-082_R056	15.0	4.0	C3-082	22.0	19.0	F2
1801	C3-082_R057	15.0	5.0	C3-082	20.0	20.0	F2
1802	C3-082_R058	19.0	4.0	C3-082	22.0	23.0	F2
1803	C3-082_R059	20.0	4.0	C3-082	23.0	24.0	F2
1804	C3-082_R060	16.0	5.0	C3-082	22.0	21.0	F2
1805	C3-082_R061	21.0	5.0	C3-082	26.0	26.0	F2
1806	C3-082_R062	17.0	3.0	C3-082	20.0	20.0	F2
1807	C3-082_R063	18.0	5.0	C3-082	19.0	23.0	F2
1808	C3-082_R064	23.0	8.0	C3-082	25.0	31.0	F2
1809	C3-082_R065	9.0	2.0	C3-082	14.0	11.0	F2
1810	C3-082_R066	16.0	4.0	C3-082	22.0	20.0	F2
1811	C3-082_R067	17.0	5.0	C3-082	26.0	22.0	F2
1812	C3-082_R068	16.0	4.0	C3-082	21.0	20.0	F2
1813	C3-082_R069	18.0	4.0	C3-082	22.0	22.0	F2
1814	C3-082_R070	17.0	5.0	C3-082	23.0	22.0	F2
1815	C3-082_R071	14.0	2.0	C3-082	20.0	16.0	F2
1816	C3-082_R072	13.0	2.0	C3-082	18.0	15.0	F2
1817	C3-082_R073	15.0	3.0	C3-082	21.0	18.0	F2
1818	C3-082_R074	18.0	3.0	C3-082	23.0	21.0	F2
1819	C3-082_R075	12.0	5.0	C3-082	19.0	17.0	F2
1820	C3-082_R076	20.0	6.0	C3-082	23.0	26.0	F2
1821	C3-082_R077	21.0	6.0	C3-082	26.0	27.0	F2
1822	C3-082_R078	12.0	5.0	C3-082	20.0	17.0	F2
1823	C3-082_R079	14.0	4.0	C3-082	19.0	18.0	F2
1824	C3-082_R080	22.0	5.0	C3-082	30.0	27.0	F2
1825	C3-082_R081	22.0	6.0	C3-082	25.0	28.0	F2
1826	C3-082_R082	21.0	6.0	C3-082	29.0	27.0	F2
1827	C3-082_R083	15.0	3.0	C3-082	19.0	18.0	F2
1828	C3-082_R084	19.0	4.0	C3-082	24.0	23.0	F2
1829	C3-082_R085	15.0	4.0	C3-082	20.0	19.0	F2
1830	C3-082_R086	16.0	4.0	C3-082	22.0	20.0	F2
1831	C3-082_R087	13.0	2.0	C3-082	18.0	15.0	F2
1832	C3-082_R088	13.0	4.0	C3-082	20.0	17.0	F2
1833	C3-082_R089	12.0	3.0	C3-082	19.0	15.0	F2
1834	C3-082_R090	12.0	2.0	C3-082	22.0	14.0	F2
1835	C3-082_R091	24.0	3.0	C3-082	28.0	27.0	F2
1836	C3-082_R092	13.0	2.0	C3-082	23.0	15.0	F2
1837	C3-082_R093	20.0	4.0	C3-082	25.0	24.0	F2
1838	C3-082_R094	16.0	3.0	C3-082	24.0	19.0	F2
1839	C3-082_R095	12.0	3.0	C3-082	18.0	15.0	F2
1840	C3-082_R097	13.0	3.0	C3-082	19.0	16.0	F2
1841	C3-082_R098	15.0	4.0	C3-082	21.0	19.0	F2
1842	C3-082_R099	18.0	3.0	C3-082	24.0	21.0	F2
1843	C3-082_R100	11.0	3.0	C3-082	16.0	14.0	F2
1844	C3-082_R101	16.0	3.0	C3-082	24.0	19.0	F2
1845	C3-082_R104	15.0	3.0	C3-082	22.0	18.0	F2
1846	C3-082_R105	15.0	2.0	C3-082	19.0	17.0	F2
1847	C3-082_R106	15.0	4.0	C3-082	22.0	19.0	F2
1848	C3-082_R107	13.0	3.0	C3-082	22.0	16.0	F2
1849	C3-082_R108	13.0	2.0	C3-082	18.0	15.0	F2
1850	C3-082_R109	15.0	4.0	C3-082	24.0	19.0	F2
1851	C3-082_R110	11.0	3.0	C3-082	20.0	14.0	F2
1852	C3-082_R111	19.0	6.0	C3-082	24.0	25.0	F2
1853	C3-082_R112	18.0	5.0	C3-082	21.0	23.0	F2
1854	C3-082_R113	14.0	3.0	C3-082	21.0	17.0	F2
1855	C3-082_R114	28.0	6.0	C3-082	28.0	34.0	F2
1856	C3-082_R115	14.0	3.0	C3-082	20.0	17.0	F2
1857	C3-082_R116	12.0	3.0	C3-082	20.0	15.0	F2
1858	C3-082_R117	11.0	1.0	C3-082	18.0	12.0	F2
1859	C3-082_R118	10.0	2.0	C3-082	18.0	12.0	F2
1860	C3-082_R119	26.0	7.0	C3-082	28.0	33.0	F2
1861	C3-082_R120	14.0	4.0	C3-082	20.0	18.0	F2
1862	C3-082_R121	17.0	6.0	C3-082	23.0	23.0	F2
1863	C3-082_R122	19.0	7.0	C3-082	28.0	26.0	F2
1864	C3-082_R123	16.0	3.0	C3-082	21.0	19.0	F2
1865	C3-082_R124	18.0	2.0	C3-082	25.0	20.0	F2
1866	C3-082_R125	12.0	2.0	C3-082	20.0	14.0	F2
1867	C3-082_R126	17.0	5.0	C3-082	29.0	22.0	F2
1868	C3-082_R127	17.0	4.0	C3-082	24.0	21.0	F2
1869	C3-082_R128	22.0	5.0	C3-082	25.0	27.0	F2
1870	C3-082_R129	12.0	3.0	C3-082	20.0	15.0	F2
1871	C3-082_R130	15.0	6.0	C3-082	22.0	21.0	F2
1872	C3-082_R131	13.0	2.0	C3-082	17.0	15.0	F2
1873	C3-082_R132	13.0	4.0	C3-082	19.0	17.0	F2
1874	C3-082_R133	19.0	6.0	C3-082	24.0	25.0	F2
1875	C3-082_R134	24.0	6.0	C3-082	28.0	30.0	F2
1876	C3-082_R136	21.0	8.0	C3-082	23.0	29.0	F2
1877	C3-082_R137	15.0	3.0	C3-082	24.0	18.0	F2
1878	C3-082_R138	18.0	4.0	C3-082	23.0	22.0	F2
1879	C3-082_R139	11.0	3.0	C3-082	23.0	14.0	F2
1880	C3-082_R140	24.0	5.0	C3-082	31.0	29.0	F2
1881	C3-082_R141	13.0	2.0	C3-082	23.0	15.0	F2
1882	C3-082_R143	18.0	5.0	C3-082	31.0	23.0	F2
1883	C3-082_R144	20.0	7.0	C3-082	26.0	27.0	F2
1884	C3-082_R145	18.0	4.0	C3-082	24.0	22.0	F2
1885	C3-082_R146	19.0	7.0	C3-082	25.0	26.0	F2
1886	C3-082_R147	10.0	3.0	C3-082	20.0	13.0	F2
1887	C3-082_R148	21.0	7.0	C3-082	26.0	28.0	F2
1888	C3-082_R149	19.0	6.0	C3-082	25.0	25.0	F2
1889	C3-082_R150	14.0	3.0	C3-082	20.0	17.0	F2
1890	C3-082_R151	12.0	2.0	C3-082	19.0	14.0	F2
1891	C3-082_R152	11.0	2.0	C3-082	20.0	13.0	F2
1892	C3-082_R154	19.0	3.0	C3-082	26.0	22.0	F2
1893	C3-082_R155	13.0	3.0	C3-082	23.0	16.0	F2
1894	C3-082_R156	13.0	2.0	C3-082	24.0	15.0	F2
1895	C3-082_R157	11.0	3.0	C3-082	19.0	14.0	F2
1896	C3-082_R158	19.0	4.0	C3-082	26.0	23.0	F2
1897	C3-082_R159	13.0	2.0	C3-082	22.0	15.0	F2
1898	C3-082_R160	20.0	7.0	C3-082	23.0	27.0	F2
1899	C3-082_R161	17.0	3.0	C3-082	26.0	20.0	F2
1900	C3-082_R162	13.0	3.0	C3-082	20.0	16.0	F2
1901	C3-082_R163	13.0	3.0	C3-082	19.0	16.0	F2
1902	C3-082_R164	17.0	2.0	C3-082	21.0	19.0	F2
1903	C3-082_R165	8.0	3.0	C3-082	20.0	11.0	F2
1904	C3-082_R165	8.0	3.0	C3-082	20.0	11.0	F2
1905	C3-082_R166	12.0	3.0	C3-082	19.0	15.0	F2
1906	C3-082_R167	16.0	5.0	C3-082	22.0	21.0	F2
1907	C3-085_R002	14.0	4.0	C3-085	23.0	18.0	F2
1908	C3-085_R003	18.0	4.0	C3-085	22.0	22.0	F2
1909	C3-085_R004	12.0	3.0	C3-085	19.0	15.0	F2
1910	C3-085_R006	11.0	4.0	C3-085	19.0	15.0	F2
1911	C3-085_R007	12.0	4.0	C3-085	19.0	16.0	F2
1912	C3-085_R008	11.0	3.0	C3-085	21.0	14.0	F2
1913	C3-085_R009	24.0	9.0	C3-085	28.0	33.0	F2
1914	C3-085_R010	18.0	5.0	C3-085	25.0	23.0	F2
1915	C3-085_R011	12.0	3.0	C3-085	21.0	15.0	F2
1916	C3-085_R012	23.0	6.0	C3-085	25.0	29.0	F2
1917	C3-085_R013	14.0	3.0	C3-085	20.0	17.0	F2
1918	C3-085_R015	12.0	3.0	C3-085	19.0	15.0	F2
1919	C3-085_R016	12.0	3.0	C3-085	18.0	15.0	F2
1920	C3-085_R017	12.0	3.0	C3-085	21.0	15.0	F2
1921	C3-085_R018	13.0	3.0	C3-085	18.0	16.0	F2
1922	C3-085_R018	13.0	3.0	C3-085	19.0	16.0	F2
1923	C3-085_R019	15.0	4.0	C3-085	19.0	19.0	F2
1924	C3-085_R020	10.0	3.0	C3-085	19.0	13.0	F2
1925	C3-085_R021	9.0	1.0	C3-085	18.0	10.0	F2
1926	C3-085_R022	14.0	3.0	C3-085	24.0	17.0	F2
1927	C3-085_R023	12.0	1.0	C3-085	19.0	13.0	F2
1928	C3-085_R024	16.0	5.0	C3-085	22.0	21.0	F2
1929	C3-085_R025	13.0	3.0	C3-085	18.0	16.0	F2
1930	C3-085_R026	16.0	4.0	C3-085	22.0	20.0	F2
1931	C3-085_R027	16.0	3.0	C3-085	22.0	19.0	F2
1932	C3-085_R028	12.0	3.0	C3-085	20.0	15.0	F2
1933	C3-085_R029	12.0	4.0	C3-085	21.0	16.0	F2
1934	C3-085_R030	19.0	5.0	C3-085	25.0	24.0	F2
1935	C3-085_R031	10.0	2.0	C3-085	18.0	12.0	F2
1936	C3-085_R033	17.0	5.0	C3-085	22.0	22.0	F2
1937	C3-085_R035	13.0	2.0	C3-085	21.0	15.0	F2
1938	C3-085_R036	7.0	2.0	C3-085	20.0	9.0	F2
1939	C3-085_R037	17.0	5.0	C3-085	22.0	22.0	F2
1940	C3-085_R039	11.0	2.0	C3-085	16.0	13.0	F2
1941	C3-085_R040	16.0	4.0	C3-085	25.0	20.0	F2
1942	C3-085_R041	11.0	2.0	C3-085	19.0	13.0	F2
1943	C3-085_R042	17.0	4.0	C3-085	25.0	21.0	F2
1944	C3-085_R043	12.0	3.0	C3-085	20.0	15.0	F2
1945	C3-085_R044	14.0	3.0	C3-085	20.0	17.0	F2
1946	C3-085_R045	15.0	3.0	C3-085	21.0	18.0	F2
1947	C3-085_R046	15.0	5.0	C3-085	22.0	20.0	F2
1948	C3-085_R047	15.0	4.0	C3-085	22.0	19.0	F2
1949	C3-085_R048	18.0	3.0	C3-085	25.0	21.0	F2
1950	C3-085_R049	9.0	3.0	C3-085	15.0	12.0	F2
1951	C3-085_R050	20.0	6.0	C3-085	23.0	26.0	F2
1952	C3-085_R051	14.0	4.0	C3-085	20.0	18.0	F2
1953	C3-085_R052	10.0	3.0	C3-085	18.0	13.0	F2
1954	C3-085_R053	9.0	2.0	C3-085	17.0	11.0	F2
1955	C3-085_R054	11.0	2.0	C3-085	17.0	13.0	F2
1956	C3-085_R055	17.0	3.0	C3-085	23.0	20.0	F2
1957	C3-085_R056	11.0	3.0	C3-085	17.0	14.0	F2
1958	C3-085_R057	11.0	2.0	C3-085	21.0	13.0	F2
1959	C3-085_R058	12.0	3.0	C3-085	19.0	15.0	F2
1960	C3-085_R060	10.0	3.0	C3-085	20.0	13.0	F2
1961	C3-085_R061	12.0	2.0	C3-085	19.0	14.0	F2
1962	C3-085_R062	18.0	5.0	C3-085	25.0	23.0	F2
1963	C3-085_R063	12.0	3.0	C3-085	20.0	15.0	F2
1964	C3-085_R064	10.0	2.0	C3-085	18.0	12.0	F2
1965	C3-085_R065	18.0	4.0	C3-085	24.0	22.0	F2
1966	C3-085_R066	8.0	3.0	C3-085	19.0	11.0	F2
1967	C3-085_R067	10.0	2.0	C3-085	19.0	12.0	F2
1968	C3-085_R068	13.0	3.0	C3-085	18.0	16.0	F2
1969	C3-085_R069	16.0	5.0	C3-085	24.0	21.0	F2
1970	C3-085_R070	24.0	7.0	C3-085	28.0	31.0	F2
1971	C3-085_R071	10.0	3.0	C3-085	17.0	13.0	F2
1972	C3-085_R072	9.0	2.0	C3-085	18.0	11.0	F2
1973	C3-085_R073	15.0	3.0	C3-085	21.0	18.0	F2
1974	C3-085_R074	16.0	3.0	C3-085	23.0	19.0	F2
1975	C3-085_R076	18.0	8.0	C3-085	24.0	26.0	F2
1976	C3-085_R077	12.0	3.0	C3-085	19.0	15.0	F2
1977	C3-085_R078	14.0	5.0	C3-085	21.0	19.0	F2
1978	C3-085_R079	11.0	3.0	C3-085	18.0	14.0	F2
1979	C3-085_R080	7.0	2.0	C3-085	16.0	9.0	F2
1980	C3-085_R081	10.0	3.0	C3-085	19.0	13.0	F2
1981	C3-085_R082	13.0	3.0	C3-085	20.0	16.0	F2
1982	C3-085_R083	16.0	5.0	C3-085	23.0	21.0	F2
1983	C3-085_R084	13.0	4.0	C3-085	19.0	17.0	F2
1984	C3-085_R085	16.0	4.0	C3-085	23.0	20.0	F2
1985	C3-085_R086	9.0	2.0	C3-085	19.0	11.0	F2
1986	C3-085_R088	16.0	3.0	C3-085	24.0	19.0	F2
1987	C3-085_R089	10.0	2.0	C3-085	21.0	12.0	F2
1988	C3-085_R090	18.0	5.0	C3-085	22.0	23.0	F2
1989	C3-085_R091	12.0	3.0	C3-085	20.0	15.0	F2
1990	C3-085_R092	13.0	4.0	C3-085	21.0	17.0	F2
1991	C3-085_R093	13.0	3.0	C3-085	21.0	16.0	F2
1992	C3-085_R094	16.0	4.0	C3-085	23.0	20.0	F2
1993	C3-085_R095	11.0	3.0	C3-085	19.0	14.0	F2
1994	C3-085_R096	15.0	3.0	C3-085	22.0	18.0	F2
1995	C3-085_R097	16.0	4.0	C3-085	22.0	20.0	F2
1996	C3-085_R099	12.0	4.0	C3-085	20.0	16.0	F2
1997	C3-085_R100	17.0	4.0	C3-085	23.0	21.0	F2
1998	C3-085_R101	12.0	3.0	C3-085	19.0	15.0	F2
[truncated: 546 more rows]
