# Supplementary material for: Species-wide gene editing of a flowering regulator reveals hidden phenotypic variation
Source: PLoS Biol. 2025 Jun 9;23(6):e3003226. doi: 10.1371/journal.pbio.3003226 (PMC12185000; doi:10.1371/journal.pbio.3003226)
Supplement: S1 Data — (ZIP) [file pbio.3003226.s021.zip › dag_df_no_dup_cleaned_qRT_rep_filtered.csv]

plant	line	rep	type	accession	dag	line_2	rosette	cauline	ros_caul_ratio	line_ID	ratio_act8_flc_mean	ratio_act8_ft_mean	ratio_act8_flm_mean	ratio_act8_soc1_mean	ko_or_kd
COL_001	COL	1	COL	COL	19	col0	11.0	3.0	3.67	col0	0.9691640895127804	1.5276467643161598	1.230684950064599	1.908478665670564	col0
COL_002	COL	2	COL	COL	19	col0	12.0	3.0	4.0	col0	0.9691640895127804	1.5276467643161598	1.230684950064599	1.908478665670564	col0
COL_003	COL	3	COL	COL	19	col0	13.0	3.0	4.33	col0	0.9691640895127804	1.5276467643161598	1.230684950064599	1.908478665670564	col0
COL_004	COL	4	COL	COL	20	col0				col0	0.9691640895127804	1.5276467643161598	1.230684950064599	1.908478665670564	col0
COL_005	COL	5	COL	COL	19	col0	12.0	2.0	6.0	col0	0.9691640895127804	1.5276467643161598	1.230684950064599	1.908478665670564	col0
COL_006	COL	6	COL	COL	19	col0	13.0	3.0	4.33	col0	0.9691640895127804	1.5276467643161598	1.230684950064599	1.908478665670564	col0
COL_007	COL	7	COL	COL	19	col0	12.0	4.0	3.0	col0	0.9691640895127804	1.5276467643161598	1.230684950064599	1.908478665670564	col0
COL_008	COL	8	COL	COL	18	col0	12.0	3.0	4.0	col0	0.9691640895127804	1.5276467643161598	1.230684950064599	1.908478665670564	col0
COL_009	COL	9	COL	COL	18	col0	11.0	4.0	2.75	col0	0.9691640895127804	1.5276467643161598	1.230684950064599	1.908478665670564	col0
COL_010	COL	10	COL	COL	16	col0	10.0	3.0	3.33	col0	0.9691640895127804	1.5276467643161598	1.230684950064599	1.908478665670564	col0
COL_011	COL	11	COL	COL	21	col0	13.0	4.0	3.25	col0	0.9691640895127804	1.5276467643161598	1.230684950064599	1.908478665670564	col0
COL_012	COL	12	COL	COL	19	col0	11.0	3.0	3.67	col0	0.9691640895127804	1.5276467643161598	1.230684950064599	1.908478665670564	col0
COL_013	COL	13	COL	COL	18	col0	12.0	3.0	4.0	col0	0.9691640895127804	1.5276467643161598	1.230684950064599	1.908478665670564	col0
COL_014	COL	14	COL	COL	19	col0	12.0	3.0	4.0	col0	0.9691640895127804	1.5276467643161598	1.230684950064599	1.908478665670564	col0
COL_016	COL	16	COL	COL	19	col0	13.0	3.0	4.33	col0	0.9691640895127804	1.5276467643161598	1.230684950064599	1.908478665670564	col0
COL_017	COL	17	COL	COL	19	col0	14.0	3.0	4.67	col0	0.9691640895127804	1.5276467643161598	1.230684950064599	1.908478665670564	col0
COL_018	COL	18	COL	COL	18	col0	12.0	3.0	4.0	col0	0.9691640895127804	1.5276467643161598	1.230684950064599	1.908478665670564	col0
COL_019	COL	19	COL	COL	18	col0	12.0	2.0	6.0	col0	0.9691640895127804	1.5276467643161598	1.230684950064599	1.908478665670564	col0
COL_021	COL	21	COL	COL	18	col0	12.0	3.0	4.0	col0	0.9691640895127804	1.5276467643161598	1.230684950064599	1.908478665670564	col0
COL_022	COL	22	COL	COL	20	col0	13.0	3.0	4.33	col0	0.9691640895127804	1.5276467643161598	1.230684950064599	1.908478665670564	col0
COL_023	COL	23	COL	COL	19	col0	13.0	3.0	4.33	col0	0.9691640895127804	1.5276467643161598	1.230684950064599	1.908478665670564	col0
COL_024	COL	24	COL	COL	18	col0	11.0	3.0	3.67	col0	0.9691640895127804	1.5276467643161598	1.230684950064599	1.908478665670564	col0
COL_025	COL	25	COL	COL	19	col0	12.0	4.0	3.0	col0	0.9691640895127804	1.5276467643161598	1.230684950064599	1.908478665670564	col0
COL_026	COL	26	COL	COL	20	col0	14.0	4.0	3.5	col0	0.9691640895127804	1.5276467643161598	1.230684950064599	1.908478665670564	col0
COL_027	COL	27	COL	COL	19	col0	12.0	2.0	6.0	col0	0.9691640895127804	1.5276467643161598	1.230684950064599	1.908478665670564	col0
COL_028	COL	28	COL	COL	20	col0	14.0	3.0	4.67	col0	0.9691640895127804	1.5276467643161598	1.230684950064599	1.908478665670564	col0
COL_029	COL	29	COL	COL	20	col0	14.0	4.0	3.5	col0	0.9691640895127804	1.5276467643161598	1.230684950064599	1.908478665670564	col0
COL_030	COL	30	COL	COL	20	col0	11.0	4.0	2.75	col0	0.9691640895127804	1.5276467643161598	1.230684950064599	1.908478665670564	col0
COL_031	COL	31	COL	COL	18	col0	10.0	3.0	3.33	col0	0.9691640895127804	1.5276467643161598	1.230684950064599	1.908478665670564	col0
COL_032	COL	32	COL	COL	19	col0	12.0	3.0	4.0	col0	0.9691640895127804	1.5276467643161598	1.230684950064599	1.908478665670564	col0
COL_033	COL	33	COL	COL	18	col0	11.0	3.0	3.67	col0	0.9691640895127804	1.5276467643161598	1.230684950064599	1.908478665670564	col0
COL_034	COL	34	COL	COL	20	col0	14.0	4.0	3.5	col0	0.9691640895127804	1.5276467643161598	1.230684950064599	1.908478665670564	col0
COL_035	COL	35	COL	COL	18	col0	12.0	3.0	4.0	col0	0.9691640895127804	1.5276467643161598	1.230684950064599	1.908478665670564	col0
COL_036	COL	36	COL	COL	18	col0	11.0	4.0	2.75	col0	0.9691640895127804	1.5276467643161598	1.230684950064599	1.908478665670564	col0
COL_037	COL	37	COL	COL	20	col0	13.0	4.0	3.25	col0	0.9691640895127804	1.5276467643161598	1.230684950064599	1.908478665670564	col0
COL_038	COL	38	COL	COL	19	col0	12.0	3.0	4.0	col0	0.9691640895127804	1.5276467643161598	1.230684950064599	1.908478665670564	col0
COL_039	COL	39	COL	COL	19	col0	12.0	3.0	4.0	col0	0.9691640895127804	1.5276467643161598	1.230684950064599	1.908478665670564	col0
COL_040	COL	40	COL	COL	19	col0	13.0	3.0	4.33	col0	0.9691640895127804	1.5276467643161598	1.230684950064599	1.908478665670564	col0
COL_043	COL	43	COL	COL	19	col0	12.0	3.0	4.0	col0	0.9691640895127804	1.5276467643161598	1.230684950064599	1.908478665670564	col0
COL_044	COL	44	COL	COL	19	col0	12.0	3.0	4.0	col0	0.9691640895127804	1.5276467643161598	1.230684950064599	1.908478665670564	col0
COL_045	COL	45	COL	COL	19	col0	13.0	3.0	4.33	col0	0.9691640895127804	1.5276467643161598	1.230684950064599	1.908478665670564	col0
COL_047	COL	47	COL	COL	19	col0	11.0	3.0	3.67	col0	0.9691640895127804	1.5276467643161598	1.230684950064599	1.908478665670564	col0
COL_048	COL	48	COL	COL	19	col0	12.0	3.0	4.0	col0	0.9691640895127804	1.5276467643161598	1.230684950064599	1.908478665670564	col0
COL_049	COL	49	COL	COL	20	col0	12.0	3.0	4.0	col0	0.9691640895127804	1.5276467643161598	1.230684950064599	1.908478665670564	col0
COL_050	COL	50	COL	COL	20	col0	13.0	4.0	3.25	col0	0.9691640895127804	1.5276467643161598	1.230684950064599	1.908478665670564	col0
COL_051	COL	51	COL	COL	20	col0	14.0	4.0	3.5	col0	0.9691640895127804	1.5276467643161598	1.230684950064599	1.908478665670564	col0
COL_052	COL	52	COL	COL	19	col0	13.0	4.0	3.25	col0	0.9691640895127804	1.5276467643161598	1.230684950064599	1.908478665670564	col0
COL_053	COL	53	COL	COL	19	col0	14.0	4.0	3.5	col0	0.9691640895127804	1.5276467643161598	1.230684950064599	1.908478665670564	col0
COL_054	COL	54	COL	COL	19	col0	11.0	3.0	3.67	col0	0.9691640895127804	1.5276467643161598	1.230684950064599	1.908478665670564	col0
COL_055	COL	55	COL	COL	19	col0	13.0	3.0	4.33	col0	0.9691640895127804	1.5276467643161598	1.230684950064599	1.908478665670564	col0
COL_056	COL	56	COL	COL	20	col0	14.0	3.0	4.67	col0	0.9691640895127804	1.5276467643161598	1.230684950064599	1.908478665670564	col0
COL_057	COL	57	COL	COL	19	col0	12.0	3.0	4.0	col0	0.9691640895127804	1.5276467643161598	1.230684950064599	1.908478665670564	col0
COL_058	COL	58	COL	COL	19	col0	13.0	3.0	4.33	col0	0.9691640895127804	1.5276467643161598	1.230684950064599	1.908478665670564	col0
COL_059	COL	59	COL	COL	19	col0	14.0	3.0	4.67	col0	0.9691640895127804	1.5276467643161598	1.230684950064599	1.908478665670564	col0
COL_061	COL	61	COL	COL	19	col0	12.0	4.0	3.0	col0	0.9691640895127804	1.5276467643161598	1.230684950064599	1.908478665670564	col0
COL_062	COL	62	COL	COL	19	col0	13.0	2.0	6.5	col0	0.9691640895127804	1.5276467643161598	1.230684950064599	1.908478665670564	col0
COL_063	COL	63	COL	COL	19	col0	12.0	3.0	4.0	col0	0.9691640895127804	1.5276467643161598	1.230684950064599	1.908478665670564	col0
COL_064	COL	64	COL	COL	19	col0	11.0	3.0	3.67	col0	0.9691640895127804	1.5276467643161598	1.230684950064599	1.908478665670564	col0
COL_065	COL	65	COL	COL	19	col0	12.0	2.0	6.0	col0	0.9691640895127804	1.5276467643161598	1.230684950064599	1.908478665670564	col0
COL_066	COL	66	COL	COL	19	col0	12.0	4.0	3.0	col0	0.9691640895127804	1.5276467643161598	1.230684950064599	1.908478665670564	col0
COL_067	COL	67	COL	COL	19	col0	11.0	3.0	3.67	col0	0.9691640895127804	1.5276467643161598	1.230684950064599	1.908478665670564	col0
COL_068	COL	68	COL	COL	19	col0	15.0	4.0	3.75	col0	0.9691640895127804	1.5276467643161598	1.230684950064599	1.908478665670564	col0
COL_070	COL	70	COL	COL	19	col0	14.0	3.0	4.67	col0	0.9691640895127804	1.5276467643161598	1.230684950064599	1.908478665670564	col0
COL_071	COL	71	COL	COL	19	col0	13.0	4.0	3.25	col0	0.9691640895127804	1.5276467643161598	1.230684950064599	1.908478665670564	col0
COL_072	COL	72	COL	COL	19	col0	13.0	3.0	4.33	col0	0.9691640895127804	1.5276467643161598	1.230684950064599	1.908478665670564	col0
COL_073	COL	73	COL	COL	20	col0	14.0	4.0	3.5	col0	0.9691640895127804	1.5276467643161598	1.230684950064599	1.908478665670564	col0
COL_075	COL	75	COL	COL	20	col0	14.0	3.0	4.67	col0	0.9691640895127804	1.5276467643161598	1.230684950064599	1.908478665670564	col0
COL_076	COL	76	COL	COL	20	col0	14.0	3.0	4.67	col0	0.9691640895127804	1.5276467643161598	1.230684950064599	1.908478665670564	col0
COL_077	COL	77	COL	COL	20	col0	13.0	2.0	6.5	col0	0.9691640895127804	1.5276467643161598	1.230684950064599	1.908478665670564	col0
COL_078	COL	78	COL	COL	20	col0	13.0	2.0	6.5	col0	0.9691640895127804	1.5276467643161598	1.230684950064599	1.908478665670564	col0
COL_079	COL	79	COL	COL	19	col0	12.0	3.0	4.0	col0	0.9691640895127804	1.5276467643161598	1.230684950064599	1.908478665670564	col0
COL_080	COL	80	COL	COL	19	col0	15.0	3.0	5.0	col0	0.9691640895127804	1.5276467643161598	1.230684950064599	1.908478665670564	col0
COL_081	COL	81	COL	COL	19	col0	13.0	3.0	4.33	col0	0.9691640895127804	1.5276467643161598	1.230684950064599	1.908478665670564	col0
COL_082	COL	82	COL	COL	19	col0	13.0	2.0	6.5	col0	0.9691640895127804	1.5276467643161598	1.230684950064599	1.908478665670564	col0
COL_083	COL	83	COL	COL	19	col0	12.0	3.0	4.0	col0	0.9691640895127804	1.5276467643161598	1.230684950064599	1.908478665670564	col0
COL_084	COL	84	COL	COL	20	col0	13.0	4.0	3.25	col0	0.9691640895127804	1.5276467643161598	1.230684950064599	1.908478665670564	col0
COL_085	COL	85	COL	COL	21	col0	13.0	4.0	3.25	col0	0.9691640895127804	1.5276467643161598	1.230684950064599	1.908478665670564	col0
COL_086	COL	86	COL	COL	21	col0	10.0	2.0	5.0	col0	0.9691640895127804	1.5276467643161598	1.230684950064599	1.908478665670564	col0
COL_087	COL	87	COL	COL	21	col0	12.0	3.0	4.0	col0	0.9691640895127804	1.5276467643161598	1.230684950064599	1.908478665670564	col0
COL_092	COL	92	COL	COL	19	col0	12.0	3.0	4.0	col0	0.9691640895127804	1.5276467643161598	1.230684950064599	1.908478665670564	col0
COL_093	COL	93	COL	COL	19	col0	14.0	4.0	3.5	col0	0.9691640895127804	1.5276467643161598	1.230684950064599	1.908478665670564	col0
COL_094	COL	94	COL	COL	20	col0	12.0	3.0	4.0	col0	0.9691640895127804	1.5276467643161598	1.230684950064599	1.908478665670564	col0
COL_095	COL	95	COL	COL	19	col0	13.0	3.0	4.33	col0	0.9691640895127804	1.5276467643161598	1.230684950064599	1.908478665670564	col0
COL_096	COL	96	COL	COL	21	col0	13.0	4.0	3.25	col0	0.9691640895127804	1.5276467643161598	1.230684950064599	1.908478665670564	col0
COL_097	COL	97	COL	COL	21	col0	9.0	2.0	4.5	col0	0.9691640895127804	1.5276467643161598	1.230684950064599	1.908478665670564	col0
COL_098	COL	98	COL	COL	19	col0	14.0	3.0	4.67	col0	0.9691640895127804	1.5276467643161598	1.230684950064599	1.908478665670564	col0
COL_099	COL	99	COL	COL	21	col0	13.0	4.0	3.25	col0	0.9691640895127804	1.5276467643161598	1.230684950064599	1.908478665670564	col0
COL_100	COL	100	COL	COL	19	col0	14.0	3.0	4.67	col0	0.9691640895127804	1.5276467643161598	1.230684950064599	1.908478665670564	col0
COL_102	COL	102	COL	COL	20	col0	13.0	3.0	4.33	col0	0.9691640895127804	1.5276467643161598	1.230684950064599	1.908478665670564	col0
COL_103	COL	103	COL	COL	19	col0	12.0	3.0	4.0	col0	0.9691640895127804	1.5276467643161598	1.230684950064599	1.908478665670564	col0
COL_104	COL	104	COL	COL	19	col0	14.0	3.0	4.67	col0	0.9691640895127804	1.5276467643161598	1.230684950064599	1.908478665670564	col0
COL_105	COL	105	COL	COL	19	col0	12.0	3.0	4.0	col0	0.9691640895127804	1.5276467643161598	1.230684950064599	1.908478665670564	col0
COL_106	COL	106	COL	COL	19	col0	12.0	3.0	4.0	col0	0.9691640895127804	1.5276467643161598	1.230684950064599	1.908478665670564	col0
COL_107	COL	107	COL	COL	19	col0	12.0	4.0	3.0	col0	0.9691640895127804	1.5276467643161598	1.230684950064599	1.908478665670564	col0
COL_108	COL	108	COL	COL	19	col0	12.0	3.0	4.0	col0	0.9691640895127804	1.5276467643161598	1.230684950064599	1.908478665670564	col0
COL_109	COL	109	COL	COL	20	col0	15.0	3.0	5.0	col0	0.9691640895127804	1.5276467643161598	1.230684950064599	1.908478665670564	col0
COL_110	COL	110	COL	COL	20	col0	12.0	4.0	3.0	col0	0.9691640895127804	1.5276467643161598	1.230684950064599	1.908478665670564	col0
COL_111	COL	111	COL	COL	21	col0	14.0	4.0	3.5	col0	0.9691640895127804	1.5276467643161598	1.230684950064599	1.908478665670564	col0
COL_112	COL	112	COL	COL	20	col0	12.0	5.0	2.4	col0	0.9691640895127804	1.5276467643161598	1.230684950064599	1.908478665670564	col0
COL_113	COL	113	COL	COL	20	col0	13.0	3.0	4.33	col0	0.9691640895127804	1.5276467643161598	1.230684950064599	1.908478665670564	col0
COL_115	COL	115	COL	COL	19	col0	13.0	2.0	6.5	col0	0.9691640895127804	1.5276467643161598	1.230684950064599	1.908478665670564	col0
COL_116	COL	116	COL	COL	19	col0	9.0	3.0	3.0	col0	0.9691640895127804	1.5276467643161598	1.230684950064599	1.908478665670564	col0
COL_117	COL	117	COL	COL	19	col0	13.0	3.0	4.33	col0	0.9691640895127804	1.5276467643161598	1.230684950064599	1.908478665670564	col0
COL_118	COL	118	COL	COL	19	col0	14.0	3.0	4.67	col0	0.9691640895127804	1.5276467643161598	1.230684950064599	1.908478665670564	col0
COL_119	COL	119	COL	COL	19	col0	13.0	4.0	3.25	col0	0.9691640895127804	1.5276467643161598	1.230684950064599	1.908478665670564	col0
COL_120	COL	120	COL	COL	19	col0	13.0	3.0	4.33	col0	0.9691640895127804	1.5276467643161598	1.230684950064599	1.908478665670564	col0
COL_122	COL	122	COL	COL	21	col0	15.0	3.0	5.0	col0	0.9691640895127804	1.5276467643161598	1.230684950064599	1.908478665670564	col0
COL_123	COL	123	COL	COL	20	col0	13.0	4.0	3.25	col0	0.9691640895127804	1.5276467643161598	1.230684950064599	1.908478665670564	col0
COL_124	COL	124	COL	COL	19	col0	14.0	3.0	4.67	col0	0.9691640895127804	1.5276467643161598	1.230684950064599	1.908478665670564	col0
COL_125	COL	125	COL	COL	21	col0	14.0	3.0	4.67	col0	0.9691640895127804	1.5276467643161598	1.230684950064599	1.908478665670564	col0
COL_126	COL	126	COL	COL	20	col0	12.0	4.0	3.0	col0	0.9691640895127804	1.5276467643161598	1.230684950064599	1.908478665670564	col0
COL_127	COL	127	COL	COL	20	col0	15.0	3.0	5.0	col0	0.9691640895127804	1.5276467643161598	1.230684950064599	1.908478665670564	col0
COL_128	COL	128	COL	COL	21	col0	12.0	3.0	4.0	col0	0.9691640895127804	1.5276467643161598	1.230684950064599	1.908478665670564	col0
COL_129	COL	129	COL	COL	21	col0	12.0	3.0	4.0	col0	0.9691640895127804	1.5276467643161598	1.230684950064599	1.908478665670564	col0
COL_130	COL	130	COL	COL	21	col0	15.0	4.0	3.75	col0	0.9691640895127804	1.5276467643161598	1.230684950064599	1.908478665670564	col0
COL_133	COL	133	COL	COL	21	col0	12.0	3.0	4.0	col0	0.9691640895127804	1.5276467643161598	1.230684950064599	1.908478665670564	col0
COL_134	COL	134	COL	COL	21	col0	12.0	4.0	3.0	col0	0.9691640895127804	1.5276467643161598	1.230684950064599	1.908478665670564	col0
COL_135	COL	135	COL	COL	21	col0	14.0	3.0	4.67	col0	0.9691640895127804	1.5276467643161598	1.230684950064599	1.908478665670564	col0
COL_136	COL	136	COL	COL	21	col0	12.0	4.0	3.0	col0	0.9691640895127804	1.5276467643161598	1.230684950064599	1.908478665670564	col0
COL_137	COL	137	COL	COL	21	col0	14.0	4.0	3.5	col0	0.9691640895127804	1.5276467643161598	1.230684950064599	1.908478665670564	col0
COL_139	COL	139	COL	COL	18	col0	12.0	3.0	4.0	col0	0.9691640895127804	1.5276467643161598	1.230684950064599	1.908478665670564	col0
COL_140	COL	140	COL	COL	18	col0	12.0	3.0	4.0	col0	0.9691640895127804	1.5276467643161598	1.230684950064599	1.908478665670564	col0
COL_141	COL	141	COL	COL	18	col0	12.0	3.0	4.0	col0	0.9691640895127804	1.5276467643161598	1.230684950064599	1.908478665670564	col0
COL_142	COL	142	COL	COL	18	col0	12.0	3.0	4.0	col0	0.9691640895127804	1.5276467643161598	1.230684950064599	1.908478665670564	col0
COL_143	COL	143	COL	COL	19	col0	13.0	4.0	3.25	col0	0.9691640895127804	1.5276467643161598	1.230684950064599	1.908478665670564	col0
COL_144	COL	144	COL	COL	18	col0	12.0	3.0	4.0	col0	0.9691640895127804	1.5276467643161598	1.230684950064599	1.908478665670564	col0
COL_145	COL	145	COL	COL	18	col0	11.0	2.0	5.5	col0	0.9691640895127804	1.5276467643161598	1.230684950064599	1.908478665670564	col0
COL_146	COL	146	COL	COL	18	col0	12.0	3.0	4.0	col0	0.9691640895127804	1.5276467643161598	1.230684950064599	1.908478665670564	col0
COL_147	COL	147	COL	COL	18	col0	12.0	2.0	6.0	col0	0.9691640895127804	1.5276467643161598	1.230684950064599	1.908478665670564	col0
COL_148	COL	148	COL	COL	19	col0	11.0	2.0	5.5	col0	0.9691640895127804	1.5276467643161598	1.230684950064599	1.908478665670564	col0
COL_149	COL	149	COL	COL	19	col0	12.0	3.0	4.0	col0	0.9691640895127804	1.5276467643161598	1.230684950064599	1.908478665670564	col0
COL_150	COL	150	COL	COL	18	col0	13.0	3.0	4.33	col0	0.9691640895127804	1.5276467643161598	1.230684950064599	1.908478665670564	col0
COL_151	COL	151	COL	COL	18	col0	11.0	3.0	3.67	col0	0.9691640895127804	1.5276467643161598	1.230684950064599	1.908478665670564	col0
COL_152	COL	152	COL	COL	18	col0	12.0	4.0	3.0	col0	0.9691640895127804	1.5276467643161598	1.230684950064599	1.908478665670564	col0
COL_153	COL	153	COL	COL	18	col0	13.0	3.0	4.33	col0	0.9691640895127804	1.5276467643161598	1.230684950064599	1.908478665670564	col0
COL_154	COL	154	COL	COL	19	col0	12.0	3.0	4.0	col0	0.9691640895127804	1.5276467643161598	1.230684950064599	1.908478665670564	col0
COL_155	COL	155	COL	COL	19	col0	12.0	3.0	4.0	col0	0.9691640895127804	1.5276467643161598	1.230684950064599	1.908478665670564	col0
COL_156	COL	156	COL	COL	19	col0				col0	0.9691640895127804	1.5276467643161598	1.230684950064599	1.908478665670564	col0
COL_157	COL	157	COL	COL	19	col0	12.0	3.0	4.0	col0	0.9691640895127804	1.5276467643161598	1.230684950064599	1.908478665670564	col0
COL_158	COL	158	COL	COL	19	col0	12.0	4.0	3.0	col0	0.9691640895127804	1.5276467643161598	1.230684950064599	1.908478665670564	col0
COL_159	COL	159	COL	COL	19	col0	15.0	3.0	5.0	col0	0.9691640895127804	1.5276467643161598	1.230684950064599	1.908478665670564	col0
COL_160	COL	160	COL	COL	19	col0	13.0	3.0	4.33	col0	0.9691640895127804	1.5276467643161598	1.230684950064599	1.908478665670564	col0
COL_161	COL	161	COL	COL	19	col0	12.0	4.0	3.0	col0	0.9691640895127804	1.5276467643161598	1.230684950064599	1.908478665670564	col0
COL_162	COL	162	COL	COL	20	col0	14.0	3.0	4.67	col0	0.9691640895127804	1.5276467643161598	1.230684950064599	1.908478665670564	col0
ID0424-02-R05-01	ID0424-02-R05	1	mut	ID0424	26	ID0424-02-R05	20.0	5.0	4.0	ID0424-02-R05	32.73009903461024	0.14623397410083647	1.5938914690216432	0.504737277076682	kd
ID0424-02-R05-04	ID0424-02-R05	4	mut	ID0424	26	ID0424-02-R05	22.0	7.0	3.14	ID0424-02-R05	32.73009903461024	0.14623397410083647	1.5938914690216432	0.504737277076682	kd
ID0424-02-R05-05	ID0424-02-R05	5	mut	ID0424	25	ID0424-02-R05	20.0	7.0	2.86	ID0424-02-R05	32.73009903461024	0.14623397410083647	1.5938914690216432	0.504737277076682	kd
ID0424-02-R05-06	ID0424-02-R05	6	mut	ID0424	25	ID0424-02-R05	20.0	7.0	2.86	ID0424-02-R05	32.73009903461024	0.14623397410083647	1.5938914690216432	0.504737277076682	kd
ID0424-02-R05-07	ID0424-02-R05	7	mut	ID0424	24	ID0424-02-R05	20.0	6.0	3.33	ID0424-02-R05	32.73009903461024	0.14623397410083647	1.5938914690216432	0.504737277076682	kd
ID0424-02-R05-08	ID0424-02-R05	8	mut	ID0424	24	ID0424-02-R05	20.0	7.0	2.86	ID0424-02-R05	32.73009903461024	0.14623397410083647	1.5938914690216432	0.504737277076682	kd
ID0424-02-R05-09	ID0424-02-R05	9	mut	ID0424	24	ID0424-02-R05	23.0	8.0	2.88	ID0424-02-R05	32.73009903461024	0.14623397410083647	1.5938914690216432	0.504737277076682	kd
ID0424-02-R05-10	ID0424-02-R05	10	mut	ID0424	26	ID0424-02-R05	21.0	6.0	3.5	ID0424-02-R05	32.73009903461024	0.14623397410083647	1.5938914690216432	0.504737277076682	kd
ID0424-02-R05-11	ID0424-02-R05	11	mut	ID0424	26	ID0424-02-R05	21.0	7.0	3.0	ID0424-02-R05	32.73009903461024	0.14623397410083647	1.5938914690216432	0.504737277076682	kd
ID0424-02-R05-12	ID0424-02-R05	12	mut	ID0424	27	ID0424-02-R05	23.0	8.0	2.88	ID0424-02-R05	32.73009903461024	0.14623397410083647	1.5938914690216432	0.504737277076682	kd
ID0424-04-R05-01	ID0424-04-R05	1	mut	ID0424	22	ID0424-04-R05	18.0	4.0	4.5	ID0424-04-R05	21.419387045407085	0.3065462241471854	1.5381061213204683	0.9446747998211564	kd
ID0424-04-R05-02	ID0424-04-R05	2	mut	ID0424	22	ID0424-04-R05	19.0	5.0	3.8	ID0424-04-R05	21.419387045407085	0.3065462241471854	1.5381061213204683	0.9446747998211564	kd
ID0424-04-R05-03	ID0424-04-R05	3	mut	ID0424	22	ID0424-04-R05	18.0	5.0	3.6	ID0424-04-R05	21.419387045407085	0.3065462241471854	1.5381061213204683	0.9446747998211564	kd
ID0424-04-R05-04	ID0424-04-R05	4	mut	ID0424	22	ID0424-04-R05	18.0	5.0	3.6	ID0424-04-R05	21.419387045407085	0.3065462241471854	1.5381061213204683	0.9446747998211564	kd
ID0424-04-R05-06	ID0424-04-R05	6	mut	ID0424	22	ID0424-04-R05	17.0	5.0	3.4	ID0424-04-R05	21.419387045407085	0.3065462241471854	1.5381061213204683	0.9446747998211564	kd
ID0424-04-R05-07	ID0424-04-R05	7	mut	ID0424	20	ID0424-04-R05	18.0	5.0	3.6	ID0424-04-R05	21.419387045407085	0.3065462241471854	1.5381061213204683	0.9446747998211564	kd
ID0424-04-R05-08	ID0424-04-R05	8	mut	ID0424	20	ID0424-04-R05	17.0	6.0	2.83	ID0424-04-R05	21.419387045407085	0.3065462241471854	1.5381061213204683	0.9446747998211564	kd
ID0424-04-R05-09	ID0424-04-R05	9	mut	ID0424	20	ID0424-04-R05	17.0	5.0	3.4	ID0424-04-R05	21.419387045407085	0.3065462241471854	1.5381061213204683	0.9446747998211564	kd
ID0424-04-R05-10	ID0424-04-R05	10	mut	ID0424	22	ID0424-04-R05	18.0	6.0	3.0	ID0424-04-R05	21.419387045407085	0.3065462241471854	1.5381061213204683	0.9446747998211564	kd
ID0424-04-R05-11	ID0424-04-R05	11	mut	ID0424	22	ID0424-04-R05	19.0	5.0	3.8	ID0424-04-R05	21.419387045407085	0.3065462241471854	1.5381061213204683	0.9446747998211564	kd
ID0424-04-R05-12	ID0424-04-R05	12	mut	ID0424	24	ID0424-04-R05	17.0	6.0	2.83	ID0424-04-R05	21.419387045407085	0.3065462241471854	1.5381061213204683	0.9446747998211564	kd
ID0932-02-R04-01	ID0932-02-R04	1	mut	ID0932	23	ID0932-02-R04	19.0	8.0	2.38	ID0932-02-R04	20.297274242110873	1.3731657174267775	1.6998415382840018	2.609997248588944	kd
ID0932-02-R04-02	ID0932-02-R04	2	mut	ID0932	23	ID0932-02-R04	20.0	10.0	2.0	ID0932-02-R04	20.297274242110873	1.3731657174267775	1.6998415382840018	2.609997248588944	kd
ID0932-02-R04-04	ID0932-02-R04	4	mut	ID0932	20	ID0932-02-R04	17.0	8.0	2.12	ID0932-02-R04	20.297274242110873	1.3731657174267775	1.6998415382840018	2.609997248588944	kd
ID0932-02-R04-05	ID0932-02-R04	5	mut	ID0932	19	ID0932-02-R04	17.0	9.0	1.89	ID0932-02-R04	20.297274242110873	1.3731657174267775	1.6998415382840018	2.609997248588944	kd
ID0932-02-R04-06	ID0932-02-R04	6	mut	ID0932	23	ID0932-02-R04	17.0	8.0	2.12	ID0932-02-R04	20.297274242110873	1.3731657174267775	1.6998415382840018	2.609997248588944	kd
ID0932-02-R04-07	ID0932-02-R04	7	mut	ID0932	18	ID0932-02-R04	16.0	5.0	3.2	ID0932-02-R04	20.297274242110873	1.3731657174267775	1.6998415382840018	2.609997248588944	kd
ID0932-02-R04-08	ID0932-02-R04	8	mut	ID0932	18	ID0932-02-R04	18.0	6.0	3.0	ID0932-02-R04	20.297274242110873	1.3731657174267775	1.6998415382840018	2.609997248588944	kd
ID0932-02-R04-09	ID0932-02-R04	9	mut	ID0932	17	ID0932-02-R04	12.0	3.0	4.0	ID0932-02-R04	20.297274242110873	1.3731657174267775	1.6998415382840018	2.609997248588944	kd
ID0932-02-R04-10	ID0932-02-R04	10	mut	ID0932	23	ID0932-02-R04	16.0	7.0	2.29	ID0932-02-R04	20.297274242110873	1.3731657174267775	1.6998415382840018	2.609997248588944	kd
ID0932-02-R04-11	ID0932-02-R04	11	mut	ID0932	23	ID0932-02-R04	18.0	8.0	2.25	ID0932-02-R04	20.297274242110873	1.3731657174267775	1.6998415382840018	2.609997248588944	kd
ID0932-02-R04-12	ID0932-02-R04	12	mut	ID0932	22	ID0932-02-R04	15.0	6.0	2.5	ID0932-02-R04	20.297274242110873	1.3731657174267775	1.6998415382840018	2.609997248588944	kd
ID0932-09-R01-01	ID0932-09-R01	1	mut	ID0932	23	ID0932-09-R01	16.0	6.0	2.67	ID0932-09-R01	14.088162218682413	2.40132977486112	2.0064691482692623	3.3177973471929043	kd
ID0932-09-R01-02	ID0932-09-R01	2	mut	ID0932	22	ID0932-09-R01	18.0	7.0	2.57	ID0932-09-R01	14.088162218682413	2.40132977486112	2.0064691482692623	3.3177973471929043	kd
ID0932-09-R01-03	ID0932-09-R01	3	mut	ID0932	22	ID0932-09-R01	17.0	8.0	2.12	ID0932-09-R01	14.088162218682413	2.40132977486112	2.0064691482692623	3.3177973471929043	kd
ID0932-09-R01-04	ID0932-09-R01	4	mut	ID0932	22	ID0932-09-R01	14.0	6.0	2.33	ID0932-09-R01	14.088162218682413	2.40132977486112	2.0064691482692623	3.3177973471929043	kd
ID0932-09-R01-05	ID0932-09-R01	5	mut	ID0932	22	ID0932-09-R01	15.0	6.0	2.5	ID0932-09-R01	14.088162218682413	2.40132977486112	2.0064691482692623	3.3177973471929043	kd
ID0932-09-R01-06	ID0932-09-R01	6	mut	ID0932	22	ID0932-09-R01	16.0	6.0	2.67	ID0932-09-R01	14.088162218682413	2.40132977486112	2.0064691482692623	3.3177973471929043	kd
ID0932-09-R01-07	ID0932-09-R01	7	mut	ID0932	24	ID0932-09-R01	20.0	9.0	2.22	ID0932-09-R01	14.088162218682413	2.40132977486112	2.0064691482692623	3.3177973471929043	kd
ID0932-09-R01-08	ID0932-09-R01	8	mut	ID0932	22	ID0932-09-R01	16.0	6.0	2.67	ID0932-09-R01	14.088162218682413	2.40132977486112	2.0064691482692623	3.3177973471929043	kd
ID0932-09-R01-09	ID0932-09-R01	9	mut	ID0932	22	ID0932-09-R01	15.0	4.0	3.75	ID0932-09-R01	14.088162218682413	2.40132977486112	2.0064691482692623	3.3177973471929043	kd
ID0932-09-R01-10	ID0932-09-R01	10	mut	ID0932	22	ID0932-09-R01	17.0	7.0	2.43	ID0932-09-R01	14.088162218682413	2.40132977486112	2.0064691482692623	3.3177973471929043	kd
ID0932-09-R01-11	ID0932-09-R01	11	mut	ID0932	22	ID0932-09-R01	17.0	8.0	2.12	ID0932-09-R01	14.088162218682413	2.40132977486112	2.0064691482692623	3.3177973471929043	kd
ID0932-09-R01-12	ID0932-09-R01	12	mut	ID0932	22	ID0932-09-R01	17.0	7.0	2.43	ID0932-09-R01	14.088162218682413	2.40132977486112	2.0064691482692623	3.3177973471929043	kd
ID1890-01-R05-01	ID1890-01-R05	1	mut	ID1890	22	ID1890-01-R05	14.0	4.0	3.5	ID1890-01-R05	46.04580209977114	0.6554001496052347	1.5819234240774769	1.2240886811445209	kd
ID1890-01-R05-02	ID1890-01-R05	2	mut	ID1890	22	ID1890-01-R05	14.0	4.0	3.5	ID1890-01-R05	46.04580209977114	0.6554001496052347	1.5819234240774769	1.2240886811445209	kd
ID1890-01-R05-03	ID1890-01-R05	3	mut	ID1890	22	ID1890-01-R05	14.0	3.0	4.67	ID1890-01-R05	46.04580209977114	0.6554001496052347	1.5819234240774769	1.2240886811445209	kd
ID1890-01-R05-05	ID1890-01-R05	5	mut	ID1890	22	ID1890-01-R05	14.0	4.0	3.5	ID1890-01-R05	46.04580209977114	0.6554001496052347	1.5819234240774769	1.2240886811445209	kd
ID1890-01-R05-06	ID1890-01-R05	6	mut	ID1890	22	ID1890-01-R05	12.0	4.0	3.0	ID1890-01-R05	46.04580209977114	0.6554001496052347	1.5819234240774769	1.2240886811445209	kd
ID1890-01-R05-07	ID1890-01-R05	7	mut	ID1890	22	ID1890-01-R05	13.0	5.0	2.6	ID1890-01-R05	46.04580209977114	0.6554001496052347	1.5819234240774769	1.2240886811445209	kd
ID1890-01-R05-08	ID1890-01-R05	8	mut	ID1890	22	ID1890-01-R05	14.0	5.0	2.8	ID1890-01-R05	46.04580209977114	0.6554001496052347	1.5819234240774769	1.2240886811445209	kd
ID1890-01-R05-09	ID1890-01-R05	9	mut	ID1890	22	ID1890-01-R05	14.0	4.0	3.5	ID1890-01-R05	46.04580209977114	0.6554001496052347	1.5819234240774769	1.2240886811445209	kd
ID1890-01-R05-10	ID1890-01-R05	10	mut	ID1890	22	ID1890-01-R05	13.0	4.0	3.25	ID1890-01-R05	46.04580209977114	0.6554001496052347	1.5819234240774769	1.2240886811445209	kd
ID1890-01-R05-11	ID1890-01-R05	11	mut	ID1890	22	ID1890-01-R05	15.0	4.0	3.75	ID1890-01-R05	46.04580209977114	0.6554001496052347	1.5819234240774769	1.2240886811445209	kd
ID1890-01-R05-12	ID1890-01-R05	12	mut	ID1890	22	ID1890-01-R05	14.0	4.0	3.5	ID1890-01-R05	46.04580209977114	0.6554001496052347	1.5819234240774769	1.2240886811445209	kd
ID1890-05-R04-01	ID1890-05-R04	1	mut	ID1890	22	ID1890-05-R04				ID1890-05-R04	47.694983747641885	0.7971752894829228	1.5911951256089207	1.4520200606836369	kd
ID1890-05-R04-02	ID1890-05-R04	2	mut	ID1890	22	ID1890-05-R04				ID1890-05-R04	47.694983747641885	0.7971752894829228	1.5911951256089207	1.4520200606836369	kd
ID1890-05-R04-03	ID1890-05-R04	3	mut	ID1890	22	ID1890-05-R04	12.0	4.0	3.0	ID1890-05-R04	47.694983747641885	0.7971752894829228	1.5911951256089207	1.4520200606836369	kd
ID1890-05-R04-04	ID1890-05-R04	4	mut	ID1890	23	ID1890-05-R04	15.0	6.0	2.5	ID1890-05-R04	47.694983747641885	0.7971752894829228	1.5911951256089207	1.4520200606836369	kd
ID1890-05-R04-05	ID1890-05-R04	5	mut	ID1890	23	ID1890-05-R04	12.0	5.0	2.4	ID1890-05-R04	47.694983747641885	0.7971752894829228	1.5911951256089207	1.4520200606836369	kd
ID1890-05-R04-06	ID1890-05-R04	6	mut	ID1890	23	ID1890-05-R04	12.0	5.0	2.4	ID1890-05-R04	47.694983747641885	0.7971752894829228	1.5911951256089207	1.4520200606836369	kd
ID1890-05-R04-07	ID1890-05-R04	7	mut	ID1890	23	ID1890-05-R04	14.0	4.0	3.5	ID1890-05-R04	47.694983747641885	0.7971752894829228	1.5911951256089207	1.4520200606836369	kd
ID1890-05-R04-08	ID1890-05-R04	8	mut	ID1890	22	ID1890-05-R04	14.0	3.0	4.67	ID1890-05-R04	47.694983747641885	0.7971752894829228	1.5911951256089207	1.4520200606836369	kd
ID1890-05-R04-09	ID1890-05-R04	9	mut	ID1890	24	ID1890-05-R04	12.0	6.0	2.0	ID1890-05-R04	47.694983747641885	0.7971752894829228	1.5911951256089207	1.4520200606836369	kd
ID1890-05-R04-10	ID1890-05-R04	10	mut	ID1890	24	ID1890-05-R04	12.0	6.0	2.0	ID1890-05-R04	47.694983747641885	0.7971752894829228	1.5911951256089207	1.4520200606836369	kd
ID1890-05-R04-11	ID1890-05-R04	11	mut	ID1890	23	ID1890-05-R04	15.0	6.0	2.5	ID1890-05-R04	47.694983747641885	0.7971752894829228	1.5911951256089207	1.4520200606836369	kd
ID1890-05-R04-12	ID1890-05-R04	12	mut	ID1890	22	ID1890-05-R04	13.0	4.0	3.25	ID1890-05-R04	47.694983747641885	0.7971752894829228	1.5911951256089207	1.4520200606836369	kd
ID1954-06-R05-01	ID1954-06-R05	1	mut	ID1954	25	ID1954-06-R05	14.0	5.0	2.8	ID1954-06-R05	53.78002733617824	1.0446753302885934	2.2180670896486583	1.245778026884002	kd
ID1954-06-R05-02	ID1954-06-R05	2	mut	ID1954	25	ID1954-06-R05	14.0	4.0	3.5	ID1954-06-R05	53.78002733617824	1.0446753302885934	2.2180670896486583	1.245778026884002	kd
ID1954-06-R05-03	ID1954-06-R05	3	mut	ID1954	25	ID1954-06-R05	16.0	6.0	2.67	ID1954-06-R05	53.78002733617824	1.0446753302885934	2.2180670896486583	1.245778026884002	kd
ID1954-06-R05-05	ID1954-06-R05	5	mut	ID1954	24	ID1954-06-R05	15.0	4.0	3.75	ID1954-06-R05	53.78002733617824	1.0446753302885934	2.2180670896486583	1.245778026884002	kd
ID1954-06-R05-06	ID1954-06-R05	6	mut	ID1954	27	ID1954-06-R05	17.0	5.0	3.4	ID1954-06-R05	53.78002733617824	1.0446753302885934	2.2180670896486583	1.245778026884002	kd
ID1954-06-R05-07	ID1954-06-R05	7	mut	ID1954	22	ID1954-06-R05	12.0	4.0	3.0	ID1954-06-R05	53.78002733617824	1.0446753302885934	2.2180670896486583	1.245778026884002	kd
ID1954-06-R05-08	ID1954-06-R05	8	mut	ID1954	25	ID1954-06-R05	14.0	4.0	3.5	ID1954-06-R05	53.78002733617824	1.0446753302885934	2.2180670896486583	1.245778026884002	kd
ID1954-06-R05-09	ID1954-06-R05	9	mut	ID1954	22	ID1954-06-R05	16.0	5.0	3.2	ID1954-06-R05	53.78002733617824	1.0446753302885934	2.2180670896486583	1.245778026884002	kd
ID1954-06-R05-10	ID1954-06-R05	10	mut	ID1954	24	ID1954-06-R05	15.0	4.0	3.75	ID1954-06-R05	53.78002733617824	1.0446753302885934	2.2180670896486583	1.245778026884002	kd
ID1954-06-R05-11	ID1954-06-R05	11	mut	ID1954	24	ID1954-06-R05	15.0	5.0	3.0	ID1954-06-R05	53.78002733617824	1.0446753302885934	2.2180670896486583	1.245778026884002	kd
ID1954-06-R05-12	ID1954-06-R05	12	mut	ID1954	25	ID1954-06-R05	15.0	5.0	3.0	ID1954-06-R05	53.78002733617824	1.0446753302885934	2.2180670896486583	1.245778026884002	kd
ID1954-10-R05-01	ID1954-10-R05	1	mut	ID1954	21	ID1954-10-R05	13.0	4.0	3.25	ID1954-10-R05	89.07262839097041	2.3260487005356456	2.7780317004983788	1.5576774967689078	kd
ID1954-10-R05-02	ID1954-10-R05	2	mut	ID1954	21	ID1954-10-R05	15.0	4.0	3.75	ID1954-10-R05	89.07262839097041	2.3260487005356456	2.7780317004983788	1.5576774967689078	kd
ID1954-10-R05-03	ID1954-10-R05	3	mut	ID1954	21	ID1954-10-R05	12.0	4.0	3.0	ID1954-10-R05	89.07262839097041	2.3260487005356456	2.7780317004983788	1.5576774967689078	kd
ID1954-10-R05-04	ID1954-10-R05	4	mut	ID1954	20	ID1954-10-R05	14.0	3.0	4.67	ID1954-10-R05	89.07262839097041	2.3260487005356456	2.7780317004983788	1.5576774967689078	kd
ID1954-10-R05-05	ID1954-10-R05	5	mut	ID1954	21	ID1954-10-R05	13.0	4.0	3.25	ID1954-10-R05	89.07262839097041	2.3260487005356456	2.7780317004983788	1.5576774967689078	kd
ID1954-10-R05-06	ID1954-10-R05	6	mut	ID1954	22	ID1954-10-R05	15.0	3.0	5.0	ID1954-10-R05	89.07262839097041	2.3260487005356456	2.7780317004983788	1.5576774967689078	kd
ID1954-10-R05-07	ID1954-10-R05	7	mut	ID1954	21	ID1954-10-R05	14.0	5.0	2.8	ID1954-10-R05	89.07262839097041	2.3260487005356456	2.7780317004983788	1.5576774967689078	kd
ID1954-10-R05-08	ID1954-10-R05	8	mut	ID1954	21	ID1954-10-R05	13.0	4.0	3.25	ID1954-10-R05	89.07262839097041	2.3260487005356456	2.7780317004983788	1.5576774967689078	kd
ID1954-10-R05-09	ID1954-10-R05	9	mut	ID1954	20	ID1954-10-R05	11.0	4.0	2.75	ID1954-10-R05	89.07262839097041	2.3260487005356456	2.7780317004983788	1.5576774967689078	kd
ID1954-10-R05-10	ID1954-10-R05	10	mut	ID1954	22	ID1954-10-R05	13.0	4.0	3.25	ID1954-10-R05	89.07262839097041	2.3260487005356456	2.7780317004983788	1.5576774967689078	kd
ID1954-10-R05-11	ID1954-10-R05	11	mut	ID1954	22	ID1954-10-R05	15.0	4.0	3.75	ID1954-10-R05	89.07262839097041	2.3260487005356456	2.7780317004983788	1.5576774967689078	kd
ID1954-10-R05-12	ID1954-10-R05	12	mut	ID1954	22	ID1954-10-R05	15.0	3.0	5.0	ID1954-10-R05	89.07262839097041	2.3260487005356456	2.7780317004983788	1.5576774967689078	kd
ID2016-03-R05-01	ID2016-03-R05	1	mut	ID2016	18	ID2016-03-R05	9.0	3.0	3.0	ID2016-03-R05	81.55906367598432	2.841143140093592	2.078356479259719	1.7984536930380135	kd
ID2016-03-R05-02	ID2016-03-R05	2	mut	ID2016	21	ID2016-03-R05	9.0	3.0	3.0	ID2016-03-R05	81.55906367598432	2.841143140093592	2.078356479259719	1.7984536930380135	kd
ID2016-03-R05-03	ID2016-03-R05	3	mut	ID2016	18	ID2016-03-R05	10.0	3.0	3.33	ID2016-03-R05	81.55906367598432	2.841143140093592	2.078356479259719	1.7984536930380135	kd
ID2016-03-R05-04	ID2016-03-R05	4	mut	ID2016	17	ID2016-03-R05	10.0	3.0	3.33	ID2016-03-R05	81.55906367598432	2.841143140093592	2.078356479259719	1.7984536930380135	kd
ID2016-03-R05-05	ID2016-03-R05	5	mut	ID2016	17	ID2016-03-R05	10.0	3.0	3.33	ID2016-03-R05	81.55906367598432	2.841143140093592	2.078356479259719	1.7984536930380135	kd
ID2016-03-R05-06	ID2016-03-R05	6	mut	ID2016	17	ID2016-03-R05	9.0	3.0	3.0	ID2016-03-R05	81.55906367598432	2.841143140093592	2.078356479259719	1.7984536930380135	kd
ID2016-03-R05-07	ID2016-03-R05	7	mut	ID2016	19	ID2016-03-R05	10.0	3.0	3.33	ID2016-03-R05	81.55906367598432	2.841143140093592	2.078356479259719	1.7984536930380135	kd
ID2016-03-R05-08	ID2016-03-R05	8	mut	ID2016	19	ID2016-03-R05	10.0	3.0	3.33	ID2016-03-R05	81.55906367598432	2.841143140093592	2.078356479259719	1.7984536930380135	kd
ID2016-03-R05-09	ID2016-03-R05	9	mut	ID2016	23	ID2016-03-R05	10.0	3.0	3.33	ID2016-03-R05	81.55906367598432	2.841143140093592	2.078356479259719	1.7984536930380135	kd
ID2016-03-R05-10	ID2016-03-R05	10	mut	ID2016	19	ID2016-03-R05	10.0	3.0	3.33	ID2016-03-R05	81.55906367598432	2.841143140093592	2.078356479259719	1.7984536930380135	kd
ID2016-03-R05-11	ID2016-03-R05	11	mut	ID2016	19	ID2016-03-R05	9.0	3.0	3.0	ID2016-03-R05	81.55906367598432	2.841143140093592	2.078356479259719	1.7984536930380135	kd
ID2016-03-R05-12	ID2016-03-R05	12	mut	ID2016	19	ID2016-03-R05	9.0	3.0	3.0	ID2016-03-R05	81.55906367598432	2.841143140093592	2.078356479259719	1.7984536930380135	kd
ID2171-08-R03-01	ID2171-08-R03	1	mut	ID2171	22	ID2171-08-R03	14.0	4.0	3.5	ID2171-08-R03	34.724527498204736	1.7084985797503756	1.3691457352163583	2.0353670581355083	kd
ID2171-08-R03-02	ID2171-08-R03	2	mut	ID2171	21	ID2171-08-R03	13.0	3.0	4.33	ID2171-08-R03	34.724527498204736	1.7084985797503756	1.3691457352163583	2.0353670581355083	kd
ID2171-08-R03-03	ID2171-08-R03	3	mut	ID2171	21	ID2171-08-R03	11.0	3.0	3.67	ID2171-08-R03	34.724527498204736	1.7084985797503756	1.3691457352163583	2.0353670581355083	kd
ID2171-08-R03-04	ID2171-08-R03	4	mut	ID2171	22	ID2171-08-R03	17.0	5.0	3.4	ID2171-08-R03	34.724527498204736	1.7084985797503756	1.3691457352163583	2.0353670581355083	kd
ID2171-08-R03-05	ID2171-08-R03	5	mut	ID2171	20	ID2171-08-R03	13.0	3.0	4.33	ID2171-08-R03	34.724527498204736	1.7084985797503756	1.3691457352163583	2.0353670581355083	kd
ID2171-08-R03-06	ID2171-08-R03	6	mut	ID2171	20	ID2171-08-R03	13.0	4.0	3.25	ID2171-08-R03	34.724527498204736	1.7084985797503756	1.3691457352163583	2.0353670581355083	kd
ID2171-08-R03-07	ID2171-08-R03	7	mut	ID2171	20	ID2171-08-R03	12.0	4.0	3.0	ID2171-08-R03	34.724527498204736	1.7084985797503756	1.3691457352163583	2.0353670581355083	kd
ID2171-08-R03-08	ID2171-08-R03	8	mut	ID2171	21	ID2171-08-R03	12.0	4.0	3.0	ID2171-08-R03	34.724527498204736	1.7084985797503756	1.3691457352163583	2.0353670581355083	kd
ID2171-08-R03-09	ID2171-08-R03	9	mut	ID2171	19	ID2171-08-R03	11.0	4.0	2.75	ID2171-08-R03	34.724527498204736	1.7084985797503756	1.3691457352163583	2.0353670581355083	kd
ID2171-08-R03-10	ID2171-08-R03	10	mut	ID2171	22	ID2171-08-R03	12.0	5.0	2.4	ID2171-08-R03	34.724527498204736	1.7084985797503756	1.3691457352163583	2.0353670581355083	kd
ID2171-08-R03-11	ID2171-08-R03	11	mut	ID2171	22	ID2171-08-R03	14.0	3.0	4.67	ID2171-08-R03	34.724527498204736	1.7084985797503756	1.3691457352163583	2.0353670581355083	kd
ID2171-08-R03-12	ID2171-08-R03	12	mut	ID2171	22	ID2171-08-R03	14.0	4.0	3.5	ID2171-08-R03	34.724527498204736	1.7084985797503756	1.3691457352163583	2.0353670581355083	kd
ID2171-21-R05-01	ID2171-21-R05	1	mut	ID2171	21	ID2171-21-R05	15.0	3.0	5.0	ID2171-21-R05	30.785912343569606	2.4550477900844405	1.5517184076316273	1.9312525217767518	kd
ID2171-21-R05-02	ID2171-21-R05	2	mut	ID2171	21	ID2171-21-R05	14.0	5.0	2.8	ID2171-21-R05	30.785912343569606	2.4550477900844405	1.5517184076316273	1.9312525217767518	kd
ID2171-21-R05-03	ID2171-21-R05	3	mut	ID2171	21	ID2171-21-R05	12.0	4.0	3.0	ID2171-21-R05	30.785912343569606	2.4550477900844405	1.5517184076316273	1.9312525217767518	kd
ID2171-21-R05-04	ID2171-21-R05	4	mut	ID2171	22	ID2171-21-R05	14.0	4.0	3.5	ID2171-21-R05	30.785912343569606	2.4550477900844405	1.5517184076316273	1.9312525217767518	kd
ID2171-21-R05-05	ID2171-21-R05	5	mut	ID2171	22	ID2171-21-R05	15.0	4.0	3.75	ID2171-21-R05	30.785912343569606	2.4550477900844405	1.5517184076316273	1.9312525217767518	kd
ID2171-21-R05-06	ID2171-21-R05	6	mut	ID2171	22	ID2171-21-R05	13.0	4.0	3.25	ID2171-21-R05	30.785912343569606	2.4550477900844405	1.5517184076316273	1.9312525217767518	kd
ID2171-21-R05-07	ID2171-21-R05	7	mut	ID2171	21	ID2171-21-R05	13.0	4.0	3.25	ID2171-21-R05	30.785912343569606	2.4550477900844405	1.5517184076316273	1.9312525217767518	kd
ID2171-21-R05-08	ID2171-21-R05	8	mut	ID2171	20	ID2171-21-R05	11.0	4.0	2.75	ID2171-21-R05	30.785912343569606	2.4550477900844405	1.5517184076316273	1.9312525217767518	kd
ID2171-21-R05-09	ID2171-21-R05	9	mut	ID2171	18	ID2171-21-R05	10.0	4.0	2.5	ID2171-21-R05	30.785912343569606	2.4550477900844405	1.5517184076316273	1.9312525217767518	kd
ID2171-21-R05-11	ID2171-21-R05	11	mut	ID2171	22	ID2171-21-R05	14.0	4.0	3.5	ID2171-21-R05	30.785912343569606	2.4550477900844405	1.5517184076316273	1.9312525217767518	kd
ID2171-21-R05-12	ID2171-21-R05	12	mut	ID2171	24	ID2171-21-R05	17.0	5.0	3.4	ID2171-21-R05	30.785912343569606	2.4550477900844405	1.5517184076316273	1.9312525217767518	kd
ID4807-02-R05-01	ID4807-02-R05	1	mut	ID4807	22	ID4807-02-R05	14.0	4.0	3.5	ID4807-02-R05	1.0028432843466997	2.466267101295246	1.7132642172410657	2.843378748760012	ko
ID4807-02-R05-02	ID4807-02-R05	2	mut	ID4807	22	ID4807-02-R05	13.0	4.0	3.25	ID4807-02-R05	1.0028432843466997	2.466267101295246	1.7132642172410657	2.843378748760012	ko
ID4807-02-R05-03	ID4807-02-R05	3	mut	ID4807	22	ID4807-02-R05	13.0	4.0	3.25	ID4807-02-R05	1.0028432843466997	2.466267101295246	1.7132642172410657	2.843378748760012	ko
ID4807-02-R05-04	ID4807-02-R05	4	mut	ID4807	23	ID4807-02-R05	16.0	7.0	2.29	ID4807-02-R05	1.0028432843466997	2.466267101295246	1.7132642172410657	2.843378748760012	ko
ID4807-02-R05-05	ID4807-02-R05	5	mut	ID4807	23	ID4807-02-R05	14.0	4.0	3.5	ID4807-02-R05	1.0028432843466997	2.466267101295246	1.7132642172410657	2.843378748760012	ko
ID4807-02-R05-06	ID4807-02-R05	6	mut	ID4807	21	ID4807-02-R05	14.0	4.0	3.5	ID4807-02-R05	1.0028432843466997	2.466267101295246	1.7132642172410657	2.843378748760012	ko
ID4807-02-R05-07	ID4807-02-R05	7	mut	ID4807	21	ID4807-02-R05	14.0	4.0	3.5	ID4807-02-R05	1.0028432843466997	2.466267101295246	1.7132642172410657	2.843378748760012	ko
ID4807-02-R05-08	ID4807-02-R05	8	mut	ID4807	21	ID4807-02-R05	14.0	5.0	2.8	ID4807-02-R05	1.0028432843466997	2.466267101295246	1.7132642172410657	2.843378748760012	ko
ID4807-02-R05-09	ID4807-02-R05	9	mut	ID4807	21	ID4807-02-R05	15.0	5.0	3.0	ID4807-02-R05	1.0028432843466997	2.466267101295246	1.7132642172410657	2.843378748760012	ko
ID4807-02-R05-10	ID4807-02-R05	10	mut	ID4807	23	ID4807-02-R05	15.0	6.0	2.5	ID4807-02-R05	1.0028432843466997	2.466267101295246	1.7132642172410657	2.843378748760012	ko
ID4807-02-R05-12	ID4807-02-R05	12	mut	ID4807	24	ID4807-02-R05	13.0	5.0	2.6	ID4807-02-R05	1.0028432843466997	2.466267101295246	1.7132642172410657	2.843378748760012	ko
ID4807-14-R03-01	ID4807-14-R03	1	mut	ID4807	21	ID4807-14-R03	16.0	4.0	4.0	ID4807-14-R03	7.788732057686013	2.0535198894246087	1.6042365407517425	2.5429928925185488	kd
ID4807-14-R03-02	ID4807-14-R03	2	mut	ID4807	21	ID4807-14-R03	15.0	6.0	2.5	ID4807-14-R03	7.788732057686013	2.0535198894246087	1.6042365407517425	2.5429928925185488	kd
ID4807-14-R03-03	ID4807-14-R03	3	mut	ID4807	22	ID4807-14-R03	13.0	5.0	2.6	ID4807-14-R03	7.788732057686013	2.0535198894246087	1.6042365407517425	2.5429928925185488	kd
ID4807-14-R03-04	ID4807-14-R03	4	mut	ID4807	22	ID4807-14-R03	14.0	5.0	2.8	ID4807-14-R03	7.788732057686013	2.0535198894246087	1.6042365407517425	2.5429928925185488	kd
ID4807-14-R03-05	ID4807-14-R03	5	mut	ID4807	22	ID4807-14-R03	17.0	7.0	2.43	ID4807-14-R03	7.788732057686013	2.0535198894246087	1.6042365407517425	2.5429928925185488	kd
ID4807-14-R03-06	ID4807-14-R03	6	mut	ID4807	22	ID4807-14-R03	14.0	5.0	2.8	ID4807-14-R03	7.788732057686013	2.0535198894246087	1.6042365407517425	2.5429928925185488	kd
ID4807-14-R03-07	ID4807-14-R03	7	mut	ID4807	21	ID4807-14-R03	16.0	6.0	2.67	ID4807-14-R03	7.788732057686013	2.0535198894246087	1.6042365407517425	2.5429928925185488	kd
ID4807-14-R03-08	ID4807-14-R03	8	mut	ID4807	21	ID4807-14-R03	15.0	7.0	2.14	ID4807-14-R03	7.788732057686013	2.0535198894246087	1.6042365407517425	2.5429928925185488	kd
ID4807-14-R03-09	ID4807-14-R03	9	mut	ID4807	21	ID4807-14-R03	15.0	5.0	3.0	ID4807-14-R03	7.788732057686013	2.0535198894246087	1.6042365407517425	2.5429928925185488	kd
ID4807-14-R03-10	ID4807-14-R03	10	mut	ID4807	21	ID4807-14-R03	14.0	7.0	2.0	ID4807-14-R03	7.788732057686013	2.0535198894246087	1.6042365407517425	2.5429928925185488	kd
ID4807-14-R03-11	ID4807-14-R03	11	mut	ID4807	21	ID4807-14-R03	15.0	5.0	3.0	ID4807-14-R03	7.788732057686013	2.0535198894246087	1.6042365407517425	2.5429928925185488	kd
ID4807-14-R03-12	ID4807-14-R03	12	mut	ID4807	21	ID4807-14-R03	15.0	6.0	2.5	ID4807-14-R03	7.788732057686013	2.0535198894246087	1.6042365407517425	2.5429928925185488	kd
ID5151-11-R04-01	ID5151-11-R04	1	mut	ID5151	28	ID5151-11-R04	22.0	7.0	3.14	ID5151-11-R04	17.91162764602237	0.7093828538580422	1.8127906539856808	1.3112341526005549	kd
ID5151-11-R04-02	ID5151-11-R04	2	mut	ID5151	26	ID5151-11-R04	22.0	6.0	3.67	ID5151-11-R04	17.91162764602237	0.7093828538580422	1.8127906539856808	1.3112341526005549	kd
ID5151-11-R04-03	ID5151-11-R04	3	mut	ID5151	24	ID5151-11-R04	17.0	5.0	3.4	ID5151-11-R04	17.91162764602237	0.7093828538580422	1.8127906539856808	1.3112341526005549	kd
ID5151-11-R04-04	ID5151-11-R04	4	mut	ID5151	29	ID5151-11-R04	20.0	5.0	4.0	ID5151-11-R04	17.91162764602237	0.7093828538580422	1.8127906539856808	1.3112341526005549	kd
ID5151-11-R04-05	ID5151-11-R04	5	mut	ID5151	29	ID5151-11-R04	20.0	6.0	3.33	ID5151-11-R04	17.91162764602237	0.7093828538580422	1.8127906539856808	1.3112341526005549	kd
ID5151-11-R04-06	ID5151-11-R04	6	mut	ID5151	29	ID5151-11-R04	21.0	7.0	3.0	ID5151-11-R04	17.91162764602237	0.7093828538580422	1.8127906539856808	1.3112341526005549	kd
ID5151-11-R04-07	ID5151-11-R04	7	mut	ID5151	25	ID5151-11-R04	17.0	5.0	3.4	ID5151-11-R04	17.91162764602237	0.7093828538580422	1.8127906539856808	1.3112341526005549	kd
ID5151-11-R04-08	ID5151-11-R04	8	mut	ID5151	25	ID5151-11-R04	21.0	6.0	3.5	ID5151-11-R04	17.91162764602237	0.7093828538580422	1.8127906539856808	1.3112341526005549	kd
ID5151-11-R04-09	ID5151-11-R04	9	mut	ID5151	26	ID5151-11-R04	18.0	5.0	3.6	ID5151-11-R04	17.91162764602237	0.7093828538580422	1.8127906539856808	1.3112341526005549	kd
ID5151-11-R04-10	ID5151-11-R04	10	mut	ID5151	26	ID5151-11-R04	22.0	6.0	3.67	ID5151-11-R04	17.91162764602237	0.7093828538580422	1.8127906539856808	1.3112341526005549	kd
ID5151-11-R04-11	ID5151-11-R04	11	mut	ID5151	26	ID5151-11-R04	18.0	6.0	3.0	ID5151-11-R04	17.91162764602237	0.7093828538580422	1.8127906539856808	1.3112341526005549	kd
ID5151-11-R04-12	ID5151-11-R04	12	mut	ID5151	26	ID5151-11-R04	20.0	6.0	3.33	ID5151-11-R04	17.91162764602237	0.7093828538580422	1.8127906539856808	1.3112341526005549	kd
ID5741-02-R03-01	ID5741-02-R03	1	mut	ID5741	36	ID5741-02-R03	40.0	17.0	2.35	ID5741-02-R03	58.8446400609004	0.21239777370657528	1.9363462666771751	0.2855785617747528	kd
ID5741-02-R03-02	ID5741-02-R03	2	mut	ID5741	35	ID5741-02-R03	38.0	14.0	2.71	ID5741-02-R03	58.8446400609004	0.21239777370657528	1.9363462666771751	0.2855785617747528	kd
ID5741-02-R03-03	ID5741-02-R03	3	mut	ID5741	39	ID5741-02-R03	44.0	17.0	2.59	ID5741-02-R03	58.8446400609004	0.21239777370657528	1.9363462666771751	0.2855785617747528	kd
ID5741-02-R03-04	ID5741-02-R03	4	mut	ID5741	40	ID5741-02-R03	41.0	17.0	2.41	ID5741-02-R03	58.8446400609004	0.21239777370657528	1.9363462666771751	0.2855785617747528	kd
ID5741-02-R03-05	ID5741-02-R03	5	mut	ID5741	40	ID5741-02-R03	40.0	15.0	2.67	ID5741-02-R03	58.8446400609004	0.21239777370657528	1.9363462666771751	0.2855785617747528	kd
ID5741-02-R03-06	ID5741-02-R03	6	mut	ID5741	39	ID5741-02-R03	36.0	17.0	2.12	ID5741-02-R03	58.8446400609004	0.21239777370657528	1.9363462666771751	0.2855785617747528	kd
ID5741-02-R03-07	ID5741-02-R03	7	mut	ID5741	39	ID5741-02-R03	39.0	14.0	2.79	ID5741-02-R03	58.8446400609004	0.21239777370657528	1.9363462666771751	0.2855785617747528	kd
ID5741-02-R03-08	ID5741-02-R03	8	mut	ID5741	35	ID5741-02-R03	35.0	15.0	2.33	ID5741-02-R03	58.8446400609004	0.21239777370657528	1.9363462666771751	0.2855785617747528	kd
ID5741-02-R03-09	ID5741-02-R03	9	mut	ID5741	36	ID5741-02-R03	35.0	17.0	2.06	ID5741-02-R03	58.8446400609004	0.21239777370657528	1.9363462666771751	0.2855785617747528	kd
ID5741-02-R03-10	ID5741-02-R03	10	mut	ID5741	35	ID5741-02-R03	39.0	15.0	2.6	ID5741-02-R03	58.8446400609004	0.21239777370657528	1.9363462666771751	0.2855785617747528	kd
ID5741-02-R03-11	ID5741-02-R03	11	mut	ID5741	35	ID5741-02-R03	37.0	15.0	2.47	ID5741-02-R03	58.8446400609004	0.21239777370657528	1.9363462666771751	0.2855785617747528	kd
ID5741-02-R03-12	ID5741-02-R03	12	mut	ID5741	35	ID5741-02-R03	35.0	14.0	2.5	ID5741-02-R03	58.8446400609004	0.21239777370657528	1.9363462666771751	0.2855785617747528	kd
ID5741-04-R01-01	ID5741-04-R01	1	mut	ID5741	40	ID5741-04-R01	44.0	17.0	2.59	ID5741-04-R01	54.360406422299725	0.1231478174474691	2.110339786236392	0.4583681131363058	kd
ID5741-04-R01-02	ID5741-04-R01	2	mut	ID5741	36	ID5741-04-R01	43.0	17.0	2.53	ID5741-04-R01	54.360406422299725	0.1231478174474691	2.110339786236392	0.4583681131363058	kd
ID5741-04-R01-03	ID5741-04-R01	3	mut	ID5741	40	ID5741-04-R01	43.0	17.0	2.53	ID5741-04-R01	54.360406422299725	0.1231478174474691	2.110339786236392	0.4583681131363058	kd
ID5741-04-R01-05	ID5741-04-R01	5	mut	ID5741	39	ID5741-04-R01	41.0	16.0	2.56	ID5741-04-R01	54.360406422299725	0.1231478174474691	2.110339786236392	0.4583681131363058	kd
ID5741-04-R01-06	ID5741-04-R01	6	mut	ID5741	36	ID5741-04-R01	38.0	17.0	2.24	ID5741-04-R01	54.360406422299725	0.1231478174474691	2.110339786236392	0.4583681131363058	kd
ID5741-04-R01-07	ID5741-04-R01	7	mut	ID5741	35	ID5741-04-R01	40.0	18.0	2.22	ID5741-04-R01	54.360406422299725	0.1231478174474691	2.110339786236392	0.4583681131363058	kd
ID5741-04-R01-08	ID5741-04-R01	8	mut	ID5741	35	ID5741-04-R01	37.0	17.0	2.18	ID5741-04-R01	54.360406422299725	0.1231478174474691	2.110339786236392	0.4583681131363058	kd
ID5741-04-R01-09	ID5741-04-R01	9	mut	ID5741	38	ID5741-04-R01	44.0	14.0	3.14	ID5741-04-R01	54.360406422299725	0.1231478174474691	2.110339786236392	0.4583681131363058	kd
ID5741-04-R01-10	ID5741-04-R01	10	mut	ID5741	40	ID5741-04-R01	43.0	19.0	2.26	ID5741-04-R01	54.360406422299725	0.1231478174474691	2.110339786236392	0.4583681131363058	kd
ID5741-04-R01-11	ID5741-04-R01	11	mut	ID5741	35	ID5741-04-R01	40.0	18.0	2.22	ID5741-04-R01	54.360406422299725	0.1231478174474691	2.110339786236392	0.4583681131363058	kd
ID5741-04-R01-12	ID5741-04-R01	12	mut	ID5741	35	ID5741-04-R01	34.0	16.0	2.12	ID5741-04-R01	54.360406422299725	0.1231478174474691	2.110339786236392	0.4583681131363058	kd
ID6086-01-R04-01	ID6086-01-R04	1	mut	ID6086	28	ID6086-01-R04	20.0	9.0	2.22	ID6086-01-R04	58.97052125841743	2.6663727976610603	2.6831840090358097	2.50193321799814	kd
ID6086-01-R04-02	ID6086-01-R04	2	mut	ID6086	28	ID6086-01-R04	19.0	9.0	2.11	ID6086-01-R04	58.97052125841743	2.6663727976610603	2.6831840090358097	2.50193321799814	kd
ID6086-01-R04-03	ID6086-01-R04	3	mut	ID6086	28	ID6086-01-R04	18.0	8.0	2.25	ID6086-01-R04	58.97052125841743	2.6663727976610603	2.6831840090358097	2.50193321799814	kd
ID6086-01-R04-04	ID6086-01-R04	4	mut	ID6086	31	ID6086-01-R04	20.0	9.0	2.22	ID6086-01-R04	58.97052125841743	2.6663727976610603	2.6831840090358097	2.50193321799814	kd
ID6086-01-R04-05	ID6086-01-R04	5	mut	ID6086	31	ID6086-01-R04	18.0	9.0	2.0	ID6086-01-R04	58.97052125841743	2.6663727976610603	2.6831840090358097	2.50193321799814	kd
ID6086-01-R04-07	ID6086-01-R04	7	mut	ID6086	27	ID6086-01-R04	16.0	8.0	2.0	ID6086-01-R04	58.97052125841743	2.6663727976610603	2.6831840090358097	2.50193321799814	kd
ID6086-01-R04-08	ID6086-01-R04	8	mut	ID6086	27	ID6086-01-R04	17.0	8.0	2.12	ID6086-01-R04	58.97052125841743	2.6663727976610603	2.6831840090358097	2.50193321799814	kd
ID6086-01-R04-09	ID6086-01-R04	9	mut	ID6086	27	ID6086-01-R04	19.0	8.0	2.38	ID6086-01-R04	58.97052125841743	2.6663727976610603	2.6831840090358097	2.50193321799814	kd
ID6086-01-R04-10	ID6086-01-R04	10	mut	ID6086	31	ID6086-01-R04	24.0	7.0	3.43	ID6086-01-R04	58.97052125841743	2.6663727976610603	2.6831840090358097	2.50193321799814	kd
ID6086-01-R04-11	ID6086-01-R04	11	mut	ID6086	28	ID6086-01-R04	19.0	8.0	2.38	ID6086-01-R04	58.97052125841743	2.6663727976610603	2.6831840090358097	2.50193321799814	kd
ID6086-01-R04-12	ID6086-01-R04	12	mut	ID6086	27	ID6086-01-R04	18.0	8.0	2.25	ID6086-01-R04	58.97052125841743	2.6663727976610603	2.6831840090358097	2.50193321799814	kd
ID6086-07-R03-01	ID6086-07-R03	1	mut	ID6086	35	ID6086-07-R03	27.0	12.0	2.25	ID6086-07-R03	121.20050155019614	1.4647149195672466	2.7910748030008463	1.5606141835873466	kd
ID6086-07-R03-02	ID6086-07-R03	2	mut	ID6086	35	ID6086-07-R03	28.0	11.0	2.55	ID6086-07-R03	121.20050155019614	1.4647149195672466	2.7910748030008463	1.5606141835873466	kd
ID6086-07-R03-03	ID6086-07-R03	3	mut	ID6086	35	ID6086-07-R03	25.0	11.0	2.27	ID6086-07-R03	121.20050155019614	1.4647149195672466	2.7910748030008463	1.5606141835873466	kd
ID6086-07-R03-04	ID6086-07-R03	4	mut	ID6086	32	ID6086-07-R03	25.0	10.0	2.5	ID6086-07-R03	121.20050155019614	1.4647149195672466	2.7910748030008463	1.5606141835873466	kd
ID6086-07-R03-05	ID6086-07-R03	5	mut	ID6086	32	ID6086-07-R03	26.0	11.0	2.36	ID6086-07-R03	121.20050155019614	1.4647149195672466	2.7910748030008463	1.5606141835873466	kd
ID6086-07-R03-06	ID6086-07-R03	6	mut	ID6086	32	ID6086-07-R03	25.0	12.0	2.08	ID6086-07-R03	121.20050155019614	1.4647149195672466	2.7910748030008463	1.5606141835873466	kd
ID6086-07-R03-07	ID6086-07-R03	7	mut	ID6086	35	ID6086-07-R03	30.0	12.0	2.5	ID6086-07-R03	121.20050155019614	1.4647149195672466	2.7910748030008463	1.5606141835873466	kd
ID6086-07-R03-09	ID6086-07-R03	9	mut	ID6086	35	ID6086-07-R03	26.0	12.0	2.17	ID6086-07-R03	121.20050155019614	1.4647149195672466	2.7910748030008463	1.5606141835873466	kd
ID6086-07-R03-10	ID6086-07-R03	10	mut	ID6086	32	ID6086-07-R03	25.0	10.0	2.5	ID6086-07-R03	121.20050155019614	1.4647149195672466	2.7910748030008463	1.5606141835873466	kd
ID6086-07-R03-11	ID6086-07-R03	11	mut	ID6086	35	ID6086-07-R03	26.0	13.0	2.0	ID6086-07-R03	121.20050155019614	1.4647149195672466	2.7910748030008463	1.5606141835873466	kd
ID6086-07-R03-12	ID6086-07-R03	12	mut	ID6086	35	ID6086-07-R03	24.0	12.0	2.0	ID6086-07-R03	121.20050155019614	1.4647149195672466	2.7910748030008463	1.5606141835873466	kd
ID6132-01-R01-01	ID6132-01-R01	1	mut	ID6132	40	ID6132-01-R01	48.0	19.0	2.53	ID6132-01-R01	61.18762819247636	0.2598896495845256	1.0976967859994684	0.6339988653501828	kd
ID6132-01-R01-02	ID6132-01-R01	2	mut	ID6132	40	ID6132-01-R01	46.0	18.0	2.56	ID6132-01-R01	61.18762819247636	0.2598896495845256	1.0976967859994684	0.6339988653501828	kd
ID6132-01-R01-03	ID6132-01-R01	3	mut	ID6132	40	ID6132-01-R01	44.0	20.0	2.2	ID6132-01-R01	61.18762819247636	0.2598896495845256	1.0976967859994684	0.6339988653501828	kd
ID6132-01-R01-04	ID6132-01-R01	4	mut	ID6132	41	ID6132-01-R01	37.0	16.0	2.31	ID6132-01-R01	61.18762819247636	0.2598896495845256	1.0976967859994684	0.6339988653501828	kd
ID6132-01-R01-05	ID6132-01-R01	5	mut	ID6132	39	ID6132-01-R01	44.0	23.0	1.91	ID6132-01-R01	61.18762819247636	0.2598896495845256	1.0976967859994684	0.6339988653501828	kd
ID6132-01-R01-06	ID6132-01-R01	6	mut	ID6132	40	ID6132-01-R01	44.0	22.0	2.0	ID6132-01-R01	61.18762819247636	0.2598896495845256	1.0976967859994684	0.6339988653501828	kd
ID6132-01-R01-07	ID6132-01-R01	7	mut	ID6132	42	ID6132-01-R01	47.0	25.0	1.88	ID6132-01-R01	61.18762819247636	0.2598896495845256	1.0976967859994684	0.6339988653501828	kd
ID6132-01-R01-08	ID6132-01-R01	8	mut	ID6132	42	ID6132-01-R01	43.0	21.0	2.05	ID6132-01-R01	61.18762819247636	0.2598896495845256	1.0976967859994684	0.6339988653501828	kd
ID6132-01-R01-09	ID6132-01-R01	9	mut	ID6132	44	ID6132-01-R01	47.0	23.0	2.04	ID6132-01-R01	61.18762819247636	0.2598896495845256	1.0976967859994684	0.6339988653501828	kd
ID6132-01-R01-10	ID6132-01-R01	10	mut	ID6132	41	ID6132-01-R01	48.0	24.0	2.0	ID6132-01-R01	61.18762819247636	0.2598896495845256	1.0976967859994684	0.6339988653501828	kd
ID6132-01-R01-12	ID6132-01-R01	12	mut	ID6132	41	ID6132-01-R01	44.0	21.0	2.1	ID6132-01-R01	61.18762819247636	0.2598896495845256	1.0976967859994684	0.6339988653501828	kd
ID6132-05-R01-01	ID6132-05-R01	1	mut	ID6132	41	ID6132-05-R01	42.0	19.0	2.21	ID6132-05-R01	67.30533018940001	0.24606720167839585	1.150561967232796	0.6899916671800411	kd
ID6132-05-R01-02	ID6132-05-R01	2	mut	ID6132	41	ID6132-05-R01	42.0	22.0	1.91	ID6132-05-R01	67.30533018940001	0.24606720167839585	1.150561967232796	0.6899916671800411	kd
ID6132-05-R01-03	ID6132-05-R01	3	mut	ID6132	41	ID6132-05-R01	47.0	20.0	2.35	ID6132-05-R01	67.30533018940001	0.24606720167839585	1.150561967232796	0.6899916671800411	kd
ID6132-05-R01-04	ID6132-05-R01	4	mut	ID6132	40	ID6132-05-R01	43.0	21.0	2.05	ID6132-05-R01	67.30533018940001	0.24606720167839585	1.150561967232796	0.6899916671800411	kd
ID6132-05-R01-05	ID6132-05-R01	5	mut	ID6132	40	ID6132-05-R01	39.0	24.0	1.62	ID6132-05-R01	67.30533018940001	0.24606720167839585	1.150561967232796	0.6899916671800411	kd
ID6132-05-R01-06	ID6132-05-R01	6	mut	ID6132	40	ID6132-05-R01	43.0	22.0	1.95	ID6132-05-R01	67.30533018940001	0.24606720167839585	1.150561967232796	0.6899916671800411	kd
ID6132-05-R01-07	ID6132-05-R01	7	mut	ID6132	44	ID6132-05-R01	45.0	21.0	2.14	ID6132-05-R01	67.30533018940001	0.24606720167839585	1.150561967232796	0.6899916671800411	kd
ID6132-05-R01-08	ID6132-05-R01	8	mut	ID6132	42	ID6132-05-R01	42.0	24.0	1.75	ID6132-05-R01	67.30533018940001	0.24606720167839585	1.150561967232796	0.6899916671800411	kd
ID6132-05-R01-09	ID6132-05-R01	9	mut	ID6132	42	ID6132-05-R01	46.0	23.0	2.0	ID6132-05-R01	67.30533018940001	0.24606720167839585	1.150561967232796	0.6899916671800411	kd
ID6132-05-R01-10	ID6132-05-R01	10	mut	ID6132	41	ID6132-05-R01	39.0	21.0	1.86	ID6132-05-R01	67.30533018940001	0.24606720167839585	1.150561967232796	0.6899916671800411	kd
ID6132-05-R01-11	ID6132-05-R01	11	mut	ID6132	41	ID6132-05-R01	38.0	22.0	1.73	ID6132-05-R01	67.30533018940001	0.24606720167839585	1.150561967232796	0.6899916671800411	kd
ID6132-05-R01-12	ID6132-05-R01	12	mut	ID6132	41	ID6132-05-R01	40.0	18.0	2.22	ID6132-05-R01	67.30533018940001	0.24606720167839585	1.150561967232796	0.6899916671800411	kd
ID6133-01-R05-01	ID6133-01-R05	1	mut	ID6133	28	ID6133-01-R05	23.0	10.0	2.3	ID6133-01-R05	68.77170239829921	0.8184169977770422	1.7958260830907908	0.7665697365288513	kd
ID6133-01-R05-02	ID6133-01-R05	2	mut	ID6133	31	ID6133-01-R05	20.0	10.0	2.0	ID6133-01-R05	68.77170239829921	0.8184169977770422	1.7958260830907908	0.7665697365288513	kd
ID6133-01-R05-03	ID6133-01-R05	3	mut	ID6133	29	ID6133-01-R05	23.0	10.0	2.3	ID6133-01-R05	68.77170239829921	0.8184169977770422	1.7958260830907908	0.7665697365288513	kd
ID6133-01-R05-04	ID6133-01-R05	4	mut	ID6133	28	ID6133-01-R05	20.0	9.0	2.22	ID6133-01-R05	68.77170239829921	0.8184169977770422	1.7958260830907908	0.7665697365288513	kd
ID6133-01-R05-05	ID6133-01-R05	5	mut	ID6133	28	ID6133-01-R05	23.0	10.0	2.3	ID6133-01-R05	68.77170239829921	0.8184169977770422	1.7958260830907908	0.7665697365288513	kd
ID6133-01-R05-06	ID6133-01-R05	6	mut	ID6133	29	ID6133-01-R05	21.0	9.0	2.33	ID6133-01-R05	68.77170239829921	0.8184169977770422	1.7958260830907908	0.7665697365288513	kd
ID6133-01-R05-07	ID6133-01-R05	7	mut	ID6133	31	ID6133-01-R05	23.0	11.0	2.09	ID6133-01-R05	68.77170239829921	0.8184169977770422	1.7958260830907908	0.7665697365288513	kd
ID6133-01-R05-08	ID6133-01-R05	8	mut	ID6133	28	ID6133-01-R05	24.0	12.0	2.0	ID6133-01-R05	68.77170239829921	0.8184169977770422	1.7958260830907908	0.7665697365288513	kd
ID6133-01-R05-09	ID6133-01-R05	9	mut	ID6133	31	ID6133-01-R05	23.0	11.0	2.09	ID6133-01-R05	68.77170239829921	0.8184169977770422	1.7958260830907908	0.7665697365288513	kd
ID6133-01-R05-10	ID6133-01-R05	10	mut	ID6133	29	ID6133-01-R05	23.0	9.0	2.56	ID6133-01-R05	68.77170239829921	0.8184169977770422	1.7958260830907908	0.7665697365288513	kd
ID6133-01-R05-11	ID6133-01-R05	11	mut	ID6133	29	ID6133-01-R05	23.0	7.0	3.29	ID6133-01-R05	68.77170239829921	0.8184169977770422	1.7958260830907908	0.7665697365288513	kd
ID6133-01-R05-12	ID6133-01-R05	12	mut	ID6133	28	ID6133-01-R05	24.0	8.0	3.0	ID6133-01-R05	68.77170239829921	0.8184169977770422	1.7958260830907908	0.7665697365288513	kd
ID6133-07-R03-01	ID6133-07-R03	1	mut	ID6133	32	ID6133-07-R03	30.0	12.0	2.5	ID6133-07-R03	27.39961426768815	0.8655325741156314	1.6912917744742069	2.03375576769176	kd
ID6133-07-R03-02	ID6133-07-R03	2	mut	ID6133	33	ID6133-07-R03	31.0	14.0	2.21	ID6133-07-R03	27.39961426768815	0.8655325741156314	1.6912917744742069	2.03375576769176	kd
ID6133-07-R03-03	ID6133-07-R03	3	mut	ID6133	32	ID6133-07-R03	30.0	13.0	2.31	ID6133-07-R03	27.39961426768815	0.8655325741156314	1.6912917744742069	2.03375576769176	kd
ID6133-07-R03-04	ID6133-07-R03	4	mut	ID6133	32	ID6133-07-R03	27.0	12.0	2.25	ID6133-07-R03	27.39961426768815	0.8655325741156314	1.6912917744742069	2.03375576769176	kd
ID6133-07-R03-05	ID6133-07-R03	5	mut	ID6133	29	ID6133-07-R03	27.0	12.0	2.25	ID6133-07-R03	27.39961426768815	0.8655325741156314	1.6912917744742069	2.03375576769176	kd
ID6133-07-R03-06	ID6133-07-R03	6	mut	ID6133	29	ID6133-07-R03	24.0	12.0	2.0	ID6133-07-R03	27.39961426768815	0.8655325741156314	1.6912917744742069	2.03375576769176	kd
ID6133-07-R03-07	ID6133-07-R03	7	mut	ID6133	32	ID6133-07-R03	30.0	14.0	2.14	ID6133-07-R03	27.39961426768815	0.8655325741156314	1.6912917744742069	2.03375576769176	kd
ID6133-07-R03-08	ID6133-07-R03	8	mut	ID6133	32	ID6133-07-R03	30.0	16.0	1.88	ID6133-07-R03	27.39961426768815	0.8655325741156314	1.6912917744742069	2.03375576769176	kd
ID6133-07-R03-09	ID6133-07-R03	9	mut	ID6133	32	ID6133-07-R03	31.0	13.0	2.38	ID6133-07-R03	27.39961426768815	0.8655325741156314	1.6912917744742069	2.03375576769176	kd
ID6133-07-R03-10	ID6133-07-R03	10	mut	ID6133	32	ID6133-07-R03	24.0	14.0	1.71	ID6133-07-R03	27.39961426768815	0.8655325741156314	1.6912917744742069	2.03375576769176	kd
ID6133-07-R03-11	ID6133-07-R03	11	mut	ID6133	35	ID6133-07-R03	23.0	13.0	1.77	ID6133-07-R03	27.39961426768815	0.8655325741156314	1.6912917744742069	2.03375576769176	kd
ID6133-07-R03-12	ID6133-07-R03	12	mut	ID6133	31	ID6133-07-R03	27.0	14.0	1.93	ID6133-07-R03	27.39961426768815	0.8655325741156314	1.6912917744742069	2.03375576769176	kd
ID6136-02-R05-01	ID6136-02-R05	1	mut	ID6136	39	ID6136-02-R05	37.0	13.0	2.85	ID6136-02-R05	52.934577275584424	0.7768847493948959	1.6722830958313697	0.6530257576873884	kd
ID6136-02-R05-02	ID6136-02-R05	2	mut	ID6136	36	ID6136-02-R05	36.0	15.0	2.4	ID6136-02-R05	52.934577275584424	0.7768847493948959	1.6722830958313697	0.6530257576873884	kd
ID6136-02-R05-03	ID6136-02-R05	3	mut	ID6136	39	ID6136-02-R05	38.0	12.0	3.17	ID6136-02-R05	52.934577275584424	0.7768847493948959	1.6722830958313697	0.6530257576873884	kd
ID6136-02-R05-04	ID6136-02-R05	4	mut	ID6136	35	ID6136-02-R05	38.0	11.0	3.45	ID6136-02-R05	52.934577275584424	0.7768847493948959	1.6722830958313697	0.6530257576873884	kd
ID6136-02-R05-05	ID6136-02-R05	5	mut	ID6136	31	ID6136-02-R05	35.0	12.0	2.92	ID6136-02-R05	52.934577275584424	0.7768847493948959	1.6722830958313697	0.6530257576873884	kd
ID6136-02-R05-06	ID6136-02-R05	6	mut	ID6136	31	ID6136-02-R05	38.0	11.0	3.45	ID6136-02-R05	52.934577275584424	0.7768847493948959	1.6722830958313697	0.6530257576873884	kd
ID6136-02-R05-07	ID6136-02-R05	7	mut	ID6136	39	ID6136-02-R05	34.0	14.0	2.43	ID6136-02-R05	52.934577275584424	0.7768847493948959	1.6722830958313697	0.6530257576873884	kd
ID6136-02-R05-08	ID6136-02-R05	8	mut	ID6136	35	ID6136-02-R05	36.0	14.0	2.57	ID6136-02-R05	52.934577275584424	0.7768847493948959	1.6722830958313697	0.6530257576873884	kd
ID6136-02-R05-09	ID6136-02-R05	9	mut	ID6136	35	ID6136-02-R05	35.0	13.0	2.69	ID6136-02-R05	52.934577275584424	0.7768847493948959	1.6722830958313697	0.6530257576873884	kd
ID6136-02-R05-10	ID6136-02-R05	10	mut	ID6136	31	ID6136-02-R05	37.0	14.0	2.64	ID6136-02-R05	52.934577275584424	0.7768847493948959	1.6722830958313697	0.6530257576873884	kd
ID6136-02-R05-11	ID6136-02-R05	11	mut	ID6136	31	ID6136-02-R05	34.0	13.0	2.62	ID6136-02-R05	52.934577275584424	0.7768847493948959	1.6722830958313697	0.6530257576873884	kd
ID6136-02-R05-12	ID6136-02-R05	12	mut	ID6136	31	ID6136-02-R05	33.0	11.0	3.0	ID6136-02-R05	52.934577275584424	0.7768847493948959	1.6722830958313697	0.6530257576873884	kd
ID6136-15-R04-01	ID6136-15-R04	1	mut	ID6136	31	ID6136-15-R04	31.0	12.0	2.58	ID6136-15-R04	31.280229651311497	0.5815192938626054	2.107747786651613	0.9525434061668676	kd
ID6136-15-R04-02	ID6136-15-R04	2	mut	ID6136	31	ID6136-15-R04	29.0	9.0	3.22	ID6136-15-R04	31.280229651311497	0.5815192938626054	2.107747786651613	0.9525434061668676	kd
ID6136-15-R04-03	ID6136-15-R04	3	mut	ID6136	31	ID6136-15-R04	36.0	12.0	3.0	ID6136-15-R04	31.280229651311497	0.5815192938626054	2.107747786651613	0.9525434061668676	kd
ID6136-15-R04-04	ID6136-15-R04	4	mut	ID6136	31	ID6136-15-R04	30.0	11.0	2.73	ID6136-15-R04	31.280229651311497	0.5815192938626054	2.107747786651613	0.9525434061668676	kd
ID6136-15-R04-05	ID6136-15-R04	5	mut	ID6136	31	ID6136-15-R04	31.0	11.0	2.82	ID6136-15-R04	31.280229651311497	0.5815192938626054	2.107747786651613	0.9525434061668676	kd
ID6136-15-R04-06	ID6136-15-R04	6	mut	ID6136	31	ID6136-15-R04	35.0	11.0	3.18	ID6136-15-R04	31.280229651311497	0.5815192938626054	2.107747786651613	0.9525434061668676	kd
ID6136-15-R04-07	ID6136-15-R04	7	mut	ID6136	31	ID6136-15-R04	30.0	10.0	3.0	ID6136-15-R04	31.280229651311497	0.5815192938626054	2.107747786651613	0.9525434061668676	kd
ID6136-15-R04-08	ID6136-15-R04	8	mut	ID6136	31	ID6136-15-R04	30.0	10.0	3.0	ID6136-15-R04	31.280229651311497	0.5815192938626054	2.107747786651613	0.9525434061668676	kd
ID6136-15-R04-09	ID6136-15-R04	9	mut	ID6136	31	ID6136-15-R04	29.0	11.0	2.64	ID6136-15-R04	31.280229651311497	0.5815192938626054	2.107747786651613	0.9525434061668676	kd
ID6136-15-R04-10	ID6136-15-R04	10	mut	ID6136	32	ID6136-15-R04	29.0	11.0	2.64	ID6136-15-R04	31.280229651311497	0.5815192938626054	2.107747786651613	0.9525434061668676	kd
ID6136-15-R04-11	ID6136-15-R04	11	mut	ID6136	31	ID6136-15-R04	29.0	12.0	2.42	ID6136-15-R04	31.280229651311497	0.5815192938626054	2.107747786651613	0.9525434061668676	kd
ID6136-15-R04-12	ID6136-15-R04	12	mut	ID6136	32	ID6136-15-R04	34.0	12.0	2.83	ID6136-15-R04	31.280229651311497	0.5815192938626054	2.107747786651613	0.9525434061668676	kd
ID6138-07-R03-01	ID6138-07-R03	1	mut	ID6138	33	ID6138-07-R03	28.0	13.0	2.15	ID6138-07-R03	30.61904728963566	0.28517341782539857	1.2562183697889442	0.907725858352298	kd
ID6138-07-R03-02	ID6138-07-R03	2	mut	ID6138	33	ID6138-07-R03	30.0	13.0	2.31	ID6138-07-R03	30.61904728963566	0.28517341782539857	1.2562183697889442	0.907725858352298	kd
ID6138-07-R03-03	ID6138-07-R03	3	mut	ID6138	33	ID6138-07-R03	28.0	12.0	2.33	ID6138-07-R03	30.61904728963566	0.28517341782539857	1.2562183697889442	0.907725858352298	kd
ID6138-07-R03-04	ID6138-07-R03	4	mut	ID6138	33	ID6138-07-R03	29.0	12.0	2.42	ID6138-07-R03	30.61904728963566	0.28517341782539857	1.2562183697889442	0.907725858352298	kd
ID6138-07-R03-05	ID6138-07-R03	5	mut	ID6138	32	ID6138-07-R03	28.0	11.0	2.55	ID6138-07-R03	30.61904728963566	0.28517341782539857	1.2562183697889442	0.907725858352298	kd
ID6138-07-R03-06	ID6138-07-R03	6	mut	ID6138	32	ID6138-07-R03	28.0	13.0	2.15	ID6138-07-R03	30.61904728963566	0.28517341782539857	1.2562183697889442	0.907725858352298	kd
ID6138-07-R03-07	ID6138-07-R03	7	mut	ID6138	33	ID6138-07-R03	27.0	12.0	2.25	ID6138-07-R03	30.61904728963566	0.28517341782539857	1.2562183697889442	0.907725858352298	kd
ID6138-07-R03-08	ID6138-07-R03	8	mut	ID6138	33	ID6138-07-R03	30.0	13.0	2.31	ID6138-07-R03	30.61904728963566	0.28517341782539857	1.2562183697889442	0.907725858352298	kd
ID6138-07-R03-09	ID6138-07-R03	9	mut	ID6138	33	ID6138-07-R03	30.0	12.0	2.5	ID6138-07-R03	30.61904728963566	0.28517341782539857	1.2562183697889442	0.907725858352298	kd
ID6138-07-R03-10	ID6138-07-R03	10	mut	ID6138	35	ID6138-07-R03	28.0	12.0	2.33	ID6138-07-R03	30.61904728963566	0.28517341782539857	1.2562183697889442	0.907725858352298	kd
ID6138-07-R03-12	ID6138-07-R03	12	mut	ID6138	35	ID6138-07-R03	30.0	12.0	2.5	ID6138-07-R03	30.61904728963566	0.28517341782539857	1.2562183697889442	0.907725858352298	kd
ID6138-09-R04-01	ID6138-09-R04	1	mut	ID6138	31	ID6138-09-R04	26.0	12.0	2.17	ID6138-09-R04	13.941812535235885	0.2812891990352981	1.5259402238299524	1.7782462549423919	kd
ID6138-09-R04-02	ID6138-09-R04	2	mut	ID6138	31	ID6138-09-R04	24.0	11.0	2.18	ID6138-09-R04	13.941812535235885	0.2812891990352981	1.5259402238299524	1.7782462549423919	kd
ID6138-09-R04-03	ID6138-09-R04	3	mut	ID6138	31	ID6138-09-R04	25.0	11.0	2.27	ID6138-09-R04	13.941812535235885	0.2812891990352981	1.5259402238299524	1.7782462549423919	kd
ID6138-09-R04-04	ID6138-09-R04	4	mut	ID6138	31	ID6138-09-R04	27.0	10.0	2.7	ID6138-09-R04	13.941812535235885	0.2812891990352981	1.5259402238299524	1.7782462549423919	kd
ID6138-09-R04-05	ID6138-09-R04	5	mut	ID6138	31	ID6138-09-R04	25.0	13.0	1.92	ID6138-09-R04	13.941812535235885	0.2812891990352981	1.5259402238299524	1.7782462549423919	kd
ID6138-09-R04-06	ID6138-09-R04	6	mut	ID6138	33	ID6138-09-R04	25.0	12.0	2.08	ID6138-09-R04	13.941812535235885	0.2812891990352981	1.5259402238299524	1.7782462549423919	kd
ID6138-09-R04-07	ID6138-09-R04	7	mut	ID6138	31	ID6138-09-R04	28.0	12.0	2.33	ID6138-09-R04	13.941812535235885	0.2812891990352981	1.5259402238299524	1.7782462549423919	kd
ID6138-09-R04-09	ID6138-09-R04	9	mut	ID6138	31	ID6138-09-R04	27.0	10.0	2.7	ID6138-09-R04	13.941812535235885	0.2812891990352981	1.5259402238299524	1.7782462549423919	kd
ID6138-09-R04-10	ID6138-09-R04	10	mut	ID6138	29	ID6138-09-R04	26.0	11.0	2.36	ID6138-09-R04	13.941812535235885	0.2812891990352981	1.5259402238299524	1.7782462549423919	kd
ID6138-09-R04-11	ID6138-09-R04	11	mut	ID6138	29	ID6138-09-R04	24.0	10.0	2.4	ID6138-09-R04	13.941812535235885	0.2812891990352981	1.5259402238299524	1.7782462549423919	kd
ID6138-09-R04-12	ID6138-09-R04	12	mut	ID6138	29	ID6138-09-R04	22.0	11.0	2.0	ID6138-09-R04	13.941812535235885	0.2812891990352981	1.5259402238299524	1.7782462549423919	kd
ID6413-10-R05-01	ID6413-10-R05	1	mut	ID6413	22	ID6413-10-R05	12.0	3.0	4.0	ID6413-10-R05	2.617836919658964	1.254736450921033	2.076163707969481	2.1272030917231306	ko
ID6413-10-R05-02	ID6413-10-R05	2	mut	ID6413	22	ID6413-10-R05	13.0	4.0	3.25	ID6413-10-R05	2.617836919658964	1.254736450921033	2.076163707969481	2.1272030917231306	ko
ID6413-10-R05-03	ID6413-10-R05	3	mut	ID6413	22	ID6413-10-R05	11.0	3.0	3.67	ID6413-10-R05	2.617836919658964	1.254736450921033	2.076163707969481	2.1272030917231306	ko
ID6413-10-R05-04	ID6413-10-R05	4	mut	ID6413	20	ID6413-10-R05	12.0	4.0	3.0	ID6413-10-R05	2.617836919658964	1.254736450921033	2.076163707969481	2.1272030917231306	ko
ID6413-10-R05-05	ID6413-10-R05	5	mut	ID6413	20	ID6413-10-R05	13.0	5.0	2.6	ID6413-10-R05	2.617836919658964	1.254736450921033	2.076163707969481	2.1272030917231306	ko
ID6413-10-R05-06	ID6413-10-R05	6	mut	ID6413	20	ID6413-10-R05	12.0	3.0	4.0	ID6413-10-R05	2.617836919658964	1.254736450921033	2.076163707969481	2.1272030917231306	ko
ID6413-10-R05-07	ID6413-10-R05	7	mut	ID6413	22	ID6413-10-R05	12.0	4.0	3.0	ID6413-10-R05	2.617836919658964	1.254736450921033	2.076163707969481	2.1272030917231306	ko
ID6413-10-R05-08	ID6413-10-R05	8	mut	ID6413	22	ID6413-10-R05	13.0	3.0	4.33	ID6413-10-R05	2.617836919658964	1.254736450921033	2.076163707969481	2.1272030917231306	ko
ID6413-10-R05-09	ID6413-10-R05	9	mut	ID6413	22	ID6413-10-R05	12.0	3.0	4.0	ID6413-10-R05	2.617836919658964	1.254736450921033	2.076163707969481	2.1272030917231306	ko
ID6413-10-R05-10	ID6413-10-R05	10	mut	ID6413	21	ID6413-10-R05	13.0	4.0	3.25	ID6413-10-R05	2.617836919658964	1.254736450921033	2.076163707969481	2.1272030917231306	ko
ID6413-10-R05-11	ID6413-10-R05	11	mut	ID6413	23	ID6413-10-R05	15.0	4.0	3.75	ID6413-10-R05	2.617836919658964	1.254736450921033	2.076163707969481	2.1272030917231306	ko
ID6413-10-R05-12	ID6413-10-R05	12	mut	ID6413	26	ID6413-10-R05	13.0	4.0	3.25	ID6413-10-R05	2.617836919658964	1.254736450921033	2.076163707969481	2.1272030917231306	ko
ID6413-12-R05-02	ID6413-12-R05	2	mut	ID6413	22	ID6413-12-R05	12.0	4.0	3.0	ID6413-12-R05	3.4264202315265595	1.6760110426271144	2.0593898099383456	2.1385617060405053	ko
ID6413-12-R05-03	ID6413-12-R05	3	mut	ID6413	22	ID6413-12-R05	11.0	3.0	3.67	ID6413-12-R05	3.4264202315265595	1.6760110426271144	2.0593898099383456	2.1385617060405053	ko
ID6413-12-R05-04	ID6413-12-R05	4	mut	ID6413	22	ID6413-12-R05	13.0	3.0	4.33	ID6413-12-R05	3.4264202315265595	1.6760110426271144	2.0593898099383456	2.1385617060405053	ko
ID6413-12-R05-05	ID6413-12-R05	5	mut	ID6413	22	ID6413-12-R05	13.0	3.0	4.33	ID6413-12-R05	3.4264202315265595	1.6760110426271144	2.0593898099383456	2.1385617060405053	ko
ID6413-12-R05-06	ID6413-12-R05	6	mut	ID6413	21	ID6413-12-R05	12.0	3.0	4.0	ID6413-12-R05	3.4264202315265595	1.6760110426271144	2.0593898099383456	2.1385617060405053	ko
ID6413-12-R05-07	ID6413-12-R05	7	mut	ID6413	19	ID6413-12-R05	11.0	3.0	3.67	ID6413-12-R05	3.4264202315265595	1.6760110426271144	2.0593898099383456	2.1385617060405053	ko
ID6413-12-R05-08	ID6413-12-R05	8	mut	ID6413	21	ID6413-12-R05	15.0	4.0	3.75	ID6413-12-R05	3.4264202315265595	1.6760110426271144	2.0593898099383456	2.1385617060405053	ko
ID6413-12-R05-09	ID6413-12-R05	9	mut	ID6413	19	ID6413-12-R05	12.0	3.0	4.0	ID6413-12-R05	3.4264202315265595	1.6760110426271144	2.0593898099383456	2.1385617060405053	ko
ID6413-12-R05-10	ID6413-12-R05	10	mut	ID6413	20	ID6413-12-R05	11.0	4.0	2.75	ID6413-12-R05	3.4264202315265595	1.6760110426271144	2.0593898099383456	2.1385617060405053	ko
ID6413-12-R05-12	ID6413-12-R05	12	mut	ID6413	20	ID6413-12-R05	12.0	3.0	4.0	ID6413-12-R05	3.4264202315265595	1.6760110426271144	2.0593898099383456	2.1385617060405053	ko
ID6990-01-R05-01	ID6990-01-R05	1	mut	ID6990	26	ID6990-01-R05				ID6990-01-R05	1.1423215396924864	1.2273973568564178	1.6919565186084384	0.340503535467214	ko
ID6990-01-R05-02	ID6990-01-R05	2	mut	ID6990	26	ID6990-01-R05				ID6990-01-R05	1.1423215396924864	1.2273973568564178	1.6919565186084384	0.340503535467214	ko
ID6990-01-R05-03	ID6990-01-R05	3	mut	ID6990	26	ID6990-01-R05	17.0	5.0	3.4	ID6990-01-R05	1.1423215396924864	1.2273973568564178	1.6919565186084384	0.340503535467214	ko
ID6990-01-R05-04	ID6990-01-R05	4	mut	ID6990	25	ID6990-01-R05	16.0	6.0	2.67	ID6990-01-R05	1.1423215396924864	1.2273973568564178	1.6919565186084384	0.340503535467214	ko
ID6990-01-R05-05	ID6990-01-R05	5	mut	ID6990	23	ID6990-01-R05	17.0	6.0	2.83	ID6990-01-R05	1.1423215396924864	1.2273973568564178	1.6919565186084384	0.340503535467214	ko
ID6990-01-R05-06	ID6990-01-R05	6	mut	ID6990	25	ID6990-01-R05	15.0	6.0	2.5	ID6990-01-R05	1.1423215396924864	1.2273973568564178	1.6919565186084384	0.340503535467214	ko
ID6990-01-R05-07	ID6990-01-R05	7	mut	ID6990	23	ID6990-01-R05	15.0	7.0	2.14	ID6990-01-R05	1.1423215396924864	1.2273973568564178	1.6919565186084384	0.340503535467214	ko
ID6990-01-R05-08	ID6990-01-R05	8	mut	ID6990	25	ID6990-01-R05	13.0	5.0	2.6	ID6990-01-R05	1.1423215396924864	1.2273973568564178	1.6919565186084384	0.340503535467214	ko
ID6990-01-R05-09	ID6990-01-R05	9	mut	ID6990	23	ID6990-01-R05	14.0	6.0	2.33	ID6990-01-R05	1.1423215396924864	1.2273973568564178	1.6919565186084384	0.340503535467214	ko
ID6990-01-R05-10	ID6990-01-R05	10	mut	ID6990	24	ID6990-01-R05	17.0	7.0	2.43	ID6990-01-R05	1.1423215396924864	1.2273973568564178	1.6919565186084384	0.340503535467214	ko
ID6990-01-R05-11	ID6990-01-R05	11	mut	ID6990	24	ID6990-01-R05	15.0	5.0	3.0	ID6990-01-R05	1.1423215396924864	1.2273973568564178	1.6919565186084384	0.340503535467214	ko
ID6990-01-R05-12	ID6990-01-R05	12	mut	ID6990	23	ID6990-01-R05	17.0	6.0	2.83	ID6990-01-R05	1.1423215396924864	1.2273973568564178	1.6919565186084384	0.340503535467214	ko
ID6990-08-R03-01	ID6990-08-R03	1	mut	ID6990	25	ID6990-08-R03				ID6990-08-R03	0.5265519630029387	0.9251919434140624	1.2457251829791085	0.234353833932706	ko
ID6990-08-R03-02	ID6990-08-R03	2	mut	ID6990	24	ID6990-08-R03	16.0	5.0	3.2	ID6990-08-R03	0.5265519630029387	0.9251919434140624	1.2457251829791085	0.234353833932706	ko
ID6990-08-R03-03	ID6990-08-R03	3	mut	ID6990	24	ID6990-08-R03	15.0	7.0	2.14	ID6990-08-R03	0.5265519630029387	0.9251919434140624	1.2457251829791085	0.234353833932706	ko
ID6990-08-R03-04	ID6990-08-R03	4	mut	ID6990	27	ID6990-08-R03	14.0	5.0	2.8	ID6990-08-R03	0.5265519630029387	0.9251919434140624	1.2457251829791085	0.234353833932706	ko
ID6990-08-R03-05	ID6990-08-R03	5	mut	ID6990	27	ID6990-08-R03	14.0	7.0	2.0	ID6990-08-R03	0.5265519630029387	0.9251919434140624	1.2457251829791085	0.234353833932706	ko
ID6990-08-R03-09	ID6990-08-R03	9	mut	ID6990	29	ID6990-08-R03	16.0	7.0	2.29	ID6990-08-R03	0.5265519630029387	0.9251919434140624	1.2457251829791085	0.234353833932706	ko
ID6990-08-R03-10	ID6990-08-R03	10	mut	ID6990	25	ID6990-08-R03	19.0	5.0	3.8	ID6990-08-R03	0.5265519630029387	0.9251919434140624	1.2457251829791085	0.234353833932706	ko
ID6990-08-R03-11	ID6990-08-R03	11	mut	ID6990	25	ID6990-08-R03	14.0	5.0	2.8	ID6990-08-R03	0.5265519630029387	0.9251919434140624	1.2457251829791085	0.234353833932706	ko
ID6990-08-R03-12	ID6990-08-R03	12	mut	ID6990	25	ID6990-08-R03	13.0	6.0	2.17	ID6990-08-R03	0.5265519630029387	0.9251919434140624	1.2457251829791085	0.234353833932706	ko
ID7169-04-R05-01	ID7169-04-R05	1	mut	ID7169	28	ID7169-04-R05	22.0	11.0	2.0	ID7169-04-R05	59.22373605686781	0.5461193019199403	1.8294877990598688	0.844001023812468	kd
ID7169-04-R05-02	ID7169-04-R05	2	mut	ID7169	28	ID7169-04-R05	23.0	11.0	2.09	ID7169-04-R05	59.22373605686781	0.5461193019199403	1.8294877990598688	0.844001023812468	kd
ID7169-04-R05-03	ID7169-04-R05	3	mut	ID7169	29	ID7169-04-R05	23.0	11.0	2.09	ID7169-04-R05	59.22373605686781	0.5461193019199403	1.8294877990598688	0.844001023812468	kd
ID7169-04-R05-04	ID7169-04-R05	4	mut	ID7169	29	ID7169-04-R05	23.0	9.0	2.56	ID7169-04-R05	59.22373605686781	0.5461193019199403	1.8294877990598688	0.844001023812468	kd
ID7169-04-R05-05	ID7169-04-R05	5	mut	ID7169	29	ID7169-04-R05	23.0	9.0	2.56	ID7169-04-R05	59.22373605686781	0.5461193019199403	1.8294877990598688	0.844001023812468	kd
ID7169-04-R05-06	ID7169-04-R05	6	mut	ID7169	29	ID7169-04-R05	22.0	8.0	2.75	ID7169-04-R05	59.22373605686781	0.5461193019199403	1.8294877990598688	0.844001023812468	kd
ID7169-04-R05-07	ID7169-04-R05	7	mut	ID7169	28	ID7169-04-R05	23.0	12.0	1.92	ID7169-04-R05	59.22373605686781	0.5461193019199403	1.8294877990598688	0.844001023812468	kd
ID7169-04-R05-08	ID7169-04-R05	8	mut	ID7169	29	ID7169-04-R05	22.0	11.0	2.0	ID7169-04-R05	59.22373605686781	0.5461193019199403	1.8294877990598688	0.844001023812468	kd
ID7169-04-R05-09	ID7169-04-R05	9	mut	ID7169	28	ID7169-04-R05	22.0	11.0	2.0	ID7169-04-R05	59.22373605686781	0.5461193019199403	1.8294877990598688	0.844001023812468	kd
ID7169-04-R05-10	ID7169-04-R05	10	mut	ID7169	29	ID7169-04-R05	25.0	9.0	2.78	ID7169-04-R05	59.22373605686781	0.5461193019199403	1.8294877990598688	0.844001023812468	kd
ID7169-04-R05-11	ID7169-04-R05	11	mut	ID7169	29	ID7169-04-R05	19.0	10.0	1.9	ID7169-04-R05	59.22373605686781	0.5461193019199403	1.8294877990598688	0.844001023812468	kd
ID7169-04-R05-12	ID7169-04-R05	12	mut	ID7169	31	ID7169-04-R05	23.0	10.0	2.3	ID7169-04-R05	59.22373605686781	0.5461193019199403	1.8294877990598688	0.844001023812468	kd
ID7186-01-R01-01	ID7186-01-R01	1	mut	ID7186	16	ID7186-01-R01	9.0	3.0	3.0	ID7186-01-R01	0.3623379044942325	3.7870018559916847	1.4718878730094156	3.0439081292756005	ko
ID7186-01-R01-02	ID7186-01-R01	2	mut	ID7186	16	ID7186-01-R01	7.0	8.0	0.88	ID7186-01-R01	0.3623379044942325	3.7870018559916847	1.4718878730094156	3.0439081292756005	ko
ID7186-01-R01-03	ID7186-01-R01	3	mut	ID7186	16	ID7186-01-R01	7.0	2.0	3.5	ID7186-01-R01	0.3623379044942325	3.7870018559916847	1.4718878730094156	3.0439081292756005	ko
ID7186-01-R01-04	ID7186-01-R01	4	mut	ID7186	14	ID7186-01-R01	7.0	2.0	3.5	ID7186-01-R01	0.3623379044942325	3.7870018559916847	1.4718878730094156	3.0439081292756005	ko
ID7186-01-R01-05	ID7186-01-R01	5	mut	ID7186	14	ID7186-01-R01	7.0	2.0	3.5	ID7186-01-R01	0.3623379044942325	3.7870018559916847	1.4718878730094156	3.0439081292756005	ko
ID7186-01-R01-06	ID7186-01-R01	6	mut	ID7186	16	ID7186-01-R01	7.0	2.0	3.5	ID7186-01-R01	0.3623379044942325	3.7870018559916847	1.4718878730094156	3.0439081292756005	ko
ID7186-01-R01-07	ID7186-01-R01	7	mut	ID7186	14	ID7186-01-R01	8.0	2.0	4.0	ID7186-01-R01	0.3623379044942325	3.7870018559916847	1.4718878730094156	3.0439081292756005	ko
ID7186-01-R01-08	ID7186-01-R01	8	mut	ID7186	14	ID7186-01-R01	7.0	2.0	3.5	ID7186-01-R01	0.3623379044942325	3.7870018559916847	1.4718878730094156	3.0439081292756005	ko
ID7186-01-R01-09	ID7186-01-R01	9	mut	ID7186	14	ID7186-01-R01	8.0	3.0	2.67	ID7186-01-R01	0.3623379044942325	3.7870018559916847	1.4718878730094156	3.0439081292756005	ko
ID7186-01-R01-10	ID7186-01-R01	10	mut	ID7186	14	ID7186-01-R01	8.0	2.0	4.0	ID7186-01-R01	0.3623379044942325	3.7870018559916847	1.4718878730094156	3.0439081292756005	ko
ID7186-01-R01-11	ID7186-01-R01	11	mut	ID7186	13	ID7186-01-R01	6.0	2.0	3.0	ID7186-01-R01	0.3623379044942325	3.7870018559916847	1.4718878730094156	3.0439081292756005	ko
ID7186-01-R01-12	ID7186-01-R01	12	mut	ID7186	13	ID7186-01-R01	8.0	3.0	2.67	ID7186-01-R01	0.3623379044942325	3.7870018559916847	1.4718878730094156	3.0439081292756005	ko
ID7186-15-R03-01	ID7186-15-R03	1	mut	ID7186	15	ID7186-15-R03	8.0	3.0	2.67	ID7186-15-R03	2.6839125852343497	4.095283256909823	1.596808720891718	3.014492147848269	ko
ID7186-15-R03-02	ID7186-15-R03	2	mut	ID7186	15	ID7186-15-R03	7.0	3.0	2.33	ID7186-15-R03	2.6839125852343497	4.095283256909823	1.596808720891718	3.014492147848269	ko
ID7186-15-R03-03	ID7186-15-R03	3	mut	ID7186	15	ID7186-15-R03	7.0	2.0	3.5	ID7186-15-R03	2.6839125852343497	4.095283256909823	1.596808720891718	3.014492147848269	ko
ID7186-15-R03-04	ID7186-15-R03	4	mut	ID7186	14	ID7186-15-R03	6.0	2.0	3.0	ID7186-15-R03	2.6839125852343497	4.095283256909823	1.596808720891718	3.014492147848269	ko
ID7186-15-R03-05	ID7186-15-R03	5	mut	ID7186	14	ID7186-15-R03	8.0	2.0	4.0	ID7186-15-R03	2.6839125852343497	4.095283256909823	1.596808720891718	3.014492147848269	ko
ID7186-15-R03-06	ID7186-15-R03	6	mut	ID7186	16	ID7186-15-R03	8.0	3.0	2.67	ID7186-15-R03	2.6839125852343497	4.095283256909823	1.596808720891718	3.014492147848269	ko
ID7186-15-R03-07	ID7186-15-R03	7	mut	ID7186	14	ID7186-15-R03	7.0	2.0	3.5	ID7186-15-R03	2.6839125852343497	4.095283256909823	1.596808720891718	3.014492147848269	ko
ID7186-15-R03-08	ID7186-15-R03	8	mut	ID7186	14	ID7186-15-R03	7.0	2.0	3.5	ID7186-15-R03	2.6839125852343497	4.095283256909823	1.596808720891718	3.014492147848269	ko
ID7186-15-R03-09	ID7186-15-R03	9	mut	ID7186	15	ID7186-15-R03	7.0	3.0	2.33	ID7186-15-R03	2.6839125852343497	4.095283256909823	1.596808720891718	3.014492147848269	ko
ID7186-15-R03-10	ID7186-15-R03	10	mut	ID7186	13	ID7186-15-R03	7.0	4.0	1.75	ID7186-15-R03	2.6839125852343497	4.095283256909823	1.596808720891718	3.014492147848269	ko
ID7186-15-R03-11	ID7186-15-R03	11	mut	ID7186	13	ID7186-15-R03	9.0	2.0	4.5	ID7186-15-R03	2.6839125852343497	4.095283256909823	1.596808720891718	3.014492147848269	ko
ID7186-15-R03-12	ID7186-15-R03	12	mut	ID7186	13	ID7186-15-R03	9.0	3.0	3.0	ID7186-15-R03	2.6839125852343497	4.095283256909823	1.596808720891718	3.014492147848269	ko
ID7316-05-R05-02	ID7316-05-R05	2	mut	ID7316	31	ID7316-05-R05	30.0	11.0	2.73	ID7316-05-R05	35.738682056677376	0.7641320710772419	1.81979052790438	1.834791534446724	kd
ID7316-05-R05-03	ID7316-05-R05	3	mut	ID7316	31	ID7316-05-R05	28.0	10.0	2.8	ID7316-05-R05	35.738682056677376	0.7641320710772419	1.81979052790438	1.834791534446724	kd
ID7316-05-R05-04	ID7316-05-R05	4	mut	ID7316	32	ID7316-05-R05	29.0	11.0	2.64	ID7316-05-R05	35.738682056677376	0.7641320710772419	1.81979052790438	1.834791534446724	kd
ID7316-05-R05-05	ID7316-05-R05	5	mut	ID7316	33	ID7316-05-R05	31.0	11.0	2.82	ID7316-05-R05	35.738682056677376	0.7641320710772419	1.81979052790438	1.834791534446724	kd
ID7316-05-R05-06	ID7316-05-R05	6	mut	ID7316	31	ID7316-05-R05	30.0	11.0	2.73	ID7316-05-R05	35.738682056677376	0.7641320710772419	1.81979052790438	1.834791534446724	kd
ID7316-05-R05-07	ID7316-05-R05	7	mut	ID7316	31	ID7316-05-R05	29.0	11.0	2.64	ID7316-05-R05	35.738682056677376	0.7641320710772419	1.81979052790438	1.834791534446724	kd
ID7316-05-R05-08	ID7316-05-R05	8	mut	ID7316	31	ID7316-05-R05	26.0	9.0	2.89	ID7316-05-R05	35.738682056677376	0.7641320710772419	1.81979052790438	1.834791534446724	kd
ID7316-05-R05-09	ID7316-05-R05	9	mut	ID7316	29	ID7316-05-R05	24.0	10.0	2.4	ID7316-05-R05	35.738682056677376	0.7641320710772419	1.81979052790438	1.834791534446724	kd
ID7316-05-R05-10	ID7316-05-R05	10	mut	ID7316	28	ID7316-05-R05	25.0	11.0	2.27	ID7316-05-R05	35.738682056677376	0.7641320710772419	1.81979052790438	1.834791534446724	kd
ID7316-05-R05-11	ID7316-05-R05	11	mut	ID7316	29	ID7316-05-R05	24.0	8.0	3.0	ID7316-05-R05	35.738682056677376	0.7641320710772419	1.81979052790438	1.834791534446724	kd
ID7316-05-R05-12	ID7316-05-R05	12	mut	ID7316	29	ID7316-05-R05	24.0	7.0	3.43	ID7316-05-R05	35.738682056677376	0.7641320710772419	1.81979052790438	1.834791534446724	kd
ID8234-01-R05-01	ID8234-01-R05	1	mut	ID8234	31	ID8234-01-R05	26.0	9.0	2.89	ID8234-01-R05	1.0385302138723942	0.3142913200512357	2.040297655226543	1.4379888780327204	ko
ID8234-01-R05-02	ID8234-01-R05	2	mut	ID8234	33	ID8234-01-R05	29.0	8.0	3.62	ID8234-01-R05	1.0385302138723942	0.3142913200512357	2.040297655226543	1.4379888780327204	ko
ID8234-01-R05-03	ID8234-01-R05	3	mut	ID8234	31	ID8234-01-R05	25.0	8.0	3.12	ID8234-01-R05	1.0385302138723942	0.3142913200512357	2.040297655226543	1.4379888780327204	ko
ID8234-01-R05-04	ID8234-01-R05	4	mut	ID8234	35	ID8234-01-R05	32.0	6.0	5.33	ID8234-01-R05	1.0385302138723942	0.3142913200512357	2.040297655226543	1.4379888780327204	ko
ID8234-01-R05-06	ID8234-01-R05	6	mut	ID8234	29	ID8234-01-R05	23.0	9.0	2.56	ID8234-01-R05	1.0385302138723942	0.3142913200512357	2.040297655226543	1.4379888780327204	ko
ID8234-01-R05-07	ID8234-01-R05	7	mut	ID8234	29	ID8234-01-R05	23.0	9.0	2.56	ID8234-01-R05	1.0385302138723942	0.3142913200512357	2.040297655226543	1.4379888780327204	ko
ID8234-01-R05-08	ID8234-01-R05	8	mut	ID8234	31	ID8234-01-R05	29.0	8.0	3.62	ID8234-01-R05	1.0385302138723942	0.3142913200512357	2.040297655226543	1.4379888780327204	ko
ID8234-01-R05-09	ID8234-01-R05	9	mut	ID8234	31	ID8234-01-R05	26.0	7.0	3.71	ID8234-01-R05	1.0385302138723942	0.3142913200512357	2.040297655226543	1.4379888780327204	ko
ID8234-01-R05-10	ID8234-01-R05	10	mut	ID8234	32	ID8234-01-R05	30.0	10.0	3.0	ID8234-01-R05	1.0385302138723942	0.3142913200512357	2.040297655226543	1.4379888780327204	ko
ID8234-01-R05-11	ID8234-01-R05	11	mut	ID8234	35	ID8234-01-R05	30.0	8.0	3.75	ID8234-01-R05	1.0385302138723942	0.3142913200512357	2.040297655226543	1.4379888780327204	ko
ID8234-01-R05-12	ID8234-01-R05	12	mut	ID8234	32	ID8234-01-R05	27.0	9.0	3.0	ID8234-01-R05	1.0385302138723942	0.3142913200512357	2.040297655226543	1.4379888780327204	ko
ID8246-10-R03-01	ID8246-10-R03	1	mut	ID8246	22	ID8246-10-R03	14.0	4.0	3.5	ID8246-10-R03	97.57311346950104	1.0514432560688391	2.085150950907193	1.9224671824524773	kd
ID8246-10-R03-02	ID8246-10-R03	2	mut	ID8246	22	ID8246-10-R03	16.0	4.0	4.0	ID8246-10-R03	97.57311346950104	1.0514432560688391	2.085150950907193	1.9224671824524773	kd
ID8246-10-R03-03	ID8246-10-R03	3	mut	ID8246	22	ID8246-10-R03	15.0	4.0	3.75	ID8246-10-R03	97.57311346950104	1.0514432560688391	2.085150950907193	1.9224671824524773	kd
ID8246-10-R03-04	ID8246-10-R03	4	mut	ID8246	22	ID8246-10-R03	16.0	5.0	3.2	ID8246-10-R03	97.57311346950104	1.0514432560688391	2.085150950907193	1.9224671824524773	kd
ID8246-10-R03-05	ID8246-10-R03	5	mut	ID8246	21	ID8246-10-R03	15.0	4.0	3.75	ID8246-10-R03	97.57311346950104	1.0514432560688391	2.085150950907193	1.9224671824524773	kd
ID8246-10-R03-06	ID8246-10-R03	6	mut	ID8246	21	ID8246-10-R03	15.0	4.0	3.75	ID8246-10-R03	97.57311346950104	1.0514432560688391	2.085150950907193	1.9224671824524773	kd
ID8246-10-R03-07	ID8246-10-R03	7	mut	ID8246	22	ID8246-10-R03	15.0	5.0	3.0	ID8246-10-R03	97.57311346950104	1.0514432560688391	2.085150950907193	1.9224671824524773	kd
ID8246-10-R03-08	ID8246-10-R03	8	mut	ID8246	21	ID8246-10-R03	13.0	5.0	2.6	ID8246-10-R03	97.57311346950104	1.0514432560688391	2.085150950907193	1.9224671824524773	kd
ID8246-10-R03-09	ID8246-10-R03	9	mut	ID8246	21	ID8246-10-R03	14.0	5.0	2.8	ID8246-10-R03	97.57311346950104	1.0514432560688391	2.085150950907193	1.9224671824524773	kd
ID8246-10-R03-10	ID8246-10-R03	10	mut	ID8246	20	ID8246-10-R03	14.0	3.0	4.67	ID8246-10-R03	97.57311346950104	1.0514432560688391	2.085150950907193	1.9224671824524773	kd
ID8246-10-R03-11	ID8246-10-R03	11	mut	ID8246	20	ID8246-10-R03	14.0	4.0	3.5	ID8246-10-R03	97.57311346950104	1.0514432560688391	2.085150950907193	1.9224671824524773	kd
ID8246-17-R05-01	ID8246-17-R05	1	mut	ID8246	22	ID8246-17-R05	17.0	4.0	4.25	ID8246-17-R05	162.53539779231554	0.4105026216401755	1.6296093875671298	1.6409000743394913	kd
ID8246-17-R05-02	ID8246-17-R05	2	mut	ID8246	22	ID8246-17-R05	15.0	5.0	3.0	ID8246-17-R05	162.53539779231554	0.4105026216401755	1.6296093875671298	1.6409000743394913	kd
ID8246-17-R05-03	ID8246-17-R05	3	mut	ID8246	24	ID8246-17-R05	17.0	5.0	3.4	ID8246-17-R05	162.53539779231554	0.4105026216401755	1.6296093875671298	1.6409000743394913	kd
ID8246-17-R05-04	ID8246-17-R05	4	mut	ID8246	23	ID8246-17-R05	14.0	5.0	2.8	ID8246-17-R05	162.53539779231554	0.4105026216401755	1.6296093875671298	1.6409000743394913	kd
ID8246-17-R05-05	ID8246-17-R05	5	mut	ID8246	23	ID8246-17-R05	17.0	5.0	3.4	ID8246-17-R05	162.53539779231554	0.4105026216401755	1.6296093875671298	1.6409000743394913	kd
ID8246-17-R05-06	ID8246-17-R05	6	mut	ID8246	22	ID8246-17-R05	18.0	5.0	3.6	ID8246-17-R05	162.53539779231554	0.4105026216401755	1.6296093875671298	1.6409000743394913	kd
ID8246-17-R05-07	ID8246-17-R05	7	mut	ID8246	23	ID8246-17-R05	15.0	5.0	3.0	ID8246-17-R05	162.53539779231554	0.4105026216401755	1.6296093875671298	1.6409000743394913	kd
ID8246-17-R05-09	ID8246-17-R05	9	mut	ID8246	23	ID8246-17-R05	16.0	6.0	2.67	ID8246-17-R05	162.53539779231554	0.4105026216401755	1.6296093875671298	1.6409000743394913	kd
ID8246-17-R05-11	ID8246-17-R05	11	mut	ID8246	23	ID8246-17-R05	15.0	4.0	3.75	ID8246-17-R05	162.53539779231554	0.4105026216401755	1.6296093875671298	1.6409000743394913	kd
ID8246-17-R05-12	ID8246-17-R05	12	mut	ID8246	23	ID8246-17-R05	15.0	4.0	3.75	ID8246-17-R05	162.53539779231554	0.4105026216401755	1.6296093875671298	1.6409000743394913	kd
ID8283-01-R04-01	ID8283-01-R04	1	mut	ID8283	20	ID8283-01-R04	16.0	4.0	4.0	ID8283-01-R04	1.2366010421786706	1.239575499082892	2.029376530842209	1.6245888917645188	ko
ID8283-01-R04-02	ID8283-01-R04	2	mut	ID8283	20	ID8283-01-R04	15.0	5.0	3.0	ID8283-01-R04	1.2366010421786706	1.239575499082892	2.029376530842209	1.6245888917645188	ko
ID8283-01-R04-03	ID8283-01-R04	3	mut	ID8283	22	ID8283-01-R04	15.0	5.0	3.0	ID8283-01-R04	1.2366010421786706	1.239575499082892	2.029376530842209	1.6245888917645188	ko
ID8283-01-R04-04	ID8283-01-R04	4	mut	ID8283	22	ID8283-01-R04	16.0	6.0	2.67	ID8283-01-R04	1.2366010421786706	1.239575499082892	2.029376530842209	1.6245888917645188	ko
ID8283-01-R04-05	ID8283-01-R04	5	mut	ID8283	22	ID8283-01-R04	17.0	5.0	3.4	ID8283-01-R04	1.2366010421786706	1.239575499082892	2.029376530842209	1.6245888917645188	ko
ID8283-01-R04-06	ID8283-01-R04	6	mut	ID8283	22	ID8283-01-R04	15.0	6.0	2.5	ID8283-01-R04	1.2366010421786706	1.239575499082892	2.029376530842209	1.6245888917645188	ko
ID8283-01-R04-07	ID8283-01-R04	7	mut	ID8283	21	ID8283-01-R04	15.0	4.0	3.75	ID8283-01-R04	1.2366010421786706	1.239575499082892	2.029376530842209	1.6245888917645188	ko
ID8283-01-R04-08	ID8283-01-R04	8	mut	ID8283	21	ID8283-01-R04	16.0	5.0	3.2	ID8283-01-R04	1.2366010421786706	1.239575499082892	2.029376530842209	1.6245888917645188	ko
ID8283-01-R04-09	ID8283-01-R04	9	mut	ID8283	21	ID8283-01-R04	16.0	5.0	3.2	ID8283-01-R04	1.2366010421786706	1.239575499082892	2.029376530842209	1.6245888917645188	ko
ID8283-01-R04-11	ID8283-01-R04	11	mut	ID8283	23	ID8283-01-R04	17.0	5.0	3.4	ID8283-01-R04	1.2366010421786706	1.239575499082892	2.029376530842209	1.6245888917645188	ko
ID8283-01-R04-12	ID8283-01-R04	12	mut	ID8283	23	ID8283-01-R04	14.0	5.0	2.8	ID8283-01-R04	1.2366010421786706	1.239575499082892	2.029376530842209	1.6245888917645188	ko
ID8283-02-R04-01	ID8283-02-R04	1	mut	ID8283	22	ID8283-02-R04	16.0	5.0	3.2	ID8283-02-R04	1.6624155895616823	1.2067720700011717	2.0283179936536566	2.489300575644154	ko
ID8283-02-R04-02	ID8283-02-R04	2	mut	ID8283	21	ID8283-02-R04	15.0	4.0	3.75	ID8283-02-R04	1.6624155895616823	1.2067720700011717	2.0283179936536566	2.489300575644154	ko
ID8283-02-R04-03	ID8283-02-R04	3	mut	ID8283	21	ID8283-02-R04	14.0	5.0	2.8	ID8283-02-R04	1.6624155895616823	1.2067720700011717	2.0283179936536566	2.489300575644154	ko
ID8283-02-R04-04	ID8283-02-R04	4	mut	ID8283	23	ID8283-02-R04	15.0	6.0	2.5	ID8283-02-R04	1.6624155895616823	1.2067720700011717	2.0283179936536566	2.489300575644154	ko
ID8283-02-R04-05	ID8283-02-R04	5	mut	ID8283	22	ID8283-02-R04	14.0	4.0	3.5	ID8283-02-R04	1.6624155895616823	1.2067720700011717	2.0283179936536566	2.489300575644154	ko
ID8283-02-R04-07	ID8283-02-R04	7	mut	ID8283	21	ID8283-02-R04	15.0	6.0	2.5	ID8283-02-R04	1.6624155895616823	1.2067720700011717	2.0283179936536566	2.489300575644154	ko
ID8283-02-R04-08	ID8283-02-R04	8	mut	ID8283	22	ID8283-02-R04	14.0	5.0	2.8	ID8283-02-R04	1.6624155895616823	1.2067720700011717	2.0283179936536566	2.489300575644154	ko
ID8283-02-R04-09	ID8283-02-R04	9	mut	ID8283	21	ID8283-02-R04	14.0	6.0	2.33	ID8283-02-R04	1.6624155895616823	1.2067720700011717	2.0283179936536566	2.489300575644154	ko
ID8283-02-R04-10	ID8283-02-R04	10	mut	ID8283	22	ID8283-02-R04	16.0	4.0	4.0	ID8283-02-R04	1.6624155895616823	1.2067720700011717	2.0283179936536566	2.489300575644154	ko
ID8283-02-R04-11	ID8283-02-R04	11	mut	ID8283	22	ID8283-02-R04	17.0	5.0	3.4	ID8283-02-R04	1.6624155895616823	1.2067720700011717	2.0283179936536566	2.489300575644154	ko
ID8283-02-R04-12	ID8283-02-R04	12	mut	ID8283	22	ID8283-02-R04	15.0	5.0	3.0	ID8283-02-R04	1.6624155895616823	1.2067720700011717	2.0283179936536566	2.489300575644154	ko
ID8337-06-R03-01	ID8337-06-R03	1	mut	ID8337	26	ID8337-06-R03	25.0	9.0	2.78	ID8337-06-R03	85.44375926488054	0.4948857026431634	1.4956179208953504	0.5466684959856599	kd
ID8337-06-R03-02	ID8337-06-R03	2	mut	ID8337	26	ID8337-06-R03	23.0	7.0	3.29	ID8337-06-R03	85.44375926488054	0.4948857026431634	1.4956179208953504	0.5466684959856599	kd
ID8337-06-R03-03	ID8337-06-R03	3	mut	ID8337	27	ID8337-06-R03	21.0	6.0	3.5	ID8337-06-R03	85.44375926488054	0.4948857026431634	1.4956179208953504	0.5466684959856599	kd
ID8337-06-R03-04	ID8337-06-R03	4	mut	ID8337	26	ID8337-06-R03	25.0	9.0	2.78	ID8337-06-R03	85.44375926488054	0.4948857026431634	1.4956179208953504	0.5466684959856599	kd
ID8337-06-R03-05	ID8337-06-R03	5	mut	ID8337	25	ID8337-06-R03	21.0	7.0	3.0	ID8337-06-R03	85.44375926488054	0.4948857026431634	1.4956179208953504	0.5466684959856599	kd
ID8337-06-R03-06	ID8337-06-R03	6	mut	ID8337	25	ID8337-06-R03	23.0	7.0	3.29	ID8337-06-R03	85.44375926488054	0.4948857026431634	1.4956179208953504	0.5466684959856599	kd
ID8337-06-R03-07	ID8337-06-R03	7	mut	ID8337	25	ID8337-06-R03	23.0	8.0	2.88	ID8337-06-R03	85.44375926488054	0.4948857026431634	1.4956179208953504	0.5466684959856599	kd
ID8337-06-R03-08	ID8337-06-R03	8	mut	ID8337	25	ID8337-06-R03	22.0	8.0	2.75	ID8337-06-R03	85.44375926488054	0.4948857026431634	1.4956179208953504	0.5466684959856599	kd
ID8337-06-R03-09	ID8337-06-R03	9	mut	ID8337	26	ID8337-06-R03	24.0	7.0	3.43	ID8337-06-R03	85.44375926488054	0.4948857026431634	1.4956179208953504	0.5466684959856599	kd
ID8337-06-R03-10	ID8337-06-R03	10	mut	ID8337	26	ID8337-06-R03	25.0	7.0	3.57	ID8337-06-R03	85.44375926488054	0.4948857026431634	1.4956179208953504	0.5466684959856599	kd
ID8337-06-R03-11	ID8337-06-R03	11	mut	ID8337	25	ID8337-06-R03	22.0	6.0	3.67	ID8337-06-R03	85.44375926488054	0.4948857026431634	1.4956179208953504	0.5466684959856599	kd
ID8337-06-R03-12	ID8337-06-R03	12	mut	ID8337	26	ID8337-06-R03	25.0	8.0	3.12	ID8337-06-R03	85.44375926488054	0.4948857026431634	1.4956179208953504	0.5466684959856599	kd
ID8337-09-R04-02	ID8337-09-R04	2	mut	ID8337	27	ID8337-09-R04	23.0	6.0	3.83	ID8337-09-R04	84.95037121073929	0.7254136842732636	1.5151395128895164	0.5456369143428356	kd
ID8337-09-R04-03	ID8337-09-R04	3	mut	ID8337	29	ID8337-09-R04	25.0	10.0	2.5	ID8337-09-R04	84.95037121073929	0.7254136842732636	1.5151395128895164	0.5456369143428356	kd
ID8337-09-R04-04	ID8337-09-R04	4	mut	ID8337	28	ID8337-09-R04	22.0	8.0	2.75	ID8337-09-R04	84.95037121073929	0.7254136842732636	1.5151395128895164	0.5456369143428356	kd
ID8337-09-R04-07	ID8337-09-R04	7	mut	ID8337	25	ID8337-09-R04	22.0	8.0	2.75	ID8337-09-R04	84.95037121073929	0.7254136842732636	1.5151395128895164	0.5456369143428356	kd
ID8337-09-R04-08	ID8337-09-R04	8	mut	ID8337	26	ID8337-09-R04	22.0	8.0	2.75	ID8337-09-R04	84.95037121073929	0.7254136842732636	1.5151395128895164	0.5456369143428356	kd
ID8337-09-R04-09	ID8337-09-R04	9	mut	ID8337	26	ID8337-09-R04	23.0	8.0	2.88	ID8337-09-R04	84.95037121073929	0.7254136842732636	1.5151395128895164	0.5456369143428356	kd
ID8337-09-R04-12	ID8337-09-R04	12	mut	ID8337	25	ID8337-09-R04	20.0	7.0	2.86	ID8337-09-R04	84.95037121073929	0.7254136842732636	1.5151395128895164	0.5456369143428356	kd
ID8369-04-R05-01	ID8369-04-R05	1	mut	ID8369	24	ID8369-04-R05	18.0	7.0	2.57	ID8369-04-R05	1.3178628441125475	0.6582307186454038	1.592328646392375	1.8190333486149093	ko
ID8369-04-R05-02	ID8369-04-R05	2	mut	ID8369	26	ID8369-04-R05	18.0	9.0	2.0	ID8369-04-R05	1.3178628441125475	0.6582307186454038	1.592328646392375	1.8190333486149093	ko
ID8369-04-R05-03	ID8369-04-R05	3	mut	ID8369	26	ID8369-04-R05	18.0	8.0	2.25	ID8369-04-R05	1.3178628441125475	0.6582307186454038	1.592328646392375	1.8190333486149093	ko
ID8369-04-R05-04	ID8369-04-R05	4	mut	ID8369	25	ID8369-04-R05	16.0	7.0	2.29	ID8369-04-R05	1.3178628441125475	0.6582307186454038	1.592328646392375	1.8190333486149093	ko
ID8369-04-R05-05	ID8369-04-R05	5	mut	ID8369	25	ID8369-04-R05	19.0	8.0	2.38	ID8369-04-R05	1.3178628441125475	0.6582307186454038	1.592328646392375	1.8190333486149093	ko
ID8369-04-R05-06	ID8369-04-R05	6	mut	ID8369	25	ID8369-04-R05	18.0	8.0	2.25	ID8369-04-R05	1.3178628441125475	0.6582307186454038	1.592328646392375	1.8190333486149093	ko
ID8369-04-R05-07	ID8369-04-R05	7	mut	ID8369	23	ID8369-04-R05	17.0	8.0	2.12	ID8369-04-R05	1.3178628441125475	0.6582307186454038	1.592328646392375	1.8190333486149093	ko
ID8369-04-R05-08	ID8369-04-R05	8	mut	ID8369	23	ID8369-04-R05	17.0	7.0	2.43	ID8369-04-R05	1.3178628441125475	0.6582307186454038	1.592328646392375	1.8190333486149093	ko
ID8369-04-R05-09	ID8369-04-R05	9	mut	ID8369	24	ID8369-04-R05	18.0	8.0	2.25	ID8369-04-R05	1.3178628441125475	0.6582307186454038	1.592328646392375	1.8190333486149093	ko
ID8369-04-R05-10	ID8369-04-R05	10	mut	ID8369	24	ID8369-04-R05	19.0	9.0	2.11	ID8369-04-R05	1.3178628441125475	0.6582307186454038	1.592328646392375	1.8190333486149093	ko
ID8369-04-R05-11	ID8369-04-R05	11	mut	ID8369	25	ID8369-04-R05	19.0	9.0	2.11	ID8369-04-R05	1.3178628441125475	0.6582307186454038	1.592328646392375	1.8190333486149093	ko
ID8369-04-R05-12	ID8369-04-R05	12	mut	ID8369	25	ID8369-04-R05	18.0	8.0	2.25	ID8369-04-R05	1.3178628441125475	0.6582307186454038	1.592328646392375	1.8190333486149093	ko
ID8369-05-R03-01	ID8369-05-R03	1	mut	ID8369	25	ID8369-05-R03	19.0	8.0	2.38	ID8369-05-R03	12.826718008296929	0.6348624718050346	1.812913965056912	2.1890293771969187	kd
ID8369-05-R03-02	ID8369-05-R03	2	mut	ID8369	25	ID8369-05-R03	18.0	9.0	2.0	ID8369-05-R03	12.826718008296929	0.6348624718050346	1.812913965056912	2.1890293771969187	kd
ID8369-05-R03-03	ID8369-05-R03	3	mut	ID8369	25	ID8369-05-R03	21.0	9.0	2.33	ID8369-05-R03	12.826718008296929	0.6348624718050346	1.812913965056912	2.1890293771969187	kd
ID8369-05-R03-04	ID8369-05-R03	4	mut	ID8369	23	ID8369-05-R03	15.0	8.0	1.88	ID8369-05-R03	12.826718008296929	0.6348624718050346	1.812913965056912	2.1890293771969187	kd
ID8369-05-R03-05	ID8369-05-R03	5	mut	ID8369	25	ID8369-05-R03	20.0	8.0	2.5	ID8369-05-R03	12.826718008296929	0.6348624718050346	1.812913965056912	2.1890293771969187	kd
ID8369-05-R03-06	ID8369-05-R03	6	mut	ID8369	23	ID8369-05-R03	20.0	9.0	2.22	ID8369-05-R03	12.826718008296929	0.6348624718050346	1.812913965056912	2.1890293771969187	kd
ID8369-05-R03-07	ID8369-05-R03	7	mut	ID8369	25	ID8369-05-R03	21.0	9.0	2.33	ID8369-05-R03	12.826718008296929	0.6348624718050346	1.812913965056912	2.1890293771969187	kd
ID8369-05-R03-08	ID8369-05-R03	8	mut	ID8369	25	ID8369-05-R03	17.0	8.0	2.12	ID8369-05-R03	12.826718008296929	0.6348624718050346	1.812913965056912	2.1890293771969187	kd
ID8369-05-R03-09	ID8369-05-R03	9	mut	ID8369	24	ID8369-05-R03	20.0	9.0	2.22	ID8369-05-R03	12.826718008296929	0.6348624718050346	1.812913965056912	2.1890293771969187	kd
ID8369-05-R03-10	ID8369-05-R03	10	mut	ID8369	26	ID8369-05-R03	19.0	8.0	2.38	ID8369-05-R03	12.826718008296929	0.6348624718050346	1.812913965056912	2.1890293771969187	kd
ID8369-05-R03-11	ID8369-05-R03	11	mut	ID8369	26	ID8369-05-R03	20.0	8.0	2.5	ID8369-05-R03	12.826718008296929	0.6348624718050346	1.812913965056912	2.1890293771969187	kd
ID8376-04-R05-01	ID8376-04-R05	1	mut	ID8376	41	ID8376-04-R05	30.0	10.0	3.0	ID8376-04-R05	46.46734207354023	0.08618678908958381	2.5308747569662002	0.6092146261934211	kd
ID8376-04-R05-02	ID8376-04-R05	2	mut	ID8376	41	ID8376-04-R05	28.0	9.0	3.11	ID8376-04-R05	46.46734207354023	0.08618678908958381	2.5308747569662002	0.6092146261934211	kd
ID8376-04-R05-03	ID8376-04-R05	3	mut	ID8376	39	ID8376-04-R05	27.0	10.0	2.7	ID8376-04-R05	46.46734207354023	0.08618678908958381	2.5308747569662002	0.6092146261934211	kd
ID8376-04-R05-04	ID8376-04-R05	4	mut	ID8376	42	ID8376-04-R05	29.0	10.0	2.9	ID8376-04-R05	46.46734207354023	0.08618678908958381	2.5308747569662002	0.6092146261934211	kd
ID8376-04-R05-05	ID8376-04-R05	5	mut	ID8376	44	ID8376-04-R05	29.0	10.0	2.9	ID8376-04-R05	46.46734207354023	0.08618678908958381	2.5308747569662002	0.6092146261934211	kd
ID8376-04-R05-06	ID8376-04-R05	6	mut	ID8376	44	ID8376-04-R05	33.0	10.0	3.3	ID8376-04-R05	46.46734207354023	0.08618678908958381	2.5308747569662002	0.6092146261934211	kd
ID8376-04-R05-07	ID8376-04-R05	7	mut	ID8376	36	ID8376-04-R05	29.0	8.0	3.62	ID8376-04-R05	46.46734207354023	0.08618678908958381	2.5308747569662002	0.6092146261934211	kd
ID8376-04-R05-08	ID8376-04-R05	8	mut	ID8376	36	ID8376-04-R05	27.0	10.0	2.7	ID8376-04-R05	46.46734207354023	0.08618678908958381	2.5308747569662002	0.6092146261934211	kd
ID8376-04-R05-09	ID8376-04-R05	9	mut	ID8376	36	ID8376-04-R05	29.0	11.0	2.64	ID8376-04-R05	46.46734207354023	0.08618678908958381	2.5308747569662002	0.6092146261934211	kd
ID8376-04-R05-10	ID8376-04-R05	10	mut	ID8376	39	ID8376-04-R05	28.0	9.0	3.11	ID8376-04-R05	46.46734207354023	0.08618678908958381	2.5308747569662002	0.6092146261934211	kd
ID8376-04-R05-11	ID8376-04-R05	11	mut	ID8376	42	ID8376-04-R05	29.0	10.0	2.9	ID8376-04-R05	46.46734207354023	0.08618678908958381	2.5308747569662002	0.6092146261934211	kd
ID8376-04-R05-12	ID8376-04-R05	12	mut	ID8376	39	ID8376-04-R05	28.0	11.0	2.55	ID8376-04-R05	46.46734207354023	0.08618678908958381	2.5308747569662002	0.6092146261934211	kd
ID8376-10-R04-01	ID8376-10-R04	1	mut	ID8376	31	ID8376-10-R04	21.0	6.0	3.5	ID8376-10-R04	0.13458123170958727	0.2383744214728725	3.2238523263628576	2.2108811445749543	ko
ID8376-10-R04-02	ID8376-10-R04	2	mut	ID8376	31	ID8376-10-R04	20.0	5.0	4.0	ID8376-10-R04	0.13458123170958727	0.2383744214728725	3.2238523263628576	2.2108811445749543	ko
ID8376-10-R04-03	ID8376-10-R04	3	mut	ID8376	31	ID8376-10-R04	22.0	6.0	3.67	ID8376-10-R04	0.13458123170958727	0.2383744214728725	3.2238523263628576	2.2108811445749543	ko
ID8376-10-R04-04	ID8376-10-R04	4	mut	ID8376	29	ID8376-10-R04	20.0	6.0	3.33	ID8376-10-R04	0.13458123170958727	0.2383744214728725	3.2238523263628576	2.2108811445749543	ko
ID8376-10-R04-05	ID8376-10-R04	5	mut	ID8376	29	ID8376-10-R04	20.0	5.0	4.0	ID8376-10-R04	0.13458123170958727	0.2383744214728725	3.2238523263628576	2.2108811445749543	ko
ID8376-10-R04-06	ID8376-10-R04	6	mut	ID8376	29	ID8376-10-R04	22.0	5.0	4.4	ID8376-10-R04	0.13458123170958727	0.2383744214728725	3.2238523263628576	2.2108811445749543	ko
ID8376-10-R04-07	ID8376-10-R04	7	mut	ID8376	31	ID8376-10-R04	20.0	5.0	4.0	ID8376-10-R04	0.13458123170958727	0.2383744214728725	3.2238523263628576	2.2108811445749543	ko
ID8376-10-R04-08	ID8376-10-R04	8	mut	ID8376	31	ID8376-10-R04	21.0	5.0	4.2	ID8376-10-R04	0.13458123170958727	0.2383744214728725	3.2238523263628576	2.2108811445749543	ko
ID8376-10-R04-09	ID8376-10-R04	9	mut	ID8376	26	ID8376-10-R04	17.0	3.0	5.67	ID8376-10-R04	0.13458123170958727	0.2383744214728725	3.2238523263628576	2.2108811445749543	ko
ID8376-10-R04-10	ID8376-10-R04	10	mut	ID8376	31	ID8376-10-R04	21.0	4.0	5.25	ID8376-10-R04	0.13458123170958727	0.2383744214728725	3.2238523263628576	2.2108811445749543	ko
ID8376-10-R04-12	ID8376-10-R04	12	mut	ID8376	29	ID8376-10-R04				ID8376-10-R04	0.13458123170958727	0.2383744214728725	3.2238523263628576	2.2108811445749543	ko
ID9069-01-R05-01	ID9069-01-R05	1	mut	ID9069	28	ID9069-01-R05	21.0	6.0	3.5	ID9069-01-R05	32.2924874305908	0.42744458920732586	1.8747071672699769	1.4293836422475048	kd
ID9069-01-R05-02	ID9069-01-R05	2	mut	ID9069	28	ID9069-01-R05	22.0	7.0	3.14	ID9069-01-R05	32.2924874305908	0.42744458920732586	1.8747071672699769	1.4293836422475048	kd
ID9069-01-R05-03	ID9069-01-R05	3	mut	ID9069	28	ID9069-01-R05	18.0	6.0	3.0	ID9069-01-R05	32.2924874305908	0.42744458920732586	1.8747071672699769	1.4293836422475048	kd
ID9069-01-R05-04	ID9069-01-R05	4	mut	ID9069	27	ID9069-01-R05	18.0	6.0	3.0	ID9069-01-R05	32.2924874305908	0.42744458920732586	1.8747071672699769	1.4293836422475048	kd
ID9069-01-R05-05	ID9069-01-R05	5	mut	ID9069	27	ID9069-01-R05	19.0	6.0	3.17	ID9069-01-R05	32.2924874305908	0.42744458920732586	1.8747071672699769	1.4293836422475048	kd
ID9069-01-R05-06	ID9069-01-R05	6	mut	ID9069	27	ID9069-01-R05	20.0	5.0	4.0	ID9069-01-R05	32.2924874305908	0.42744458920732586	1.8747071672699769	1.4293836422475048	kd
ID9069-01-R05-07	ID9069-01-R05	7	mut	ID9069	27	ID9069-01-R05	17.0	7.0	2.43	ID9069-01-R05	32.2924874305908	0.42744458920732586	1.8747071672699769	1.4293836422475048	kd
ID9069-01-R05-08	ID9069-01-R05	8	mut	ID9069	27	ID9069-01-R05	17.0	5.0	3.4	ID9069-01-R05	32.2924874305908	0.42744458920732586	1.8747071672699769	1.4293836422475048	kd
ID9069-01-R05-09	ID9069-01-R05	9	mut	ID9069	27	ID9069-01-R05	20.0	5.0	4.0	ID9069-01-R05	32.2924874305908	0.42744458920732586	1.8747071672699769	1.4293836422475048	kd
ID9069-01-R05-10	ID9069-01-R05	10	mut	ID9069	26	ID9069-01-R05	18.0	5.0	3.6	ID9069-01-R05	32.2924874305908	0.42744458920732586	1.8747071672699769	1.4293836422475048	kd
ID9069-01-R05-11	ID9069-01-R05	11	mut	ID9069	26	ID9069-01-R05	19.0	6.0	3.17	ID9069-01-R05	32.2924874305908	0.42744458920732586	1.8747071672699769	1.4293836422475048	kd
ID9069-01-R05-12	ID9069-01-R05	12	mut	ID9069	23	ID9069-01-R05	22.0	7.0	3.14	ID9069-01-R05	32.2924874305908	0.42744458920732586	1.8747071672699769	1.4293836422475048	kd
ID9070-02-R01-01	ID9070-02-R01	1	mut	ID9070	21	ID9070-02-R01	10.0	3.0	3.33	ID9070-02-R01	43.11258181573228	1.0802865900617091	1.7150416270064122	1.545928119546886	kd
ID9070-02-R01-02	ID9070-02-R01	2	mut	ID9070	21	ID9070-02-R01	12.0	3.0	4.0	ID9070-02-R01	43.11258181573228	1.0802865900617091	1.7150416270064122	1.545928119546886	kd
ID9070-02-R01-03	ID9070-02-R01	3	mut	ID9070	22	ID9070-02-R01	13.0	3.0	4.33	ID9070-02-R01	43.11258181573228	1.0802865900617091	1.7150416270064122	1.545928119546886	kd
ID9070-02-R01-04	ID9070-02-R01	4	mut	ID9070	19	ID9070-02-R01	11.0	2.0	5.5	ID9070-02-R01	43.11258181573228	1.0802865900617091	1.7150416270064122	1.545928119546886	kd
ID9070-02-R01-05	ID9070-02-R01	5	mut	ID9070	19	ID9070-02-R01	10.0	2.0	5.0	ID9070-02-R01	43.11258181573228	1.0802865900617091	1.7150416270064122	1.545928119546886	kd
ID9070-02-R01-06	ID9070-02-R01	6	mut	ID9070	20	ID9070-02-R01	11.0	2.0	5.5	ID9070-02-R01	43.11258181573228	1.0802865900617091	1.7150416270064122	1.545928119546886	kd
ID9070-02-R01-07	ID9070-02-R01	7	mut	ID9070	19	ID9070-02-R01	10.0	2.0	5.0	ID9070-02-R01	43.11258181573228	1.0802865900617091	1.7150416270064122	1.545928119546886	kd
ID9070-02-R01-08	ID9070-02-R01	8	mut	ID9070	19	ID9070-02-R01	12.0	2.0	6.0	ID9070-02-R01	43.11258181573228	1.0802865900617091	1.7150416270064122	1.545928119546886	kd
ID9070-02-R01-09	ID9070-02-R01	9	mut	ID9070	19	ID9070-02-R01	10.0	3.0	3.33	ID9070-02-R01	43.11258181573228	1.0802865900617091	1.7150416270064122	1.545928119546886	kd
ID9070-02-R01-10	ID9070-02-R01	10	mut	ID9070	19	ID9070-02-R01	11.0	3.0	3.67	ID9070-02-R01	43.11258181573228	1.0802865900617091	1.7150416270064122	1.545928119546886	kd
ID9070-02-R01-11	ID9070-02-R01	11	mut	ID9070	19	ID9070-02-R01	10.0	3.0	3.33	ID9070-02-R01	43.11258181573228	1.0802865900617091	1.7150416270064122	1.545928119546886	kd
ID9070-02-R01-12	ID9070-02-R01	12	mut	ID9070	19	ID9070-02-R01	10.0	3.0	3.33	ID9070-02-R01	43.11258181573228	1.0802865900617091	1.7150416270064122	1.545928119546886	kd
ID9070-11-R04-01	ID9070-11-R04	1	mut	ID9070	21	ID9070-11-R04	13.0	3.0	4.33	ID9070-11-R04	67.88680350284272	0.7491856181140301	2.0484107831755423	1.1098268893912386	kd
ID9070-11-R04-02	ID9070-11-R04	2	mut	ID9070	21	ID9070-11-R04	13.0	3.0	4.33	ID9070-11-R04	67.88680350284272	0.7491856181140301	2.0484107831755423	1.1098268893912386	kd
ID9070-11-R04-03	ID9070-11-R04	3	mut	ID9070	21	ID9070-11-R04	12.0	3.0	4.0	ID9070-11-R04	67.88680350284272	0.7491856181140301	2.0484107831755423	1.1098268893912386	kd
ID9070-11-R04-04	ID9070-11-R04	4	mut	ID9070	22	ID9070-11-R04	13.0	2.0	6.5	ID9070-11-R04	67.88680350284272	0.7491856181140301	2.0484107831755423	1.1098268893912386	kd
ID9070-11-R04-05	ID9070-11-R04	5	mut	ID9070	22	ID9070-11-R04	14.0	3.0	4.67	ID9070-11-R04	67.88680350284272	0.7491856181140301	2.0484107831755423	1.1098268893912386	kd
ID9070-11-R04-06	ID9070-11-R04	6	mut	ID9070	22	ID9070-11-R04	13.0	2.0	6.5	ID9070-11-R04	67.88680350284272	0.7491856181140301	2.0484107831755423	1.1098268893912386	kd
ID9070-11-R04-07	ID9070-11-R04	7	mut	ID9070	20	ID9070-11-R04	12.0	2.0	6.0	ID9070-11-R04	67.88680350284272	0.7491856181140301	2.0484107831755423	1.1098268893912386	kd
ID9070-11-R04-08	ID9070-11-R04	8	mut	ID9070	20	ID9070-11-R04	15.0	2.0	7.5	ID9070-11-R04	67.88680350284272	0.7491856181140301	2.0484107831755423	1.1098268893912386	kd
ID9070-11-R04-09	ID9070-11-R04	9	mut	ID9070	20	ID9070-11-R04	12.0	3.0	4.0	ID9070-11-R04	67.88680350284272	0.7491856181140301	2.0484107831755423	1.1098268893912386	kd
ID9070-11-R04-10	ID9070-11-R04	10	mut	ID9070	22	ID9070-11-R04	15.0	3.0	5.0	ID9070-11-R04	67.88680350284272	0.7491856181140301	2.0484107831755423	1.1098268893912386	kd
ID9070-11-R04-11	ID9070-11-R04	11	mut	ID9070	20	ID9070-11-R04	13.0	3.0	4.33	ID9070-11-R04	67.88680350284272	0.7491856181140301	2.0484107831755423	1.1098268893912386	kd
ID9070-11-R04-12	ID9070-11-R04	12	mut	ID9070	20	ID9070-11-R04	13.0	3.0	4.33	ID9070-11-R04	67.88680350284272	0.7491856181140301	2.0484107831755423	1.1098268893912386	kd
ID9079-02-R01-01	ID9079-02-R01	1	mut	ID9079	16	ID9079-02-R01	9.0	2.0	4.5	ID9079-02-R01	0.7374522032464356	2.424003511009837	1.7785319748000348	2.6521798023150445	ko
ID9079-02-R01-02	ID9079-02-R01	2	mut	ID9079	16	ID9079-02-R01	9.0	1.0	9.0	ID9079-02-R01	0.7374522032464356	2.424003511009837	1.7785319748000348	2.6521798023150445	ko
ID9079-02-R01-04	ID9079-02-R01	4	mut	ID9079	18	ID9079-02-R01	9.0	1.0	9.0	ID9079-02-R01	0.7374522032464356	2.424003511009837	1.7785319748000348	2.6521798023150445	ko
ID9079-02-R01-05	ID9079-02-R01	5	mut	ID9079	17	ID9079-02-R01	9.0	1.0	9.0	ID9079-02-R01	0.7374522032464356	2.424003511009837	1.7785319748000348	2.6521798023150445	ko
ID9079-02-R01-06	ID9079-02-R01	6	mut	ID9079	16	ID9079-02-R01	9.0	1.0	9.0	ID9079-02-R01	0.7374522032464356	2.424003511009837	1.7785319748000348	2.6521798023150445	ko
ID9079-02-R01-07	ID9079-02-R01	7	mut	ID9079	18	ID9079-02-R01	10.0	2.0	5.0	ID9079-02-R01	0.7374522032464356	2.424003511009837	1.7785319748000348	2.6521798023150445	ko
ID9079-02-R01-08	ID9079-02-R01	8	mut	ID9079	18	ID9079-02-R01	10.0	2.0	5.0	ID9079-02-R01	0.7374522032464356	2.424003511009837	1.7785319748000348	2.6521798023150445	ko
ID9079-02-R01-09	ID9079-02-R01	9	mut	ID9079	18	ID9079-02-R01	11.0	2.0	5.5	ID9079-02-R01	0.7374522032464356	2.424003511009837	1.7785319748000348	2.6521798023150445	ko
ID9079-02-R01-10	ID9079-02-R01	10	mut	ID9079	19	ID9079-02-R01	9.0	1.0	9.0	ID9079-02-R01	0.7374522032464356	2.424003511009837	1.7785319748000348	2.6521798023150445	ko
ID9079-02-R01-11	ID9079-02-R01	11	mut	ID9079	20	ID9079-02-R01	9.0	2.0	4.5	ID9079-02-R01	0.7374522032464356	2.424003511009837	1.7785319748000348	2.6521798023150445	ko
ID9079-02-R01-12	ID9079-02-R01	12	mut	ID9079	19	ID9079-02-R01	9.0	2.0	4.5	ID9079-02-R01	0.7374522032464356	2.424003511009837	1.7785319748000348	2.6521798023150445	ko
ID9102-01-R05-01	ID9102-01-R05	1	mut	ID9102	23	ID9102-01-R05	12.0	3.0	4.0	ID9102-01-R05	0.7477458690498038	0.982885487277055	1.3516919245742962	2.417216682094125	ko
ID9102-01-R05-02	ID9102-01-R05	2	mut	ID9102	24	ID9102-01-R05	14.0	5.0	2.8	ID9102-01-R05	0.7477458690498038	0.982885487277055	1.3516919245742962	2.417216682094125	ko
ID9102-01-R05-03	ID9102-01-R05	3	mut	ID9102	23	ID9102-01-R05	16.0	4.0	4.0	ID9102-01-R05	0.7477458690498038	0.982885487277055	1.3516919245742962	2.417216682094125	ko
ID9102-01-R05-04	ID9102-01-R05	4	mut	ID9102	24	ID9102-01-R05	16.0	4.0	4.0	ID9102-01-R05	0.7477458690498038	0.982885487277055	1.3516919245742962	2.417216682094125	ko
ID9102-01-R05-05	ID9102-01-R05	5	mut	ID9102	22	ID9102-01-R05	19.0	5.0	3.8	ID9102-01-R05	0.7477458690498038	0.982885487277055	1.3516919245742962	2.417216682094125	ko
ID9102-01-R05-06	ID9102-01-R05	6	mut	ID9102	22	ID9102-01-R05	18.0	5.0	3.6	ID9102-01-R05	0.7477458690498038	0.982885487277055	1.3516919245742962	2.417216682094125	ko
ID9102-01-R05-07	ID9102-01-R05	7	mut	ID9102	23	ID9102-01-R05	15.0	3.0	5.0	ID9102-01-R05	0.7477458690498038	0.982885487277055	1.3516919245742962	2.417216682094125	ko
ID9102-01-R05-08	ID9102-01-R05	8	mut	ID9102	25	ID9102-01-R05	17.0	4.0	4.25	ID9102-01-R05	0.7477458690498038	0.982885487277055	1.3516919245742962	2.417216682094125	ko
ID9102-01-R05-09	ID9102-01-R05	9	mut	ID9102	25	ID9102-01-R05	16.0	4.0	4.0	ID9102-01-R05	0.7477458690498038	0.982885487277055	1.3516919245742962	2.417216682094125	ko
ID9102-01-R05-10	ID9102-01-R05	10	mut	ID9102	25	ID9102-01-R05	14.0	3.0	4.67	ID9102-01-R05	0.7477458690498038	0.982885487277055	1.3516919245742962	2.417216682094125	ko
ID9102-01-R05-11	ID9102-01-R05	11	mut	ID9102	21	ID9102-01-R05	17.0	4.0	4.25	ID9102-01-R05	0.7477458690498038	0.982885487277055	1.3516919245742962	2.417216682094125	ko
ID9102-01-R05-12	ID9102-01-R05	12	mut	ID9102	21	ID9102-01-R05	12.0	3.0	4.0	ID9102-01-R05	0.7477458690498038	0.982885487277055	1.3516919245742962	2.417216682094125	ko
ID9102-02-R05-01	ID9102-02-R05	1	mut	ID9102	35	ID9102-02-R05	38.0	13.0	2.92	ID9102-02-R05	39.78281446094741	0.5850692365838787	1.3888853566968435	0.4381380469657385	kd
ID9102-02-R05-02	ID9102-02-R05	2	mut	ID9102	35	ID9102-02-R05	36.0	11.0	3.27	ID9102-02-R05	39.78281446094741	0.5850692365838787	1.3888853566968435	0.4381380469657385	kd
ID9102-02-R05-03	ID9102-02-R05	3	mut	ID9102	35	ID9102-02-R05	33.0	9.0	3.67	ID9102-02-R05	39.78281446094741	0.5850692365838787	1.3888853566968435	0.4381380469657385	kd
ID9102-02-R05-04	ID9102-02-R05	4	mut	ID9102	36	ID9102-02-R05	37.0	12.0	3.08	ID9102-02-R05	39.78281446094741	0.5850692365838787	1.3888853566968435	0.4381380469657385	kd
ID9102-02-R05-05	ID9102-02-R05	5	mut	ID9102	36	ID9102-02-R05	39.0	10.0	3.9	ID9102-02-R05	39.78281446094741	0.5850692365838787	1.3888853566968435	0.4381380469657385	kd
ID9102-02-R05-06	ID9102-02-R05	6	mut	ID9102	36	ID9102-02-R05	38.0	10.0	3.8	ID9102-02-R05	39.78281446094741	0.5850692365838787	1.3888853566968435	0.4381380469657385	kd
ID9102-02-R05-07	ID9102-02-R05	7	mut	ID9102	35	ID9102-02-R05	29.0	7.0	4.14	ID9102-02-R05	39.78281446094741	0.5850692365838787	1.3888853566968435	0.4381380469657385	kd
ID9102-02-R05-08	ID9102-02-R05	8	mut	ID9102	35	ID9102-02-R05	32.0	11.0	2.91	ID9102-02-R05	39.78281446094741	0.5850692365838787	1.3888853566968435	0.4381380469657385	kd
ID9102-02-R05-10	ID9102-02-R05	10	mut	ID9102	36	ID9102-02-R05	37.0	13.0	2.85	ID9102-02-R05	39.78281446094741	0.5850692365838787	1.3888853566968435	0.4381380469657385	kd
ID9102-02-R05-11	ID9102-02-R05	11	mut	ID9102	35	ID9102-02-R05	35.0	11.0	3.18	ID9102-02-R05	39.78281446094741	0.5850692365838787	1.3888853566968435	0.4381380469657385	kd
ID9102-02-R05-12	ID9102-02-R05	12	mut	ID9102	35	ID9102-02-R05	34.0	10.0	3.4	ID9102-02-R05	39.78281446094741	0.5850692365838787	1.3888853566968435	0.4381380469657385	kd
ID9111-01-R05-01	ID9111-01-R05	1	mut	ID9111	28	ID9111-01-R05	24.0	7.0	3.43	ID9111-01-R05	0.6307716355948018	0.06727780277787686	1.0686481981547091	2.039287873333052	ko
ID9111-01-R05-02	ID9111-01-R05	2	mut	ID9111	26	ID9111-01-R05	21.0	7.0	3.0	ID9111-01-R05	0.6307716355948018	0.06727780277787686	1.0686481981547091	2.039287873333052	ko
ID9111-01-R05-03	ID9111-01-R05	3	mut	ID9111	26	ID9111-01-R05	23.0	7.0	3.29	ID9111-01-R05	0.6307716355948018	0.06727780277787686	1.0686481981547091	2.039287873333052	ko
ID9111-01-R05-07	ID9111-01-R05	7	mut	ID9111	29	ID9111-01-R05	25.0	7.0	3.57	ID9111-01-R05	0.6307716355948018	0.06727780277787686	1.0686481981547091	2.039287873333052	ko
ID9111-01-R05-08	ID9111-01-R05	8	mut	ID9111	26	ID9111-01-R05	26.0	8.0	3.25	ID9111-01-R05	0.6307716355948018	0.06727780277787686	1.0686481981547091	2.039287873333052	ko
ID9111-01-R05-09	ID9111-01-R05	9	mut	ID9111	29	ID9111-01-R05	24.0	7.0	3.43	ID9111-01-R05	0.6307716355948018	0.06727780277787686	1.0686481981547091	2.039287873333052	ko
ID9111-01-R05-10	ID9111-01-R05	10	mut	ID9111	28	ID9111-01-R05	24.0	5.0	4.8	ID9111-01-R05	0.6307716355948018	0.06727780277787686	1.0686481981547091	2.039287873333052	ko
ID9111-01-R05-11	ID9111-01-R05	11	mut	ID9111	28	ID9111-01-R05	23.0	6.0	3.83	ID9111-01-R05	0.6307716355948018	0.06727780277787686	1.0686481981547091	2.039287873333052	ko
ID9111-01-R05-12	ID9111-01-R05	12	mut	ID9111	27	ID9111-01-R05	26.0	7.0	3.71	ID9111-01-R05	0.6307716355948018	0.06727780277787686	1.0686481981547091	2.039287873333052	ko
ID9111-02-R04-01	ID9111-02-R04	1	mut	ID9111	27	ID9111-02-R04	21.0	5.0	4.2	ID9111-02-R04	0.0822352476363165	0.08333429538767037	1.3408303109661217	2.3077731079868378	ko
ID9111-02-R04-02	ID9111-02-R04	2	mut	ID9111	27	ID9111-02-R04	20.0	6.0	3.33	ID9111-02-R04	0.0822352476363165	0.08333429538767037	1.3408303109661217	2.3077731079868378	ko
ID9111-02-R04-03	ID9111-02-R04	3	mut	ID9111	27	ID9111-02-R04	21.0	7.0	3.0	ID9111-02-R04	0.0822352476363165	0.08333429538767037	1.3408303109661217	2.3077731079868378	ko
ID9111-02-R04-04	ID9111-02-R04	4	mut	ID9111	27	ID9111-02-R04	24.0	6.0	4.0	ID9111-02-R04	0.0822352476363165	0.08333429538767037	1.3408303109661217	2.3077731079868378	ko
ID9111-02-R04-05	ID9111-02-R04	5	mut	ID9111	27	ID9111-02-R04	19.0	5.0	3.8	ID9111-02-R04	0.0822352476363165	0.08333429538767037	1.3408303109661217	2.3077731079868378	ko
ID9111-02-R04-06	ID9111-02-R04	6	mut	ID9111	28	ID9111-02-R04	20.0	6.0	3.33	ID9111-02-R04	0.0822352476363165	0.08333429538767037	1.3408303109661217	2.3077731079868378	ko
ID9111-02-R04-07	ID9111-02-R04	7	mut	ID9111	28	ID9111-02-R04	23.0	6.0	3.83	ID9111-02-R04	0.0822352476363165	0.08333429538767037	1.3408303109661217	2.3077731079868378	ko
ID9111-02-R04-08	ID9111-02-R04	8	mut	ID9111	28	ID9111-02-R04	22.0	8.0	2.75	ID9111-02-R04	0.0822352476363165	0.08333429538767037	1.3408303109661217	2.3077731079868378	ko
ID9111-02-R04-09	ID9111-02-R04	9	mut	ID9111	28	ID9111-02-R04	21.0	7.0	3.0	ID9111-02-R04	0.0822352476363165	0.08333429538767037	1.3408303109661217	2.3077731079868378	ko
ID9111-02-R04-10	ID9111-02-R04	10	mut	ID9111	29	ID9111-02-R04	22.0	6.0	3.67	ID9111-02-R04	0.0822352476363165	0.08333429538767037	1.3408303109661217	2.3077731079868378	ko
ID9111-02-R04-11	ID9111-02-R04	11	mut	ID9111	29	ID9111-02-R04	23.0	6.0	3.83	ID9111-02-R04	0.0822352476363165	0.08333429538767037	1.3408303109661217	2.3077731079868378	ko
ID9111-02-R04-12	ID9111-02-R04	12	mut	ID9111	29	ID9111-02-R04	22.0	6.0	3.67	ID9111-02-R04	0.0822352476363165	0.08333429538767037	1.3408303109661217	2.3077731079868378	ko
ID9323-02-R05-01	ID9323-02-R05	1	mut	ID9323	35	ID9323-02-R05	23.0	6.0	3.83	ID9323-02-R05	100.86668378249769	0.6854843770453364	1.2407493009644668	1.3210762041902142	kd
ID9323-02-R05-02	ID9323-02-R05	2	mut	ID9323	39	ID9323-02-R05	29.0	9.0	3.22	ID9323-02-R05	100.86668378249769	0.6854843770453364	1.2407493009644668	1.3210762041902142	kd
ID9323-02-R05-03	ID9323-02-R05	3	mut	ID9323	35	ID9323-02-R05	21.0	5.0	4.2	ID9323-02-R05	100.86668378249769	0.6854843770453364	1.2407493009644668	1.3210762041902142	kd
ID9323-02-R05-04	ID9323-02-R05	4	mut	ID9323	31	ID9323-02-R05	21.0	9.0	2.33	ID9323-02-R05	100.86668378249769	0.6854843770453364	1.2407493009644668	1.3210762041902142	kd
ID9323-02-R05-05	ID9323-02-R05	5	mut	ID9323	31	ID9323-02-R05	21.0	6.0	3.5	ID9323-02-R05	100.86668378249769	0.6854843770453364	1.2407493009644668	1.3210762041902142	kd
ID9323-02-R05-06	ID9323-02-R05	6	mut	ID9323	33	ID9323-02-R05	24.0	7.0	3.43	ID9323-02-R05	100.86668378249769	0.6854843770453364	1.2407493009644668	1.3210762041902142	kd
ID9323-02-R05-07	ID9323-02-R05	7	mut	ID9323	31	ID9323-02-R05	23.0	5.0	4.6	ID9323-02-R05	100.86668378249769	0.6854843770453364	1.2407493009644668	1.3210762041902142	kd
ID9323-02-R05-08	ID9323-02-R05	8	mut	ID9323	31	ID9323-02-R05	21.0	5.0	4.2	ID9323-02-R05	100.86668378249769	0.6854843770453364	1.2407493009644668	1.3210762041902142	kd
ID9323-02-R05-09	ID9323-02-R05	9	mut	ID9323	32	ID9323-02-R05	21.0	6.0	3.5	ID9323-02-R05	100.86668378249769	0.6854843770453364	1.2407493009644668	1.3210762041902142	kd
ID9323-02-R05-10	ID9323-02-R05	10	mut	ID9323	31	ID9323-02-R05	22.0	5.0	4.4	ID9323-02-R05	100.86668378249769	0.6854843770453364	1.2407493009644668	1.3210762041902142	kd
ID9323-02-R05-11	ID9323-02-R05	11	mut	ID9323	31	ID9323-02-R05	22.0	8.0	2.75	ID9323-02-R05	100.86668378249769	0.6854843770453364	1.2407493009644668	1.3210762041902142	kd
ID9323-02-R05-12	ID9323-02-R05	12	mut	ID9323	25	ID9323-02-R05	22.0	7.0	3.14	ID9323-02-R05	100.86668378249769	0.6854843770453364	1.2407493009644668	1.3210762041902142	kd
ID9323-12-R04-01	ID9323-12-R04	1	mut	ID9323	27	ID9323-12-R04	17.0	3.0	5.67	ID9323-12-R04	18.303984808182573	1.0281754312453073	0.9668650656833794	2.310393015542397	kd
ID9323-12-R04-02	ID9323-12-R04	2	mut	ID9323	27	ID9323-12-R04	19.0	3.0	6.33	ID9323-12-R04	18.303984808182573	1.0281754312453073	0.9668650656833794	2.310393015542397	kd
ID9323-12-R04-04	ID9323-12-R04	4	mut	ID9323	23	ID9323-12-R04	12.0	3.0	4.0	ID9323-12-R04	18.303984808182573	1.0281754312453073	0.9668650656833794	2.310393015542397	kd
ID9323-12-R04-05	ID9323-12-R04	5	mut	ID9323	25	ID9323-12-R04	23.0	7.0	3.29	ID9323-12-R04	18.303984808182573	1.0281754312453073	0.9668650656833794	2.310393015542397	kd
ID9323-12-R04-06	ID9323-12-R04	6	mut	ID9323	25	ID9323-12-R04	15.0	3.0	5.0	ID9323-12-R04	18.303984808182573	1.0281754312453073	0.9668650656833794	2.310393015542397	kd
ID9323-12-R04-07	ID9323-12-R04	7	mut	ID9323	29	ID9323-12-R04	16.0	2.0	8.0	ID9323-12-R04	18.303984808182573	1.0281754312453073	0.9668650656833794	2.310393015542397	kd
ID9323-12-R04-08	ID9323-12-R04	8	mut	ID9323	24	ID9323-12-R04	15.0	3.0	5.0	ID9323-12-R04	18.303984808182573	1.0281754312453073	0.9668650656833794	2.310393015542397	kd
ID9323-12-R04-09	ID9323-12-R04	9	mut	ID9323	24	ID9323-12-R04	15.0	3.0	5.0	ID9323-12-R04	18.303984808182573	1.0281754312453073	0.9668650656833794	2.310393015542397	kd
ID9323-12-R04-10	ID9323-12-R04	10	mut	ID9323	25	ID9323-12-R04	19.0	4.0	4.75	ID9323-12-R04	18.303984808182573	1.0281754312453073	0.9668650656833794	2.310393015542397	kd
ID9323-12-R04-11	ID9323-12-R04	11	mut	ID9323	25	ID9323-12-R04	15.0	3.0	5.0	ID9323-12-R04	18.303984808182573	1.0281754312453073	0.9668650656833794	2.310393015542397	kd
ID9323-12-R04-12	ID9323-12-R04	12	mut	ID9323	25	ID9323-12-R04	16.0	3.0	5.33	ID9323-12-R04	18.303984808182573	1.0281754312453073	0.9668650656833794	2.310393015542397	kd
ID9402-01-R05-01	ID9402-01-R05	1	mut	ID9402	23	ID9402-01-R05	13.0	4.0	3.25	ID9402-01-R05	11.715117715666068	1.9103779791430648	1.4965942578953677	3.824604662289704	kd
ID9402-01-R05-02	ID9402-01-R05	2	mut	ID9402	23	ID9402-01-R05	15.0	4.0	3.75	ID9402-01-R05	11.715117715666068	1.9103779791430648	1.4965942578953677	3.824604662289704	kd
ID9402-01-R05-04	ID9402-01-R05	4	mut	ID9402	23	ID9402-01-R05	17.0	4.0	4.25	ID9402-01-R05	11.715117715666068	1.9103779791430648	1.4965942578953677	3.824604662289704	kd
ID9402-01-R05-05	ID9402-01-R05	5	mut	ID9402	23	ID9402-01-R05	14.0	3.0	4.67	ID9402-01-R05	11.715117715666068	1.9103779791430648	1.4965942578953677	3.824604662289704	kd
ID9402-01-R05-06	ID9402-01-R05	6	mut	ID9402	24	ID9402-01-R05	15.0	4.0	3.75	ID9402-01-R05	11.715117715666068	1.9103779791430648	1.4965942578953677	3.824604662289704	kd
ID9402-01-R05-07	ID9402-01-R05	7	mut	ID9402	22	ID9402-01-R05	14.0	4.0	3.5	ID9402-01-R05	11.715117715666068	1.9103779791430648	1.4965942578953677	3.824604662289704	kd
ID9402-01-R05-08	ID9402-01-R05	8	mut	ID9402	23	ID9402-01-R05	15.0	4.0	3.75	ID9402-01-R05	11.715117715666068	1.9103779791430648	1.4965942578953677	3.824604662289704	kd
ID9402-01-R05-09	ID9402-01-R05	9	mut	ID9402	23	ID9402-01-R05	14.0	5.0	2.8	ID9402-01-R05	11.715117715666068	1.9103779791430648	1.4965942578953677	3.824604662289704	kd
ID9402-01-R05-10	ID9402-01-R05	10	mut	ID9402	23	ID9402-01-R05	15.0	4.0	3.75	ID9402-01-R05	11.715117715666068	1.9103779791430648	1.4965942578953677	3.824604662289704	kd
ID9402-01-R05-11	ID9402-01-R05	11	mut	ID9402	23	ID9402-01-R05	16.0	4.0	4.0	ID9402-01-R05	11.715117715666068	1.9103779791430648	1.4965942578953677	3.824604662289704	kd
ID9402-01-R05-12	ID9402-01-R05	12	mut	ID9402	23	ID9402-01-R05	16.0	5.0	3.2	ID9402-01-R05	11.715117715666068	1.9103779791430648	1.4965942578953677	3.824604662289704	kd
ID9402-11-R03-01	ID9402-11-R03	1	mut	ID9402	28	ID9402-11-R03	20.0	6.0	3.33	ID9402-11-R03	75.26498788093319	0.8936324378376042	1.7544319493492757	1.1772779827800393	kd
ID9402-11-R03-02	ID9402-11-R03	2	mut	ID9402	28	ID9402-11-R03	23.0	7.0	3.29	ID9402-11-R03	75.26498788093319	0.8936324378376042	1.7544319493492757	1.1772779827800393	kd
ID9402-11-R03-03	ID9402-11-R03	3	mut	ID9402	28	ID9402-11-R03	24.0	6.0	4.0	ID9402-11-R03	75.26498788093319	0.8936324378376042	1.7544319493492757	1.1772779827800393	kd
ID9402-11-R03-04	ID9402-11-R03	4	mut	ID9402	23	ID9402-11-R03	27.0	8.0	3.38	ID9402-11-R03	75.26498788093319	0.8936324378376042	1.7544319493492757	1.1772779827800393	kd
ID9402-11-R03-05	ID9402-11-R03	5	mut	ID9402	25	ID9402-11-R03	23.0	8.0	2.88	ID9402-11-R03	75.26498788093319	0.8936324378376042	1.7544319493492757	1.1772779827800393	kd
ID9402-11-R03-06	ID9402-11-R03	6	mut	ID9402	25	ID9402-11-R03	26.0	9.0	2.89	ID9402-11-R03	75.26498788093319	0.8936324378376042	1.7544319493492757	1.1772779827800393	kd
ID9402-11-R03-07	ID9402-11-R03	7	mut	ID9402	28	ID9402-11-R03	24.0	6.0	4.0	ID9402-11-R03	75.26498788093319	0.8936324378376042	1.7544319493492757	1.1772779827800393	kd
ID9402-11-R03-08	ID9402-11-R03	8	mut	ID9402	28	ID9402-11-R03	25.0	7.0	3.57	ID9402-11-R03	75.26498788093319	0.8936324378376042	1.7544319493492757	1.1772779827800393	kd
ID9402-11-R03-09	ID9402-11-R03	9	mut	ID9402	28	ID9402-11-R03	18.0	6.0	3.0	ID9402-11-R03	75.26498788093319	0.8936324378376042	1.7544319493492757	1.1772779827800393	kd
ID9402-11-R03-11	ID9402-11-R03	11	mut	ID9402	27	ID9402-11-R03	25.0	6.0	4.17	ID9402-11-R03	75.26498788093319	0.8936324378376042	1.7544319493492757	1.1772779827800393	kd
ID9402-11-R03-12	ID9402-11-R03	12	mut	ID9402	28	ID9402-11-R03	23.0	7.0	3.29	ID9402-11-R03	75.26498788093319	0.8936324378376042	1.7544319493492757	1.1772779827800393	kd
ID9404-08-R03-01	ID9404-08-R03	1	mut	ID9404	29	ID9404-08-R03	22.0	9.0	2.44	ID9404-08-R03	5.968706748171713	0.4917396328678407	1.4328947372892755	2.07153776905396	kd
ID9404-08-R03-02	ID9404-08-R03	2	mut	ID9404	29	ID9404-08-R03	25.0	8.0	3.12	ID9404-08-R03	5.968706748171713	0.4917396328678407	1.4328947372892755	2.07153776905396	kd
ID9404-08-R03-03	ID9404-08-R03	3	mut	ID9404	29	ID9404-08-R03	25.0	8.0	3.12	ID9404-08-R03	5.968706748171713	0.4917396328678407	1.4328947372892755	2.07153776905396	kd
ID9404-08-R03-04	ID9404-08-R03	4	mut	ID9404	27	ID9404-08-R03	25.0	7.0	3.57	ID9404-08-R03	5.968706748171713	0.4917396328678407	1.4328947372892755	2.07153776905396	kd
ID9404-08-R03-05	ID9404-08-R03	5	mut	ID9404	28	ID9404-08-R03	24.0	9.0	2.67	ID9404-08-R03	5.968706748171713	0.4917396328678407	1.4328947372892755	2.07153776905396	kd
ID9404-08-R03-06	ID9404-08-R03	6	mut	ID9404	27	ID9404-08-R03	25.0	10.0	2.5	ID9404-08-R03	5.968706748171713	0.4917396328678407	1.4328947372892755	2.07153776905396	kd
ID9404-08-R03-07	ID9404-08-R03	7	mut	ID9404	31	ID9404-08-R03	24.0	9.0	2.67	ID9404-08-R03	5.968706748171713	0.4917396328678407	1.4328947372892755	2.07153776905396	kd
ID9404-08-R03-08	ID9404-08-R03	8	mut	ID9404	29	ID9404-08-R03	25.0	9.0	2.78	ID9404-08-R03	5.968706748171713	0.4917396328678407	1.4328947372892755	2.07153776905396	kd
ID9404-08-R03-09	ID9404-08-R03	9	mut	ID9404	29	ID9404-08-R03	24.0	7.0	3.43	ID9404-08-R03	5.968706748171713	0.4917396328678407	1.4328947372892755	2.07153776905396	kd
ID9404-08-R03-10	ID9404-08-R03	10	mut	ID9404	29	ID9404-08-R03	20.0	7.0	2.86	ID9404-08-R03	5.968706748171713	0.4917396328678407	1.4328947372892755	2.07153776905396	kd
ID9404-08-R03-11	ID9404-08-R03	11	mut	ID9404	29	ID9404-08-R03	25.0	10.0	2.5	ID9404-08-R03	5.968706748171713	0.4917396328678407	1.4328947372892755	2.07153776905396	kd
ID9404-08-R03-12	ID9404-08-R03	12	mut	ID9404	29	ID9404-08-R03	24.0	9.0	2.67	ID9404-08-R03	5.968706748171713	0.4917396328678407	1.4328947372892755	2.07153776905396	kd
ID9407-01-R05-01	ID9407-01-R05	1	mut	ID9407	25	ID9407-01-R05	26.0	8.0	3.25	ID9407-01-R05	44.473612823942396	0.5603958351333312	1.5281122609387747	0.8003023080158685	kd
ID9407-01-R05-02	ID9407-01-R05	2	mut	ID9407	25	ID9407-01-R05	27.0	8.0	3.38	ID9407-01-R05	44.473612823942396	0.5603958351333312	1.5281122609387747	0.8003023080158685	kd
ID9407-01-R05-03	ID9407-01-R05	3	mut	ID9407	26	ID9407-01-R05	28.0	9.0	3.11	ID9407-01-R05	44.473612823942396	0.5603958351333312	1.5281122609387747	0.8003023080158685	kd
ID9407-01-R05-04	ID9407-01-R05	4	mut	ID9407	31	ID9407-01-R05	26.0	9.0	2.89	ID9407-01-R05	44.473612823942396	0.5603958351333312	1.5281122609387747	0.8003023080158685	kd
ID9407-01-R05-05	ID9407-01-R05	5	mut	ID9407	31	ID9407-01-R05	24.0	9.0	2.67	ID9407-01-R05	44.473612823942396	0.5603958351333312	1.5281122609387747	0.8003023080158685	kd
ID9407-01-R05-06	ID9407-01-R05	6	mut	ID9407	31	ID9407-01-R05	25.0	8.0	3.12	ID9407-01-R05	44.473612823942396	0.5603958351333312	1.5281122609387747	0.8003023080158685	kd
ID9407-01-R05-07	ID9407-01-R05	7	mut	ID9407	29	ID9407-01-R05	30.0	10.0	3.0	ID9407-01-R05	44.473612823942396	0.5603958351333312	1.5281122609387747	0.8003023080158685	kd
ID9407-01-R05-08	ID9407-01-R05	8	mut	ID9407	29	ID9407-01-R05	28.0	9.0	3.11	ID9407-01-R05	44.473612823942396	0.5603958351333312	1.5281122609387747	0.8003023080158685	kd
ID9407-01-R05-09	ID9407-01-R05	9	mut	ID9407	25	ID9407-01-R05	30.0	9.0	3.33	ID9407-01-R05	44.473612823942396	0.5603958351333312	1.5281122609387747	0.8003023080158685	kd
ID9407-01-R05-11	ID9407-01-R05	11	mut	ID9407	28	ID9407-01-R05	29.0	9.0	3.22	ID9407-01-R05	44.473612823942396	0.5603958351333312	1.5281122609387747	0.8003023080158685	kd
ID9407-01-R05-12	ID9407-01-R05	12	mut	ID9407	28	ID9407-01-R05	27.0	9.0	3.0	ID9407-01-R05	44.473612823942396	0.5603958351333312	1.5281122609387747	0.8003023080158685	kd
ID9407-04-R02-01	ID9407-04-R02	1	mut	ID9407	22	ID9407-04-R02	13.0	5.0	2.6	ID9407-04-R02	0.008031925817915458	1.0938736855382645	1.65992989779802	2.1863468409319515	ko
ID9407-04-R02-02	ID9407-04-R02	2	mut	ID9407	22	ID9407-04-R02	14.0	4.0	3.5	ID9407-04-R02	0.008031925817915458	1.0938736855382645	1.65992989779802	2.1863468409319515	ko
ID9407-04-R02-04	ID9407-04-R02	4	mut	ID9407	25	ID9407-04-R02	14.0	6.0	2.33	ID9407-04-R02	0.008031925817915458	1.0938736855382645	1.65992989779802	2.1863468409319515	ko
ID9407-04-R02-07	ID9407-04-R02	7	mut	ID9407	23	ID9407-04-R02	15.0	4.0	3.75	ID9407-04-R02	0.008031925817915458	1.0938736855382645	1.65992989779802	2.1863468409319515	ko
ID9407-04-R02-08	ID9407-04-R02	8	mut	ID9407	23	ID9407-04-R02	16.0	5.0	3.2	ID9407-04-R02	0.008031925817915458	1.0938736855382645	1.65992989779802	2.1863468409319515	ko
ID9407-04-R02-09	ID9407-04-R02	9	mut	ID9407	24	ID9407-04-R02	23.0	8.0	2.88	ID9407-04-R02	0.008031925817915458	1.0938736855382645	1.65992989779802	2.1863468409319515	ko
ID9407-04-R02-10	ID9407-04-R02	10	mut	ID9407	23	ID9407-04-R02	18.0	5.0	3.6	ID9407-04-R02	0.008031925817915458	1.0938736855382645	1.65992989779802	2.1863468409319515	ko
ID9407-04-R02-11	ID9407-04-R02	11	mut	ID9407	23	ID9407-04-R02	18.0	5.0	3.6	ID9407-04-R02	0.008031925817915458	1.0938736855382645	1.65992989779802	2.1863468409319515	ko
ID9407-04-R02-12	ID9407-04-R02	12	mut	ID9407	23	ID9407-04-R02	12.0	3.0	4.0	ID9407-04-R02	0.008031925817915458	1.0938736855382645	1.65992989779802	2.1863468409319515	ko
ID9421-04-R02-01	ID9421-04-R02	1	mut	ID9421	39	ID9421-04-R02	38.0	15.0	2.53	ID9421-04-R02	0.8859935029529629	0.4217754135164651	1.6256043586856503	0.7975473472226112	ko
ID9421-04-R02-02	ID9421-04-R02	2	mut	ID9421	25	ID9421-04-R02	34.0	14.0	2.43	ID9421-04-R02	0.8859935029529629	0.4217754135164651	1.6256043586856503	0.7975473472226112	ko
ID9421-04-R02-03	ID9421-04-R02	3	mut	ID9421	39	ID9421-04-R02	34.0	14.0	2.43	ID9421-04-R02	0.8859935029529629	0.4217754135164651	1.6256043586856503	0.7975473472226112	ko
ID9421-04-R02-04	ID9421-04-R02	4	mut	ID9421	35	ID9421-04-R02	28.0	14.0	2.0	ID9421-04-R02	0.8859935029529629	0.4217754135164651	1.6256043586856503	0.7975473472226112	ko
ID9421-04-R02-05	ID9421-04-R02	5	mut	ID9421	35	ID9421-04-R02	28.0	13.0	2.15	ID9421-04-R02	0.8859935029529629	0.4217754135164651	1.6256043586856503	0.7975473472226112	ko
ID9421-04-R02-06	ID9421-04-R02	6	mut	ID9421	35	ID9421-04-R02	30.0	14.0	2.14	ID9421-04-R02	0.8859935029529629	0.4217754135164651	1.6256043586856503	0.7975473472226112	ko
ID9421-04-R02-07	ID9421-04-R02	7	mut	ID9421	39	ID9421-04-R02	29.0	14.0	2.07	ID9421-04-R02	0.8859935029529629	0.4217754135164651	1.6256043586856503	0.7975473472226112	ko
ID9421-04-R02-08	ID9421-04-R02	8	mut	ID9421	39	ID9421-04-R02	34.0	15.0	2.27	ID9421-04-R02	0.8859935029529629	0.4217754135164651	1.6256043586856503	0.7975473472226112	ko
ID9421-04-R02-09	ID9421-04-R02	9	mut	ID9421	39	ID9421-04-R02	35.0	14.0	2.5	ID9421-04-R02	0.8859935029529629	0.4217754135164651	1.6256043586856503	0.7975473472226112	ko
ID9421-04-R02-10	ID9421-04-R02	10	mut	ID9421	35	ID9421-04-R02	31.0	14.0	2.21	ID9421-04-R02	0.8859935029529629	0.4217754135164651	1.6256043586856503	0.7975473472226112	ko
ID9421-04-R02-11	ID9421-04-R02	11	mut	ID9421	35	ID9421-04-R02	31.0	14.0	2.21	ID9421-04-R02	0.8859935029529629	0.4217754135164651	1.6256043586856503	0.7975473472226112	ko
ID9421-04-R02-12	ID9421-04-R02	12	mut	ID9421	35	ID9421-04-R02	30.0	13.0	2.31	ID9421-04-R02	0.8859935029529629	0.4217754135164651	1.6256043586856503	0.7975473472226112	ko
ID9421-07-R02-01	ID9421-07-R02	1	mut	ID9421	39	ID9421-07-R02	33.0	15.0	2.2	ID9421-07-R02	1.9172828334416872	0.8236812737427831	1.3727703785936205	0.9204686818702618	ko
ID9421-07-R02-02	ID9421-07-R02	2	mut	ID9421	36	ID9421-07-R02	32.0	16.0	2.0	ID9421-07-R02	1.9172828334416872	0.8236812737427831	1.3727703785936205	0.9204686818702618	ko
ID9421-07-R02-03	ID9421-07-R02	3	mut	ID9421	39	ID9421-07-R02	36.0	15.0	2.4	ID9421-07-R02	1.9172828334416872	0.8236812737427831	1.3727703785936205	0.9204686818702618	ko
ID9421-07-R02-04	ID9421-07-R02	4	mut	ID9421	39	ID9421-07-R02	33.0	13.0	2.54	ID9421-07-R02	1.9172828334416872	0.8236812737427831	1.3727703785936205	0.9204686818702618	ko
ID9421-07-R02-05	ID9421-07-R02	5	mut	ID9421	39	ID9421-07-R02	32.0	16.0	2.0	ID9421-07-R02	1.9172828334416872	0.8236812737427831	1.3727703785936205	0.9204686818702618	ko
ID9421-07-R02-06	ID9421-07-R02	6	mut	ID9421	39	ID9421-07-R02	33.0	14.0	2.36	ID9421-07-R02	1.9172828334416872	0.8236812737427831	1.3727703785936205	0.9204686818702618	ko
ID9421-07-R02-07	ID9421-07-R02	7	mut	ID9421	35	ID9421-07-R02	32.0	16.0	2.0	ID9421-07-R02	1.9172828334416872	0.8236812737427831	1.3727703785936205	0.9204686818702618	ko
ID9421-07-R02-08	ID9421-07-R02	8	mut	ID9421	38	ID9421-07-R02	30.0	13.0	2.31	ID9421-07-R02	1.9172828334416872	0.8236812737427831	1.3727703785936205	0.9204686818702618	ko
ID9421-07-R02-09	ID9421-07-R02	9	mut	ID9421	35	ID9421-07-R02	33.0	12.0	2.75	ID9421-07-R02	1.9172828334416872	0.8236812737427831	1.3727703785936205	0.9204686818702618	ko
ID9421-07-R02-10	ID9421-07-R02	10	mut	ID9421	39	ID9421-07-R02	33.0	14.0	2.36	ID9421-07-R02	1.9172828334416872	0.8236812737427831	1.3727703785936205	0.9204686818702618	ko
ID9421-07-R02-11	ID9421-07-R02	11	mut	ID9421	39	ID9421-07-R02	30.0	16.0	1.88	ID9421-07-R02	1.9172828334416872	0.8236812737427831	1.3727703785936205	0.9204686818702618	ko
ID9421-07-R02-12	ID9421-07-R02	12	mut	ID9421	39	ID9421-07-R02	34.0	15.0	2.27	ID9421-07-R02	1.9172828334416872	0.8236812737427831	1.3727703785936205	0.9204686818702618	ko
ID9450-02-R05-01	ID9450-02-R05	1	mut	ID9450	23	ID9450-02-R05	19.0	6.0	3.17	ID9450-02-R05	25.683247196612573	0.3839354864346263	1.3923003753339669	0.6500480312701319	kd
ID9450-02-R05-02	ID9450-02-R05	2	mut	ID9450	23	ID9450-02-R05	19.0	6.0	3.17	ID9450-02-R05	25.683247196612573	0.3839354864346263	1.3923003753339669	0.6500480312701319	kd
ID9450-02-R05-03	ID9450-02-R05	3	mut	ID9450	23	ID9450-02-R05	18.0	5.0	3.6	ID9450-02-R05	25.683247196612573	0.3839354864346263	1.3923003753339669	0.6500480312701319	kd
ID9450-02-R05-04	ID9450-02-R05	4	mut	ID9450	25	ID9450-02-R05	19.0	6.0	3.17	ID9450-02-R05	25.683247196612573	0.3839354864346263	1.3923003753339669	0.6500480312701319	kd
ID9450-02-R05-05	ID9450-02-R05	5	mut	ID9450	25	ID9450-02-R05	19.0	5.0	3.8	ID9450-02-R05	25.683247196612573	0.3839354864346263	1.3923003753339669	0.6500480312701319	kd
ID9450-02-R05-06	ID9450-02-R05	6	mut	ID9450	25	ID9450-02-R05	20.0	6.0	3.33	ID9450-02-R05	25.683247196612573	0.3839354864346263	1.3923003753339669	0.6500480312701319	kd
ID9450-02-R05-07	ID9450-02-R05	7	mut	ID9450	25	ID9450-02-R05	22.0	6.0	3.67	ID9450-02-R05	25.683247196612573	0.3839354864346263	1.3923003753339669	0.6500480312701319	kd
ID9450-02-R05-08	ID9450-02-R05	8	mut	ID9450	26	ID9450-02-R05	22.0	7.0	3.14	ID9450-02-R05	25.683247196612573	0.3839354864346263	1.3923003753339669	0.6500480312701319	kd
ID9450-02-R05-09	ID9450-02-R05	9	mut	ID9450	25	ID9450-02-R05	20.0	7.0	2.86	ID9450-02-R05	25.683247196612573	0.3839354864346263	1.3923003753339669	0.6500480312701319	kd
ID9450-02-R05-11	ID9450-02-R05	11	mut	ID9450	24	ID9450-02-R05	19.0	5.0	3.8	ID9450-02-R05	25.683247196612573	0.3839354864346263	1.3923003753339669	0.6500480312701319	kd
ID9450-02-R05-12	ID9450-02-R05	12	mut	ID9450	23	ID9450-02-R05	17.0	4.0	4.25	ID9450-02-R05	25.683247196612573	0.3839354864346263	1.3923003753339669	0.6500480312701319	kd
ID9450-05-R04-01	ID9450-05-R04	1	mut	ID9450	24	ID9450-05-R04	20.0	5.0	4.0	ID9450-05-R04	49.01569874240413	0.528435169990127	1.3822958680560384	0.9190891360570402	kd
ID9450-05-R04-02	ID9450-05-R04	2	mut	ID9450	23	ID9450-05-R04	18.0	5.0	3.6	ID9450-05-R04	49.01569874240413	0.528435169990127	1.3822958680560384	0.9190891360570402	kd
ID9450-05-R04-03	ID9450-05-R04	3	mut	ID9450	25	ID9450-05-R04	17.0	7.0	2.43	ID9450-05-R04	49.01569874240413	0.528435169990127	1.3822958680560384	0.9190891360570402	kd
ID9450-05-R04-04	ID9450-05-R04	4	mut	ID9450	26	ID9450-05-R04	20.0	6.0	3.33	ID9450-05-R04	49.01569874240413	0.528435169990127	1.3822958680560384	0.9190891360570402	kd
ID9450-05-R04-07	ID9450-05-R04	7	mut	ID9450	23	ID9450-05-R04	17.0	5.0	3.4	ID9450-05-R04	49.01569874240413	0.528435169990127	1.3822958680560384	0.9190891360570402	kd
ID9450-05-R04-08	ID9450-05-R04	8	mut	ID9450	23	ID9450-05-R04	20.0	6.0	3.33	ID9450-05-R04	49.01569874240413	0.528435169990127	1.3822958680560384	0.9190891360570402	kd
ID9450-05-R04-09	ID9450-05-R04	9	mut	ID9450	23	ID9450-05-R04	17.0	4.0	4.25	ID9450-05-R04	49.01569874240413	0.528435169990127	1.3822958680560384	0.9190891360570402	kd
ID9450-05-R04-10	ID9450-05-R04	10	mut	ID9450	23	ID9450-05-R04	17.0	5.0	3.4	ID9450-05-R04	49.01569874240413	0.528435169990127	1.3822958680560384	0.9190891360570402	kd
ID9450-05-R04-11	ID9450-05-R04	11	mut	ID9450	23	ID9450-05-R04	19.0	4.0	4.75	ID9450-05-R04	49.01569874240413	0.528435169990127	1.3822958680560384	0.9190891360570402	kd
ID9450-05-R04-12	ID9450-05-R04	12	mut	ID9450	23	ID9450-05-R04	17.0	4.0	4.25	ID9450-05-R04	49.01569874240413	0.528435169990127	1.3822958680560384	0.9190891360570402	kd
ID9569-06-R03-01	ID9569-06-R03	1	mut	ID9569	22	ID9569-06-R03	14.0	4.0	3.5	ID9569-06-R03	0.5249942652734612	0.2589687874606766	1.175574101926074	1.864832908674124	ko
ID9569-06-R03-02	ID9569-06-R03	2	mut	ID9569	22	ID9569-06-R03	15.0	3.0	5.0	ID9569-06-R03	0.5249942652734612	0.2589687874606766	1.175574101926074	1.864832908674124	ko
ID9569-06-R03-03	ID9569-06-R03	3	mut	ID9569	22	ID9569-06-R03	16.0	4.0	4.0	ID9569-06-R03	0.5249942652734612	0.2589687874606766	1.175574101926074	1.864832908674124	ko
ID9569-06-R03-04	ID9569-06-R03	4	mut	ID9569	22	ID9569-06-R03	15.0	5.0	3.0	ID9569-06-R03	0.5249942652734612	0.2589687874606766	1.175574101926074	1.864832908674124	ko
ID9569-06-R03-05	ID9569-06-R03	5	mut	ID9569	22	ID9569-06-R03	13.0	4.0	3.25	ID9569-06-R03	0.5249942652734612	0.2589687874606766	1.175574101926074	1.864832908674124	ko
ID9569-06-R03-06	ID9569-06-R03	6	mut	ID9569	23	ID9569-06-R03	13.0	4.0	3.25	ID9569-06-R03	0.5249942652734612	0.2589687874606766	1.175574101926074	1.864832908674124	ko
ID9569-06-R03-07	ID9569-06-R03	7	mut	ID9569	21	ID9569-06-R03	15.0	4.0	3.75	ID9569-06-R03	0.5249942652734612	0.2589687874606766	1.175574101926074	1.864832908674124	ko
ID9569-06-R03-08	ID9569-06-R03	8	mut	ID9569	21	ID9569-06-R03	15.0	5.0	3.0	ID9569-06-R03	0.5249942652734612	0.2589687874606766	1.175574101926074	1.864832908674124	ko
ID9569-06-R03-09	ID9569-06-R03	9	mut	ID9569	22	ID9569-06-R03	15.0	4.0	3.75	ID9569-06-R03	0.5249942652734612	0.2589687874606766	1.175574101926074	1.864832908674124	ko
ID9569-06-R03-10	ID9569-06-R03	10	mut	ID9569	25	ID9569-06-R03	15.0	5.0	3.0	ID9569-06-R03	0.5249942652734612	0.2589687874606766	1.175574101926074	1.864832908674124	ko
ID9569-06-R03-11	ID9569-06-R03	11	mut	ID9569	22	ID9569-06-R03	15.0	3.0	5.0	ID9569-06-R03	0.5249942652734612	0.2589687874606766	1.175574101926074	1.864832908674124	ko
ID9569-06-R03-12	ID9569-06-R03	12	mut	ID9569	22	ID9569-06-R03	15.0	5.0	3.0	ID9569-06-R03	0.5249942652734612	0.2589687874606766	1.175574101926074	1.864832908674124	ko
ID9569-11-R01-01	ID9569-11-R01	1	mut	ID9569	21	ID9569-11-R01	12.0	4.0	3.0	ID9569-11-R01	0.0036388830888193758	0.2638025218468895	1.286899174426073	2.0245905143020764	ko
ID9569-11-R01-02	ID9569-11-R01	2	mut	ID9569	22	ID9569-11-R01	14.0	4.0	3.5	ID9569-11-R01	0.0036388830888193758	0.2638025218468895	1.286899174426073	2.0245905143020764	ko
ID9569-11-R01-03	ID9569-11-R01	3	mut	ID9569	22	ID9569-11-R01	15.0	4.0	3.75	ID9569-11-R01	0.0036388830888193758	0.2638025218468895	1.286899174426073	2.0245905143020764	ko
ID9569-11-R01-04	ID9569-11-R01	4	mut	ID9569	22	ID9569-11-R01	15.0	3.0	5.0	ID9569-11-R01	0.0036388830888193758	0.2638025218468895	1.286899174426073	2.0245905143020764	ko
ID9569-11-R01-05	ID9569-11-R01	5	mut	ID9569	22	ID9569-11-R01	14.0	4.0	3.5	ID9569-11-R01	0.0036388830888193758	0.2638025218468895	1.286899174426073	2.0245905143020764	ko
ID9569-11-R01-06	ID9569-11-R01	6	mut	ID9569	22	ID9569-11-R01	13.0	4.0	3.25	ID9569-11-R01	0.0036388830888193758	0.2638025218468895	1.286899174426073	2.0245905143020764	ko
ID9569-11-R01-07	ID9569-11-R01	7	mut	ID9569	22	ID9569-11-R01	14.0	3.0	4.67	ID9569-11-R01	0.0036388830888193758	0.2638025218468895	1.286899174426073	2.0245905143020764	ko
ID9569-11-R01-08	ID9569-11-R01	8	mut	ID9569	22	ID9569-11-R01	13.0	5.0	2.6	ID9569-11-R01	0.0036388830888193758	0.2638025218468895	1.286899174426073	2.0245905143020764	ko
ID9569-11-R01-09	ID9569-11-R01	9	mut	ID9569	22	ID9569-11-R01	15.0	5.0	3.0	ID9569-11-R01	0.0036388830888193758	0.2638025218468895	1.286899174426073	2.0245905143020764	ko
ID9569-11-R01-10	ID9569-11-R01	10	mut	ID9569	22	ID9569-11-R01	12.0	4.0	3.0	ID9569-11-R01	0.0036388830888193758	0.2638025218468895	1.286899174426073	2.0245905143020764	ko
ID9569-11-R01-11	ID9569-11-R01	11	mut	ID9569	22	ID9569-11-R01	13.0	4.0	3.25	ID9569-11-R01	0.0036388830888193758	0.2638025218468895	1.286899174426073	2.0245905143020764	ko
ID9569-11-R01-12	ID9569-11-R01	12	mut	ID9569	22	ID9569-11-R01	15.0	4.0	3.75	ID9569-11-R01	0.0036388830888193758	0.2638025218468895	1.286899174426073	2.0245905143020764	ko
ID9579-01-R04-01	ID9579-01-R04	1	mut	ID9579	18	ID9579-01-R04	9.0	2.0	4.5	ID9579-01-R04	52.597141445876105	2.1517866165344377	0.2486433340638597	2.1859193972479374	kd
ID9579-01-R04-02	ID9579-01-R04	2	mut	ID9579	17	ID9579-01-R04	10.0	2.0	5.0	ID9579-01-R04	52.597141445876105	2.1517866165344377	0.2486433340638597	2.1859193972479374	kd
ID9579-01-R04-03	ID9579-01-R04	3	mut	ID9579	17	ID9579-01-R04	10.0	2.0	5.0	ID9579-01-R04	52.597141445876105	2.1517866165344377	0.2486433340638597	2.1859193972479374	kd
ID9579-01-R04-04	ID9579-01-R04	4	mut	ID9579	19	ID9579-01-R04	9.0	2.0	4.5	ID9579-01-R04	52.597141445876105	2.1517866165344377	0.2486433340638597	2.1859193972479374	kd
ID9579-01-R04-05	ID9579-01-R04	5	mut	ID9579	19	ID9579-01-R04	10.0	1.0	10.0	ID9579-01-R04	52.597141445876105	2.1517866165344377	0.2486433340638597	2.1859193972479374	kd
ID9579-01-R04-06	ID9579-01-R04	6	mut	ID9579	19	ID9579-01-R04	9.0	1.0	9.0	ID9579-01-R04	52.597141445876105	2.1517866165344377	0.2486433340638597	2.1859193972479374	kd
ID9579-01-R04-07	ID9579-01-R04	7	mut	ID9579	18	ID9579-01-R04	10.0	1.0	10.0	ID9579-01-R04	52.597141445876105	2.1517866165344377	0.2486433340638597	2.1859193972479374	kd
ID9579-01-R04-08	ID9579-01-R04	8	mut	ID9579	17	ID9579-01-R04	9.0	1.0	9.0	ID9579-01-R04	52.597141445876105	2.1517866165344377	0.2486433340638597	2.1859193972479374	kd
ID9579-01-R04-09	ID9579-01-R04	9	mut	ID9579	19	ID9579-01-R04	13.0	4.0	3.25	ID9579-01-R04	52.597141445876105	2.1517866165344377	0.2486433340638597	2.1859193972479374	kd
ID9579-01-R04-10	ID9579-01-R04	10	mut	ID9579	18	ID9579-01-R04	10.0	1.0	10.0	ID9579-01-R04	52.597141445876105	2.1517866165344377	0.2486433340638597	2.1859193972479374	kd
ID9579-01-R04-11	ID9579-01-R04	11	mut	ID9579	18	ID9579-01-R04	11.0	2.0	5.5	ID9579-01-R04	52.597141445876105	2.1517866165344377	0.2486433340638597	2.1859193972479374	kd
ID9579-01-R04-12	ID9579-01-R04	12	mut	ID9579	18	ID9579-01-R04	9.0	2.0	4.5	ID9579-01-R04	52.597141445876105	2.1517866165344377	0.2486433340638597	2.1859193972479374	kd
ID9579-07-R05-01	ID9579-07-R05	1	mut	ID9579	19	ID9579-07-R05	11.0	1.0	11.0	ID9579-07-R05	75.01920145583405	1.242207688911794	0.2886235250127261	1.3376433859965855	kd
ID9579-07-R05-02	ID9579-07-R05	2	mut	ID9579	18	ID9579-07-R05	10.0	2.0	5.0	ID9579-07-R05	75.01920145583405	1.242207688911794	0.2886235250127261	1.3376433859965855	kd
ID9579-07-R05-03	ID9579-07-R05	3	mut	ID9579	17	ID9579-07-R05	9.0	1.0	9.0	ID9579-07-R05	75.01920145583405	1.242207688911794	0.2886235250127261	1.3376433859965855	kd
ID9579-07-R05-04	ID9579-07-R05	4	mut	ID9579	19	ID9579-07-R05	9.0	2.0	4.5	ID9579-07-R05	75.01920145583405	1.242207688911794	0.2886235250127261	1.3376433859965855	kd
ID9579-07-R05-05	ID9579-07-R05	5	mut	ID9579	17	ID9579-07-R05	9.0	1.0	9.0	ID9579-07-R05	75.01920145583405	1.242207688911794	0.2886235250127261	1.3376433859965855	kd
ID9579-07-R05-06	ID9579-07-R05	6	mut	ID9579	19	ID9579-07-R05	18.0	4.0	4.5	ID9579-07-R05	75.01920145583405	1.242207688911794	0.2886235250127261	1.3376433859965855	kd
ID9579-07-R05-07	ID9579-07-R05	7	mut	ID9579	21	ID9579-07-R05	12.0	2.0	6.0	ID9579-07-R05	75.01920145583405	1.242207688911794	0.2886235250127261	1.3376433859965855	kd
ID9579-07-R05-08	ID9579-07-R05	8	mut	ID9579	19	ID9579-07-R05	12.0	2.0	6.0	ID9579-07-R05	75.01920145583405	1.242207688911794	0.2886235250127261	1.3376433859965855	kd
ID9579-07-R05-09	ID9579-07-R05	9	mut	ID9579	20	ID9579-07-R05	10.0	2.0	5.0	ID9579-07-R05	75.01920145583405	1.242207688911794	0.2886235250127261	1.3376433859965855	kd
ID9579-07-R05-10	ID9579-07-R05	10	mut	ID9579	16	ID9579-07-R05	9.0	2.0	4.5	ID9579-07-R05	75.01920145583405	1.242207688911794	0.2886235250127261	1.3376433859965855	kd
ID9579-07-R05-11	ID9579-07-R05	11	mut	ID9579	18	ID9579-07-R05	10.0	1.0	10.0	ID9579-07-R05	75.01920145583405	1.242207688911794	0.2886235250127261	1.3376433859965855	kd
ID9579-07-R05-12	ID9579-07-R05	12	mut	ID9579	16	ID9579-07-R05	8.0	2.0	4.0	ID9579-07-R05	75.01920145583405	1.242207688911794	0.2886235250127261	1.3376433859965855	kd
ID9582-01-R03-01	ID9582-01-R03	1	mut	ID9582	16	ID9582-01-R03	10.0	2.0	5.0	ID9582-01-R03	3.3396807181190264	5.357441951923369	1.6628207635092824	6.450403242625967	ko
ID9582-01-R03-02	ID9582-01-R03	2	mut	ID9582	16	ID9582-01-R03	10.0	2.0	5.0	ID9582-01-R03	3.3396807181190264	5.357441951923369	1.6628207635092824	6.450403242625967	ko
ID9582-01-R03-03	ID9582-01-R03	3	mut	ID9582	14	ID9582-01-R03	9.0	2.0	4.5	ID9582-01-R03	3.3396807181190264	5.357441951923369	1.6628207635092824	6.450403242625967	ko
ID9582-01-R03-04	ID9582-01-R03	4	mut	ID9582	18	ID9582-01-R03	9.0	2.0	4.5	ID9582-01-R03	3.3396807181190264	5.357441951923369	1.6628207635092824	6.450403242625967	ko
ID9582-01-R03-05	ID9582-01-R03	5	mut	ID9582	18	ID9582-01-R03	13.0	2.0	6.5	ID9582-01-R03	3.3396807181190264	5.357441951923369	1.6628207635092824	6.450403242625967	ko
ID9582-01-R03-06	ID9582-01-R03	6	mut	ID9582	18	ID9582-01-R03	10.0	1.0	10.0	ID9582-01-R03	3.3396807181190264	5.357441951923369	1.6628207635092824	6.450403242625967	ko
ID9582-01-R03-07	ID9582-01-R03	7	mut	ID9582	16	ID9582-01-R03	10.0	1.0	10.0	ID9582-01-R03	3.3396807181190264	5.357441951923369	1.6628207635092824	6.450403242625967	ko
ID9582-01-R03-08	ID9582-01-R03	8	mut	ID9582	17	ID9582-01-R03	10.0	2.0	5.0	ID9582-01-R03	3.3396807181190264	5.357441951923369	1.6628207635092824	6.450403242625967	ko
ID9582-01-R03-09	ID9582-01-R03	9	mut	ID9582	17	ID9582-01-R03	9.0	3.0	3.0	ID9582-01-R03	3.3396807181190264	5.357441951923369	1.6628207635092824	6.450403242625967	ko
ID9582-01-R03-10	ID9582-01-R03	10	mut	ID9582	16	ID9582-01-R03	10.0	2.0	5.0	ID9582-01-R03	3.3396807181190264	5.357441951923369	1.6628207635092824	6.450403242625967	ko
ID9582-01-R03-11	ID9582-01-R03	11	mut	ID9582	16	ID9582-01-R03	10.0	2.0	5.0	ID9582-01-R03	3.3396807181190264	5.357441951923369	1.6628207635092824	6.450403242625967	ko
ID9582-01-R03-12	ID9582-01-R03	12	mut	ID9582	16	ID9582-01-R03	10.0	1.0	10.0	ID9582-01-R03	3.3396807181190264	5.357441951923369	1.6628207635092824	6.450403242625967	ko
ID9582-02-R02-01	ID9582-02-R02	1	mut	ID9582	17	ID9582-02-R02	10.0	2.0	5.0	ID9582-02-R02	11.092333457567923	6.986840157781569	1.8908656295324244	5.36188693987193	kd
ID9582-02-R02-02	ID9582-02-R02	2	mut	ID9582	17	ID9582-02-R02	10.0	1.0	10.0	ID9582-02-R02	11.092333457567923	6.986840157781569	1.8908656295324244	5.36188693987193	kd
ID9582-02-R02-03	ID9582-02-R02	3	mut	ID9582	17	ID9582-02-R02	12.0	2.0	6.0	ID9582-02-R02	11.092333457567923	6.986840157781569	1.8908656295324244	5.36188693987193	kd
ID9582-02-R02-04	ID9582-02-R02	4	mut	ID9582	18	ID9582-02-R02	11.0	2.0	5.5	ID9582-02-R02	11.092333457567923	6.986840157781569	1.8908656295324244	5.36188693987193	kd
ID9582-02-R02-05	ID9582-02-R02	5	mut	ID9582	18	ID9582-02-R02	11.0	2.0	5.5	ID9582-02-R02	11.092333457567923	6.986840157781569	1.8908656295324244	5.36188693987193	kd
ID9582-02-R02-06	ID9582-02-R02	6	mut	ID9582	20	ID9582-02-R02	10.0	1.0	10.0	ID9582-02-R02	11.092333457567923	6.986840157781569	1.8908656295324244	5.36188693987193	kd
ID9582-02-R02-07	ID9582-02-R02	7	mut	ID9582	20	ID9582-02-R02	11.0	2.0	5.5	ID9582-02-R02	11.092333457567923	6.986840157781569	1.8908656295324244	5.36188693987193	kd
ID9582-02-R02-08	ID9582-02-R02	8	mut	ID9582	20	ID9582-02-R02	11.0	1.0	11.0	ID9582-02-R02	11.092333457567923	6.986840157781569	1.8908656295324244	5.36188693987193	kd
ID9582-02-R02-09	ID9582-02-R02	9	mut	ID9582	20	ID9582-02-R02	10.0	2.0	5.0	ID9582-02-R02	11.092333457567923	6.986840157781569	1.8908656295324244	5.36188693987193	kd
ID9582-02-R02-10	ID9582-02-R02	10	mut	ID9582	18	ID9582-02-R02	9.0	3.0	3.0	ID9582-02-R02	11.092333457567923	6.986840157781569	1.8908656295324244	5.36188693987193	kd
ID9582-02-R02-11	ID9582-02-R02	11	mut	ID9582	16	ID9582-02-R02	10.0	2.0	5.0	ID9582-02-R02	11.092333457567923	6.986840157781569	1.8908656295324244	5.36188693987193	kd
ID9582-02-R02-12	ID9582-02-R02	12	mut	ID9582	18	ID9582-02-R02	11.0	2.0	5.5	ID9582-02-R02	11.092333457567923	6.986840157781569	1.8908656295324244	5.36188693987193	kd
ID9583-03-R01-01	ID9583-03-R01	1	mut	ID9583	19	ID9583-03-R01	8.0	1.0	8.0	ID9583-03-R01	0.027450831028975917	3.9597554665079246	1.7913541082278095	4.900756362933628	ko
ID9583-03-R01-02	ID9583-03-R01	2	mut	ID9583	19	ID9583-03-R01	9.0	2.0	4.5	ID9583-03-R01	0.027450831028975917	3.9597554665079246	1.7913541082278095	4.900756362933628	ko
ID9583-03-R01-03	ID9583-03-R01	3	mut	ID9583	19	ID9583-03-R01	10.0	2.0	5.0	ID9583-03-R01	0.027450831028975917	3.9597554665079246	1.7913541082278095	4.900756362933628	ko
ID9583-03-R01-04	ID9583-03-R01	4	mut	ID9583	18	ID9583-03-R01	10.0	1.0	10.0	ID9583-03-R01	0.027450831028975917	3.9597554665079246	1.7913541082278095	4.900756362933628	ko
ID9583-03-R01-05	ID9583-03-R01	5	mut	ID9583	18	ID9583-03-R01	10.0	1.0	10.0	ID9583-03-R01	0.027450831028975917	3.9597554665079246	1.7913541082278095	4.900756362933628	ko
ID9583-03-R01-06	ID9583-03-R01	6	mut	ID9583	18	ID9583-03-R01	9.0	1.0	9.0	ID9583-03-R01	0.027450831028975917	3.9597554665079246	1.7913541082278095	4.900756362933628	ko
ID9583-03-R01-07	ID9583-03-R01	7	mut	ID9583	19	ID9583-03-R01	10.0	1.0	10.0	ID9583-03-R01	0.027450831028975917	3.9597554665079246	1.7913541082278095	4.900756362933628	ko
ID9583-03-R01-08	ID9583-03-R01	8	mut	ID9583	19	ID9583-03-R01	9.0	1.0	9.0	ID9583-03-R01	0.027450831028975917	3.9597554665079246	1.7913541082278095	4.900756362933628	ko
ID9583-03-R01-09	ID9583-03-R01	9	mut	ID9583	17	ID9583-03-R01	9.0	1.0	9.0	ID9583-03-R01	0.027450831028975917	3.9597554665079246	1.7913541082278095	4.900756362933628	ko
ID9583-03-R01-10	ID9583-03-R01	10	mut	ID9583	17	ID9583-03-R01	8.0	1.0	8.0	ID9583-03-R01	0.027450831028975917	3.9597554665079246	1.7913541082278095	4.900756362933628	ko
ID9583-03-R01-11	ID9583-03-R01	11	mut	ID9583	17	ID9583-03-R01	8.0	1.0	8.0	ID9583-03-R01	0.027450831028975917	3.9597554665079246	1.7913541082278095	4.900756362933628	ko
ID9583-03-R01-12	ID9583-03-R01	12	mut	ID9583	17	ID9583-03-R01	8.0	1.0	8.0	ID9583-03-R01	0.027450831028975917	3.9597554665079246	1.7913541082278095	4.900756362933628	ko
ID9583-06-R04-01	ID9583-06-R04	1	mut	ID9583	19	ID9583-06-R04	10.0	1.0	10.0	ID9583-06-R04	0.020275929712701573	5.043178971751562	1.6552399010793586	5.277421770772469	ko
ID9583-06-R04-02	ID9583-06-R04	2	mut	ID9583	18	ID9583-06-R04	10.0	1.0	10.0	ID9583-06-R04	0.020275929712701573	5.043178971751562	1.6552399010793586	5.277421770772469	ko
ID9583-06-R04-03	ID9583-06-R04	3	mut	ID9583	19	ID9583-06-R04	9.0	1.0	9.0	ID9583-06-R04	0.020275929712701573	5.043178971751562	1.6552399010793586	5.277421770772469	ko
ID9583-06-R04-04	ID9583-06-R04	4	mut	ID9583	18	ID9583-06-R04	9.0	1.0	9.0	ID9583-06-R04	0.020275929712701573	5.043178971751562	1.6552399010793586	5.277421770772469	ko
ID9583-06-R04-05	ID9583-06-R04	5	mut	ID9583	19	ID9583-06-R04	9.0	1.0	9.0	ID9583-06-R04	0.020275929712701573	5.043178971751562	1.6552399010793586	5.277421770772469	ko
ID9583-06-R04-06	ID9583-06-R04	6	mut	ID9583	18	ID9583-06-R04	9.0	1.0	9.0	ID9583-06-R04	0.020275929712701573	5.043178971751562	1.6552399010793586	5.277421770772469	ko
ID9583-06-R04-07	ID9583-06-R04	7	mut	ID9583	18	ID9583-06-R04	9.0	1.0	9.0	ID9583-06-R04	0.020275929712701573	5.043178971751562	1.6552399010793586	5.277421770772469	ko
ID9583-06-R04-08	ID9583-06-R04	8	mut	ID9583	18	ID9583-06-R04	10.0	1.0	10.0	ID9583-06-R04	0.020275929712701573	5.043178971751562	1.6552399010793586	5.277421770772469	ko
ID9583-06-R04-09	ID9583-06-R04	9	mut	ID9583	18	ID9583-06-R04	9.0	1.0	9.0	ID9583-06-R04	0.020275929712701573	5.043178971751562	1.6552399010793586	5.277421770772469	ko
ID9583-06-R04-10	ID9583-06-R04	10	mut	ID9583	18	ID9583-06-R04	10.0	0.0	10.0	ID9583-06-R04	0.020275929712701573	5.043178971751562	1.6552399010793586	5.277421770772469	ko
ID9583-06-R04-11	ID9583-06-R04	11	mut	ID9583	18	ID9583-06-R04	9.0	1.0	9.0	ID9583-06-R04	0.020275929712701573	5.043178971751562	1.6552399010793586	5.277421770772469	ko
ID9583-06-R04-12	ID9583-06-R04	12	mut	ID9583	18	ID9583-06-R04	9.0	1.0	9.0	ID9583-06-R04	0.020275929712701573	5.043178971751562	1.6552399010793586	5.277421770772469	ko
ID9599-02-R02-01	ID9599-02-R02	1	mut	ID9599	18	ID9599-02-R02	7.0	3.0	2.33	ID9599-02-R02	0.006332717507254139				ko
ID9599-02-R02-02	ID9599-02-R02	2	mut	ID9599	18	ID9599-02-R02	9.0	3.0	3.0	ID9599-02-R02	0.006332717507254139				ko
ID9599-02-R02-03	ID9599-02-R02	3	mut	ID9599	18	ID9599-02-R02	9.0	2.0	4.5	ID9599-02-R02	0.006332717507254139				ko
ID9599-02-R02-04	ID9599-02-R02	4	mut	ID9599	18	ID9599-02-R02	10.0	3.0	3.33	ID9599-02-R02	0.006332717507254139				ko
ID9599-02-R02-05	ID9599-02-R02	5	mut	ID9599	18	ID9599-02-R02	9.0	4.0	2.25	ID9599-02-R02	0.006332717507254139				ko
ID9599-02-R02-06	ID9599-02-R02	6	mut	ID9599	18	ID9599-02-R02	9.0	3.0	3.0	ID9599-02-R02	0.006332717507254139				ko
ID9599-02-R02-07	ID9599-02-R02	7	mut	ID9599	18	ID9599-02-R02	8.0	4.0	2.0	ID9599-02-R02	0.006332717507254139				ko
ID9599-02-R02-08	ID9599-02-R02	8	mut	ID9599	18	ID9599-02-R02	9.0	4.0	2.25	ID9599-02-R02	0.006332717507254139				ko
ID9599-02-R02-09	ID9599-02-R02	9	mut	ID9599	18	ID9599-02-R02	9.0	3.0	3.0	ID9599-02-R02	0.006332717507254139				ko
ID9599-02-R02-10	ID9599-02-R02	10	mut	ID9599	19	ID9599-02-R02	8.0	3.0	2.67	ID9599-02-R02	0.006332717507254139				ko
ID9599-02-R02-11	ID9599-02-R02	11	mut	ID9599	19	ID9599-02-R02	9.0	4.0	2.25	ID9599-02-R02	0.006332717507254139				ko
ID9599-02-R02-12	ID9599-02-R02	12	mut	ID9599	19	ID9599-02-R02	11.0	3.0	3.67	ID9599-02-R02	0.006332717507254139				ko
ID9644-13-R02-01	ID9644-13-R02	1	mut	ID9644	22	ID9644-13-R02	15.0	4.0	3.75	ID9644-13-R02	38.554015586743716	2.111008384738754	2.9363629037222005	2.787896715028556	kd
ID9644-13-R02-02	ID9644-13-R02	2	mut	ID9644	21	ID9644-13-R02	15.0	4.0	3.75	ID9644-13-R02	38.554015586743716	2.111008384738754	2.9363629037222005	2.787896715028556	kd
ID9644-13-R02-03	ID9644-13-R02	3	mut	ID9644	21	ID9644-13-R02	14.0	3.0	4.67	ID9644-13-R02	38.554015586743716	2.111008384738754	2.9363629037222005	2.787896715028556	kd
ID9644-13-R02-04	ID9644-13-R02	4	mut	ID9644	21	ID9644-13-R02	14.0	5.0	2.8	ID9644-13-R02	38.554015586743716	2.111008384738754	2.9363629037222005	2.787896715028556	kd
ID9644-13-R02-05	ID9644-13-R02	5	mut	ID9644	21	ID9644-13-R02	15.0	2.0	7.5	ID9644-13-R02	38.554015586743716	2.111008384738754	2.9363629037222005	2.787896715028556	kd
ID9644-13-R02-06	ID9644-13-R02	6	mut	ID9644	21	ID9644-13-R02	16.0	4.0	4.0	ID9644-13-R02	38.554015586743716	2.111008384738754	2.9363629037222005	2.787896715028556	kd
ID9644-13-R02-07	ID9644-13-R02	7	mut	ID9644	20	ID9644-13-R02	12.0	3.0	4.0	ID9644-13-R02	38.554015586743716	2.111008384738754	2.9363629037222005	2.787896715028556	kd
ID9644-13-R02-08	ID9644-13-R02	8	mut	ID9644	21	ID9644-13-R02	15.0	4.0	3.75	ID9644-13-R02	38.554015586743716	2.111008384738754	2.9363629037222005	2.787896715028556	kd
ID9644-13-R02-09	ID9644-13-R02	9	mut	ID9644	20	ID9644-13-R02	14.0	3.0	4.67	ID9644-13-R02	38.554015586743716	2.111008384738754	2.9363629037222005	2.787896715028556	kd
ID9644-13-R02-10	ID9644-13-R02	10	mut	ID9644	19	ID9644-13-R02	13.0	4.0	3.25	ID9644-13-R02	38.554015586743716	2.111008384738754	2.9363629037222005	2.787896715028556	kd
ID9644-13-R02-11	ID9644-13-R02	11	mut	ID9644	19	ID9644-13-R02	13.0	3.0	4.33	ID9644-13-R02	38.554015586743716	2.111008384738754	2.9363629037222005	2.787896715028556	kd
ID9644-13-R02-12	ID9644-13-R02	12	mut	ID9644	19	ID9644-13-R02	15.0	4.0	3.75	ID9644-13-R02	38.554015586743716	2.111008384738754	2.9363629037222005	2.787896715028556	kd
ID9644-14-R02-02	ID9644-14-R02	2	mut	ID9644	18	ID9644-14-R02	11.0	2.0	5.5	ID9644-14-R02	0.10949110835108317	1.4678802612055537	1.9428475803301488	2.9930499889690743	ko
ID9644-14-R02-03	ID9644-14-R02	3	mut	ID9644	18	ID9644-14-R02	12.0	2.0	6.0	ID9644-14-R02	0.10949110835108317	1.4678802612055537	1.9428475803301488	2.9930499889690743	ko
ID9644-14-R02-04	ID9644-14-R02	4	mut	ID9644	20	ID9644-14-R02	12.0	2.0	6.0	ID9644-14-R02	0.10949110835108317	1.4678802612055537	1.9428475803301488	2.9930499889690743	ko
ID9644-14-R02-05	ID9644-14-R02	5	mut	ID9644	18	ID9644-14-R02	12.0	3.0	4.0	ID9644-14-R02	0.10949110835108317	1.4678802612055537	1.9428475803301488	2.9930499889690743	ko
ID9644-14-R02-06	ID9644-14-R02	6	mut	ID9644	20	ID9644-14-R02	12.0	3.0	4.0	ID9644-14-R02	0.10949110835108317	1.4678802612055537	1.9428475803301488	2.9930499889690743	ko
ID9644-14-R02-07	ID9644-14-R02	7	mut	ID9644	18	ID9644-14-R02	11.0	3.0	3.67	ID9644-14-R02	0.10949110835108317	1.4678802612055537	1.9428475803301488	2.9930499889690743	ko
ID9644-14-R02-08	ID9644-14-R02	8	mut	ID9644	18	ID9644-14-R02	11.0	3.0	3.67	ID9644-14-R02	0.10949110835108317	1.4678802612055537	1.9428475803301488	2.9930499889690743	ko
ID9644-14-R02-09	ID9644-14-R02	9	mut	ID9644	18	ID9644-14-R02	10.0	2.0	5.0	ID9644-14-R02	0.10949110835108317	1.4678802612055537	1.9428475803301488	2.9930499889690743	ko
ID9644-14-R02-10	ID9644-14-R02	10	mut	ID9644	20	ID9644-14-R02	11.0	3.0	3.67	ID9644-14-R02	0.10949110835108317	1.4678802612055537	1.9428475803301488	2.9930499889690743	ko
ID9644-14-R02-11	ID9644-14-R02	11	mut	ID9644	20	ID9644-14-R02	12.0	2.0	6.0	ID9644-14-R02	0.10949110835108317	1.4678802612055537	1.9428475803301488	2.9930499889690743	ko
ID9644-14-R02-12	ID9644-14-R02	12	mut	ID9644	20	ID9644-14-R02	11.0	3.0	3.67	ID9644-14-R02	0.10949110835108317	1.4678802612055537	1.9428475803301488	2.9930499889690743	ko
ID9729-01-R05-01	ID9729-01-R05	1	mut	ID9729	29	ID9729-01-R05	22.0	9.0	2.44	ID9729-01-R05	0.17748421369794076	1.5932647375624338	2.9151863688068187	2.278147778679652	ko
ID9729-01-R05-02	ID9729-01-R05	2	mut	ID9729	29	ID9729-01-R05	15.0	9.0	1.67	ID9729-01-R05	0.17748421369794076	1.5932647375624338	2.9151863688068187	2.278147778679652	ko
ID9729-01-R05-03	ID9729-01-R05	3	mut	ID9729	29	ID9729-01-R05	24.0	11.0	2.18	ID9729-01-R05	0.17748421369794076	1.5932647375624338	2.9151863688068187	2.278147778679652	ko
ID9729-01-R05-05	ID9729-01-R05	5	mut	ID9729	29	ID9729-01-R05	27.0	10.0	2.7	ID9729-01-R05	0.17748421369794076	1.5932647375624338	2.9151863688068187	2.278147778679652	ko
ID9729-01-R05-06	ID9729-01-R05	6	mut	ID9729	29	ID9729-01-R05	24.0	11.0	2.18	ID9729-01-R05	0.17748421369794076	1.5932647375624338	2.9151863688068187	2.278147778679652	ko
ID9729-01-R05-08	ID9729-01-R05	8	mut	ID9729	28	ID9729-01-R05	22.0	9.0	2.44	ID9729-01-R05	0.17748421369794076	1.5932647375624338	2.9151863688068187	2.278147778679652	ko
ID9729-01-R05-09	ID9729-01-R05	9	mut	ID9729	28	ID9729-01-R05	23.0	9.0	2.56	ID9729-01-R05	0.17748421369794076	1.5932647375624338	2.9151863688068187	2.278147778679652	ko
ID9729-01-R05-11	ID9729-01-R05	11	mut	ID9729	29	ID9729-01-R05	26.0	11.0	2.36	ID9729-01-R05	0.17748421369794076	1.5932647375624338	2.9151863688068187	2.278147778679652	ko
ID9729-01-R05-12	ID9729-01-R05	12	mut	ID9729	31	ID9729-01-R05	32.0	9.0	3.56	ID9729-01-R05	0.17748421369794076	1.5932647375624338	2.9151863688068187	2.278147778679652	ko
ID9729-09-R05-01	ID9729-09-R05	1	mut	ID9729	35	ID9729-09-R05	38.0	22.0	1.73	ID9729-09-R05	62.784863958326646	0.7050877664260299	2.464812726499671	3.2861173993160926	kd
ID9729-09-R05-02	ID9729-09-R05	2	mut	ID9729	35	ID9729-09-R05	37.0	20.0	1.85	ID9729-09-R05	62.784863958326646	0.7050877664260299	2.464812726499671	3.2861173993160926	kd
ID9729-09-R05-03	ID9729-09-R05	3	mut	ID9729	36	ID9729-09-R05	35.0	17.0	2.06	ID9729-09-R05	62.784863958326646	0.7050877664260299	2.464812726499671	3.2861173993160926	kd
ID9729-09-R05-04	ID9729-09-R05	4	mut	ID9729	41	ID9729-09-R05	38.0	18.0	2.11	ID9729-09-R05	62.784863958326646	0.7050877664260299	2.464812726499671	3.2861173993160926	kd
ID9729-09-R05-05	ID9729-09-R05	5	mut	ID9729	35	ID9729-09-R05	39.0	22.0	1.77	ID9729-09-R05	62.784863958326646	0.7050877664260299	2.464812726499671	3.2861173993160926	kd
ID9729-09-R05-06	ID9729-09-R05	6	mut	ID9729	35	ID9729-09-R05	29.0	16.0	1.81	ID9729-09-R05	62.784863958326646	0.7050877664260299	2.464812726499671	3.2861173993160926	kd
ID9729-09-R05-07	ID9729-09-R05	7	mut	ID9729	39	ID9729-09-R05	34.0	17.0	2.0	ID9729-09-R05	62.784863958326646	0.7050877664260299	2.464812726499671	3.2861173993160926	kd
ID9729-09-R05-08	ID9729-09-R05	8	mut	ID9729	40	ID9729-09-R05	38.0	20.0	1.9	ID9729-09-R05	62.784863958326646	0.7050877664260299	2.464812726499671	3.2861173993160926	kd
ID9729-09-R05-09	ID9729-09-R05	9	mut	ID9729	39	ID9729-09-R05	37.0	18.0	2.06	ID9729-09-R05	62.784863958326646	0.7050877664260299	2.464812726499671	3.2861173993160926	kd
ID9729-09-R05-10	ID9729-09-R05	10	mut	ID9729	32	ID9729-09-R05	29.0	15.0	1.93	ID9729-09-R05	62.784863958326646	0.7050877664260299	2.464812726499671	3.2861173993160926	kd
ID9729-09-R05-11	ID9729-09-R05	11	mut	ID9729	32	ID9729-09-R05	32.0	19.0	1.68	ID9729-09-R05	62.784863958326646	0.7050877664260299	2.464812726499671	3.2861173993160926	kd
ID9729-09-R05-12	ID9729-09-R05	12	mut	ID9729	35	ID9729-09-R05	34.0	21.0	1.62	ID9729-09-R05	62.784863958326646	0.7050877664260299	2.464812726499671	3.2861173993160926	kd
ID9733-02-R04-01	ID9733-02-R04	1	mut	ID9733	22	ID9733-02-R04	13.0	7.0	1.86	ID9733-02-R04	36.06349046805077	2.0103353029092577	2.6053079511254293	1.3924305384678812	kd
ID9733-02-R04-02	ID9733-02-R04	2	mut	ID9733	21	ID9733-02-R04	12.0	6.0	2.0	ID9733-02-R04	36.06349046805077	2.0103353029092577	2.6053079511254293	1.3924305384678812	kd
ID9733-02-R04-04	ID9733-02-R04	4	mut	ID9733	23	ID9733-02-R04	14.0	7.0	2.0	ID9733-02-R04	36.06349046805077	2.0103353029092577	2.6053079511254293	1.3924305384678812	kd
ID9733-02-R04-05	ID9733-02-R04	5	mut	ID9733	23	ID9733-02-R04	13.0	7.0	1.86	ID9733-02-R04	36.06349046805077	2.0103353029092577	2.6053079511254293	1.3924305384678812	kd
ID9733-02-R04-06	ID9733-02-R04	6	mut	ID9733	23	ID9733-02-R04	14.0	5.0	2.8	ID9733-02-R04	36.06349046805077	2.0103353029092577	2.6053079511254293	1.3924305384678812	kd
ID9733-02-R04-07	ID9733-02-R04	7	mut	ID9733	23	ID9733-02-R04	14.0	6.0	2.33	ID9733-02-R04	36.06349046805077	2.0103353029092577	2.6053079511254293	1.3924305384678812	kd
ID9733-02-R04-08	ID9733-02-R04	8	mut	ID9733	23	ID9733-02-R04	15.0	7.0	2.14	ID9733-02-R04	36.06349046805077	2.0103353029092577	2.6053079511254293	1.3924305384678812	kd
ID9733-02-R04-09	ID9733-02-R04	9	mut	ID9733	22	ID9733-02-R04	14.0	5.0	2.8	ID9733-02-R04	36.06349046805077	2.0103353029092577	2.6053079511254293	1.3924305384678812	kd
ID9733-02-R04-10	ID9733-02-R04	10	mut	ID9733	21	ID9733-02-R04	14.0	5.0	2.8	ID9733-02-R04	36.06349046805077	2.0103353029092577	2.6053079511254293	1.3924305384678812	kd
ID9733-02-R04-11	ID9733-02-R04	11	mut	ID9733	21	ID9733-02-R04	13.0	5.0	2.6	ID9733-02-R04	36.06349046805077	2.0103353029092577	2.6053079511254293	1.3924305384678812	kd
ID9733-02-R04-12	ID9733-02-R04	12	mut	ID9733	21	ID9733-02-R04	13.0	6.0	2.17	ID9733-02-R04	36.06349046805077	2.0103353029092577	2.6053079511254293	1.3924305384678812	kd
ID9733-03-R03-01	ID9733-03-R03	1	mut	ID9733	23	ID9733-03-R03	24.0	8.0	3.0	ID9733-03-R03	42.797791574272146	2.0364657022686545	2.100738343498683	1.337335138570492	kd
ID9733-03-R03-02	ID9733-03-R03	2	mut	ID9733	25	ID9733-03-R03	12.0	8.0	1.5	ID9733-03-R03	42.797791574272146	2.0364657022686545	2.100738343498683	1.337335138570492	kd
ID9733-03-R03-03	ID9733-03-R03	3	mut	ID9733	22	ID9733-03-R03	12.0	10.0	1.2	ID9733-03-R03	42.797791574272146	2.0364657022686545	2.100738343498683	1.337335138570492	kd
ID9733-03-R03-04	ID9733-03-R03	4	mut	ID9733	25	ID9733-03-R03	14.0	9.0	1.56	ID9733-03-R03	42.797791574272146	2.0364657022686545	2.100738343498683	1.337335138570492	kd
ID9733-03-R03-05	ID9733-03-R03	5	mut	ID9733	21	ID9733-03-R03	14.0	9.0	1.56	ID9733-03-R03	42.797791574272146	2.0364657022686545	2.100738343498683	1.337335138570492	kd
ID9733-03-R03-06	ID9733-03-R03	6	mut	ID9733	26	ID9733-03-R03	14.0	9.0	1.56	ID9733-03-R03	42.797791574272146	2.0364657022686545	2.100738343498683	1.337335138570492	kd
ID9733-03-R03-07	ID9733-03-R03	7	mut	ID9733	25	ID9733-03-R03	13.0	9.0	1.44	ID9733-03-R03	42.797791574272146	2.0364657022686545	2.100738343498683	1.337335138570492	kd
ID9733-03-R03-08	ID9733-03-R03	8	mut	ID9733	24	ID9733-03-R03	13.0	8.0	1.62	ID9733-03-R03	42.797791574272146	2.0364657022686545	2.100738343498683	1.337335138570492	kd
ID9733-03-R03-09	ID9733-03-R03	9	mut	ID9733	22	ID9733-03-R03	14.0	7.0	2.0	ID9733-03-R03	42.797791574272146	2.0364657022686545	2.100738343498683	1.337335138570492	kd
ID9733-03-R03-10	ID9733-03-R03	10	mut	ID9733	25	ID9733-03-R03	14.0	9.0	1.56	ID9733-03-R03	42.797791574272146	2.0364657022686545	2.100738343498683	1.337335138570492	kd
ID9733-03-R03-11	ID9733-03-R03	11	mut	ID9733	25	ID9733-03-R03	13.0	8.0	1.62	ID9733-03-R03	42.797791574272146	2.0364657022686545	2.100738343498683	1.337335138570492	kd
ID9733-03-R03-12	ID9733-03-R03	12	mut	ID9733	25	ID9733-03-R03	13.0	8.0	1.62	ID9733-03-R03	42.797791574272146	2.0364657022686545	2.100738343498683	1.337335138570492	kd
ID9736-02-R05-01	ID9736-02-R05	1	mut	ID9736	19	ID9736-02-R05	12.0	2.0	6.0	ID9736-02-R05	0.09125107656102524	8.353339973024061	2.1840083264670174	6.290706584658719	ko
ID9736-02-R05-02	ID9736-02-R05	2	mut	ID9736	17	ID9736-02-R05	11.0	1.0	11.0	ID9736-02-R05	0.09125107656102524	8.353339973024061	2.1840083264670174	6.290706584658719	ko
ID9736-02-R05-04	ID9736-02-R05	4	mut	ID9736	19	ID9736-02-R05	11.0	2.0	5.5	ID9736-02-R05	0.09125107656102524	8.353339973024061	2.1840083264670174	6.290706584658719	ko
ID9736-02-R05-05	ID9736-02-R05	5	mut	ID9736	19	ID9736-02-R05	11.0	2.0	5.5	ID9736-02-R05	0.09125107656102524	8.353339973024061	2.1840083264670174	6.290706584658719	ko
ID9736-02-R05-06	ID9736-02-R05	6	mut	ID9736	21	ID9736-02-R05	14.0	3.0	4.67	ID9736-02-R05	0.09125107656102524	8.353339973024061	2.1840083264670174	6.290706584658719	ko
ID9736-02-R05-07	ID9736-02-R05	7	mut	ID9736	18	ID9736-02-R05	12.0	1.0	12.0	ID9736-02-R05	0.09125107656102524	8.353339973024061	2.1840083264670174	6.290706584658719	ko
ID9736-02-R05-08	ID9736-02-R05	8	mut	ID9736	19	ID9736-02-R05	11.0	2.0	5.5	ID9736-02-R05	0.09125107656102524	8.353339973024061	2.1840083264670174	6.290706584658719	ko
ID9736-02-R05-09	ID9736-02-R05	9	mut	ID9736	19	ID9736-02-R05	12.0	1.0	12.0	ID9736-02-R05	0.09125107656102524	8.353339973024061	2.1840083264670174	6.290706584658719	ko
ID9736-02-R05-10	ID9736-02-R05	10	mut	ID9736	18	ID9736-02-R05	12.0	2.0	6.0	ID9736-02-R05	0.09125107656102524	8.353339973024061	2.1840083264670174	6.290706584658719	ko
ID9736-02-R05-11	ID9736-02-R05	11	mut	ID9736	16	ID9736-02-R05	10.0	2.0	5.0	ID9736-02-R05	0.09125107656102524	8.353339973024061	2.1840083264670174	6.290706584658719	ko
ID9736-02-R05-12	ID9736-02-R05	12	mut	ID9736	16	ID9736-02-R05	10.0	1.0	10.0	ID9736-02-R05	0.09125107656102524	8.353339973024061	2.1840083264670174	6.290706584658719	ko
ID9736-05-R04-01	ID9736-05-R04	1	mut	ID9736	20	ID9736-05-R04	10.0	2.0	5.0	ID9736-05-R04	0.008320963077557744	7.2470914634434465	1.4581819762688089	5.033770592051101	ko
ID9736-05-R04-02	ID9736-05-R04	2	mut	ID9736	20	ID9736-05-R04	12.0	2.0	6.0	ID9736-05-R04	0.008320963077557744	7.2470914634434465	1.4581819762688089	5.033770592051101	ko
ID9736-05-R04-03	ID9736-05-R04	3	mut	ID9736	23	ID9736-05-R04	12.0	2.0	6.0	ID9736-05-R04	0.008320963077557744	7.2470914634434465	1.4581819762688089	5.033770592051101	ko
ID9736-05-R04-04	ID9736-05-R04	4	mut	ID9736	19	ID9736-05-R04	11.0	2.0	5.5	ID9736-05-R04	0.008320963077557744	7.2470914634434465	1.4581819762688089	5.033770592051101	ko
ID9736-05-R04-05	ID9736-05-R04	5	mut	ID9736	19	ID9736-05-R04	12.0	2.0	6.0	ID9736-05-R04	0.008320963077557744	7.2470914634434465	1.4581819762688089	5.033770592051101	ko
ID9736-05-R04-06	ID9736-05-R04	6	mut	ID9736	19	ID9736-05-R04	11.0	2.0	5.5	ID9736-05-R04	0.008320963077557744	7.2470914634434465	1.4581819762688089	5.033770592051101	ko
ID9736-05-R04-07	ID9736-05-R04	7	mut	ID9736	18	ID9736-05-R04	12.0	2.0	6.0	ID9736-05-R04	0.008320963077557744	7.2470914634434465	1.4581819762688089	5.033770592051101	ko
ID9736-05-R04-08	ID9736-05-R04	8	mut	ID9736	18	ID9736-05-R04	12.0	1.0	12.0	ID9736-05-R04	0.008320963077557744	7.2470914634434465	1.4581819762688089	5.033770592051101	ko
ID9736-05-R04-09	ID9736-05-R04	9	mut	ID9736	18	ID9736-05-R04	11.0	2.0	5.5	ID9736-05-R04	0.008320963077557744	7.2470914634434465	1.4581819762688089	5.033770592051101	ko
ID9736-05-R04-10	ID9736-05-R04	10	mut	ID9736	21	ID9736-05-R04	11.0	1.0	11.0	ID9736-05-R04	0.008320963077557744	7.2470914634434465	1.4581819762688089	5.033770592051101	ko
ID9736-05-R04-11	ID9736-05-R04	11	mut	ID9736	19	ID9736-05-R04	12.0	2.0	6.0	ID9736-05-R04	0.008320963077557744	7.2470914634434465	1.4581819762688089	5.033770592051101	ko
ID9736-05-R04-12	ID9736-05-R04	12	mut	ID9736	18	ID9736-05-R04	12.0	1.0	12.0	ID9736-05-R04	0.008320963077557744	7.2470914634434465	1.4581819762688089	5.033770592051101	ko
ID9738-01-R02-01	ID9738-01-R02	1	mut	ID9738	20	ID9738-01-R02	14.0	2.0	7.0	ID9738-01-R02	0.0264567441086899	1.9595807668419616	2.752594530841211	3.4124126346937977	ko
ID9738-01-R02-02	ID9738-01-R02	2	mut	ID9738	19	ID9738-01-R02	13.0	2.0	6.5	ID9738-01-R02	0.0264567441086899	1.9595807668419616	2.752594530841211	3.4124126346937977	ko
ID9738-01-R02-03	ID9738-01-R02	3	mut	ID9738	20	ID9738-01-R02	12.0	3.0	4.0	ID9738-01-R02	0.0264567441086899	1.9595807668419616	2.752594530841211	3.4124126346937977	ko
ID9738-01-R02-04	ID9738-01-R02	4	mut	ID9738	19	ID9738-01-R02	13.0	2.0	6.5	ID9738-01-R02	0.0264567441086899	1.9595807668419616	2.752594530841211	3.4124126346937977	ko
ID9738-01-R02-05	ID9738-01-R02	5	mut	ID9738	20	ID9738-01-R02	12.0	2.0	6.0	ID9738-01-R02	0.0264567441086899	1.9595807668419616	2.752594530841211	3.4124126346937977	ko
ID9738-01-R02-06	ID9738-01-R02	6	mut	ID9738	19	ID9738-01-R02	12.0	3.0	4.0	ID9738-01-R02	0.0264567441086899	1.9595807668419616	2.752594530841211	3.4124126346937977	ko
ID9738-01-R02-07	ID9738-01-R02	7	mut	ID9738	19	ID9738-01-R02	12.0	3.0	4.0	ID9738-01-R02	0.0264567441086899	1.9595807668419616	2.752594530841211	3.4124126346937977	ko
ID9738-01-R02-08	ID9738-01-R02	8	mut	ID9738	19	ID9738-01-R02	12.0	3.0	4.0	ID9738-01-R02	0.0264567441086899	1.9595807668419616	2.752594530841211	3.4124126346937977	ko
ID9738-01-R02-09	ID9738-01-R02	9	mut	ID9738	19	ID9738-01-R02	13.0	3.0	4.33	ID9738-01-R02	0.0264567441086899	1.9595807668419616	2.752594530841211	3.4124126346937977	ko
ID9738-01-R02-10	ID9738-01-R02	10	mut	ID9738	19	ID9738-01-R02	13.0	2.0	6.5	ID9738-01-R02	0.0264567441086899	1.9595807668419616	2.752594530841211	3.4124126346937977	ko
ID9738-01-R02-11	ID9738-01-R02	11	mut	ID9738	19	ID9738-01-R02	12.0	3.0	4.0	ID9738-01-R02	0.0264567441086899	1.9595807668419616	2.752594530841211	3.4124126346937977	ko
ID9738-01-R02-12	ID9738-01-R02	12	mut	ID9738	19	ID9738-01-R02	13.0	2.0	6.5	ID9738-01-R02	0.0264567441086899	1.9595807668419616	2.752594530841211	3.4124126346937977	ko
ID9738-04-R02-01	ID9738-04-R02	1	mut	ID9738	21	ID9738-04-R02	13.0	3.0	4.33	ID9738-04-R02	0.16224086671015767	2.1061080596490007	1.92228038937026	2.6906318689032163	ko
ID9738-04-R02-02	ID9738-04-R02	2	mut	ID9738	21	ID9738-04-R02	14.0	3.0	4.67	ID9738-04-R02	0.16224086671015767	2.1061080596490007	1.92228038937026	2.6906318689032163	ko
ID9738-04-R02-03	ID9738-04-R02	3	mut	ID9738	21	ID9738-04-R02	15.0	3.0	5.0	ID9738-04-R02	0.16224086671015767	2.1061080596490007	1.92228038937026	2.6906318689032163	ko
ID9738-04-R02-04	ID9738-04-R02	4	mut	ID9738	20	ID9738-04-R02	14.0	3.0	4.67	ID9738-04-R02	0.16224086671015767	2.1061080596490007	1.92228038937026	2.6906318689032163	ko
ID9738-04-R02-05	ID9738-04-R02	5	mut	ID9738	20	ID9738-04-R02	12.0	2.0	6.0	ID9738-04-R02	0.16224086671015767	2.1061080596490007	1.92228038937026	2.6906318689032163	ko
ID9738-04-R02-06	ID9738-04-R02	6	mut	ID9738	20	ID9738-04-R02	14.0	3.0	4.67	ID9738-04-R02	0.16224086671015767	2.1061080596490007	1.92228038937026	2.6906318689032163	ko
ID9738-04-R02-07	ID9738-04-R02	7	mut	ID9738	22	ID9738-04-R02	13.0	3.0	4.33	ID9738-04-R02	0.16224086671015767	2.1061080596490007	1.92228038937026	2.6906318689032163	ko
ID9738-04-R02-08	ID9738-04-R02	8	mut	ID9738	20	ID9738-04-R02	13.0	3.0	4.33	ID9738-04-R02	0.16224086671015767	2.1061080596490007	1.92228038937026	2.6906318689032163	ko
ID9738-04-R02-09	ID9738-04-R02	9	mut	ID9738	20	ID9738-04-R02	13.0	3.0	4.33	ID9738-04-R02	0.16224086671015767	2.1061080596490007	1.92228038937026	2.6906318689032163	ko
ID9738-04-R02-10	ID9738-04-R02	10	mut	ID9738	21	ID9738-04-R02	15.0	3.0	5.0	ID9738-04-R02	0.16224086671015767	2.1061080596490007	1.92228038937026	2.6906318689032163	ko
ID9738-04-R02-11	ID9738-04-R02	11	mut	ID9738	20	ID9738-04-R02	14.0	2.0	7.0	ID9738-04-R02	0.16224086671015767	2.1061080596490007	1.92228038937026	2.6906318689032163	ko
ID9738-04-R02-12	ID9738-04-R02	12	mut	ID9738	20	ID9738-04-R02	15.0	3.0	5.0	ID9738-04-R02	0.16224086671015767	2.1061080596490007	1.92228038937026	2.6906318689032163	ko
ID9741-02-R03-02	ID9741-02-R03	2	mut	ID9741	22	ID9741-02-R03	17.0	5.0	3.4	ID9741-02-R03	0.5399094003758638	0.8728854410943891	1.5689760444990135	1.5743317538364012	ko
ID9741-02-R03-03	ID9741-02-R03	3	mut	ID9741	22	ID9741-02-R03	17.0	4.0	4.25	ID9741-02-R03	0.5399094003758638	0.8728854410943891	1.5689760444990135	1.5743317538364012	ko
ID9741-02-R03-04	ID9741-02-R03	4	mut	ID9741	20	ID9741-02-R03	15.0	4.0	3.75	ID9741-02-R03	0.5399094003758638	0.8728854410943891	1.5689760444990135	1.5743317538364012	ko
ID9741-02-R03-05	ID9741-02-R03	5	mut	ID9741	21	ID9741-02-R03	16.0	5.0	3.2	ID9741-02-R03	0.5399094003758638	0.8728854410943891	1.5689760444990135	1.5743317538364012	ko
ID9741-02-R03-06	ID9741-02-R03	6	mut	ID9741	20	ID9741-02-R03	14.0	4.0	3.5	ID9741-02-R03	0.5399094003758638	0.8728854410943891	1.5689760444990135	1.5743317538364012	ko
ID9741-02-R03-07	ID9741-02-R03	7	mut	ID9741	21	ID9741-02-R03	16.0	5.0	3.2	ID9741-02-R03	0.5399094003758638	0.8728854410943891	1.5689760444990135	1.5743317538364012	ko
ID9741-02-R03-08	ID9741-02-R03	8	mut	ID9741	21	ID9741-02-R03	16.0	5.0	3.2	ID9741-02-R03	0.5399094003758638	0.8728854410943891	1.5689760444990135	1.5743317538364012	ko
ID9741-02-R03-09	ID9741-02-R03	9	mut	ID9741	21	ID9741-02-R03	17.0	3.0	5.67	ID9741-02-R03	0.5399094003758638	0.8728854410943891	1.5689760444990135	1.5743317538364012	ko
ID9741-02-R03-10	ID9741-02-R03	10	mut	ID9741	20	ID9741-02-R03	14.0	4.0	3.5	ID9741-02-R03	0.5399094003758638	0.8728854410943891	1.5689760444990135	1.5743317538364012	ko
ID9741-02-R03-11	ID9741-02-R03	11	mut	ID9741	21	ID9741-02-R03	18.0	4.0	4.5	ID9741-02-R03	0.5399094003758638	0.8728854410943891	1.5689760444990135	1.5743317538364012	ko
ID9741-02-R03-12	ID9741-02-R03	12	mut	ID9741	21	ID9741-02-R03	19.0	4.0	4.75	ID9741-02-R03	0.5399094003758638	0.8728854410943891	1.5689760444990135	1.5743317538364012	ko
ID9741-04-R05-01	ID9741-04-R05	1	mut	ID9741	21	ID9741-04-R05	16.0	3.0	5.33	ID9741-04-R05	0.0986991551069336	0.7504407427206546	1.7874542204013342	2.187092403497545	ko
ID9741-04-R05-02	ID9741-04-R05	2	mut	ID9741	21	ID9741-04-R05	17.0	4.0	4.25	ID9741-04-R05	0.0986991551069336	0.7504407427206546	1.7874542204013342	2.187092403497545	ko
ID9741-04-R05-03	ID9741-04-R05	3	mut	ID9741	21	ID9741-04-R05	19.0	5.0	3.8	ID9741-04-R05	0.0986991551069336	0.7504407427206546	1.7874542204013342	2.187092403497545	ko
ID9741-04-R05-04	ID9741-04-R05	4	mut	ID9741	21	ID9741-04-R05	16.0	4.0	4.0	ID9741-04-R05	0.0986991551069336	0.7504407427206546	1.7874542204013342	2.187092403497545	ko
ID9741-04-R05-05	ID9741-04-R05	5	mut	ID9741	20	ID9741-04-R05	14.0	5.0	2.8	ID9741-04-R05	0.0986991551069336	0.7504407427206546	1.7874542204013342	2.187092403497545	ko
ID9741-04-R05-06	ID9741-04-R05	6	mut	ID9741	20	ID9741-04-R05	15.0	4.0	3.75	ID9741-04-R05	0.0986991551069336	0.7504407427206546	1.7874542204013342	2.187092403497545	ko
ID9741-04-R05-07	ID9741-04-R05	7	mut	ID9741	23	ID9741-04-R05	17.0	5.0	3.4	ID9741-04-R05	0.0986991551069336	0.7504407427206546	1.7874542204013342	2.187092403497545	ko
ID9741-04-R05-08	ID9741-04-R05	8	mut	ID9741	22	ID9741-04-R05	16.0	5.0	3.2	ID9741-04-R05	0.0986991551069336	0.7504407427206546	1.7874542204013342	2.187092403497545	ko
ID9741-04-R05-09	ID9741-04-R05	9	mut	ID9741	22	ID9741-04-R05	15.0	3.0	5.0	ID9741-04-R05	0.0986991551069336	0.7504407427206546	1.7874542204013342	2.187092403497545	ko
ID9741-04-R05-10	ID9741-04-R05	10	mut	ID9741	20	ID9741-04-R05	15.0	4.0	3.75	ID9741-04-R05	0.0986991551069336	0.7504407427206546	1.7874542204013342	2.187092403497545	ko
ID9741-04-R05-11	ID9741-04-R05	11	mut	ID9741	20	ID9741-04-R05	16.0	4.0	4.0	ID9741-04-R05	0.0986991551069336	0.7504407427206546	1.7874542204013342	2.187092403497545	ko
ID9741-04-R05-12	ID9741-04-R05	12	mut	ID9741	21	ID9741-04-R05	16.0	4.0	4.0	ID9741-04-R05	0.0986991551069336	0.7504407427206546	1.7874542204013342	2.187092403497545	ko
ID9743-03-R05-01	ID9743-03-R05	1	mut	ID9743	22	ID9743-03-R05	20.0	5.0	4.0	ID9743-03-R05	68.75711407178112	5.1382120702145615	2.542196235273256	2.588663960903836	kd
ID9743-03-R05-02	ID9743-03-R05	2	mut	ID9743	20	ID9743-03-R05	20.0	4.0	5.0	ID9743-03-R05	68.75711407178112	5.1382120702145615	2.542196235273256	2.588663960903836	kd
ID9743-03-R05-04	ID9743-03-R05	4	mut	ID9743	21	ID9743-03-R05	22.0	4.0	5.5	ID9743-03-R05	68.75711407178112	5.1382120702145615	2.542196235273256	2.588663960903836	kd
ID9743-03-R05-05	ID9743-03-R05	5	mut	ID9743	20	ID9743-03-R05	21.0	6.0	3.5	ID9743-03-R05	68.75711407178112	5.1382120702145615	2.542196235273256	2.588663960903836	kd
ID9743-03-R05-06	ID9743-03-R05	6	mut	ID9743	25	ID9743-03-R05	22.0	5.0	4.4	ID9743-03-R05	68.75711407178112	5.1382120702145615	2.542196235273256	2.588663960903836	kd
ID9743-03-R05-07	ID9743-03-R05	7	mut	ID9743	23	ID9743-03-R05	21.0	9.0	2.33	ID9743-03-R05	68.75711407178112	5.1382120702145615	2.542196235273256	2.588663960903836	kd
ID9743-03-R05-08	ID9743-03-R05	8	mut	ID9743	23	ID9743-03-R05	20.0	6.0	3.33	ID9743-03-R05	68.75711407178112	5.1382120702145615	2.542196235273256	2.588663960903836	kd
ID9743-03-R05-09	ID9743-03-R05	9	mut	ID9743	22	ID9743-03-R05	19.0	6.0	3.17	ID9743-03-R05	68.75711407178112	5.1382120702145615	2.542196235273256	2.588663960903836	kd
ID9743-03-R05-10	ID9743-03-R05	10	mut	ID9743	21	ID9743-03-R05	19.0	6.0	3.17	ID9743-03-R05	68.75711407178112	5.1382120702145615	2.542196235273256	2.588663960903836	kd
ID9743-03-R05-11	ID9743-03-R05	11	mut	ID9743	22	ID9743-03-R05	23.0	5.0	4.6	ID9743-03-R05	68.75711407178112	5.1382120702145615	2.542196235273256	2.588663960903836	kd
ID9743-03-R05-12	ID9743-03-R05	12	mut	ID9743	21	ID9743-03-R05	23.0	6.0	3.83	ID9743-03-R05	68.75711407178112	5.1382120702145615	2.542196235273256	2.588663960903836	kd
ID9743-06-R03-01	ID9743-06-R03	1	mut	ID9743	20	ID9743-06-R03	15.0	4.0	3.75	ID9743-06-R03	17.456924332996568	7.347721655514022	2.200053355092313	3.7807145588426723	kd
ID9743-06-R03-02	ID9743-06-R03	2	mut	ID9743	20	ID9743-06-R03	14.0	4.0	3.5	ID9743-06-R03	17.456924332996568	7.347721655514022	2.200053355092313	3.7807145588426723	kd
ID9743-06-R03-03	ID9743-06-R03	3	mut	ID9743	20	ID9743-06-R03	16.0	3.0	5.33	ID9743-06-R03	17.456924332996568	7.347721655514022	2.200053355092313	3.7807145588426723	kd
ID9743-06-R03-04	ID9743-06-R03	4	mut	ID9743	19	ID9743-06-R03	14.0	4.0	3.5	ID9743-06-R03	17.456924332996568	7.347721655514022	2.200053355092313	3.7807145588426723	kd
ID9743-06-R03-05	ID9743-06-R03	5	mut	ID9743	19	ID9743-06-R03	14.0	5.0	2.8	ID9743-06-R03	17.456924332996568	7.347721655514022	2.200053355092313	3.7807145588426723	kd
ID9743-06-R03-06	ID9743-06-R03	6	mut	ID9743	19	ID9743-06-R03	14.0	4.0	3.5	ID9743-06-R03	17.456924332996568	7.347721655514022	2.200053355092313	3.7807145588426723	kd
ID9743-06-R03-07	ID9743-06-R03	7	mut	ID9743	20	ID9743-06-R03	16.0	5.0	3.2	ID9743-06-R03	17.456924332996568	7.347721655514022	2.200053355092313	3.7807145588426723	kd
ID9743-06-R03-08	ID9743-06-R03	8	mut	ID9743	19	ID9743-06-R03	16.0	3.0	5.33	ID9743-06-R03	17.456924332996568	7.347721655514022	2.200053355092313	3.7807145588426723	kd
ID9743-06-R03-09	ID9743-06-R03	9	mut	ID9743	19	ID9743-06-R03	13.0	4.0	3.25	ID9743-06-R03	17.456924332996568	7.347721655514022	2.200053355092313	3.7807145588426723	kd
ID9743-06-R03-10	ID9743-06-R03	10	mut	ID9743	19	ID9743-06-R03	19.0	4.0	4.75	ID9743-06-R03	17.456924332996568	7.347721655514022	2.200053355092313	3.7807145588426723	kd
ID9743-06-R03-11	ID9743-06-R03	11	mut	ID9743	19	ID9743-06-R03	17.0	4.0	4.25	ID9743-06-R03	17.456924332996568	7.347721655514022	2.200053355092313	3.7807145588426723	kd
ID9743-06-R03-12	ID9743-06-R03	12	mut	ID9743	19	ID9743-06-R03	17.0	4.0	4.25	ID9743-06-R03	17.456924332996568	7.347721655514022	2.200053355092313	3.7807145588426723	kd
ID9748-01-R03-01	ID9748-01-R03	1	mut	ID9748	27	ID9748-01-R03	21.0	7.0	3.0	ID9748-01-R03	54.51434932544487	0.15070984145669378	1.407504833751305	0.7362717541567944	kd
ID9748-01-R03-02	ID9748-01-R03	2	mut	ID9748	27	ID9748-01-R03	22.0	7.0	3.14	ID9748-01-R03	54.51434932544487	0.15070984145669378	1.407504833751305	0.7362717541567944	kd
ID9748-01-R03-03	ID9748-01-R03	3	mut	ID9748	27	ID9748-01-R03	22.0	7.0	3.14	ID9748-01-R03	54.51434932544487	0.15070984145669378	1.407504833751305	0.7362717541567944	kd
ID9748-01-R03-04	ID9748-01-R03	4	mut	ID9748	27	ID9748-01-R03	21.0	7.0	3.0	ID9748-01-R03	54.51434932544487	0.15070984145669378	1.407504833751305	0.7362717541567944	kd
ID9748-01-R03-05	ID9748-01-R03	5	mut	ID9748	28	ID9748-01-R03	18.0	6.0	3.0	ID9748-01-R03	54.51434932544487	0.15070984145669378	1.407504833751305	0.7362717541567944	kd
ID9748-01-R03-06	ID9748-01-R03	6	mut	ID9748	27	ID9748-01-R03	21.0	6.0	3.5	ID9748-01-R03	54.51434932544487	0.15070984145669378	1.407504833751305	0.7362717541567944	kd
ID9748-01-R03-07	ID9748-01-R03	7	mut	ID9748	27	ID9748-01-R03	20.0	5.0	4.0	ID9748-01-R03	54.51434932544487	0.15070984145669378	1.407504833751305	0.7362717541567944	kd
ID9748-01-R03-08	ID9748-01-R03	8	mut	ID9748	27	ID9748-01-R03	21.0	7.0	3.0	ID9748-01-R03	54.51434932544487	0.15070984145669378	1.407504833751305	0.7362717541567944	kd
ID9748-01-R03-09	ID9748-01-R03	9	mut	ID9748	27	ID9748-01-R03	20.0	7.0	2.86	ID9748-01-R03	54.51434932544487	0.15070984145669378	1.407504833751305	0.7362717541567944	kd
ID9748-01-R03-10	ID9748-01-R03	10	mut	ID9748	26	ID9748-01-R03	20.0	6.0	3.33	ID9748-01-R03	54.51434932544487	0.15070984145669378	1.407504833751305	0.7362717541567944	kd
ID9748-01-R03-11	ID9748-01-R03	11	mut	ID9748	26	ID9748-01-R03	18.0	6.0	3.0	ID9748-01-R03	54.51434932544487	0.15070984145669378	1.407504833751305	0.7362717541567944	kd
ID9748-01-R03-12	ID9748-01-R03	12	mut	ID9748	26	ID9748-01-R03	21.0	5.0	4.2	ID9748-01-R03	54.51434932544487	0.15070984145669378	1.407504833751305	0.7362717541567944	kd
ID9755-05-R05-01	ID9755-05-R05	1	mut	ID9755	17	ID9755-05-R05	9.0	4.0	2.25	ID9755-05-R05	0.8157395738578647	3.897323485301561	2.213655929363775	4.312454439167082	ko
ID9755-05-R05-02	ID9755-05-R05	2	mut	ID9755	17	ID9755-05-R05	8.0	3.0	2.67	ID9755-05-R05	0.8157395738578647	3.897323485301561	2.213655929363775	4.312454439167082	ko
ID9755-05-R05-03	ID9755-05-R05	3	mut	ID9755	18	ID9755-05-R05	9.0	4.0	2.25	ID9755-05-R05	0.8157395738578647	3.897323485301561	2.213655929363775	4.312454439167082	ko
ID9755-05-R05-04	ID9755-05-R05	4	mut	ID9755	17	ID9755-05-R05	9.0	4.0	2.25	ID9755-05-R05	0.8157395738578647	3.897323485301561	2.213655929363775	4.312454439167082	ko
ID9755-05-R05-05	ID9755-05-R05	5	mut	ID9755	17	ID9755-05-R05	10.0	3.0	3.33	ID9755-05-R05	0.8157395738578647	3.897323485301561	2.213655929363775	4.312454439167082	ko
ID9755-05-R05-06	ID9755-05-R05	6	mut	ID9755	18	ID9755-05-R05	9.0	2.0	4.5	ID9755-05-R05	0.8157395738578647	3.897323485301561	2.213655929363775	4.312454439167082	ko
ID9755-05-R05-07	ID9755-05-R05	7	mut	ID9755	18	ID9755-05-R05	10.0	4.0	2.5	ID9755-05-R05	0.8157395738578647	3.897323485301561	2.213655929363775	4.312454439167082	ko
ID9755-05-R05-08	ID9755-05-R05	8	mut	ID9755	18	ID9755-05-R05	9.0	4.0	2.25	ID9755-05-R05	0.8157395738578647	3.897323485301561	2.213655929363775	4.312454439167082	ko
ID9755-05-R05-09	ID9755-05-R05	9	mut	ID9755	18	ID9755-05-R05	8.0	3.0	2.67	ID9755-05-R05	0.8157395738578647	3.897323485301561	2.213655929363775	4.312454439167082	ko
ID9755-05-R05-10	ID9755-05-R05	10	mut	ID9755	17	ID9755-05-R05	9.0	4.0	2.25	ID9755-05-R05	0.8157395738578647	3.897323485301561	2.213655929363775	4.312454439167082	ko
ID9755-05-R05-11	ID9755-05-R05	11	mut	ID9755	17	ID9755-05-R05	8.0	4.0	2.0	ID9755-05-R05	0.8157395738578647	3.897323485301561	2.213655929363775	4.312454439167082	ko
ID9755-05-R05-12	ID9755-05-R05	12	mut	ID9755	17	ID9755-05-R05	8.0	4.0	2.0	ID9755-05-R05	0.8157395738578647	3.897323485301561	2.213655929363775	4.312454439167082	ko
ID9821-07-R02-01	ID9821-07-R02	1	mut	ID9821	28	ID9821-07-R02	20.0	9.0	2.22	ID9821-07-R02	56.90488406237128	0.8928569576735522	1.4001996379646684	1.7255002289025965	kd
ID9821-07-R02-02	ID9821-07-R02	2	mut	ID9821	26	ID9821-07-R02	17.0	7.0	2.43	ID9821-07-R02	56.90488406237128	0.8928569576735522	1.4001996379646684	1.7255002289025965	kd
ID9821-07-R02-03	ID9821-07-R02	3	mut	ID9821	26	ID9821-07-R02	18.0	7.0	2.57	ID9821-07-R02	56.90488406237128	0.8928569576735522	1.4001996379646684	1.7255002289025965	kd
ID9821-07-R02-04	ID9821-07-R02	4	mut	ID9821	25	ID9821-07-R02	19.0	8.0	2.38	ID9821-07-R02	56.90488406237128	0.8928569576735522	1.4001996379646684	1.7255002289025965	kd
ID9821-07-R02-05	ID9821-07-R02	5	mut	ID9821	26	ID9821-07-R02	19.0	7.0	2.71	ID9821-07-R02	56.90488406237128	0.8928569576735522	1.4001996379646684	1.7255002289025965	kd
ID9821-07-R02-06	ID9821-07-R02	6	mut	ID9821	25	ID9821-07-R02	18.0	8.0	2.25	ID9821-07-R02	56.90488406237128	0.8928569576735522	1.4001996379646684	1.7255002289025965	kd
ID9821-07-R02-07	ID9821-07-R02	7	mut	ID9821	25	ID9821-07-R02	17.0	7.0	2.43	ID9821-07-R02	56.90488406237128	0.8928569576735522	1.4001996379646684	1.7255002289025965	kd
ID9821-07-R02-08	ID9821-07-R02	8	mut	ID9821	26	ID9821-07-R02	16.0	8.0	2.0	ID9821-07-R02	56.90488406237128	0.8928569576735522	1.4001996379646684	1.7255002289025965	kd
ID9821-07-R02-09	ID9821-07-R02	9	mut	ID9821	28	ID9821-07-R02	18.0	7.0	2.57	ID9821-07-R02	56.90488406237128	0.8928569576735522	1.4001996379646684	1.7255002289025965	kd
ID9821-07-R02-10	ID9821-07-R02	10	mut	ID9821	25	ID9821-07-R02	19.0	7.0	2.71	ID9821-07-R02	56.90488406237128	0.8928569576735522	1.4001996379646684	1.7255002289025965	kd
ID9821-07-R02-11	ID9821-07-R02	11	mut	ID9821	23	ID9821-07-R02	20.0	8.0	2.5	ID9821-07-R02	56.90488406237128	0.8928569576735522	1.4001996379646684	1.7255002289025965	kd
ID9821-07-R02-12	ID9821-07-R02	12	mut	ID9821	25	ID9821-07-R02	21.0	8.0	2.62	ID9821-07-R02	56.90488406237128	0.8928569576735522	1.4001996379646684	1.7255002289025965	kd
ID9821-14-R04-01	ID9821-14-R04	1	mut	ID9821	28	ID9821-14-R04	24.0	10.0	2.4	ID9821-14-R04	95.3060330263253	0.9404621525748852	1.5934792771568167	1.4778575851208358	kd
ID9821-14-R04-02	ID9821-14-R04	2	mut	ID9821	28	ID9821-14-R04	22.0	11.0	2.0	ID9821-14-R04	95.3060330263253	0.9404621525748852	1.5934792771568167	1.4778575851208358	kd
ID9821-14-R04-03	ID9821-14-R04	3	mut	ID9821	28	ID9821-14-R04	22.0	10.0	2.2	ID9821-14-R04	95.3060330263253	0.9404621525748852	1.5934792771568167	1.4778575851208358	kd
ID9821-14-R04-04	ID9821-14-R04	4	mut	ID9821	31	ID9821-14-R04	23.0	8.0	2.88	ID9821-14-R04	95.3060330263253	0.9404621525748852	1.5934792771568167	1.4778575851208358	kd
ID9821-14-R04-05	ID9821-14-R04	5	mut	ID9821	29	ID9821-14-R04	22.0	8.0	2.75	ID9821-14-R04	95.3060330263253	0.9404621525748852	1.5934792771568167	1.4778575851208358	kd
ID9821-14-R04-06	ID9821-14-R04	6	mut	ID9821	31	ID9821-14-R04	26.0	10.0	2.6	ID9821-14-R04	95.3060330263253	0.9404621525748852	1.5934792771568167	1.4778575851208358	kd
ID9821-14-R04-07	ID9821-14-R04	7	mut	ID9821	27	ID9821-14-R04	18.0	7.0	2.57	ID9821-14-R04	95.3060330263253	0.9404621525748852	1.5934792771568167	1.4778575851208358	kd
ID9821-14-R04-08	ID9821-14-R04	8	mut	ID9821	31	ID9821-14-R04	21.0	10.0	2.1	ID9821-14-R04	95.3060330263253	0.9404621525748852	1.5934792771568167	1.4778575851208358	kd
ID9821-14-R04-09	ID9821-14-R04	9	mut	ID9821	31	ID9821-14-R04	21.0	10.0	2.1	ID9821-14-R04	95.3060330263253	0.9404621525748852	1.5934792771568167	1.4778575851208358	kd
ID9821-14-R04-10	ID9821-14-R04	10	mut	ID9821	31	ID9821-14-R04	23.0	9.0	2.56	ID9821-14-R04	95.3060330263253	0.9404621525748852	1.5934792771568167	1.4778575851208358	kd
ID9821-14-R04-11	ID9821-14-R04	11	mut	ID9821	31	ID9821-14-R04	23.0	9.0	2.56	ID9821-14-R04	95.3060330263253	0.9404621525748852	1.5934792771568167	1.4778575851208358	kd
ID9831-01-R01-01	ID9831-01-R01	1	mut	ID9831	21	ID9831-01-R01	14.0	2.0	7.0	ID9831-01-R01	57.36598172277278	0.7750464579696078	0.8007201982258731	1.952914888024286	kd
ID9831-01-R01-02	ID9831-01-R01	2	mut	ID9831	24	ID9831-01-R01	13.0	2.0	6.5	ID9831-01-R01	57.36598172277278	0.7750464579696078	0.8007201982258731	1.952914888024286	kd
ID9831-01-R01-03	ID9831-01-R01	3	mut	ID9831	21	ID9831-01-R01	12.0	2.0	6.0	ID9831-01-R01	57.36598172277278	0.7750464579696078	0.8007201982258731	1.952914888024286	kd
ID9831-01-R01-04	ID9831-01-R01	4	mut	ID9831	24	ID9831-01-R01	14.0	2.0	7.0	ID9831-01-R01	57.36598172277278	0.7750464579696078	0.8007201982258731	1.952914888024286	kd
ID9831-01-R01-05	ID9831-01-R01	5	mut	ID9831	21	ID9831-01-R01	15.0	2.0	7.5	ID9831-01-R01	57.36598172277278	0.7750464579696078	0.8007201982258731	1.952914888024286	kd
ID9831-01-R01-06	ID9831-01-R01	6	mut	ID9831	24	ID9831-01-R01	14.0	2.0	7.0	ID9831-01-R01	57.36598172277278	0.7750464579696078	0.8007201982258731	1.952914888024286	kd
ID9831-01-R01-07	ID9831-01-R01	7	mut	ID9831	24	ID9831-01-R01	14.0	2.0	7.0	ID9831-01-R01	57.36598172277278	0.7750464579696078	0.8007201982258731	1.952914888024286	kd
ID9831-01-R01-08	ID9831-01-R01	8	mut	ID9831	22	ID9831-01-R01	14.0	2.0	7.0	ID9831-01-R01	57.36598172277278	0.7750464579696078	0.8007201982258731	1.952914888024286	kd
ID9831-01-R01-09	ID9831-01-R01	9	mut	ID9831	24	ID9831-01-R01	14.0	2.0	7.0	ID9831-01-R01	57.36598172277278	0.7750464579696078	0.8007201982258731	1.952914888024286	kd
ID9831-01-R01-10	ID9831-01-R01	10	mut	ID9831	22	ID9831-01-R01	14.0	2.0	7.0	ID9831-01-R01	57.36598172277278	0.7750464579696078	0.8007201982258731	1.952914888024286	kd
ID9831-01-R01-11	ID9831-01-R01	11	mut	ID9831	22	ID9831-01-R01	13.0	2.0	6.5	ID9831-01-R01	57.36598172277278	0.7750464579696078	0.8007201982258731	1.952914888024286	kd
ID9831-01-R01-12	ID9831-01-R01	12	mut	ID9831	24	ID9831-01-R01	13.0	2.0	6.5	ID9831-01-R01	57.36598172277278	0.7750464579696078	0.8007201982258731	1.952914888024286	kd
ID9831-03-R04-01	ID9831-03-R04	1	mut	ID9831	22	ID9831-03-R04	13.0	2.0	6.5	ID9831-03-R04	73.75182823893597	0.7689755355951777	0.9999134266508168	2.4622566392804246	kd
ID9831-03-R04-02	ID9831-03-R04	2	mut	ID9831	22	ID9831-03-R04	13.0	2.0	6.5	ID9831-03-R04	73.75182823893597	0.7689755355951777	0.9999134266508168	2.4622566392804246	kd
ID9831-03-R04-03	ID9831-03-R04	3	mut	ID9831	22	ID9831-03-R04	13.0	2.0	6.5	ID9831-03-R04	73.75182823893597	0.7689755355951777	0.9999134266508168	2.4622566392804246	kd
ID9831-03-R04-04	ID9831-03-R04	4	mut	ID9831	24	ID9831-03-R04	13.0	2.0	6.5	ID9831-03-R04	73.75182823893597	0.7689755355951777	0.9999134266508168	2.4622566392804246	kd
ID9831-03-R04-05	ID9831-03-R04	5	mut	ID9831	24	ID9831-03-R04	14.0	2.0	7.0	ID9831-03-R04	73.75182823893597	0.7689755355951777	0.9999134266508168	2.4622566392804246	kd
ID9831-03-R04-06	ID9831-03-R04	6	mut	ID9831	24	ID9831-03-R04	12.0	2.0	6.0	ID9831-03-R04	73.75182823893597	0.7689755355951777	0.9999134266508168	2.4622566392804246	kd
ID9831-03-R04-07	ID9831-03-R04	7	mut	ID9831	23	ID9831-03-R04	12.0	3.0	4.0	ID9831-03-R04	73.75182823893597	0.7689755355951777	0.9999134266508168	2.4622566392804246	kd
ID9831-03-R04-08	ID9831-03-R04	8	mut	ID9831	23	ID9831-03-R04	12.0	2.0	6.0	ID9831-03-R04	73.75182823893597	0.7689755355951777	0.9999134266508168	2.4622566392804246	kd
ID9831-03-R04-09	ID9831-03-R04	9	mut	ID9831	23	ID9831-03-R04	12.0	3.0	4.0	ID9831-03-R04	73.75182823893597	0.7689755355951777	0.9999134266508168	2.4622566392804246	kd
ID9831-03-R04-10	ID9831-03-R04	10	mut	ID9831	22	ID9831-03-R04	12.0	2.0	6.0	ID9831-03-R04	73.75182823893597	0.7689755355951777	0.9999134266508168	2.4622566392804246	kd
ID9831-03-R04-11	ID9831-03-R04	11	mut	ID9831	23	ID9831-03-R04	14.0	2.0	7.0	ID9831-03-R04	73.75182823893597	0.7689755355951777	0.9999134266508168	2.4622566392804246	kd
ID9831-03-R04-12	ID9831-03-R04	12	mut	ID9831	22	ID9831-03-R04	12.0	3.0	4.0	ID9831-03-R04	73.75182823893597	0.7689755355951777	0.9999134266508168	2.4622566392804246	kd
ID9848-05-R04-01	ID9848-05-R04	1	mut	ID9848	16	ID9848-05-R04	7.0	3.0	2.33	ID9848-05-R04	16.518553865943108	15.816051714046653	0.04580921505346	3.5884175141681838	kd
ID9848-05-R04-02	ID9848-05-R04	2	mut	ID9848	15	ID9848-05-R04	7.0	3.0	2.33	ID9848-05-R04	16.518553865943108	15.816051714046653	0.04580921505346	3.5884175141681838	kd
ID9848-05-R04-03	ID9848-05-R04	3	mut	ID9848	19	ID9848-05-R04				ID9848-05-R04	16.518553865943108	15.816051714046653	0.04580921505346	3.5884175141681838	kd
ID9848-05-R04-04	ID9848-05-R04	4	mut	ID9848	16	ID9848-05-R04	7.0	3.0	2.33	ID9848-05-R04	16.518553865943108	15.816051714046653	0.04580921505346	3.5884175141681838	kd
ID9848-05-R04-05	ID9848-05-R04	5	mut	ID9848	14	ID9848-05-R04	7.0	3.0	2.33	ID9848-05-R04	16.518553865943108	15.816051714046653	0.04580921505346	3.5884175141681838	kd
ID9848-05-R04-06	ID9848-05-R04	6	mut	ID9848	14	ID9848-05-R04	5.0	2.0	2.5	ID9848-05-R04	16.518553865943108	15.816051714046653	0.04580921505346	3.5884175141681838	kd
ID9848-05-R04-07	ID9848-05-R04	7	mut	ID9848	16	ID9848-05-R04	8.0	2.0	4.0	ID9848-05-R04	16.518553865943108	15.816051714046653	0.04580921505346	3.5884175141681838	kd
ID9848-05-R04-08	ID9848-05-R04	8	mut	ID9848	16	ID9848-05-R04	7.0	2.0	3.5	ID9848-05-R04	16.518553865943108	15.816051714046653	0.04580921505346	3.5884175141681838	kd
ID9848-05-R04-09	ID9848-05-R04	9	mut	ID9848	16	ID9848-05-R04	8.0	3.0	2.67	ID9848-05-R04	16.518553865943108	15.816051714046653	0.04580921505346	3.5884175141681838	kd
ID9848-05-R04-10	ID9848-05-R04	10	mut	ID9848	17	ID9848-05-R04	7.0	3.0	2.33	ID9848-05-R04	16.518553865943108	15.816051714046653	0.04580921505346	3.5884175141681838	kd
ID9848-05-R04-11	ID9848-05-R04	11	mut	ID9848	17	ID9848-05-R04	8.0	3.0	2.67	ID9848-05-R04	16.518553865943108	15.816051714046653	0.04580921505346	3.5884175141681838	kd
ID9848-05-R04-12	ID9848-05-R04	12	mut	ID9848	17	ID9848-05-R04	8.0	3.0	2.67	ID9848-05-R04	16.518553865943108	15.816051714046653	0.04580921505346	3.5884175141681838	kd
ID9848-08-R02-01	ID9848-08-R02	1	mut	ID9848	16	ID9848-08-R02	7.0	3.0	2.33	ID9848-08-R02	25.432158807078338	11.343752910166188	0.036094032508834833	4.0735312508776005	kd
ID9848-08-R02-02	ID9848-08-R02	2	mut	ID9848	16	ID9848-08-R02	7.0	3.0	2.33	ID9848-08-R02	25.432158807078338	11.343752910166188	0.036094032508834833	4.0735312508776005	kd
ID9848-08-R02-03	ID9848-08-R02	3	mut	ID9848	16	ID9848-08-R02	9.0	3.0	3.0	ID9848-08-R02	25.432158807078338	11.343752910166188	0.036094032508834833	4.0735312508776005	kd
ID9848-08-R02-04	ID9848-08-R02	4	mut	ID9848	16	ID9848-08-R02	7.0	2.0	3.5	ID9848-08-R02	25.432158807078338	11.343752910166188	0.036094032508834833	4.0735312508776005	kd
ID9848-08-R02-05	ID9848-08-R02	5	mut	ID9848	16	ID9848-08-R02	7.0	3.0	2.33	ID9848-08-R02	25.432158807078338	11.343752910166188	0.036094032508834833	4.0735312508776005	kd
ID9848-08-R02-06	ID9848-08-R02	6	mut	ID9848	18	ID9848-08-R02	7.0	2.0	3.5	ID9848-08-R02	25.432158807078338	11.343752910166188	0.036094032508834833	4.0735312508776005	kd
ID9848-08-R02-07	ID9848-08-R02	7	mut	ID9848	17	ID9848-08-R02	8.0	3.0	2.67	ID9848-08-R02	25.432158807078338	11.343752910166188	0.036094032508834833	4.0735312508776005	kd
ID9848-08-R02-08	ID9848-08-R02	8	mut	ID9848	17	ID9848-08-R02	7.0	3.0	2.33	ID9848-08-R02	25.432158807078338	11.343752910166188	0.036094032508834833	4.0735312508776005	kd
ID9848-08-R02-09	ID9848-08-R02	9	mut	ID9848	17	ID9848-08-R02	7.0	3.0	2.33	ID9848-08-R02	25.432158807078338	11.343752910166188	0.036094032508834833	4.0735312508776005	kd
ID9848-08-R02-10	ID9848-08-R02	10	mut	ID9848	17	ID9848-08-R02	8.0	3.0	2.67	ID9848-08-R02	25.432158807078338	11.343752910166188	0.036094032508834833	4.0735312508776005	kd
ID9848-08-R02-11	ID9848-08-R02	11	mut	ID9848	17	ID9848-08-R02	6.0	3.0	2.0	ID9848-08-R02	25.432158807078338	11.343752910166188	0.036094032508834833	4.0735312508776005	kd
ID9848-08-R02-12	ID9848-08-R02	12	mut	ID9848	19	ID9848-08-R02	7.0	3.0	2.33	ID9848-08-R02	25.432158807078338	11.343752910166188	0.036094032508834833	4.0735312508776005	kd
ID9882-01-R03-01	ID9882-01-R03	1	mut	ID9882	24	ID9882-01-R03	17.0	5.0	3.4	ID9882-01-R03	64.48035156761583	0.6614856070567785	0.9323095201558528	1.193096791080882	kd
ID9882-01-R03-02	ID9882-01-R03	2	mut	ID9882	23	ID9882-01-R03	16.0	6.0	2.67	ID9882-01-R03	64.48035156761583	0.6614856070567785	0.9323095201558528	1.193096791080882	kd
ID9882-01-R03-03	ID9882-01-R03	3	mut	ID9882	23	ID9882-01-R03	15.0	6.0	2.5	ID9882-01-R03	64.48035156761583	0.6614856070567785	0.9323095201558528	1.193096791080882	kd
ID9882-01-R03-04	ID9882-01-R03	4	mut	ID9882	23	ID9882-01-R03	18.0	6.0	3.0	ID9882-01-R03	64.48035156761583	0.6614856070567785	0.9323095201558528	1.193096791080882	kd
ID9882-01-R03-06	ID9882-01-R03	6	mut	ID9882	23	ID9882-01-R03	18.0	5.0	3.6	ID9882-01-R03	64.48035156761583	0.6614856070567785	0.9323095201558528	1.193096791080882	kd
ID9882-01-R03-07	ID9882-01-R03	7	mut	ID9882	24	ID9882-01-R03	16.0	5.0	3.2	ID9882-01-R03	64.48035156761583	0.6614856070567785	0.9323095201558528	1.193096791080882	kd
ID9882-01-R03-08	ID9882-01-R03	8	mut	ID9882	24	ID9882-01-R03	15.0	5.0	3.0	ID9882-01-R03	64.48035156761583	0.6614856070567785	0.9323095201558528	1.193096791080882	kd
ID9882-01-R03-09	ID9882-01-R03	9	mut	ID9882	24	ID9882-01-R03	15.0	5.0	3.0	ID9882-01-R03	64.48035156761583	0.6614856070567785	0.9323095201558528	1.193096791080882	kd
ID9882-01-R03-10	ID9882-01-R03	10	mut	ID9882	24	ID9882-01-R03	16.0	6.0	2.67	ID9882-01-R03	64.48035156761583	0.6614856070567785	0.9323095201558528	1.193096791080882	kd
ID9882-01-R03-11	ID9882-01-R03	11	mut	ID9882	23	ID9882-01-R03	14.0	6.0	2.33	ID9882-01-R03	64.48035156761583	0.6614856070567785	0.9323095201558528	1.193096791080882	kd
ID9882-01-R03-12	ID9882-01-R03	12	mut	ID9882	24	ID9882-01-R03	17.0	5.0	3.4	ID9882-01-R03	64.48035156761583	0.6614856070567785	0.9323095201558528	1.193096791080882	kd
ID9882-02-R04-01	ID9882-02-R04	1	mut	ID9882	23	ID9882-02-R04	16.0	1.0	16.0	ID9882-02-R04	72.910563882297	0.856336531501329	0.9047479817724748	0.9653039164030128	kd
ID9882-02-R04-02	ID9882-02-R04	2	mut	ID9882	22	ID9882-02-R04	18.0	6.0	3.0	ID9882-02-R04	72.910563882297	0.856336531501329	0.9047479817724748	0.9653039164030128	kd
ID9882-02-R04-03	ID9882-02-R04	3	mut	ID9882	22	ID9882-02-R04	16.0	2.0	8.0	ID9882-02-R04	72.910563882297	0.856336531501329	0.9047479817724748	0.9653039164030128	kd
ID9882-02-R04-04	ID9882-02-R04	4	mut	ID9882	23	ID9882-02-R04	17.0	7.0	2.43	ID9882-02-R04	72.910563882297	0.856336531501329	0.9047479817724748	0.9653039164030128	kd
ID9882-02-R04-05	ID9882-02-R04	5	mut	ID9882	22	ID9882-02-R04	17.0	7.0	2.43	ID9882-02-R04	72.910563882297	0.856336531501329	0.9047479817724748	0.9653039164030128	kd
ID9882-02-R04-06	ID9882-02-R04	6	mut	ID9882	22	ID9882-02-R04	18.0	5.0	3.6	ID9882-02-R04	72.910563882297	0.856336531501329	0.9047479817724748	0.9653039164030128	kd
ID9882-02-R04-07	ID9882-02-R04	7	mut	ID9882	23	ID9882-02-R04	15.0	4.0	3.75	ID9882-02-R04	72.910563882297	0.856336531501329	0.9047479817724748	0.9653039164030128	kd
ID9882-02-R04-08	ID9882-02-R04	8	mut	ID9882	23	ID9882-02-R04	14.0	4.0	3.5	ID9882-02-R04	72.910563882297	0.856336531501329	0.9047479817724748	0.9653039164030128	kd
ID9882-02-R04-09	ID9882-02-R04	9	mut	ID9882	23	ID9882-02-R04	12.0	4.0	3.0	ID9882-02-R04	72.910563882297	0.856336531501329	0.9047479817724748	0.9653039164030128	kd
ID9882-02-R04-10	ID9882-02-R04	10	mut	ID9882	25	ID9882-02-R04	22.0	6.0	3.67	ID9882-02-R04	72.910563882297	0.856336531501329	0.9047479817724748	0.9653039164030128	kd
ID9882-02-R04-11	ID9882-02-R04	11	mut	ID9882	25	ID9882-02-R04	18.0	6.0	3.0	ID9882-02-R04	72.910563882297	0.856336531501329	0.9047479817724748	0.9653039164030128	kd
ID9882-02-R04-12	ID9882-02-R04	12	mut	ID9882	25	ID9882-02-R04	18.0	7.0	2.57	ID9882-02-R04	72.910563882297	0.856336531501329	0.9047479817724748	0.9653039164030128	kd
ID9888-01-R01-01	ID9888-01-R01	1	mut	ID9888	25	ID9888-01-R01	17.0	4.0	4.25	ID9888-01-R01	104.98925918958922	2.507924852925166	0.9678944501078988	2.0575812095756527	kd
ID9888-01-R01-02	ID9888-01-R01	2	mut	ID9888	25	ID9888-01-R01	18.0	6.0	3.0	ID9888-01-R01	104.98925918958922	2.507924852925166	0.9678944501078988	2.0575812095756527	kd
ID9888-01-R01-03	ID9888-01-R01	3	mut	ID9888	26	ID9888-01-R01	19.0	5.0	3.8	ID9888-01-R01	104.98925918958922	2.507924852925166	0.9678944501078988	2.0575812095756527	kd
ID9888-01-R01-04	ID9888-01-R01	4	mut	ID9888	26	ID9888-01-R01	16.0	5.0	3.2	ID9888-01-R01	104.98925918958922	2.507924852925166	0.9678944501078988	2.0575812095756527	kd
ID9888-01-R01-05	ID9888-01-R01	5	mut	ID9888	26	ID9888-01-R01	18.0	6.0	3.0	ID9888-01-R01	104.98925918958922	2.507924852925166	0.9678944501078988	2.0575812095756527	kd
ID9888-01-R01-06	ID9888-01-R01	6	mut	ID9888	26	ID9888-01-R01	17.0	5.0	3.4	ID9888-01-R01	104.98925918958922	2.507924852925166	0.9678944501078988	2.0575812095756527	kd
ID9888-01-R01-08	ID9888-01-R01	8	mut	ID9888	23	ID9888-01-R01	14.0	4.0	3.5	ID9888-01-R01	104.98925918958922	2.507924852925166	0.9678944501078988	2.0575812095756527	kd
ID9888-01-R01-09	ID9888-01-R01	9	mut	ID9888	23	ID9888-01-R01	15.0	4.0	3.75	ID9888-01-R01	104.98925918958922	2.507924852925166	0.9678944501078988	2.0575812095756527	kd
ID9888-01-R01-10	ID9888-01-R01	10	mut	ID9888	25	ID9888-01-R01	17.0	5.0	3.4	ID9888-01-R01	104.98925918958922	2.507924852925166	0.9678944501078988	2.0575812095756527	kd
ID9888-01-R01-11	ID9888-01-R01	11	mut	ID9888	25	ID9888-01-R01	16.0	4.0	4.0	ID9888-01-R01	104.98925918958922	2.507924852925166	0.9678944501078988	2.0575812095756527	kd
ID9888-01-R01-12	ID9888-01-R01	12	mut	ID9888	26	ID9888-01-R01	16.0	5.0	3.2	ID9888-01-R01	104.98925918958922	2.507924852925166	0.9678944501078988	2.0575812095756527	kd
ID9888-01-R04-01	ID9888-01-R04	1	mut	ID9888	27	ID9888-01-R04	15.0	6.0	2.5	ID9888-01-R04	146.87485335499903	3.8977922418696695	1.043229046070136	2.524076331891989	kd
ID9888-01-R04-02	ID9888-01-R04	2	mut	ID9888	26	ID9888-01-R04	17.0	5.0	3.4	ID9888-01-R04	146.87485335499903	3.8977922418696695	1.043229046070136	2.524076331891989	kd
ID9888-01-R04-03	ID9888-01-R04	3	mut	ID9888	26	ID9888-01-R04	19.0	6.0	3.17	ID9888-01-R04	146.87485335499903	3.8977922418696695	1.043229046070136	2.524076331891989	kd
ID9888-01-R04-04	ID9888-01-R04	4	mut	ID9888	28	ID9888-01-R04	18.0	5.0	3.6	ID9888-01-R04	146.87485335499903	3.8977922418696695	1.043229046070136	2.524076331891989	kd
ID9888-01-R04-05	ID9888-01-R04	5	mut	ID9888	28	ID9888-01-R04	18.0	6.0	3.0	ID9888-01-R04	146.87485335499903	3.8977922418696695	1.043229046070136	2.524076331891989	kd
ID9888-01-R04-06	ID9888-01-R04	6	mut	ID9888	26	ID9888-01-R04	21.0	7.0	3.0	ID9888-01-R04	146.87485335499903	3.8977922418696695	1.043229046070136	2.524076331891989	kd
ID9888-01-R04-07	ID9888-01-R04	7	mut	ID9888	24	ID9888-01-R04	14.0	5.0	2.8	ID9888-01-R04	146.87485335499903	3.8977922418696695	1.043229046070136	2.524076331891989	kd
ID9888-01-R04-08	ID9888-01-R04	8	mut	ID9888	23	ID9888-01-R04	16.0	5.0	3.2	ID9888-01-R04	146.87485335499903	3.8977922418696695	1.043229046070136	2.524076331891989	kd
ID9888-01-R04-09	ID9888-01-R04	9	mut	ID9888	22	ID9888-01-R04	14.0	4.0	3.5	ID9888-01-R04	146.87485335499903	3.8977922418696695	1.043229046070136	2.524076331891989	kd
ID9888-01-R04-11	ID9888-01-R04	11	mut	ID9888	25	ID9888-01-R04	19.0	5.0	3.8	ID9888-01-R04	146.87485335499903	3.8977922418696695	1.043229046070136	2.524076331891989	kd
ID9888-01-R04-12	ID9888-01-R04	12	mut	ID9888	25	ID9888-01-R04	19.0	6.0	3.17	ID9888-01-R04	146.87485335499903	3.8977922418696695	1.043229046070136	2.524076331891989	kd
ID9895-03-R05-01	ID9895-03-R05	1	mut	ID9895	20	ID9895-03-R05	10.0	3.0	3.33	ID9895-03-R05	26.918290856294853	4.903652004745532	0.8079822513366444	3.9631025830149262	kd
ID9895-03-R05-02	ID9895-03-R05	2	mut	ID9895	20	ID9895-03-R05	11.0	3.0	3.67	ID9895-03-R05	26.918290856294853	4.903652004745532	0.8079822513366444	3.9631025830149262	kd
ID9895-03-R05-03	ID9895-03-R05	3	mut	ID9895	22	ID9895-03-R05	10.0	3.0	3.33	ID9895-03-R05	26.918290856294853	4.903652004745532	0.8079822513366444	3.9631025830149262	kd
ID9895-03-R05-04	ID9895-03-R05	4	mut	ID9895	23	ID9895-03-R05	12.0	3.0	4.0	ID9895-03-R05	26.918290856294853	4.903652004745532	0.8079822513366444	3.9631025830149262	kd
ID9895-03-R05-05	ID9895-03-R05	5	mut	ID9895	23	ID9895-03-R05	11.0	2.0	5.5	ID9895-03-R05	26.918290856294853	4.903652004745532	0.8079822513366444	3.9631025830149262	kd
ID9895-03-R05-06	ID9895-03-R05	6	mut	ID9895	21	ID9895-03-R05	10.0	3.0	3.33	ID9895-03-R05	26.918290856294853	4.903652004745532	0.8079822513366444	3.9631025830149262	kd
ID9895-03-R05-07	ID9895-03-R05	7	mut	ID9895	19	ID9895-03-R05	12.0	4.0	3.0	ID9895-03-R05	26.918290856294853	4.903652004745532	0.8079822513366444	3.9631025830149262	kd
ID9895-03-R05-08	ID9895-03-R05	8	mut	ID9895	21	ID9895-03-R05	11.0	4.0	2.75	ID9895-03-R05	26.918290856294853	4.903652004745532	0.8079822513366444	3.9631025830149262	kd
ID9895-03-R05-09	ID9895-03-R05	9	mut	ID9895	20	ID9895-03-R05	11.0	3.0	3.67	ID9895-03-R05	26.918290856294853	4.903652004745532	0.8079822513366444	3.9631025830149262	kd
ID9895-03-R05-10	ID9895-03-R05	10	mut	ID9895	22	ID9895-03-R05	12.0	3.0	4.0	ID9895-03-R05	26.918290856294853	4.903652004745532	0.8079822513366444	3.9631025830149262	kd
ID9895-03-R05-11	ID9895-03-R05	11	mut	ID9895	20	ID9895-03-R05	11.0	4.0	2.75	ID9895-03-R05	26.918290856294853	4.903652004745532	0.8079822513366444	3.9631025830149262	kd
ID9895-03-R05-12	ID9895-03-R05	12	mut	ID9895	22	ID9895-03-R05	11.0	3.0	3.67	ID9895-03-R05	26.918290856294853	4.903652004745532	0.8079822513366444	3.9631025830149262	kd
ID9895-09-R04-01	ID9895-09-R04	1	mut	ID9895	22	ID9895-09-R04	13.0	4.0	3.25	ID9895-09-R04	34.81180018643514	2.0882181166144798	0.7291015883129252	1.9556449934900613	kd
ID9895-09-R04-02	ID9895-09-R04	2	mut	ID9895	22	ID9895-09-R04	12.0	4.0	3.0	ID9895-09-R04	34.81180018643514	2.0882181166144798	0.7291015883129252	1.9556449934900613	kd
ID9895-09-R04-03	ID9895-09-R04	3	mut	ID9895	22	ID9895-09-R04	14.0	5.0	2.8	ID9895-09-R04	34.81180018643514	2.0882181166144798	0.7291015883129252	1.9556449934900613	kd
ID9895-09-R04-04	ID9895-09-R04	4	mut	ID9895	23	ID9895-09-R04	13.0	4.0	3.25	ID9895-09-R04	34.81180018643514	2.0882181166144798	0.7291015883129252	1.9556449934900613	kd
ID9895-09-R04-05	ID9895-09-R04	5	mut	ID9895	22	ID9895-09-R04	14.0	4.0	3.5	ID9895-09-R04	34.81180018643514	2.0882181166144798	0.7291015883129252	1.9556449934900613	kd
ID9895-09-R04-06	ID9895-09-R04	6	mut	ID9895	22	ID9895-09-R04	13.0	5.0	2.6	ID9895-09-R04	34.81180018643514	2.0882181166144798	0.7291015883129252	1.9556449934900613	kd
ID9895-09-R04-07	ID9895-09-R04	7	mut	ID9895	23	ID9895-09-R04	13.0	5.0	2.6	ID9895-09-R04	34.81180018643514	2.0882181166144798	0.7291015883129252	1.9556449934900613	kd
ID9895-09-R04-08	ID9895-09-R04	8	mut	ID9895	24	ID9895-09-R04	14.0	5.0	2.8	ID9895-09-R04	34.81180018643514	2.0882181166144798	0.7291015883129252	1.9556449934900613	kd
ID9895-09-R04-09	ID9895-09-R04	9	mut	ID9895	23	ID9895-09-R04	12.0	4.0	3.0	ID9895-09-R04	34.81180018643514	2.0882181166144798	0.7291015883129252	1.9556449934900613	kd
ID9895-09-R04-10	ID9895-09-R04	10	mut	ID9895	23	ID9895-09-R04	13.0	5.0	2.6	ID9895-09-R04	34.81180018643514	2.0882181166144798	0.7291015883129252	1.9556449934900613	kd
ID9895-09-R04-11	ID9895-09-R04	11	mut	ID9895	22	ID9895-09-R04	14.0	5.0	2.8	ID9895-09-R04	34.81180018643514	2.0882181166144798	0.7291015883129252	1.9556449934900613	kd
ID9895-09-R04-12	ID9895-09-R04	12	mut	ID9895	22	ID9895-09-R04	13.0	4.0	3.25	ID9895-09-R04	34.81180018643514	2.0882181166144798	0.7291015883129252	1.9556449934900613	kd
ID9906-04-R02-01	ID9906-04-R02	1	mut	ID9906	19	ID9906-04-R02	10.0	3.0	3.33	ID9906-04-R02	92.66746089580757	5.544996965547502	0.9685268001771336	3.916996764493355	kd
ID9906-04-R02-02	ID9906-04-R02	2	mut	ID9906	19	ID9906-04-R02	10.0	2.0	5.0	ID9906-04-R02	92.66746089580757	5.544996965547502	0.9685268001771336	3.916996764493355	kd
ID9906-04-R02-03	ID9906-04-R02	3	mut	ID9906	19	ID9906-04-R02	9.0	3.0	3.0	ID9906-04-R02	92.66746089580757	5.544996965547502	0.9685268001771336	3.916996764493355	kd
ID9906-04-R02-04	ID9906-04-R02	4	mut	ID9906	18	ID9906-04-R02	10.0	3.0	3.33	ID9906-04-R02	92.66746089580757	5.544996965547502	0.9685268001771336	3.916996764493355	kd
ID9906-04-R02-06	ID9906-04-R02	6	mut	ID9906	17	ID9906-04-R02	9.0	3.0	3.0	ID9906-04-R02	92.66746089580757	5.544996965547502	0.9685268001771336	3.916996764493355	kd
ID9906-04-R02-07	ID9906-04-R02	7	mut	ID9906	17	ID9906-04-R02	9.0	2.0	4.5	ID9906-04-R02	92.66746089580757	5.544996965547502	0.9685268001771336	3.916996764493355	kd
ID9906-04-R02-08	ID9906-04-R02	8	mut	ID9906	17	ID9906-04-R02	10.0	2.0	5.0	ID9906-04-R02	92.66746089580757	5.544996965547502	0.9685268001771336	3.916996764493355	kd
ID9906-04-R02-09	ID9906-04-R02	9	mut	ID9906	17	ID9906-04-R02	9.0	3.0	3.0	ID9906-04-R02	92.66746089580757	5.544996965547502	0.9685268001771336	3.916996764493355	kd
ID9906-04-R02-10	ID9906-04-R02	10	mut	ID9906	19	ID9906-04-R02	10.0	2.0	5.0	ID9906-04-R02	92.66746089580757	5.544996965547502	0.9685268001771336	3.916996764493355	kd
ID9906-04-R02-11	ID9906-04-R02	11	mut	ID9906	19	ID9906-04-R02	10.0	3.0	3.33	ID9906-04-R02	92.66746089580757	5.544996965547502	0.9685268001771336	3.916996764493355	kd
ID9906-04-R02-12	ID9906-04-R02	12	mut	ID9906	20	ID9906-04-R02	9.0	3.0	3.0	ID9906-04-R02	92.66746089580757	5.544996965547502	0.9685268001771336	3.916996764493355	kd
ID9906-06-R04-01	ID9906-06-R04	1	mut	ID9906	19	ID9906-06-R04	9.0	3.0	3.0	ID9906-06-R04	63.82289322508584	9.864065974160164	1.0410061749369242	6.299030345392048	kd
ID9906-06-R04-02	ID9906-06-R04	2	mut	ID9906	18	ID9906-06-R04	9.0	2.0	4.5	ID9906-06-R04	63.82289322508584	9.864065974160164	1.0410061749369242	6.299030345392048	kd
ID9906-06-R04-03	ID9906-06-R04	3	mut	ID9906	19	ID9906-06-R04	8.0	2.0	4.0	ID9906-06-R04	63.82289322508584	9.864065974160164	1.0410061749369242	6.299030345392048	kd
ID9906-06-R04-04	ID9906-06-R04	4	mut	ID9906	18	ID9906-06-R04	9.0	3.0	3.0	ID9906-06-R04	63.82289322508584	9.864065974160164	1.0410061749369242	6.299030345392048	kd
ID9906-06-R04-05	ID9906-06-R04	5	mut	ID9906	18	ID9906-06-R04	8.0	3.0	2.67	ID9906-06-R04	63.82289322508584	9.864065974160164	1.0410061749369242	6.299030345392048	kd
ID9906-06-R04-06	ID9906-06-R04	6	mut	ID9906	18	ID9906-06-R04	8.0	2.0	4.0	ID9906-06-R04	63.82289322508584	9.864065974160164	1.0410061749369242	6.299030345392048	kd
ID9906-06-R04-07	ID9906-06-R04	7	mut	ID9906	19	ID9906-06-R04	9.0	3.0	3.0	ID9906-06-R04	63.82289322508584	9.864065974160164	1.0410061749369242	6.299030345392048	kd
ID9906-06-R04-09	ID9906-06-R04	9	mut	ID9906	19	ID9906-06-R04	9.0	3.0	3.0	ID9906-06-R04	63.82289322508584	9.864065974160164	1.0410061749369242	6.299030345392048	kd
ID9906-06-R04-10	ID9906-06-R04	10	mut	ID9906	16	ID9906-06-R04	8.0	1.0	8.0	ID9906-06-R04	63.82289322508584	9.864065974160164	1.0410061749369242	6.299030345392048	kd
ID9906-06-R04-11	ID9906-06-R04	11	mut	ID9906	16	ID9906-06-R04	9.0	3.0	3.0	ID9906-06-R04	63.82289322508584	9.864065974160164	1.0410061749369242	6.299030345392048	kd
ID9906-06-R04-12	ID9906-06-R04	12	mut	ID9906	16	ID9906-06-R04	8.0	3.0	2.67	ID9906-06-R04	63.82289322508584	9.864065974160164	1.0410061749369242	6.299030345392048	kd
ID9908-06-R05-01	ID9908-06-R05	1	mut	ID9908	12	ID9908-06-R05	6.0	1.0	6.0	ID9908-06-R05	0.012925533302620845	7.433475508891981	1.9480568851690718	5.543875057249829	ko
ID9908-06-R05-02	ID9908-06-R05	2	mut	ID9908	18	ID9908-06-R05	6.0	2.0	3.0	ID9908-06-R05	0.012925533302620845	7.433475508891981	1.9480568851690718	5.543875057249829	ko
ID9908-06-R05-03	ID9908-06-R05	3	mut	ID9908	13	ID9908-06-R05	6.0	1.0	6.0	ID9908-06-R05	0.012925533302620845	7.433475508891981	1.9480568851690718	5.543875057249829	ko
ID9908-06-R05-04	ID9908-06-R05	4	mut	ID9908	13	ID9908-06-R05	6.0	1.0	6.0	ID9908-06-R05	0.012925533302620845	7.433475508891981	1.9480568851690718	5.543875057249829	ko
ID9908-06-R05-05	ID9908-06-R05	5	mut	ID9908	12	ID9908-06-R05	5.0	1.0	5.0	ID9908-06-R05	0.012925533302620845	7.433475508891981	1.9480568851690718	5.543875057249829	ko
ID9908-06-R05-06	ID9908-06-R05	6	mut	ID9908	12	ID9908-06-R05	6.0	3.0	2.0	ID9908-06-R05	0.012925533302620845	7.433475508891981	1.9480568851690718	5.543875057249829	ko
ID9908-06-R05-07	ID9908-06-R05	7	mut	ID9908	14	ID9908-06-R05	6.0	2.0	3.0	ID9908-06-R05	0.012925533302620845	7.433475508891981	1.9480568851690718	5.543875057249829	ko
ID9908-06-R05-08	ID9908-06-R05	8	mut	ID9908	14	ID9908-06-R05	6.0	2.0	3.0	ID9908-06-R05	0.012925533302620845	7.433475508891981	1.9480568851690718	5.543875057249829	ko
ID9908-06-R05-09	ID9908-06-R05	9	mut	ID9908	15	ID9908-06-R05	6.0	2.0	3.0	ID9908-06-R05	0.012925533302620845	7.433475508891981	1.9480568851690718	5.543875057249829	ko
ID9908-06-R05-10	ID9908-06-R05	10	mut	ID9908	14	ID9908-06-R05	6.0	2.0	3.0	ID9908-06-R05	0.012925533302620845	7.433475508891981	1.9480568851690718	5.543875057249829	ko
ID9908-06-R05-11	ID9908-06-R05	11	mut	ID9908	14	ID9908-06-R05	5.0	2.0	2.5	ID9908-06-R05	0.012925533302620845	7.433475508891981	1.9480568851690718	5.543875057249829	ko
ID9908-06-R05-12	ID9908-06-R05	12	mut	ID9908	16	ID9908-06-R05	7.0	2.0	3.5	ID9908-06-R05	0.012925533302620845	7.433475508891981	1.9480568851690718	5.543875057249829	ko
ID9908-12-R05-01	ID9908-12-R05	1	mut	ID9908	14	ID9908-12-R05	6.0	2.0	3.0	ID9908-12-R05	0.40528591787643625	7.638287752398901	1.9185294740700936	7.789493639919344	ko
ID9908-12-R05-02	ID9908-12-R05	2	mut	ID9908	15	ID9908-12-R05	7.0	2.0	3.5	ID9908-12-R05	0.40528591787643625	7.638287752398901	1.9185294740700936	7.789493639919344	ko
ID9908-12-R05-03	ID9908-12-R05	3	mut	ID9908	14	ID9908-12-R05	7.0	1.0	7.0	ID9908-12-R05	0.40528591787643625	7.638287752398901	1.9185294740700936	7.789493639919344	ko
ID9908-12-R05-04	ID9908-12-R05	4	mut	ID9908	13	ID9908-12-R05	6.0	1.0	6.0	ID9908-12-R05	0.40528591787643625	7.638287752398901	1.9185294740700936	7.789493639919344	ko
ID9908-12-R05-05	ID9908-12-R05	5	mut	ID9908	13	ID9908-12-R05	6.0	2.0	3.0	ID9908-12-R05	0.40528591787643625	7.638287752398901	1.9185294740700936	7.789493639919344	ko
ID9908-12-R05-06	ID9908-12-R05	6	mut	ID9908	13	ID9908-12-R05	6.0	2.0	3.0	ID9908-12-R05	0.40528591787643625	7.638287752398901	1.9185294740700936	7.789493639919344	ko
ID9908-12-R05-07	ID9908-12-R05	7	mut	ID9908	13	ID9908-12-R05	6.0	2.0	3.0	ID9908-12-R05	0.40528591787643625	7.638287752398901	1.9185294740700936	7.789493639919344	ko
ID9908-12-R05-08	ID9908-12-R05	8	mut	ID9908	12	ID9908-12-R05	6.0	1.0	6.0	ID9908-12-R05	0.40528591787643625	7.638287752398901	1.9185294740700936	7.789493639919344	ko
ID9908-12-R05-09	ID9908-12-R05	9	mut	ID9908	12	ID9908-12-R05	6.0	2.0	3.0	ID9908-12-R05	0.40528591787643625	7.638287752398901	1.9185294740700936	7.789493639919344	ko
ID9908-12-R05-10	ID9908-12-R05	10	mut	ID9908	18	ID9908-12-R05	8.0	4.0	2.0	ID9908-12-R05	0.40528591787643625	7.638287752398901	1.9185294740700936	7.789493639919344	ko
ID9908-12-R05-11	ID9908-12-R05	11	mut	ID9908	16	ID9908-12-R05	8.0	1.0	8.0	ID9908-12-R05	0.40528591787643625	7.638287752398901	1.9185294740700936	7.789493639919344	ko
ID9908-12-R05-12	ID9908-12-R05	12	mut	ID9908	16	ID9908-12-R05	7.0	2.0	3.5	ID9908-12-R05	0.40528591787643625	7.638287752398901	1.9185294740700936	7.789493639919344	ko
ID9918-07-R03-01	ID9918-07-R03	1	mut	ID9918	22	ID9918-07-R03	16.0	3.0	5.33	ID9918-07-R03	77.82891066009346	6.613656980062751	2.768206789628856	5.1076925856756965	kd
ID9918-07-R03-02	ID9918-07-R03	2	mut	ID9918	22	ID9918-07-R03	15.0	4.0	3.75	ID9918-07-R03	77.82891066009346	6.613656980062751	2.768206789628856	5.1076925856756965	kd
ID9918-07-R03-03	ID9918-07-R03	3	mut	ID9918	23	ID9918-07-R03	17.0	7.0	2.43	ID9918-07-R03	77.82891066009346	6.613656980062751	2.768206789628856	5.1076925856756965	kd
ID9918-07-R03-04	ID9918-07-R03	4	mut	ID9918	21	ID9918-07-R03	16.0	5.0	3.2	ID9918-07-R03	77.82891066009346	6.613656980062751	2.768206789628856	5.1076925856756965	kd
ID9918-07-R03-05	ID9918-07-R03	5	mut	ID9918	22	ID9918-07-R03	14.0	3.0	4.67	ID9918-07-R03	77.82891066009346	6.613656980062751	2.768206789628856	5.1076925856756965	kd
ID9918-07-R03-06	ID9918-07-R03	6	mut	ID9918	22	ID9918-07-R03	16.0	3.0	5.33	ID9918-07-R03	77.82891066009346	6.613656980062751	2.768206789628856	5.1076925856756965	kd
ID9918-07-R03-07	ID9918-07-R03	7	mut	ID9918	21	ID9918-07-R03	14.0	3.0	4.67	ID9918-07-R03	77.82891066009346	6.613656980062751	2.768206789628856	5.1076925856756965	kd
ID9918-07-R03-08	ID9918-07-R03	8	mut	ID9918	22	ID9918-07-R03	16.0	3.0	5.33	ID9918-07-R03	77.82891066009346	6.613656980062751	2.768206789628856	5.1076925856756965	kd
ID9918-07-R03-09	ID9918-07-R03	9	mut	ID9918	21	ID9918-07-R03	18.0	3.0	6.0	ID9918-07-R03	77.82891066009346	6.613656980062751	2.768206789628856	5.1076925856756965	kd
ID9918-07-R03-10	ID9918-07-R03	10	mut	ID9918	21	ID9918-07-R03	17.0	3.0	5.67	ID9918-07-R03	77.82891066009346	6.613656980062751	2.768206789628856	5.1076925856756965	kd
ID9918-07-R03-11	ID9918-07-R03	11	mut	ID9918	21	ID9918-07-R03	16.0	3.0	5.33	ID9918-07-R03	77.82891066009346	6.613656980062751	2.768206789628856	5.1076925856756965	kd
ID9918-07-R03-12	ID9918-07-R03	12	mut	ID9918	21	ID9918-07-R03	14.0	3.0	4.67	ID9918-07-R03	77.82891066009346	6.613656980062751	2.768206789628856	5.1076925856756965	kd
ID9925-03-R03-01	ID9925-03-R03	1	mut	ID9925	17	ID9925-03-R03	7.0	1.0	7.0	ID9925-03-R03	0.011142833770452944	7.306970871939801	1.6398976244301011	6.336315768244244	ko
ID9925-03-R03-02	ID9925-03-R03	2	mut	ID9925	17	ID9925-03-R03	7.0	2.0	3.5	ID9925-03-R03	0.011142833770452944	7.306970871939801	1.6398976244301011	6.336315768244244	ko
ID9925-03-R03-03	ID9925-03-R03	3	mut	ID9925	17	ID9925-03-R03	8.0	2.0	4.0	ID9925-03-R03	0.011142833770452944	7.306970871939801	1.6398976244301011	6.336315768244244	ko
ID9925-03-R03-04	ID9925-03-R03	4	mut	ID9925	16	ID9925-03-R03	8.0	1.0	8.0	ID9925-03-R03	0.011142833770452944	7.306970871939801	1.6398976244301011	6.336315768244244	ko
ID9925-03-R03-05	ID9925-03-R03	5	mut	ID9925	16	ID9925-03-R03	7.0	1.0	7.0	ID9925-03-R03	0.011142833770452944	7.306970871939801	1.6398976244301011	6.336315768244244	ko
ID9925-03-R03-06	ID9925-03-R03	6	mut	ID9925	16	ID9925-03-R03	7.0	1.0	7.0	ID9925-03-R03	0.011142833770452944	7.306970871939801	1.6398976244301011	6.336315768244244	ko
ID9925-03-R03-07	ID9925-03-R03	7	mut	ID9925	17	ID9925-03-R03	7.0	1.0	7.0	ID9925-03-R03	0.011142833770452944	7.306970871939801	1.6398976244301011	6.336315768244244	ko
ID9925-03-R03-08	ID9925-03-R03	8	mut	ID9925	15	ID9925-03-R03	7.0	2.0	3.5	ID9925-03-R03	0.011142833770452944	7.306970871939801	1.6398976244301011	6.336315768244244	ko
ID9925-03-R03-09	ID9925-03-R03	9	mut	ID9925	18	ID9925-03-R03	8.0	1.0	8.0	ID9925-03-R03	0.011142833770452944	7.306970871939801	1.6398976244301011	6.336315768244244	ko
ID9925-03-R03-10	ID9925-03-R03	10	mut	ID9925	14	ID9925-03-R03	6.0	2.0	3.0	ID9925-03-R03	0.011142833770452944	7.306970871939801	1.6398976244301011	6.336315768244244	ko
ID9925-03-R03-11	ID9925-03-R03	11	mut	ID9925	14	ID9925-03-R03	8.0	1.0	8.0	ID9925-03-R03	0.011142833770452944	7.306970871939801	1.6398976244301011	6.336315768244244	ko
ID9925-03-R03-12	ID9925-03-R03	12	mut	ID9925	14	ID9925-03-R03	6.0	2.0	3.0	ID9925-03-R03	0.011142833770452944	7.306970871939801	1.6398976244301011	6.336315768244244	ko
ID9925-06-R02-01	ID9925-06-R02	1	mut	ID9925	17	ID9925-06-R02	10.0	2.0	5.0	ID9925-06-R02	0.011202891487076762	4.747441832974912	1.0488459826561587	5.565110782773581	ko
ID9925-06-R02-02	ID9925-06-R02	2	mut	ID9925	17	ID9925-06-R02	8.0	1.0	8.0	ID9925-06-R02	0.011202891487076762	4.747441832974912	1.0488459826561587	5.565110782773581	ko
ID9925-06-R02-04	ID9925-06-R02	4	mut	ID9925	16	ID9925-06-R02	7.0	2.0	3.5	ID9925-06-R02	0.011202891487076762	4.747441832974912	1.0488459826561587	5.565110782773581	ko
ID9925-06-R02-05	ID9925-06-R02	5	mut	ID9925	17	ID9925-06-R02	9.0	2.0	4.5	ID9925-06-R02	0.011202891487076762	4.747441832974912	1.0488459826561587	5.565110782773581	ko
ID9925-06-R02-06	ID9925-06-R02	6	mut	ID9925	17	ID9925-06-R02				ID9925-06-R02	0.011202891487076762	4.747441832974912	1.0488459826561587	5.565110782773581	ko
ID9925-06-R02-07	ID9925-06-R02	7	mut	ID9925	16	ID9925-06-R02	8.0	1.0	8.0	ID9925-06-R02	0.011202891487076762	4.747441832974912	1.0488459826561587	5.565110782773581	ko
ID9925-06-R02-08	ID9925-06-R02	8	mut	ID9925	16	ID9925-06-R02	8.0	1.0	8.0	ID9925-06-R02	0.011202891487076762	4.747441832974912	1.0488459826561587	5.565110782773581	ko
ID9925-06-R02-09	ID9925-06-R02	9	mut	ID9925	16	ID9925-06-R02	8.0	3.0	2.67	ID9925-06-R02	0.011202891487076762	4.747441832974912	1.0488459826561587	5.565110782773581	ko
ID9925-06-R02-10	ID9925-06-R02	10	mut	ID9925	17	ID9925-06-R02	7.0	1.0	7.0	ID9925-06-R02	0.011202891487076762	4.747441832974912	1.0488459826561587	5.565110782773581	ko
ID9925-06-R02-11	ID9925-06-R02	11	mut	ID9925	16	ID9925-06-R02	7.0	1.0	7.0	ID9925-06-R02	0.011202891487076762	4.747441832974912	1.0488459826561587	5.565110782773581	ko
ID9925-06-R02-12	ID9925-06-R02	12	mut	ID9925	16	ID9925-06-R02	6.0	1.0	6.0	ID9925-06-R02	0.011202891487076762	4.747441832974912	1.0488459826561587	5.565110782773581	ko
IDCS77069-05-R03-01	IDCS77069-05-R03	1	mut	IDCS77069	23	IDCS77069-05-R03	19.0	5.0	3.8	IDCS77069-05-R03	1.5281578672629643	1.2831532483370316	1.337094767045724	2.5305455273258133	ko
IDCS77069-05-R03-02	IDCS77069-05-R03	2	mut	IDCS77069	23	IDCS77069-05-R03	16.0	4.0	4.0	IDCS77069-05-R03	1.5281578672629643	1.2831532483370316	1.337094767045724	2.5305455273258133	ko
IDCS77069-05-R03-03	IDCS77069-05-R03	3	mut	IDCS77069	20	IDCS77069-05-R03	18.0	5.0	3.6	IDCS77069-05-R03	1.5281578672629643	1.2831532483370316	1.337094767045724	2.5305455273258133	ko
IDCS77069-05-R03-04	IDCS77069-05-R03	4	mut	IDCS77069	24	IDCS77069-05-R03	20.0	5.0	4.0	IDCS77069-05-R03	1.5281578672629643	1.2831532483370316	1.337094767045724	2.5305455273258133	ko
IDCS77069-05-R03-05	IDCS77069-05-R03	5	mut	IDCS77069	23	IDCS77069-05-R03	19.0	5.0	3.8	IDCS77069-05-R03	1.5281578672629643	1.2831532483370316	1.337094767045724	2.5305455273258133	ko
IDCS77069-05-R03-06	IDCS77069-05-R03	6	mut	IDCS77069	23	IDCS77069-05-R03	20.0	5.0	4.0	IDCS77069-05-R03	1.5281578672629643	1.2831532483370316	1.337094767045724	2.5305455273258133	ko
IDCS77069-05-R03-07	IDCS77069-05-R03	7	mut	IDCS77069	22	IDCS77069-05-R03	15.0	4.0	3.75	IDCS77069-05-R03	1.5281578672629643	1.2831532483370316	1.337094767045724	2.5305455273258133	ko
IDCS77069-05-R03-08	IDCS77069-05-R03	8	mut	IDCS77069	22	IDCS77069-05-R03	16.0	4.0	4.0	IDCS77069-05-R03	1.5281578672629643	1.2831532483370316	1.337094767045724	2.5305455273258133	ko
IDCS77069-05-R03-09	IDCS77069-05-R03	9	mut	IDCS77069	22	IDCS77069-05-R03	16.0	5.0	3.2	IDCS77069-05-R03	1.5281578672629643	1.2831532483370316	1.337094767045724	2.5305455273258133	ko
IDCS77069-05-R03-10	IDCS77069-05-R03	10	mut	IDCS77069	22	IDCS77069-05-R03	19.0	6.0	3.17	IDCS77069-05-R03	1.5281578672629643	1.2831532483370316	1.337094767045724	2.5305455273258133	ko
IDCS77069-05-R03-11	IDCS77069-05-R03	11	mut	IDCS77069	22	IDCS77069-05-R03	18.0	5.0	3.6	IDCS77069-05-R03	1.5281578672629643	1.2831532483370316	1.337094767045724	2.5305455273258133	ko
IDCS77069-05-R03-12	IDCS77069-05-R03	12	mut	IDCS77069	22	IDCS77069-05-R03	17.0	5.0	3.4	IDCS77069-05-R03	1.5281578672629643	1.2831532483370316	1.337094767045724	2.5305455273258133	ko
IDCS77069-08-R03-01	IDCS77069-08-R03	1	mut	IDCS77069	19	IDCS77069-08-R03	14.0	4.0	3.5	IDCS77069-08-R03	6.235357806254313	2.9220919098140783	1.5936436347335174	3.845115060427288	kd
IDCS77069-08-R03-02	IDCS77069-08-R03	2	mut	IDCS77069	18	IDCS77069-08-R03	13.0	3.0	4.33	IDCS77069-08-R03	6.235357806254313	2.9220919098140783	1.5936436347335174	3.845115060427288	kd
IDCS77069-08-R03-03	IDCS77069-08-R03	3	mut	IDCS77069	18	IDCS77069-08-R03	15.0	3.0	5.0	IDCS77069-08-R03	6.235357806254313	2.9220919098140783	1.5936436347335174	3.845115060427288	kd
IDCS77069-08-R03-04	IDCS77069-08-R03	4	mut	IDCS77069	19	IDCS77069-08-R03	14.0	3.0	4.67	IDCS77069-08-R03	6.235357806254313	2.9220919098140783	1.5936436347335174	3.845115060427288	kd
IDCS77069-08-R03-05	IDCS77069-08-R03	5	mut	IDCS77069	20	IDCS77069-08-R03	13.0	4.0	3.25	IDCS77069-08-R03	6.235357806254313	2.9220919098140783	1.5936436347335174	3.845115060427288	kd
IDCS77069-08-R03-06	IDCS77069-08-R03	6	mut	IDCS77069	19	IDCS77069-08-R03	15.0	4.0	3.75	IDCS77069-08-R03	6.235357806254313	2.9220919098140783	1.5936436347335174	3.845115060427288	kd
IDCS77069-08-R03-07	IDCS77069-08-R03	7	mut	IDCS77069	20	IDCS77069-08-R03	17.0	4.0	4.25	IDCS77069-08-R03	6.235357806254313	2.9220919098140783	1.5936436347335174	3.845115060427288	kd
IDCS77069-08-R03-08	IDCS77069-08-R03	8	mut	IDCS77069	21	IDCS77069-08-R03	18.0	4.0	4.5	IDCS77069-08-R03	6.235357806254313	2.9220919098140783	1.5936436347335174	3.845115060427288	kd
IDCS77069-08-R03-09	IDCS77069-08-R03	9	mut	IDCS77069	22	IDCS77069-08-R03	14.0	4.0	3.5	IDCS77069-08-R03	6.235357806254313	2.9220919098140783	1.5936436347335174	3.845115060427288	kd
IDCS77069-08-R03-10	IDCS77069-08-R03	10	mut	IDCS77069	20	IDCS77069-08-R03				IDCS77069-08-R03	6.235357806254313	2.9220919098140783	1.5936436347335174	3.845115060427288	kd
IDCS77069-08-R03-11	IDCS77069-08-R03	11	mut	IDCS77069	20	IDCS77069-08-R03	15.0	4.0	3.75	IDCS77069-08-R03	6.235357806254313	2.9220919098140783	1.5936436347335174	3.845115060427288	kd
IDCS77069-08-R03-12	IDCS77069-08-R03	12	mut	IDCS77069	20	IDCS77069-08-R03	17.0	3.0	5.67	IDCS77069-08-R03	6.235357806254313	2.9220919098140783	1.5936436347335174	3.845115060427288	kd
IDCS77187-01-R05-01	IDCS77187-01-R05	1	mut	IDCS77187	27	IDCS77187-01-R05	24.0	8.0	3.0	IDCS77187-01-R05	44.50389643847285	0.3932663775973645	1.8372301787163576	1.2983550510199129	kd
IDCS77187-01-R05-02	IDCS77187-01-R05	2	mut	IDCS77187	27	IDCS77187-01-R05	24.0	7.0	3.43	IDCS77187-01-R05	44.50389643847285	0.3932663775973645	1.8372301787163576	1.2983550510199129	kd
IDCS77187-01-R05-03	IDCS77187-01-R05	3	mut	IDCS77187	26	IDCS77187-01-R05	20.0	7.0	2.86	IDCS77187-01-R05	44.50389643847285	0.3932663775973645	1.8372301787163576	1.2983550510199129	kd
IDCS77187-01-R05-04	IDCS77187-01-R05	4	mut	IDCS77187	25	IDCS77187-01-R05	21.0	6.0	3.5	IDCS77187-01-R05	44.50389643847285	0.3932663775973645	1.8372301787163576	1.2983550510199129	kd
IDCS77187-01-R05-05	IDCS77187-01-R05	5	mut	IDCS77187	25	IDCS77187-01-R05	21.0	9.0	2.33	IDCS77187-01-R05	44.50389643847285	0.3932663775973645	1.8372301787163576	1.2983550510199129	kd
IDCS77187-01-R05-06	IDCS77187-01-R05	6	mut	IDCS77187	27	IDCS77187-01-R05	21.0	7.0	3.0	IDCS77187-01-R05	44.50389643847285	0.3932663775973645	1.8372301787163576	1.2983550510199129	kd
IDCS77187-01-R05-07	IDCS77187-01-R05	7	mut	IDCS77187	27	IDCS77187-01-R05	23.0	7.0	3.29	IDCS77187-01-R05	44.50389643847285	0.3932663775973645	1.8372301787163576	1.2983550510199129	kd
IDCS77187-01-R05-08	IDCS77187-01-R05	8	mut	IDCS77187	27	IDCS77187-01-R05	27.0	9.0	3.0	IDCS77187-01-R05	44.50389643847285	0.3932663775973645	1.8372301787163576	1.2983550510199129	kd
IDCS77187-01-R05-09	IDCS77187-01-R05	9	mut	IDCS77187	28	IDCS77187-01-R05	24.0	8.0	3.0	IDCS77187-01-R05	44.50389643847285	0.3932663775973645	1.8372301787163576	1.2983550510199129	kd
IDCS77187-01-R05-10	IDCS77187-01-R05	10	mut	IDCS77187	27	IDCS77187-01-R05	23.0	5.0	4.6	IDCS77187-01-R05	44.50389643847285	0.3932663775973645	1.8372301787163576	1.2983550510199129	kd
IDCS77187-01-R05-11	IDCS77187-01-R05	11	mut	IDCS77187	27	IDCS77187-01-R05	23.0	8.0	2.88	IDCS77187-01-R05	44.50389643847285	0.3932663775973645	1.8372301787163576	1.2983550510199129	kd
IDCS77187-01-R05-12	IDCS77187-01-R05	12	mut	IDCS77187	28	IDCS77187-01-R05	25.0	8.0	3.12	IDCS77187-01-R05	44.50389643847285	0.3932663775973645	1.8372301787163576	1.2983550510199129	kd
IDCS77187-04-R04-01	IDCS77187-04-R04	1	mut	IDCS77187	27	IDCS77187-04-R04	21.0	7.0	3.0	IDCS77187-04-R04	42.73340024378254	0.7121955680323641	2.102652863607752	2.1584683319402598	kd
IDCS77187-04-R04-02	IDCS77187-04-R04	2	mut	IDCS77187	23	IDCS77187-04-R04	23.0	7.0	3.29	IDCS77187-04-R04	42.73340024378254	0.7121955680323641	2.102652863607752	2.1584683319402598	kd
IDCS77187-04-R04-03	IDCS77187-04-R04	3	mut	IDCS77187	25	IDCS77187-04-R04	25.0	8.0	3.12	IDCS77187-04-R04	42.73340024378254	0.7121955680323641	2.102652863607752	2.1584683319402598	kd
IDCS77187-04-R04-04	IDCS77187-04-R04	4	mut	IDCS77187	24	IDCS77187-04-R04	21.0	6.0	3.5	IDCS77187-04-R04	42.73340024378254	0.7121955680323641	2.102652863607752	2.1584683319402598	kd
IDCS77187-04-R04-05	IDCS77187-04-R04	5	mut	IDCS77187	26	IDCS77187-04-R04	22.0	6.0	3.67	IDCS77187-04-R04	42.73340024378254	0.7121955680323641	2.102652863607752	2.1584683319402598	kd
IDCS77187-04-R04-06	IDCS77187-04-R04	6	mut	IDCS77187	24	IDCS77187-04-R04	21.0	6.0	3.5	IDCS77187-04-R04	42.73340024378254	0.7121955680323641	2.102652863607752	2.1584683319402598	kd
IDCS77187-04-R04-07	IDCS77187-04-R04	7	mut	IDCS77187	23	IDCS77187-04-R04	22.0	7.0	3.14	IDCS77187-04-R04	42.73340024378254	0.7121955680323641	2.102652863607752	2.1584683319402598	kd
IDCS77187-04-R04-08	IDCS77187-04-R04	8	mut	IDCS77187	23	IDCS77187-04-R04	19.0	5.0	3.8	IDCS77187-04-R04	42.73340024378254	0.7121955680323641	2.102652863607752	2.1584683319402598	kd
IDCS77187-04-R04-09	IDCS77187-04-R04	9	mut	IDCS77187	23	IDCS77187-04-R04	18.0	5.0	3.6	IDCS77187-04-R04	42.73340024378254	0.7121955680323641	2.102652863607752	2.1584683319402598	kd
IDCS77187-04-R04-10	IDCS77187-04-R04	10	mut	IDCS77187	27	IDCS77187-04-R04	18.0	6.0	3.0	IDCS77187-04-R04	42.73340024378254	0.7121955680323641	2.102652863607752	2.1584683319402598	kd
IDCS77187-04-R04-11	IDCS77187-04-R04	11	mut	IDCS77187	26	IDCS77187-04-R04	20.0	6.0	3.33	IDCS77187-04-R04	42.73340024378254	0.7121955680323641	2.102652863607752	2.1584683319402598	kd
IDCS77187-04-R04-12	IDCS77187-04-R04	12	mut	IDCS77187	26	IDCS77187-04-R04	19.0	6.0	3.17	IDCS77187-04-R04	42.73340024378254	0.7121955680323641	2.102652863607752	2.1584683319402598	kd
WT-ID0424-01	WT-ID0424	1	WT	ID0424	31	ID0424	25.0	9.0	2.78	ID0424	85.85099788611541	0.1031032287063705	2.0778501702289858	0.3617338445822889	WT
WT-ID0424-02	WT-ID0424	2	WT	ID0424	31	ID0424	30.0	9.0	3.33	ID0424	85.85099788611541	0.1031032287063705	2.0778501702289858	0.3617338445822889	WT
WT-ID0424-03	WT-ID0424	3	WT	ID0424	29	ID0424	26.0	9.0	2.89	ID0424	85.85099788611541	0.1031032287063705	2.0778501702289858	0.3617338445822889	WT
WT-ID0424-04	WT-ID0424	4	WT	ID0424	35	ID0424	30.0	14.0	2.14	ID0424	85.85099788611541	0.1031032287063705	2.0778501702289858	0.3617338445822889	WT
WT-ID0424-05	WT-ID0424	5	WT	ID0424	31	ID0424	28.0	12.0	2.33	ID0424	85.85099788611541	0.1031032287063705	2.0778501702289858	0.3617338445822889	WT
WT-ID0424-06	WT-ID0424	6	WT	ID0424	32	ID0424	33.0	12.0	2.75	ID0424	85.85099788611541	0.1031032287063705	2.0778501702289858	0.3617338445822889	WT
WT-ID0424-07	WT-ID0424	7	WT	ID0424	28	ID0424	28.0	9.0	3.11	ID0424	85.85099788611541	0.1031032287063705	2.0778501702289858	0.3617338445822889	WT
WT-ID0424-08	WT-ID0424	8	WT	ID0424	28	ID0424	27.0	8.0	3.38	ID0424	85.85099788611541	0.1031032287063705	2.0778501702289858	0.3617338445822889	WT
WT-ID0424-09	WT-ID0424	9	WT	ID0424	28	ID0424				ID0424	85.85099788611541	0.1031032287063705	2.0778501702289858	0.3617338445822889	WT
WT-ID0424-10	WT-ID0424	10	WT	ID0424	31	ID0424	30.0	10.0	3.0	ID0424	85.85099788611541	0.1031032287063705	2.0778501702289858	0.3617338445822889	WT
WT-ID0424-11	WT-ID0424	11	WT	ID0424	31	ID0424	29.0	8.0	3.62	ID0424	85.85099788611541	0.1031032287063705	2.0778501702289858	0.3617338445822889	WT
WT-ID0424-12	WT-ID0424	12	WT	ID0424	31	ID0424	28.0	11.0	2.55	ID0424	85.85099788611541	0.1031032287063705	2.0778501702289858	0.3617338445822889	WT
WT-ID0932-01	WT-ID0932	1	WT	ID0932	36	ID0932	47.0	13.0	3.62	ID0932	44.589943613887556	0.38352314328667375	1.5031639245540185	0.6220201781960922	WT
WT-ID0932-02	WT-ID0932	2	WT	ID0932	36	ID0932	48.0	12.0	4.0	ID0932	44.589943613887556	0.38352314328667375	1.5031639245540185	0.6220201781960922	WT
WT-ID0932-03	WT-ID0932	3	WT	ID0932	31	ID0932	34.0	10.0	3.4	ID0932	44.589943613887556	0.38352314328667375	1.5031639245540185	0.6220201781960922	WT
WT-ID0932-05	WT-ID0932	5	WT	ID0932	42	ID0932	50.0	16.0	3.12	ID0932	44.589943613887556	0.38352314328667375	1.5031639245540185	0.6220201781960922	WT
WT-ID0932-06	WT-ID0932	6	WT	ID0932	44	ID0932	59.0	17.0	3.47	ID0932	44.589943613887556	0.38352314328667375	1.5031639245540185	0.6220201781960922	WT
WT-ID0932-07	WT-ID0932	7	WT	ID0932	32	ID0932	39.0	12.0	3.25	ID0932	44.589943613887556	0.38352314328667375	1.5031639245540185	0.6220201781960922	WT
WT-ID0932-09	WT-ID0932	9	WT	ID0932	60	ID0932	60.0	15.0	4.0	ID0932	44.589943613887556	0.38352314328667375	1.5031639245540185	0.6220201781960922	WT
WT-ID0932-10	WT-ID0932	10	WT	ID0932	35	ID0932	65.0	15.0	4.33	ID0932	44.589943613887556	0.38352314328667375	1.5031639245540185	0.6220201781960922	WT
WT-ID0932-11	WT-ID0932	11	WT	ID0932	33	ID0932	44.0	13.0	3.38	ID0932	44.589943613887556	0.38352314328667375	1.5031639245540185	0.6220201781960922	WT
WT-ID0932-12	WT-ID0932	12	WT	ID0932	31	ID0932	35.0	7.0	5.0	ID0932	44.589943613887556	0.38352314328667375	1.5031639245540185	0.6220201781960922	WT
WT-ID1890-02	WT-ID1890	2	WT	ID1890	35	ID1890	35.0	8.0	4.38	ID1890	102.5910637195338	0.0332350679048781	1.0979537126068266	0.2160658881383232	WT
WT-ID1890-03	WT-ID1890	3	WT	ID1890	48	ID1890	46.0	9.0	5.11	ID1890	102.5910637195338	0.0332350679048781	1.0979537126068266	0.2160658881383232	WT
WT-ID1890-04	WT-ID1890	4	WT	ID1890	44	ID1890	43.0	9.0	4.78	ID1890	102.5910637195338	0.0332350679048781	1.0979537126068266	0.2160658881383232	WT
WT-ID1890-05	WT-ID1890	5	WT	ID1890	47	ID1890	46.0	8.0	5.75	ID1890	102.5910637195338	0.0332350679048781	1.0979537126068266	0.2160658881383232	WT
WT-ID1890-06	WT-ID1890	6	WT	ID1890	36	ID1890	35.0	7.0	5.0	ID1890	102.5910637195338	0.0332350679048781	1.0979537126068266	0.2160658881383232	WT
WT-ID1890-07	WT-ID1890	7	WT	ID1890	47	ID1890	44.0	7.0	6.29	ID1890	102.5910637195338	0.0332350679048781	1.0979537126068266	0.2160658881383232	WT
WT-ID1890-08	WT-ID1890	8	WT	ID1890	49	ID1890	49.0	8.0	6.12	ID1890	102.5910637195338	0.0332350679048781	1.0979537126068266	0.2160658881383232	WT
WT-ID1890-09	WT-ID1890	9	WT	ID1890	49	ID1890	48.0	7.0	6.86	ID1890	102.5910637195338	0.0332350679048781	1.0979537126068266	0.2160658881383232	WT
WT-ID1890-10	WT-ID1890	10	WT	ID1890	40	ID1890	44.0	9.0	4.89	ID1890	102.5910637195338	0.0332350679048781	1.0979537126068266	0.2160658881383232	WT
WT-ID1890-11	WT-ID1890	11	WT	ID1890	44	ID1890	43.0	6.0	7.17	ID1890	102.5910637195338	0.0332350679048781	1.0979537126068266	0.2160658881383232	WT
WT-ID1890-12	WT-ID1890	12	WT	ID1890	47	ID1890	41.0	8.0	5.12	ID1890	102.5910637195338	0.0332350679048781	1.0979537126068266	0.2160658881383232	WT
WT-ID1954-01	WT-ID1954	1	WT	ID1954	48	ID1954	60.0	12.0	5.0	ID1954	153.58461828961202	0.17157759866446934	2.5594434923791938	0.19073981194367687	WT
WT-ID1954-02	WT-ID1954	2	WT	ID1954	48	ID1954	65.0	5.0	13.0	ID1954	153.58461828961202	0.17157759866446934	2.5594434923791938	0.19073981194367687	WT
WT-ID1954-03	WT-ID1954	3	WT	ID1954	48	ID1954	49.0	9.0	5.44	ID1954	153.58461828961202	0.17157759866446934	2.5594434923791938	0.19073981194367687	WT
WT-ID1954-05	WT-ID1954	5	WT	ID1954	91	ID1954				ID1954	153.58461828961202	0.17157759866446934	2.5594434923791938	0.19073981194367687	WT
WT-ID1954-07	WT-ID1954	7	WT	ID1954	47	ID1954	63.0	10.0	6.3	ID1954	153.58461828961202	0.17157759866446934	2.5594434923791938	0.19073981194367687	WT
WT-ID1954-08	WT-ID1954	8	WT	ID1954	60	ID1954	50.0	10.0	5.0	ID1954	153.58461828961202	0.17157759866446934	2.5594434923791938	0.19073981194367687	WT
WT-ID1954-09	WT-ID1954	9	WT	ID1954	48	ID1954	47.0	4.0	11.75	ID1954	153.58461828961202	0.17157759866446934	2.5594434923791938	0.19073981194367687	WT
WT-ID1954-11	WT-ID1954	11	WT	ID1954	47	ID1954	47.0	4.0	11.75	ID1954	153.58461828961202	0.17157759866446934	2.5594434923791938	0.19073981194367687	WT
WT-ID1954-12	WT-ID1954	12	WT	ID1954	48	ID1954	43.0	4.0	10.75	ID1954	153.58461828961202	0.17157759866446934	2.5594434923791938	0.19073981194367687	WT
WT-ID2016-01	WT-ID2016	1	WT	ID2016	39	ID2016	45.0	10.0	4.5	ID2016	162.2083931974629	0.2082457475623117	1.6097942681614654	0.09160715751699876	WT
WT-ID2016-02	WT-ID2016	2	WT	ID2016	39	ID2016	39.0	10.0	3.9	ID2016	162.2083931974629	0.2082457475623117	1.6097942681614654	0.09160715751699876	WT
WT-ID2016-03	WT-ID2016	3	WT	ID2016	39	ID2016	39.0	10.0	3.9	ID2016	162.2083931974629	0.2082457475623117	1.6097942681614654	0.09160715751699876	WT
WT-ID2016-04	WT-ID2016	4	WT	ID2016	42	ID2016				ID2016	162.2083931974629	0.2082457475623117	1.6097942681614654	0.09160715751699876	WT
WT-ID2016-05	WT-ID2016	5	WT	ID2016	42	ID2016	47.0	10.0	4.7	ID2016	162.2083931974629	0.2082457475623117	1.6097942681614654	0.09160715751699876	WT
WT-ID2016-06	WT-ID2016	6	WT	ID2016	40	ID2016	37.0	11.0	3.36	ID2016	162.2083931974629	0.2082457475623117	1.6097942681614654	0.09160715751699876	WT
WT-ID2016-07	WT-ID2016	7	WT	ID2016	44	ID2016				ID2016	162.2083931974629	0.2082457475623117	1.6097942681614654	0.09160715751699876	WT
WT-ID2016-08	WT-ID2016	8	WT	ID2016	50	ID2016	39.0	10.0	3.9	ID2016	162.2083931974629	0.2082457475623117	1.6097942681614654	0.09160715751699876	WT
WT-ID2016-09	WT-ID2016	9	WT	ID2016	47	ID2016	39.0	10.0	3.9	ID2016	162.2083931974629	0.2082457475623117	1.6097942681614654	0.09160715751699876	WT
WT-ID2016-10	WT-ID2016	10	WT	ID2016	42	ID2016	41.0	9.0	4.56	ID2016	162.2083931974629	0.2082457475623117	1.6097942681614654	0.09160715751699876	WT
WT-ID2016-11	WT-ID2016	11	WT	ID2016	40	ID2016	46.0	7.0	6.57	ID2016	162.2083931974629	0.2082457475623117	1.6097942681614654	0.09160715751699876	WT
WT-ID2016-12	WT-ID2016	12	WT	ID2016	39	ID2016	39.0	9.0	4.33	ID2016	162.2083931974629	0.2082457475623117	1.6097942681614654	0.09160715751699876	WT
WT-ID2171-01	WT-ID2171	1	WT	ID2171	35	ID2171	40.0	15.0	2.67	ID2171	85.08151973704123	0.4732112134268218	1.3144677565443277	0.4578381657211466	WT
WT-ID2171-02	WT-ID2171	2	WT	ID2171	44	ID2171	52.0	16.0	3.25	ID2171	85.08151973704123	0.4732112134268218	1.3144677565443277	0.4578381657211466	WT
WT-ID2171-04	WT-ID2171	4	WT	ID2171	49	ID2171	62.0	12.0	5.17	ID2171	85.08151973704123	0.4732112134268218	1.3144677565443277	0.4578381657211466	WT
WT-ID2171-05	WT-ID2171	5	WT	ID2171	36	ID2171	36.0	14.0	2.57	ID2171	85.08151973704123	0.4732112134268218	1.3144677565443277	0.4578381657211466	WT
WT-ID2171-06	WT-ID2171	6	WT	ID2171	36	ID2171	44.0	15.0	2.93	ID2171	85.08151973704123	0.4732112134268218	1.3144677565443277	0.4578381657211466	WT
WT-ID2171-07	WT-ID2171	7	WT	ID2171	49	ID2171	54.0	16.0	3.38	ID2171	85.08151973704123	0.4732112134268218	1.3144677565443277	0.4578381657211466	WT
WT-ID2171-08	WT-ID2171	8	WT	ID2171	49	ID2171	62.0	18.0	3.44	ID2171	85.08151973704123	0.4732112134268218	1.3144677565443277	0.4578381657211466	WT
WT-ID2171-09	WT-ID2171	9	WT	ID2171	47	ID2171	51.0	16.0	3.19	ID2171	85.08151973704123	0.4732112134268218	1.3144677565443277	0.4578381657211466	WT
WT-ID2171-10	WT-ID2171	10	WT	ID2171	44	ID2171	44.0	19.0	2.32	ID2171	85.08151973704123	0.4732112134268218	1.3144677565443277	0.4578381657211466	WT
WT-ID2171-11	WT-ID2171	11	WT	ID2171	44	ID2171	47.0	15.0	3.13	ID2171	85.08151973704123	0.4732112134268218	1.3144677565443277	0.4578381657211466	WT
WT-ID2171-12	WT-ID2171	12	WT	ID2171	47	ID2171	50.0	15.0	3.33	ID2171	85.08151973704123	0.4732112134268218	1.3144677565443277	0.4578381657211466	WT
WT-ID4807-01	WT-ID4807	1	WT	ID4807	130	ID4807				ID4807	88.79564757921719	0.2057731060941973	1.5941769780050343	0.2133831228293169	WT
WT-ID4807-02	WT-ID4807	2	WT	ID4807	130	ID4807				ID4807	88.79564757921719	0.2057731060941973	1.5941769780050343	0.2133831228293169	WT
WT-ID4807-03	WT-ID4807	3	WT	ID4807	130	ID4807				ID4807	88.79564757921719	0.2057731060941973	1.5941769780050343	0.2133831228293169	WT
WT-ID4807-04	WT-ID4807	4	WT	ID4807	81	ID4807	71.0	9.0	7.89	ID4807	88.79564757921719	0.2057731060941973	1.5941769780050343	0.2133831228293169	WT
WT-ID4807-05	WT-ID4807	5	WT	ID4807	130	ID4807				ID4807	88.79564757921719	0.2057731060941973	1.5941769780050343	0.2133831228293169	WT
WT-ID4807-06	WT-ID4807	6	WT	ID4807	130	ID4807				ID4807	88.79564757921719	0.2057731060941973	1.5941769780050343	0.2133831228293169	WT
WT-ID4807-07	WT-ID4807	7	WT	ID4807	130	ID4807				ID4807	88.79564757921719	0.2057731060941973	1.5941769780050343	0.2133831228293169	WT
WT-ID4807-09	WT-ID4807	9	WT	ID4807	118	ID4807				ID4807	88.79564757921719	0.2057731060941973	1.5941769780050343	0.2133831228293169	WT
WT-ID4807-10	WT-ID4807	10	WT	ID4807	87	ID4807	59.0	2.0	29.5	ID4807	88.79564757921719	0.2057731060941973	1.5941769780050343	0.2133831228293169	WT
WT-ID4807-11	WT-ID4807	11	WT	ID4807	124	ID4807				ID4807	88.79564757921719	0.2057731060941973	1.5941769780050343	0.2133831228293169	WT
WT-ID5151-02	WT-ID5151	2	WT	ID5151	50	ID5151	56.0	9.0	6.22	ID5151	169.26134916413432	0.04799763274494282	1.4362995176118318	0.054612725355392064	WT
WT-ID5151-04	WT-ID5151	4	WT	ID5151	50	ID5151	56.0	9.0	6.22	ID5151	169.26134916413432	0.04799763274494282	1.4362995176118318	0.054612725355392064	WT
WT-ID5151-05	WT-ID5151	5	WT	ID5151	52	ID5151	57.0	5.0	11.4	ID5151	169.26134916413432	0.04799763274494282	1.4362995176118318	0.054612725355392064	WT
WT-ID5151-07	WT-ID5151	7	WT	ID5151	47	ID5151	54.0	10.0	5.4	ID5151	169.26134916413432	0.04799763274494282	1.4362995176118318	0.054612725355392064	WT
WT-ID5151-08	WT-ID5151	8	WT	ID5151	44	ID5151	42.0	11.0	3.82	ID5151	169.26134916413432	0.04799763274494282	1.4362995176118318	0.054612725355392064	WT
WT-ID5151-09	WT-ID5151	9	WT	ID5151	44	ID5151	56.0	9.0	6.22	ID5151	169.26134916413432	0.04799763274494282	1.4362995176118318	0.054612725355392064	WT
WT-ID5151-10	WT-ID5151	10	WT	ID5151	60	ID5151	58.0	10.0	5.8	ID5151	169.26134916413432	0.04799763274494282	1.4362995176118318	0.054612725355392064	WT
WT-ID5151-12	WT-ID5151	12	WT	ID5151	47	ID5151	55.0	8.0	6.88	ID5151	169.26134916413432	0.04799763274494282	1.4362995176118318	0.054612725355392064	WT
WT-ID5741-01	WT-ID5741	1	WT	ID5741	60	ID5741	81.0	11.0	7.36	ID5741	146.0827673623128	0.004283164509748097	1.7221857771641116	0.06420700237397968	WT
WT-ID5741-02	WT-ID5741	2	WT	ID5741	50	ID5741	69.0	10.0	6.9	ID5741	146.0827673623128	0.004283164509748097	1.7221857771641116	0.06420700237397968	WT
WT-ID5741-04	WT-ID5741	4	WT	ID5741	54	ID5741	59.0	12.0	4.92	ID5741	146.0827673623128	0.004283164509748097	1.7221857771641116	0.06420700237397968	WT
WT-ID5741-05	WT-ID5741	5	WT	ID5741	53	ID5741	63.0	14.0	4.5	ID5741	146.0827673623128	0.004283164509748097	1.7221857771641116	0.06420700237397968	WT
WT-ID5741-07	WT-ID5741	7	WT	ID5741	130	ID5741				ID5741	146.0827673623128	0.004283164509748097	1.7221857771641116	0.06420700237397968	WT
WT-ID5741-12	WT-ID5741	12	WT	ID5741	47	ID5741	66.0	13.0	5.08	ID5741	146.0827673623128	0.004283164509748097	1.7221857771641116	0.06420700237397968	WT
WT-ID6086-01	WT-ID6086	1	WT	ID6086	91	ID6086				ID6086	194.45347570074668	0.06651429612254654	1.6402072868326818	0.10001405701703316	WT
WT-ID6086-02	WT-ID6086	2	WT	ID6086	111	ID6086				ID6086	194.45347570074668	0.06651429612254654	1.6402072868326818	0.10001405701703316	WT
WT-ID6086-03	WT-ID6086	3	WT	ID6086	87	ID6086				ID6086	194.45347570074668	0.06651429612254654	1.6402072868326818	0.10001405701703316	WT
WT-ID6086-05	WT-ID6086	5	WT	ID6086	130	ID6086				ID6086	194.45347570074668	0.06651429612254654	1.6402072868326818	0.10001405701703316	WT
WT-ID6086-06	WT-ID6086	6	WT	ID6086	121	ID6086				ID6086	194.45347570074668	0.06651429612254654	1.6402072868326818	0.10001405701703316	WT
WT-ID6086-07	WT-ID6086	7	WT	ID6086	130	ID6086				ID6086	194.45347570074668	0.06651429612254654	1.6402072868326818	0.10001405701703316	WT
WT-ID6086-08	WT-ID6086	8	WT	ID6086	130	ID6086				ID6086	194.45347570074668	0.06651429612254654	1.6402072868326818	0.10001405701703316	WT
WT-ID6086-09	WT-ID6086	9	WT	ID6086	130	ID6086				ID6086	194.45347570074668	0.06651429612254654	1.6402072868326818	0.10001405701703316	WT
WT-ID6086-10	WT-ID6086	10	WT	ID6086	130	ID6086				ID6086	194.45347570074668	0.06651429612254654	1.6402072868326818	0.10001405701703316	WT
WT-ID6086-11	WT-ID6086	11	WT	ID6086	130	ID6086				ID6086	194.45347570074668	0.06651429612254654	1.6402072868326818	0.10001405701703316	WT
WT-ID6086-12	WT-ID6086	12	WT	ID6086	130	ID6086				ID6086	194.45347570074668	0.06651429612254654	1.6402072868326818	0.10001405701703316	WT
WT-ID6132-04	WT-ID6132	4	WT	ID6132	82	ID6132				ID6132	154.26906099625631	0.01659804726299931	1.1114019984936805	0.17488739040817214	WT
WT-ID6132-05	WT-ID6132	5	WT	ID6132	76	ID6132	73.0	24.0	3.04	ID6132	154.26906099625631	0.01659804726299931	1.1114019984936805	0.17488739040817214	WT
WT-ID6132-06	WT-ID6132	6	WT	ID6132	108	ID6132				ID6132	154.26906099625631	0.01659804726299931	1.1114019984936805	0.17488739040817214	WT
WT-ID6132-07	WT-ID6132	7	WT	ID6132	130	ID6132				ID6132	154.26906099625631	0.01659804726299931	1.1114019984936805	0.17488739040817214	WT
WT-ID6132-08	WT-ID6132	8	WT	ID6132	78	ID6132	61.0	18.0	3.39	ID6132	154.26906099625631	0.01659804726299931	1.1114019984936805	0.17488739040817214	WT
WT-ID6132-09	WT-ID6132	9	WT	ID6132	96	ID6132	59.0	18.0	3.28	ID6132	154.26906099625631	0.01659804726299931	1.1114019984936805	0.17488739040817214	WT
WT-ID6132-10	WT-ID6132	10	WT	ID6132	130	ID6132				ID6132	154.26906099625631	0.01659804726299931	1.1114019984936805	0.17488739040817214	WT
WT-ID6133-01	WT-ID6133	1	WT	ID6133	60	ID6133	53.0	12.0	4.42	ID6133	195.6169267757611	0.017521728054911454	1.4841060294062305	0.10710751847612324	WT
WT-ID6133-02	WT-ID6133	2	WT	ID6133	63	ID6133	52.0	21.0	2.48	ID6133	195.6169267757611	0.017521728054911454	1.4841060294062305	0.10710751847612324	WT
WT-ID6133-03	WT-ID6133	3	WT	ID6133	68	ID6133	52.0	17.0	3.06	ID6133	195.6169267757611	0.017521728054911454	1.4841060294062305	0.10710751847612324	WT
WT-ID6133-04	WT-ID6133	4	WT	ID6133	68	ID6133				ID6133	195.6169267757611	0.017521728054911454	1.4841060294062305	0.10710751847612324	WT
WT-ID6133-05	WT-ID6133	5	WT	ID6133	64	ID6133	58.0	14.0	4.14	ID6133	195.6169267757611	0.017521728054911454	1.4841060294062305	0.10710751847612324	WT
WT-ID6133-06	WT-ID6133	6	WT	ID6133	68	ID6133	57.0	19.0	3.0	ID6133	195.6169267757611	0.017521728054911454	1.4841060294062305	0.10710751847612324	WT
WT-ID6133-07	WT-ID6133	7	WT	ID6133	68	ID6133				ID6133	195.6169267757611	0.017521728054911454	1.4841060294062305	0.10710751847612324	WT
WT-ID6133-08	WT-ID6133	8	WT	ID6133	64	ID6133	65.0	18.0	3.61	ID6133	195.6169267757611	0.017521728054911454	1.4841060294062305	0.10710751847612324	WT
WT-ID6133-09	WT-ID6133	9	WT	ID6133	64	ID6133	59.0	19.0	3.11	ID6133	195.6169267757611	0.017521728054911454	1.4841060294062305	0.10710751847612324	WT
WT-ID6133-10	WT-ID6133	10	WT	ID6133	52	ID6133	56.0	18.0	3.11	ID6133	195.6169267757611	0.017521728054911454	1.4841060294062305	0.10710751847612324	WT
WT-ID6133-11	WT-ID6133	11	WT	ID6133	60	ID6133				ID6133	195.6169267757611	0.017521728054911454	1.4841060294062305	0.10710751847612324	WT
WT-ID6133-12	WT-ID6133	12	WT	ID6133	60	ID6133	40.0	21.0	1.9	ID6133	195.6169267757611	0.017521728054911454	1.4841060294062305	0.10710751847612324	WT
WT-ID6136-01	WT-ID6136	1	WT	ID6136	81	ID6136				ID6136	190.24045260788608	0.03824345025854906	1.9078705180939053	0.08881985173486666	WT
WT-ID6136-02	WT-ID6136	2	WT	ID6136	52	ID6136	56.0	11.0	5.09	ID6136	190.24045260788608	0.03824345025854906	1.9078705180939053	0.08881985173486666	WT
WT-ID6136-05	WT-ID6136	5	WT	ID6136	76	ID6136				ID6136	190.24045260788608	0.03824345025854906	1.9078705180939053	0.08881985173486666	WT
WT-ID6136-07	WT-ID6136	7	WT	ID6136	91	ID6136				ID6136	190.24045260788608	0.03824345025854906	1.9078705180939053	0.08881985173486666	WT
WT-ID6136-08	WT-ID6136	8	WT	ID6136	121	ID6136				ID6136	190.24045260788608	0.03824345025854906	1.9078705180939053	0.08881985173486666	WT
WT-ID6136-09	WT-ID6136	9	WT	ID6136	124	ID6136				ID6136	190.24045260788608	0.03824345025854906	1.9078705180939053	0.08881985173486666	WT
WT-ID6136-10	WT-ID6136	10	WT	ID6136	81	ID6136	64.0	18.0	3.56	ID6136	190.24045260788608	0.03824345025854906	1.9078705180939053	0.08881985173486666	WT
WT-ID6136-11	WT-ID6136	11	WT	ID6136	78	ID6136	60.0	9.0	6.67	ID6136	190.24045260788608	0.03824345025854906	1.9078705180939053	0.08881985173486666	WT
WT-ID6136-12	WT-ID6136	12	WT	ID6136	76	ID6136	66.0	9.0	7.33	ID6136	190.24045260788608	0.03824345025854906	1.9078705180939053	0.08881985173486666	WT
WT-ID6138-01	WT-ID6138	1	WT	ID6138	57	ID6138	66.0	17.0	3.88	ID6138	112.55418638928528	0.02078587180672563	1.1481931707949782	0.3007078386086945	WT
WT-ID6138-02	WT-ID6138	2	WT	ID6138	57	ID6138	51.0	17.0	3.0	ID6138	112.55418638928528	0.02078587180672563	1.1481931707949782	0.3007078386086945	WT
WT-ID6138-03	WT-ID6138	3	WT	ID6138	60	ID6138	72.0	17.0	4.24	ID6138	112.55418638928528	0.02078587180672563	1.1481931707949782	0.3007078386086945	WT
WT-ID6138-05	WT-ID6138	5	WT	ID6138	50	ID6138	60.0	15.0	4.0	ID6138	112.55418638928528	0.02078587180672563	1.1481931707949782	0.3007078386086945	WT
WT-ID6138-06	WT-ID6138	6	WT	ID6138	57	ID6138	62.0	16.0	3.88	ID6138	112.55418638928528	0.02078587180672563	1.1481931707949782	0.3007078386086945	WT
WT-ID6138-07	WT-ID6138	7	WT	ID6138	49	ID6138	54.0	17.0	3.18	ID6138	112.55418638928528	0.02078587180672563	1.1481931707949782	0.3007078386086945	WT
WT-ID6138-08	WT-ID6138	8	WT	ID6138	44	ID6138	68.0	17.0	4.0	ID6138	112.55418638928528	0.02078587180672563	1.1481931707949782	0.3007078386086945	WT
WT-ID6138-10	WT-ID6138	10	WT	ID6138	41	ID6138	47.0	20.0	2.35	ID6138	112.55418638928528	0.02078587180672563	1.1481931707949782	0.3007078386086945	WT
WT-ID6138-11	WT-ID6138	11	WT	ID6138	47	ID6138	43.0	20.0	2.15	ID6138	112.55418638928528	0.02078587180672563	1.1481931707949782	0.3007078386086945	WT
WT-ID6138-12	WT-ID6138	12	WT	ID6138	60	ID6138	63.0	18.0	3.5	ID6138	112.55418638928528	0.02078587180672563	1.1481931707949782	0.3007078386086945	WT
WT-ID6413-01	WT-ID6413	1	WT	ID6413	60	ID6413	71.0	15.0	4.73	ID6413	159.5213966192747	0.026737264747418932	1.5941220394848294	0.05014604049367559	WT
WT-ID6413-02	WT-ID6413	2	WT	ID6413	61	ID6413	64.0	17.0	3.76	ID6413	159.5213966192747	0.026737264747418932	1.5941220394848294	0.05014604049367559	WT
WT-ID6413-03	WT-ID6413	3	WT	ID6413	63	ID6413	67.0	14.0	4.79	ID6413	159.5213966192747	0.026737264747418932	1.5941220394848294	0.05014604049367559	WT
WT-ID6413-04	WT-ID6413	4	WT	ID6413	68	ID6413	64.0	12.0	5.33	ID6413	159.5213966192747	0.026737264747418932	1.5941220394848294	0.05014604049367559	WT
WT-ID6413-05	WT-ID6413	5	WT	ID6413	76	ID6413				ID6413	159.5213966192747	0.026737264747418932	1.5941220394848294	0.05014604049367559	WT
WT-ID6413-06	WT-ID6413	6	WT	ID6413	76	ID6413				ID6413	159.5213966192747	0.026737264747418932	1.5941220394848294	0.05014604049367559	WT
WT-ID6413-07	WT-ID6413	7	WT	ID6413	60	ID6413	71.0	15.0	4.73	ID6413	159.5213966192747	0.026737264747418932	1.5941220394848294	0.05014604049367559	WT
WT-ID6413-08	WT-ID6413	8	WT	ID6413	61	ID6413	67.0	16.0	4.19	ID6413	159.5213966192747	0.026737264747418932	1.5941220394848294	0.05014604049367559	WT
WT-ID6413-09	WT-ID6413	9	WT	ID6413	62	ID6413	67.0	14.0	4.79	ID6413	159.5213966192747	0.026737264747418932	1.5941220394848294	0.05014604049367559	WT
WT-ID6413-10	WT-ID6413	10	WT	ID6413	57	ID6413				ID6413	159.5213966192747	0.026737264747418932	1.5941220394848294	0.05014604049367559	WT
WT-ID6413-11	WT-ID6413	11	WT	ID6413	57	ID6413				ID6413	159.5213966192747	0.026737264747418932	1.5941220394848294	0.05014604049367559	WT
WT-ID6413-12	WT-ID6413	12	WT	ID6413	60	ID6413	64.0	13.0	4.92	ID6413	159.5213966192747	0.026737264747418932	1.5941220394848294	0.05014604049367559	WT
WT-ID6990-01	WT-ID6990	1	WT	ID6990	91	ID6990	59.0	12.0	4.92	ID6990	166.23549944611705	0.021048744663476667	1.604855748383459	0.021701885762738585	WT
WT-ID6990-02	WT-ID6990	2	WT	ID6990	91	ID6990				ID6990	166.23549944611705	0.021048744663476667	1.604855748383459	0.021701885762738585	WT
WT-ID6990-03	WT-ID6990	3	WT	ID6990	62	ID6990	65.0	14.0	4.64	ID6990	166.23549944611705	0.021048744663476667	1.604855748383459	0.021701885762738585	WT
WT-ID6990-04	WT-ID6990	4	WT	ID6990	78	ID6990	67.0	14.0	4.79	ID6990	166.23549944611705	0.021048744663476667	1.604855748383459	0.021701885762738585	WT
WT-ID6990-05	WT-ID6990	5	WT	ID6990	91	ID6990				ID6990	166.23549944611705	0.021048744663476667	1.604855748383459	0.021701885762738585	WT
WT-ID6990-06	WT-ID6990	6	WT	ID6990	130	ID6990				ID6990	166.23549944611705	0.021048744663476667	1.604855748383459	0.021701885762738585	WT
WT-ID6990-07	WT-ID6990	7	WT	ID6990	76	ID6990	63.0	5.0	12.6	ID6990	166.23549944611705	0.021048744663476667	1.604855748383459	0.021701885762738585	WT
WT-ID6990-08	WT-ID6990	8	WT	ID6990	78	ID6990				ID6990	166.23549944611705	0.021048744663476667	1.604855748383459	0.021701885762738585	WT
WT-ID6990-11	WT-ID6990	11	WT	ID6990	78	ID6990				ID6990	166.23549944611705	0.021048744663476667	1.604855748383459	0.021701885762738585	WT
WT-ID6990-12	WT-ID6990	12	WT	ID6990	87	ID6990	54.0	11.0	4.91	ID6990	166.23549944611705	0.021048744663476667	1.604855748383459	0.021701885762738585	WT
WT-ID7169-01	WT-ID7169	1	WT	ID7169	49	ID7169	45.0	14.0	3.21	ID7169	156.80070665498425	0.10072457527109943	2.12241069622964	0.2179463929440853	WT
WT-ID7169-02	WT-ID7169	2	WT	ID7169	47	ID7169	43.0	15.0	2.87	ID7169	156.80070665498425	0.10072457527109943	2.12241069622964	0.2179463929440853	WT
WT-ID7169-03	WT-ID7169	3	WT	ID7169	49	ID7169	44.0	15.0	2.93	ID7169	156.80070665498425	0.10072457527109943	2.12241069622964	0.2179463929440853	WT
WT-ID7169-04	WT-ID7169	4	WT	ID7169	50	ID7169	50.0	15.0	3.33	ID7169	156.80070665498425	0.10072457527109943	2.12241069622964	0.2179463929440853	WT
WT-ID7169-05	WT-ID7169	5	WT	ID7169	44	ID7169	51.0	17.0	3.0	ID7169	156.80070665498425	0.10072457527109943	2.12241069622964	0.2179463929440853	WT
WT-ID7169-06	WT-ID7169	6	WT	ID7169	47	ID7169	42.0	16.0	2.62	ID7169	156.80070665498425	0.10072457527109943	2.12241069622964	0.2179463929440853	WT
WT-ID7169-07	WT-ID7169	7	WT	ID7169	49	ID7169	44.0	16.0	2.75	ID7169	156.80070665498425	0.10072457527109943	2.12241069622964	0.2179463929440853	WT
WT-ID7169-08	WT-ID7169	8	WT	ID7169	47	ID7169	43.0	15.0	2.87	ID7169	156.80070665498425	0.10072457527109943	2.12241069622964	0.2179463929440853	WT
WT-ID7169-09	WT-ID7169	9	WT	ID7169	48	ID7169	45.0	16.0	2.81	ID7169	156.80070665498425	0.10072457527109943	2.12241069622964	0.2179463929440853	WT
WT-ID7169-10	WT-ID7169	10	WT	ID7169	49	ID7169	51.0	16.0	3.19	ID7169	156.80070665498425	0.10072457527109943	2.12241069622964	0.2179463929440853	WT
WT-ID7169-11	WT-ID7169	11	WT	ID7169	49	ID7169	46.0	17.0	2.71	ID7169	156.80070665498425	0.10072457527109943	2.12241069622964	0.2179463929440853	WT
WT-ID7169-12	WT-ID7169	12	WT	ID7169	50	ID7169	50.0	16.0	3.12	ID7169	156.80070665498425	0.10072457527109943	2.12241069622964	0.2179463929440853	WT
WT-ID7186-01	WT-ID7186	1	WT	ID7186	20	ID7186	16.0	4.0	4.0	ID7186	20.11200370638669	1.5769738062917196	1.6500413354217842	1.706748482854317	WT
WT-ID7186-02	WT-ID7186	2	WT	ID7186	19	ID7186	15.0	4.0	3.75	ID7186	20.11200370638669	1.5769738062917196	1.6500413354217842	1.706748482854317	WT
WT-ID7186-03	WT-ID7186	3	WT	ID7186	24	ID7186	22.0	5.0	4.4	ID7186	20.11200370638669	1.5769738062917196	1.6500413354217842	1.706748482854317	WT
WT-ID7186-04	WT-ID7186	4	WT	ID7186	18	ID7186	13.0	4.0	3.25	ID7186	20.11200370638669	1.5769738062917196	1.6500413354217842	1.706748482854317	WT
WT-ID7186-05	WT-ID7186	5	WT	ID7186	19	ID7186	14.0	4.0	3.5	ID7186	20.11200370638669	1.5769738062917196	1.6500413354217842	1.706748482854317	WT
WT-ID7186-06	WT-ID7186	6	WT	ID7186	19	ID7186	14.0	3.0	4.67	ID7186	20.11200370638669	1.5769738062917196	1.6500413354217842	1.706748482854317	WT
WT-ID7186-07	WT-ID7186	7	WT	ID7186	19	ID7186	16.0	4.0	4.0	ID7186	20.11200370638669	1.5769738062917196	1.6500413354217842	1.706748482854317	WT
WT-ID7186-08	WT-ID7186	8	WT	ID7186	20	ID7186	17.0	5.0	3.4	ID7186	20.11200370638669	1.5769738062917196	1.6500413354217842	1.706748482854317	WT
WT-ID7186-09	WT-ID7186	9	WT	ID7186	19	ID7186	15.0	3.0	5.0	ID7186	20.11200370638669	1.5769738062917196	1.6500413354217842	1.706748482854317	WT
WT-ID7186-10	WT-ID7186	10	WT	ID7186	22	ID7186	17.0	7.0	2.43	ID7186	20.11200370638669	1.5769738062917196	1.6500413354217842	1.706748482854317	WT
WT-ID7186-11	WT-ID7186	11	WT	ID7186	22	ID7186	17.0	8.0	2.12	ID7186	20.11200370638669	1.5769738062917196	1.6500413354217842	1.706748482854317	WT
WT-ID7186-12	WT-ID7186	12	WT	ID7186	22	ID7186	17.0	7.0	2.43	ID7186	20.11200370638669	1.5769738062917196	1.6500413354217842	1.706748482854317	WT
WT-ID7316-03	WT-ID7316	3	WT	ID7316	61	ID7316	48.0	13.0	3.69	ID7316	110.0964293118298	0.054445405629250175	1.5667342091816387	0.21215769369161588	WT
WT-ID7316-04	WT-ID7316	4	WT	ID7316	50	ID7316	46.0	19.0	2.42	ID7316	110.0964293118298	0.054445405629250175	1.5667342091816387	0.21215769369161588	WT
WT-ID7316-05	WT-ID7316	5	WT	ID7316	76	ID7316	50.0	13.0	3.85	ID7316	110.0964293118298	0.054445405629250175	1.5667342091816387	0.21215769369161588	WT
WT-ID7316-08	WT-ID7316	8	WT	ID7316	87	ID7316	46.0	14.0	3.29	ID7316	110.0964293118298	0.054445405629250175	1.5667342091816387	0.21215769369161588	WT
WT-ID7316-09	WT-ID7316	9	WT	ID7316	71	ID7316				ID7316	110.0964293118298	0.054445405629250175	1.5667342091816387	0.21215769369161588	WT
WT-ID7316-10	WT-ID7316	10	WT	ID7316	47	ID7316	56.0	12.0	4.67	ID7316	110.0964293118298	0.054445405629250175	1.5667342091816387	0.21215769369161588	WT
WT-ID7316-11	WT-ID7316	11	WT	ID7316	48	ID7316	35.0	17.0	2.06	ID7316	110.0964293118298	0.054445405629250175	1.5667342091816387	0.21215769369161588	WT
WT-ID7316-12	WT-ID7316	12	WT	ID7316	91	ID7316				ID7316	110.0964293118298	0.054445405629250175	1.5667342091816387	0.21215769369161588	WT
WT-ID8234-01	WT-ID8234	1	WT	ID8234	104	ID8234				ID8234	126.65549610954969	0.01542643984018576	2.2378979568334927	0.10588472577693052	WT
WT-ID8234-02	WT-ID8234	2	WT	ID8234	124	ID8234				ID8234	126.65549610954969	0.01542643984018576	2.2378979568334927	0.10588472577693052	WT
WT-ID8234-03	WT-ID8234	3	WT	ID8234	115	ID8234				ID8234	126.65549610954969	0.01542643984018576	2.2378979568334927	0.10588472577693052	WT
WT-ID8234-04	WT-ID8234	4	WT	ID8234	91	ID8234				ID8234	126.65549610954969	0.01542643984018576	2.2378979568334927	0.10588472577693052	WT
WT-ID8234-05	WT-ID8234	5	WT	ID8234	111	ID8234				ID8234	126.65549610954969	0.01542643984018576	2.2378979568334927	0.10588472577693052	WT
WT-ID8234-08	WT-ID8234	8	WT	ID8234	130	ID8234				ID8234	126.65549610954969	0.01542643984018576	2.2378979568334927	0.10588472577693052	WT
WT-ID8234-09	WT-ID8234	9	WT	ID8234	78	ID8234				ID8234	126.65549610954969	0.01542643984018576	2.2378979568334927	0.10588472577693052	WT
WT-ID8234-10	WT-ID8234	10	WT	ID8234	81	ID8234				ID8234	126.65549610954969	0.01542643984018576	2.2378979568334927	0.10588472577693052	WT
WT-ID8234-11	WT-ID8234	11	WT	ID8234	81	ID8234				ID8234	126.65549610954969	0.01542643984018576	2.2378979568334927	0.10588472577693052	WT
WT-ID8246-01	WT-ID8246	1	WT	ID8246	57	ID8246	62.0	11.0	5.64	ID8246	202.2940941988004	0.04424466164701731	1.148927619796969	0.11071146680675092	WT
WT-ID8246-02	WT-ID8246	2	WT	ID8246	61	ID8246				ID8246	202.2940941988004	0.04424466164701731	1.148927619796969	0.11071146680675092	WT
WT-ID8246-03	WT-ID8246	3	WT	ID8246	60	ID8246				ID8246	202.2940941988004	0.04424466164701731	1.148927619796969	0.11071146680675092	WT
WT-ID8246-04	WT-ID8246	4	WT	ID8246	53	ID8246	55.0	9.0	6.11	ID8246	202.2940941988004	0.04424466164701731	1.148927619796969	0.11071146680675092	WT
WT-ID8246-05	WT-ID8246	5	WT	ID8246	57	ID8246	53.0	10.0	5.3	ID8246	202.2940941988004	0.04424466164701731	1.148927619796969	0.11071146680675092	WT
WT-ID8246-06	WT-ID8246	6	WT	ID8246	52	ID8246	58.0	9.0	6.44	ID8246	202.2940941988004	0.04424466164701731	1.148927619796969	0.11071146680675092	WT
WT-ID8246-07	WT-ID8246	7	WT	ID8246	57	ID8246				ID8246	202.2940941988004	0.04424466164701731	1.148927619796969	0.11071146680675092	WT
WT-ID8246-08	WT-ID8246	8	WT	ID8246	52	ID8246	53.0	12.0	4.42	ID8246	202.2940941988004	0.04424466164701731	1.148927619796969	0.11071146680675092	WT
WT-ID8246-09	WT-ID8246	9	WT	ID8246	57	ID8246	48.0	9.0	5.33	ID8246	202.2940941988004	0.04424466164701731	1.148927619796969	0.11071146680675092	WT
WT-ID8246-10	WT-ID8246	10	WT	ID8246	60	ID8246	55.0	9.0	6.11	ID8246	202.2940941988004	0.04424466164701731	1.148927619796969	0.11071146680675092	WT
WT-ID8246-11	WT-ID8246	11	WT	ID8246	61	ID8246	48.0	9.0	5.33	ID8246	202.2940941988004	0.04424466164701731	1.148927619796969	0.11071146680675092	WT
WT-ID8246-12	WT-ID8246	12	WT	ID8246	47	ID8246	49.0	11.0	4.45	ID8246	202.2940941988004	0.04424466164701731	1.148927619796969	0.11071146680675092	WT
WT-ID8283-01	WT-ID8283	1	WT	ID8283	130	ID8283				ID8283	169.45929697954938	0.03843209657177697	1.9238293263470965	0.11632889241444001	WT
WT-ID8283-02	WT-ID8283	2	WT	ID8283	130	ID8283				ID8283	169.45929697954938	0.03843209657177697	1.9238293263470965	0.11632889241444001	WT
WT-ID8283-03	WT-ID8283	3	WT	ID8283	130	ID8283				ID8283	169.45929697954938	0.03843209657177697	1.9238293263470965	0.11632889241444001	WT
WT-ID8283-04	WT-ID8283	4	WT	ID8283	130	ID8283				ID8283	169.45929697954938	0.03843209657177697	1.9238293263470965	0.11632889241444001	WT
WT-ID8283-05	WT-ID8283	5	WT	ID8283	76	ID8283	57.0	6.0	9.5	ID8283	169.45929697954938	0.03843209657177697	1.9238293263470965	0.11632889241444001	WT
WT-ID8283-06	WT-ID8283	6	WT	ID8283	130	ID8283				ID8283	169.45929697954938	0.03843209657177697	1.9238293263470965	0.11632889241444001	WT
WT-ID8283-07	WT-ID8283	7	WT	ID8283	121	ID8283				ID8283	169.45929697954938	0.03843209657177697	1.9238293263470965	0.11632889241444001	WT
WT-ID8283-08	WT-ID8283	8	WT	ID8283	118	ID8283				ID8283	169.45929697954938	0.03843209657177697	1.9238293263470965	0.11632889241444001	WT
WT-ID8283-09	WT-ID8283	9	WT	ID8283	118	ID8283				ID8283	169.45929697954938	0.03843209657177697	1.9238293263470965	0.11632889241444001	WT
WT-ID8283-10	WT-ID8283	10	WT	ID8283	130	ID8283				ID8283	169.45929697954938	0.03843209657177697	1.9238293263470965	0.11632889241444001	WT
WT-ID8283-11	WT-ID8283	11	WT	ID8283	130	ID8283				ID8283	169.45929697954938	0.03843209657177697	1.9238293263470965	0.11632889241444001	WT
WT-ID8283-12	WT-ID8283	12	WT	ID8283	63	ID8283	46.0	5.0	9.2	ID8283	169.45929697954938	0.03843209657177697	1.9238293263470965	0.11632889241444001	WT
WT-ID8337-01	WT-ID8337	1	WT	ID8337	48	ID8337	62.0	14.0	4.43	ID8337	167.6369037325779	0.05973977841085151	1.4078031272291232	0.11028612762891554	WT
WT-ID8337-02	WT-ID8337	2	WT	ID8337	49	ID8337	56.0	10.0	5.6	ID8337	167.6369037325779	0.05973977841085151	1.4078031272291232	0.11028612762891554	WT
WT-ID8337-03	WT-ID8337	3	WT	ID8337	54	ID8337	58.0	12.0	4.83	ID8337	167.6369037325779	0.05973977841085151	1.4078031272291232	0.11028612762891554	WT
WT-ID8337-04	WT-ID8337	4	WT	ID8337	52	ID8337	53.0	12.0	4.42	ID8337	167.6369037325779	0.05973977841085151	1.4078031272291232	0.11028612762891554	WT
WT-ID8337-05	WT-ID8337	5	WT	ID8337	49	ID8337	56.0	11.0	5.09	ID8337	167.6369037325779	0.05973977841085151	1.4078031272291232	0.11028612762891554	WT
WT-ID8337-06	WT-ID8337	6	WT	ID8337	41	ID8337	44.0	13.0	3.38	ID8337	167.6369037325779	0.05973977841085151	1.4078031272291232	0.11028612762891554	WT
WT-ID8337-07	WT-ID8337	7	WT	ID8337	64	ID8337	58.0	11.0	5.27	ID8337	167.6369037325779	0.05973977841085151	1.4078031272291232	0.11028612762891554	WT
WT-ID8337-08	WT-ID8337	8	WT	ID8337	49	ID8337	56.0	14.0	4.0	ID8337	167.6369037325779	0.05973977841085151	1.4078031272291232	0.11028612762891554	WT
WT-ID8337-09	WT-ID8337	9	WT	ID8337	53	ID8337	60.0	11.0	5.45	ID8337	167.6369037325779	0.05973977841085151	1.4078031272291232	0.11028612762891554	WT
WT-ID8337-10	WT-ID8337	10	WT	ID8337	41	ID8337	56.0	19.0	2.95	ID8337	167.6369037325779	0.05973977841085151	1.4078031272291232	0.11028612762891554	WT
WT-ID8337-11	WT-ID8337	11	WT	ID8337	47	ID8337	55.0	12.0	4.58	ID8337	167.6369037325779	0.05973977841085151	1.4078031272291232	0.11028612762891554	WT
WT-ID8337-12	WT-ID8337	12	WT	ID8337	41	ID8337	50.0	12.0	4.17	ID8337	167.6369037325779	0.05973977841085151	1.4078031272291232	0.11028612762891554	WT
WT-ID8369-04	WT-ID8369	4	WT	ID8369	49	ID8369	47.0	2.0	23.5	ID8369	153.4508070108517	0.024863614100455227	1.23989383625322	0.04420122691115794	WT
WT-ID8369-10	WT-ID8369	10	WT	ID8369	61	ID8369				ID8369	153.4508070108517	0.024863614100455227	1.23989383625322	0.04420122691115794	WT
WT-ID8369-12	WT-ID8369	12	WT	ID8369	62	ID8369	54.0	22.0	2.45	ID8369	153.4508070108517	0.024863614100455227	1.23989383625322	0.04420122691115794	WT
WT-ID8376-12	WT-ID8376	12	WT	ID8376	130	ID8376				ID8376	241.9392385163661	0.005391864661705572	2.1601599324147918	0.05017546555670977	WT
WT-ID9069-01	WT-ID9069	1	WT	ID9069	102	ID9069				ID9069	160.53116019045444	0.0038889198509489725	1.5716495968998965	0.09405057715055117	WT
WT-ID9069-02	WT-ID9069	2	WT	ID9069	81	ID9069				ID9069	160.53116019045444	0.0038889198509489725	1.5716495968998965	0.09405057715055117	WT
WT-ID9069-04	WT-ID9069	4	WT	ID9069	108	ID9069				ID9069	160.53116019045444	0.0038889198509489725	1.5716495968998965	0.09405057715055117	WT
WT-ID9069-05	WT-ID9069	5	WT	ID9069	78	ID9069				ID9069	160.53116019045444	0.0038889198509489725	1.5716495968998965	0.09405057715055117	WT
WT-ID9069-06	WT-ID9069	6	WT	ID9069	104	ID9069				ID9069	160.53116019045444	0.0038889198509489725	1.5716495968998965	0.09405057715055117	WT
WT-ID9069-07	WT-ID9069	7	WT	ID9069	121	ID9069				ID9069	160.53116019045444	0.0038889198509489725	1.5716495968998965	0.09405057715055117	WT
WT-ID9069-08	WT-ID9069	8	WT	ID9069	118	ID9069				ID9069	160.53116019045444	0.0038889198509489725	1.5716495968998965	0.09405057715055117	WT
WT-ID9069-09	WT-ID9069	9	WT	ID9069	121	ID9069				ID9069	160.53116019045444	0.0038889198509489725	1.5716495968998965	0.09405057715055117	WT
WT-ID9069-10	WT-ID9069	10	WT	ID9069	108	ID9069				ID9069	160.53116019045444	0.0038889198509489725	1.5716495968998965	0.09405057715055117	WT
WT-ID9069-11	WT-ID9069	11	WT	ID9069	91	ID9069				ID9069	160.53116019045444	0.0038889198509489725	1.5716495968998965	0.09405057715055117	WT
WT-ID9069-12	WT-ID9069	12	WT	ID9069	102	ID9069				ID9069	160.53116019045444	0.0038889198509489725	1.5716495968998965	0.09405057715055117	WT
WT-ID9070-01	WT-ID9070	1	WT	ID9070	81	ID9070	54.0	18.0	3.0	ID9070	152.37136325647606	0.007281796617889826	1.3285379147811225	0.04987576891037108	WT
WT-ID9070-02	WT-ID9070	2	WT	ID9070	118	ID9070				ID9070	152.37136325647606	0.007281796617889826	1.3285379147811225	0.04987576891037108	WT
WT-ID9070-03	WT-ID9070	3	WT	ID9070	121	ID9070				ID9070	152.37136325647606	0.007281796617889826	1.3285379147811225	0.04987576891037108	WT
WT-ID9070-04	WT-ID9070	4	WT	ID9070	130	ID9070				ID9070	152.37136325647606	0.007281796617889826	1.3285379147811225	0.04987576891037108	WT
WT-ID9070-05	WT-ID9070	5	WT	ID9070	130	ID9070				ID9070	152.37136325647606	0.007281796617889826	1.3285379147811225	0.04987576891037108	WT
WT-ID9070-06	WT-ID9070	6	WT	ID9070	64	ID9070				ID9070	152.37136325647606	0.007281796617889826	1.3285379147811225	0.04987576891037108	WT
WT-ID9070-12	WT-ID9070	12	WT	ID9070	108	ID9070				ID9070	152.37136325647606	0.007281796617889826	1.3285379147811225	0.04987576891037108	WT
WT-ID9079-01	WT-ID9079	1	WT	ID9079	91	ID9079				ID9079	155.25145340525702	0.02227931015196524	1.5701078416984904	0.02714824379499636	WT
WT-ID9079-02	WT-ID9079	2	WT	ID9079	102	ID9079	45.0	11.0	4.09	ID9079	155.25145340525702	0.02227931015196524	1.5701078416984904	0.02714824379499636	WT
WT-ID9079-03	WT-ID9079	3	WT	ID9079	102	ID9079	28.0	14.0	2.0	ID9079	155.25145340525702	0.02227931015196524	1.5701078416984904	0.02714824379499636	WT
WT-ID9079-04	WT-ID9079	4	WT	ID9079	118	ID9079				ID9079	155.25145340525702	0.02227931015196524	1.5701078416984904	0.02714824379499636	WT
WT-ID9079-05	WT-ID9079	5	WT	ID9079	111	ID9079				ID9079	155.25145340525702	0.02227931015196524	1.5701078416984904	0.02714824379499636	WT
WT-ID9079-06	WT-ID9079	6	WT	ID9079	102	ID9079				ID9079	155.25145340525702	0.02227931015196524	1.5701078416984904	0.02714824379499636	WT
WT-ID9079-07	WT-ID9079	7	WT	ID9079	124	ID9079				ID9079	155.25145340525702	0.02227931015196524	1.5701078416984904	0.02714824379499636	WT
WT-ID9079-08	WT-ID9079	8	WT	ID9079	124	ID9079				ID9079	155.25145340525702	0.02227931015196524	1.5701078416984904	0.02714824379499636	WT
WT-ID9079-09	WT-ID9079	9	WT	ID9079	130	ID9079				ID9079	155.25145340525702	0.02227931015196524	1.5701078416984904	0.02714824379499636	WT
WT-ID9079-12	WT-ID9079	12	WT	ID9079	111	ID9079				ID9079	155.25145340525702	0.02227931015196524	1.5701078416984904	0.02714824379499636	WT
WT-ID9102-01	WT-ID9102	1	WT	ID9102	68	ID9102	70.0	8.0	8.75	ID9102	169.62128010145818	0.02058361402279832	1.584498142657891	0.07495714917564318	WT
WT-ID9102-02	WT-ID9102	2	WT	ID9102	61	ID9102	66.0	5.0	13.2	ID9102	169.62128010145818	0.02058361402279832	1.584498142657891	0.07495714917564318	WT
WT-ID9102-03	WT-ID9102	3	WT	ID9102	64	ID9102				ID9102	169.62128010145818	0.02058361402279832	1.584498142657891	0.07495714917564318	WT
WT-ID9102-04	WT-ID9102	4	WT	ID9102	76	ID9102	76.0	9.0	8.44	ID9102	169.62128010145818	0.02058361402279832	1.584498142657891	0.07495714917564318	WT
WT-ID9102-06	WT-ID9102	6	WT	ID9102	63	ID9102	64.0	9.0	7.11	ID9102	169.62128010145818	0.02058361402279832	1.584498142657891	0.07495714917564318	WT
WT-ID9102-07	WT-ID9102	7	WT	ID9102	63	ID9102	75.0	10.0	7.5	ID9102	169.62128010145818	0.02058361402279832	1.584498142657891	0.07495714917564318	WT
WT-ID9102-08	WT-ID9102	8	WT	ID9102	61	ID9102	63.0	8.0	7.88	ID9102	169.62128010145818	0.02058361402279832	1.584498142657891	0.07495714917564318	WT
WT-ID9102-09	WT-ID9102	9	WT	ID9102	50	ID9102	55.0	9.0	6.11	ID9102	169.62128010145818	0.02058361402279832	1.584498142657891	0.07495714917564318	WT
WT-ID9102-10	WT-ID9102	10	WT	ID9102	57	ID9102	71.0	9.0	7.89	ID9102	169.62128010145818	0.02058361402279832	1.584498142657891	0.07495714917564318	WT
WT-ID9102-11	WT-ID9102	11	WT	ID9102	60	ID9102				ID9102	169.62128010145818	0.02058361402279832	1.584498142657891	0.07495714917564318	WT
WT-ID9102-12	WT-ID9102	12	WT	ID9102	60	ID9102	82.0	11.0	7.45	ID9102	169.62128010145818	0.02058361402279832	1.584498142657891	0.07495714917564318	WT
WT-ID9111-01	WT-ID9111	1	WT	ID9111	93	ID9111				ID9111	121.61053075202877	0.005333555927747586	1.0198193996703953	0.09994416276272088	WT
WT-ID9111-02	WT-ID9111	2	WT	ID9111	71	ID9111				ID9111	121.61053075202877	0.005333555927747586	1.0198193996703953	0.09994416276272088	WT
WT-ID9111-03	WT-ID9111	3	WT	ID9111	118	ID9111				ID9111	121.61053075202877	0.005333555927747586	1.0198193996703953	0.09994416276272088	WT
WT-ID9111-07	WT-ID9111	7	WT	ID9111	104	ID9111				ID9111	121.61053075202877	0.005333555927747586	1.0198193996703953	0.09994416276272088	WT
WT-ID9111-08	WT-ID9111	8	WT	ID9111	87	ID9111				ID9111	121.61053075202877	0.005333555927747586	1.0198193996703953	0.09994416276272088	WT
WT-ID9111-09	WT-ID9111	9	WT	ID9111	124	ID9111				ID9111	121.61053075202877	0.005333555927747586	1.0198193996703953	0.09994416276272088	WT
WT-ID9111-10	WT-ID9111	10	WT	ID9111	102	ID9111				ID9111	121.61053075202877	0.005333555927747586	1.0198193996703953	0.09994416276272088	WT
WT-ID9111-11	WT-ID9111	11	WT	ID9111	108	ID9111				ID9111	121.61053075202877	0.005333555927747586	1.0198193996703953	0.09994416276272088	WT
WT-ID9323-01	WT-ID9323	1	WT	ID9323	130	ID9323				ID9323	115.84146373362762	0.21222224694616895	1.3289380705220133	0.3772330791761787	WT
WT-ID9323-03	WT-ID9323	3	WT	ID9323	130	ID9323				ID9323	115.84146373362762	0.21222224694616895	1.3289380705220133	0.3772330791761787	WT
WT-ID9323-04	WT-ID9323	4	WT	ID9323	130	ID9323				ID9323	115.84146373362762	0.21222224694616895	1.3289380705220133	0.3772330791761787	WT
WT-ID9323-06	WT-ID9323	6	WT	ID9323	53	ID9323				ID9323	115.84146373362762	0.21222224694616895	1.3289380705220133	0.3772330791761787	WT
WT-ID9323-07	WT-ID9323	7	WT	ID9323	91	ID9323				ID9323	115.84146373362762	0.21222224694616895	1.3289380705220133	0.3772330791761787	WT
WT-ID9323-10	WT-ID9323	10	WT	ID9323	93	ID9323				ID9323	115.84146373362762	0.21222224694616895	1.3289380705220133	0.3772330791761787	WT
WT-ID9323-12	WT-ID9323	12	WT	ID9323	54	ID9323				ID9323	115.84146373362762	0.21222224694616895	1.3289380705220133	0.3772330791761787	WT
WT-ID9402-03	WT-ID9402	3	WT	ID9402	49	ID9402	53.0	6.0	8.83	ID9402	190.37258690036955	0.0571659926655122	1.4852327126982494	0.10659324813231276	WT
WT-ID9402-06	WT-ID9402	6	WT	ID9402	60	ID9402				ID9402	190.37258690036955	0.0571659926655122	1.4852327126982494	0.10659324813231276	WT
WT-ID9402-09	WT-ID9402	9	WT	ID9402	54	ID9402	53.0	9.0	5.89	ID9402	190.37258690036955	0.0571659926655122	1.4852327126982494	0.10659324813231276	WT
WT-ID9402-11	WT-ID9402	11	WT	ID9402	53	ID9402	57.0	4.0	14.25	ID9402	190.37258690036955	0.0571659926655122	1.4852327126982494	0.10659324813231276	WT
WT-ID9402-12	WT-ID9402	12	WT	ID9402	57	ID9402	54.0	9.0	6.0	ID9402	190.37258690036955	0.0571659926655122	1.4852327126982494	0.10659324813231276	WT
WT-ID9404-01	WT-ID9404	1	WT	ID9404	81	ID9404	60.0	7.0	8.57	ID9404	134.69095486276976	0.008129987912530343	1.0164037163116455	0.12756042216343236	WT
WT-ID9404-02	WT-ID9404	2	WT	ID9404	76	ID9404	60.0	13.0	4.62	ID9404	134.69095486276976	0.008129987912530343	1.0164037163116455	0.12756042216343236	WT
WT-ID9404-03	WT-ID9404	3	WT	ID9404	63	ID9404				ID9404	134.69095486276976	0.008129987912530343	1.0164037163116455	0.12756042216343236	WT
WT-ID9404-04	WT-ID9404	4	WT	ID9404	81	ID9404				ID9404	134.69095486276976	0.008129987912530343	1.0164037163116455	0.12756042216343236	WT
WT-ID9404-05	WT-ID9404	5	WT	ID9404	76	ID9404	44.0	10.0	4.4	ID9404	134.69095486276976	0.008129987912530343	1.0164037163116455	0.12756042216343236	WT
WT-ID9404-06	WT-ID9404	6	WT	ID9404	130	ID9404				ID9404	134.69095486276976	0.008129987912530343	1.0164037163116455	0.12756042216343236	WT
WT-ID9404-07	WT-ID9404	7	WT	ID9404	130	ID9404				ID9404	134.69095486276976	0.008129987912530343	1.0164037163116455	0.12756042216343236	WT
WT-ID9404-08	WT-ID9404	8	WT	ID9404	102	ID9404	45.0	11.0	4.09	ID9404	134.69095486276976	0.008129987912530343	1.0164037163116455	0.12756042216343236	WT
WT-ID9404-09	WT-ID9404	9	WT	ID9404	96	ID9404	64.0	12.0	5.33	ID9404	134.69095486276976	0.008129987912530343	1.0164037163116455	0.12756042216343236	WT
WT-ID9404-11	WT-ID9404	11	WT	ID9404	102	ID9404				ID9404	134.69095486276976	0.008129987912530343	1.0164037163116455	0.12756042216343236	WT
WT-ID9404-12	WT-ID9404	12	WT	ID9404	70	ID9404	57.0	12.0	4.75	ID9404	134.69095486276976	0.008129987912530343	1.0164037163116455	0.12756042216343236	WT
WT-ID9407-02	WT-ID9407	2	WT	ID9407	71	ID9407				ID9407	174.64850235123276	0.06474786900458566	1.636329561843316	0.1957889152897629	WT
WT-ID9407-03	WT-ID9407	3	WT	ID9407	70	ID9407	59.0	12.0	4.92	ID9407	174.64850235123276	0.06474786900458566	1.636329561843316	0.1957889152897629	WT
WT-ID9407-04	WT-ID9407	4	WT	ID9407	60	ID9407	52.0	14.0	3.71	ID9407	174.64850235123276	0.06474786900458566	1.636329561843316	0.1957889152897629	WT
WT-ID9407-05	WT-ID9407	5	WT	ID9407	61	ID9407	57.0	13.0	4.38	ID9407	174.64850235123276	0.06474786900458566	1.636329561843316	0.1957889152897629	WT
WT-ID9407-06	WT-ID9407	6	WT	ID9407	62	ID9407	66.0	13.0	5.08	ID9407	174.64850235123276	0.06474786900458566	1.636329561843316	0.1957889152897629	WT
WT-ID9407-07	WT-ID9407	7	WT	ID9407	62	ID9407				ID9407	174.64850235123276	0.06474786900458566	1.636329561843316	0.1957889152897629	WT
WT-ID9407-08	WT-ID9407	8	WT	ID9407	62	ID9407				ID9407	174.64850235123276	0.06474786900458566	1.636329561843316	0.1957889152897629	WT
WT-ID9407-09	WT-ID9407	9	WT	ID9407	57	ID9407	59.0	14.0	4.21	ID9407	174.64850235123276	0.06474786900458566	1.636329561843316	0.1957889152897629	WT
WT-ID9407-11	WT-ID9407	11	WT	ID9407	70	ID9407	69.0	13.0	5.31	ID9407	174.64850235123276	0.06474786900458566	1.636329561843316	0.1957889152897629	WT
WT-ID9407-12	WT-ID9407	12	WT	ID9407	29	ID9407	59.0	11.0	5.36	ID9407	174.64850235123276	0.06474786900458566	1.636329561843316	0.1957889152897629	WT
WT-ID9421-01	WT-ID9421	1	WT	ID9421	130	ID9421				ID9421	142.04621679816862	0.003933420117409064	1.10003860236655	0.039093145677936994	WT
WT-ID9421-02	WT-ID9421	2	WT	ID9421	76	ID9421				ID9421	142.04621679816862	0.003933420117409064	1.10003860236655	0.039093145677936994	WT
WT-ID9421-03	WT-ID9421	3	WT	ID9421	130	ID9421				ID9421	142.04621679816862	0.003933420117409064	1.10003860236655	0.039093145677936994	WT
WT-ID9421-04	WT-ID9421	4	WT	ID9421	78	ID9421				ID9421	142.04621679816862	0.003933420117409064	1.10003860236655	0.039093145677936994	WT
WT-ID9421-05	WT-ID9421	5	WT	ID9421	76	ID9421				ID9421	142.04621679816862	0.003933420117409064	1.10003860236655	0.039093145677936994	WT
WT-ID9421-06	WT-ID9421	6	WT	ID9421	76	ID9421				ID9421	142.04621679816862	0.003933420117409064	1.10003860236655	0.039093145677936994	WT
WT-ID9421-07	WT-ID9421	7	WT	ID9421	61	ID9421	43.0	12.0	3.58	ID9421	142.04621679816862	0.003933420117409064	1.10003860236655	0.039093145677936994	WT
WT-ID9421-09	WT-ID9421	9	WT	ID9421	130	ID9421				ID9421	142.04621679816862	0.003933420117409064	1.10003860236655	0.039093145677936994	WT
WT-ID9421-10	WT-ID9421	10	WT	ID9421	104	ID9421				ID9421	142.04621679816862	0.003933420117409064	1.10003860236655	0.039093145677936994	WT
WT-ID9421-11	WT-ID9421	11	WT	ID9421	102	ID9421				ID9421	142.04621679816862	0.003933420117409064	1.10003860236655	0.039093145677936994	WT
WT-ID9421-12	WT-ID9421	12	WT	ID9421	96	ID9421	79.0	19.0	4.16	ID9421	142.04621679816862	0.003933420117409064	1.10003860236655	0.039093145677936994	WT
WT-ID9450-02	WT-ID9450	2	WT	ID9450	61	ID9450	73.0	8.0	9.12	ID9450	173.20892252619714	0.010453497603283173	1.6608803510848968	0.1242757603298945	WT
WT-ID9450-03	WT-ID9450	3	WT	ID9450	49	ID9450				ID9450	173.20892252619714	0.010453497603283173	1.6608803510848968	0.1242757603298945	WT
WT-ID9450-05	WT-ID9450	5	WT	ID9450	118	ID9450				ID9450	173.20892252619714	0.010453497603283173	1.6608803510848968	0.1242757603298945	WT
WT-ID9450-06	WT-ID9450	6	WT	ID9450	96	ID9450				ID9450	173.20892252619714	0.010453497603283173	1.6608803510848968	0.1242757603298945	WT
WT-ID9450-07	WT-ID9450	7	WT	ID9450	61	ID9450				ID9450	173.20892252619714	0.010453497603283173	1.6608803510848968	0.1242757603298945	WT
WT-ID9450-08	WT-ID9450	8	WT	ID9450	54	ID9450				ID9450	173.20892252619714	0.010453497603283173	1.6608803510848968	0.1242757603298945	WT
WT-ID9450-09	WT-ID9450	9	WT	ID9450	118	ID9450				ID9450	173.20892252619714	0.010453497603283173	1.6608803510848968	0.1242757603298945	WT
WT-ID9450-10	WT-ID9450	10	WT	ID9450	78	ID9450	68.0	15.0	4.53	ID9450	173.20892252619714	0.010453497603283173	1.6608803510848968	0.1242757603298945	WT
WT-ID9450-11	WT-ID9450	11	WT	ID9450	76	ID9450				ID9450	173.20892252619714	0.010453497603283173	1.6608803510848968	0.1242757603298945	WT
WT-ID9450-12	WT-ID9450	12	WT	ID9450	78	ID9450				ID9450	173.20892252619714	0.010453497603283173	1.6608803510848968	0.1242757603298945	WT
WT-ID9569-01	WT-ID9569	1	WT	ID9569	52	ID9569	40.0	2.0	20.0	ID9569	93.40211203021794	0.012381985506058506	1.0195325041538148	0.2959690665878121	WT
WT-ID9569-02	WT-ID9569	2	WT	ID9569	54	ID9569	42.0	2.0	21.0	ID9569	93.40211203021794	0.012381985506058506	1.0195325041538148	0.2959690665878121	WT
WT-ID9569-03	WT-ID9569	3	WT	ID9569	47	ID9569	47.0	4.0	11.75	ID9569	93.40211203021794	0.012381985506058506	1.0195325041538148	0.2959690665878121	WT
WT-ID9569-04	WT-ID9569	4	WT	ID9569	50	ID9569	47.0	2.0	23.5	ID9569	93.40211203021794	0.012381985506058506	1.0195325041538148	0.2959690665878121	WT
WT-ID9569-05	WT-ID9569	5	WT	ID9569	48	ID9569	44.0	2.0	22.0	ID9569	93.40211203021794	0.012381985506058506	1.0195325041538148	0.2959690665878121	WT
WT-ID9569-06	WT-ID9569	6	WT	ID9569	47	ID9569				ID9569	93.40211203021794	0.012381985506058506	1.0195325041538148	0.2959690665878121	WT
WT-ID9569-07	WT-ID9569	7	WT	ID9569	48	ID9569	48.0	2.0	24.0	ID9569	93.40211203021794	0.012381985506058506	1.0195325041538148	0.2959690665878121	WT
WT-ID9569-08	WT-ID9569	8	WT	ID9569	44	ID9569	42.0	3.0	14.0	ID9569	93.40211203021794	0.012381985506058506	1.0195325041538148	0.2959690665878121	WT
WT-ID9569-09	WT-ID9569	9	WT	ID9569	44	ID9569	50.0	3.0	16.67	ID9569	93.40211203021794	0.012381985506058506	1.0195325041538148	0.2959690665878121	WT
WT-ID9569-10	WT-ID9569	10	WT	ID9569	47	ID9569	53.0	6.0	8.83	ID9569	93.40211203021794	0.012381985506058506	1.0195325041538148	0.2959690665878121	WT
WT-ID9569-11	WT-ID9569	11	WT	ID9569	48	ID9569	58.0	3.0	19.33	ID9569	93.40211203021794	0.012381985506058506	1.0195325041538148	0.2959690665878121	WT
WT-ID9569-12	WT-ID9569	12	WT	ID9569	47	ID9569	45.0	2.0	22.5	ID9569	93.40211203021794	0.012381985506058506	1.0195325041538148	0.2959690665878121	WT
WT-ID9579-01	WT-ID9579	1	WT	ID9579	50	ID9579	40.0	7.0	5.71	ID9579	190.11344539629863	0.036258609167083775	0.1910693445527738	0.06855296491879287	WT
WT-ID9579-02	WT-ID9579	2	WT	ID9579	71	ID9579				ID9579	190.11344539629863	0.036258609167083775	0.1910693445527738	0.06855296491879287	WT
WT-ID9579-03	WT-ID9579	3	WT	ID9579	61	ID9579	45.0	8.0	5.62	ID9579	190.11344539629863	0.036258609167083775	0.1910693445527738	0.06855296491879287	WT
WT-ID9579-04	WT-ID9579	4	WT	ID9579	47	ID9579				ID9579	190.11344539629863	0.036258609167083775	0.1910693445527738	0.06855296491879287	WT
WT-ID9579-05	WT-ID9579	5	WT	ID9579	48	ID9579	42.0	8.0	5.25	ID9579	190.11344539629863	0.036258609167083775	0.1910693445527738	0.06855296491879287	WT
WT-ID9579-06	WT-ID9579	6	WT	ID9579	47	ID9579	47.0	11.0	4.27	ID9579	190.11344539629863	0.036258609167083775	0.1910693445527738	0.06855296491879287	WT
WT-ID9579-07	WT-ID9579	7	WT	ID9579	60	ID9579	48.0	8.0	6.0	ID9579	190.11344539629863	0.036258609167083775	0.1910693445527738	0.06855296491879287	WT
WT-ID9579-08	WT-ID9579	8	WT	ID9579	57	ID9579	42.0	9.0	4.67	ID9579	190.11344539629863	0.036258609167083775	0.1910693445527738	0.06855296491879287	WT
WT-ID9579-09	WT-ID9579	9	WT	ID9579	54	ID9579	49.0	10.0	4.9	ID9579	190.11344539629863	0.036258609167083775	0.1910693445527738	0.06855296491879287	WT
WT-ID9579-10	WT-ID9579	10	WT	ID9579	52	ID9579	49.0	9.0	5.44	ID9579	190.11344539629863	0.036258609167083775	0.1910693445527738	0.06855296491879287	WT
WT-ID9579-11	WT-ID9579	11	WT	ID9579	52	ID9579	48.0	9.0	5.33	ID9579	190.11344539629863	0.036258609167083775	0.1910693445527738	0.06855296491879287	WT
WT-ID9579-12	WT-ID9579	12	WT	ID9579	64	ID9579				ID9579	190.11344539629863	0.036258609167083775	0.1910693445527738	0.06855296491879287	WT
WT-ID9582-01	WT-ID9582	1	WT	ID9582	47	ID9582	50.0	10.0	5.0	ID9582	275.23615723066865	0.0506404889208135	1.244355050621503	0.09311401583608103	WT
WT-ID9582-02	WT-ID9582	2	WT	ID9582	47	ID9582	54.0	6.0	9.0	ID9582	275.23615723066865	0.0506404889208135	1.244355050621503	0.09311401583608103	WT
WT-ID9582-03	WT-ID9582	3	WT	ID9582	76	ID9582				ID9582	275.23615723066865	0.0506404889208135	1.244355050621503	0.09311401583608103	WT
WT-ID9582-04	WT-ID9582	4	WT	ID9582	47	ID9582	52.0	6.0	8.67	ID9582	275.23615723066865	0.0506404889208135	1.244355050621503	0.09311401583608103	WT
WT-ID9582-05	WT-ID9582	5	WT	ID9582	47	ID9582	53.0	3.0	17.67	ID9582	275.23615723066865	0.0506404889208135	1.244355050621503	0.09311401583608103	WT
WT-ID9582-06	WT-ID9582	6	WT	ID9582	44	ID9582	56.0	8.0	7.0	ID9582	275.23615723066865	0.0506404889208135	1.244355050621503	0.09311401583608103	WT
WT-ID9582-07	WT-ID9582	7	WT	ID9582	47	ID9582	59.0	7.0	8.43	ID9582	275.23615723066865	0.0506404889208135	1.244355050621503	0.09311401583608103	WT
WT-ID9582-08	WT-ID9582	8	WT	ID9582	47	ID9582	55.0	6.0	9.17	ID9582	275.23615723066865	0.0506404889208135	1.244355050621503	0.09311401583608103	WT
WT-ID9582-09	WT-ID9582	9	WT	ID9582	47	ID9582	52.0	7.0	7.43	ID9582	275.23615723066865	0.0506404889208135	1.244355050621503	0.09311401583608103	WT
WT-ID9582-10	WT-ID9582	10	WT	ID9582	52	ID9582	49.0	4.0	12.25	ID9582	275.23615723066865	0.0506404889208135	1.244355050621503	0.09311401583608103	WT
WT-ID9582-11	WT-ID9582	11	WT	ID9582	47	ID9582	56.0	7.0	8.0	ID9582	275.23615723066865	0.0506404889208135	1.244355050621503	0.09311401583608103	WT
WT-ID9583-01	WT-ID9583	1	WT	ID9583	63	ID9583	44.0	4.0	11.0	ID9583	217.8928893089493	0.056227597088747465	1.4692899156055867	0.1733251967318442	WT
WT-ID9583-02	WT-ID9583	2	WT	ID9583	63	ID9583				ID9583	217.8928893089493	0.056227597088747465	1.4692899156055867	0.1733251967318442	WT
WT-ID9583-03	WT-ID9583	3	WT	ID9583	71	ID9583	44.0	4.0	11.0	ID9583	217.8928893089493	0.056227597088747465	1.4692899156055867	0.1733251967318442	WT
WT-ID9583-04	WT-ID9583	4	WT	ID9583	62	ID9583	58.0	8.0	7.25	ID9583	217.8928893089493	0.056227597088747465	1.4692899156055867	0.1733251967318442	WT
WT-ID9583-05	WT-ID9583	5	WT	ID9583	62	ID9583	54.0	4.0	13.5	ID9583	217.8928893089493	0.056227597088747465	1.4692899156055867	0.1733251967318442	WT
WT-ID9583-06	WT-ID9583	6	WT	ID9583	62	ID9583	51.0	5.0	10.2	ID9583	217.8928893089493	0.056227597088747465	1.4692899156055867	0.1733251967318442	WT
WT-ID9583-07	WT-ID9583	7	WT	ID9583	63	ID9583	51.0	2.0	25.5	ID9583	217.8928893089493	0.056227597088747465	1.4692899156055867	0.1733251967318442	WT
WT-ID9583-08	WT-ID9583	8	WT	ID9583	64	ID9583	46.0	3.0	15.33	ID9583	217.8928893089493	0.056227597088747465	1.4692899156055867	0.1733251967318442	WT
WT-ID9583-09	WT-ID9583	9	WT	ID9583	68	ID9583	54.0	3.0	18.0	ID9583	217.8928893089493	0.056227597088747465	1.4692899156055867	0.1733251967318442	WT
WT-ID9583-10	WT-ID9583	10	WT	ID9583	60	ID9583	49.0	5.0	9.8	ID9583	217.8928893089493	0.056227597088747465	1.4692899156055867	0.1733251967318442	WT
WT-ID9583-11	WT-ID9583	11	WT	ID9583	60	ID9583	48.0	5.0	9.6	ID9583	217.8928893089493	0.056227597088747465	1.4692899156055867	0.1733251967318442	WT
WT-ID9583-12	WT-ID9583	12	WT	ID9583	60	ID9583	50.0	4.0	12.5	ID9583	217.8928893089493	0.056227597088747465	1.4692899156055867	0.1733251967318442	WT
WT-ID9599-01	WT-ID9599	1	WT	ID9599	60	ID9599	54.0	12.0	4.5	ID9599	102.54289595829174	0.02738119865137776	0.13461108101177985	0.16232501615027725	WT
WT-ID9599-03	WT-ID9599	3	WT	ID9599	47	ID9599				ID9599	102.54289595829174	0.02738119865137776	0.13461108101177985	0.16232501615027725	WT
WT-ID9599-04	WT-ID9599	4	WT	ID9599	49	ID9599				ID9599	102.54289595829174	0.02738119865137776	0.13461108101177985	0.16232501615027725	WT
WT-ID9599-05	WT-ID9599	5	WT	ID9599	49	ID9599	31.0	12.0	2.58	ID9599	102.54289595829174	0.02738119865137776	0.13461108101177985	0.16232501615027725	WT
WT-ID9599-07	WT-ID9599	7	WT	ID9599	68	ID9599	55.0	10.0	5.5	ID9599	102.54289595829174	0.02738119865137776	0.13461108101177985	0.16232501615027725	WT
WT-ID9599-08	WT-ID9599	8	WT	ID9599	52	ID9599	55.0	15.0	3.67	ID9599	102.54289595829174	0.02738119865137776	0.13461108101177985	0.16232501615027725	WT
WT-ID9599-09	WT-ID9599	9	WT	ID9599	68	ID9599	56.0	10.0	5.6	ID9599	102.54289595829174	0.02738119865137776	0.13461108101177985	0.16232501615027725	WT
WT-ID9599-10	WT-ID9599	10	WT	ID9599	57	ID9599	42.0	12.0	3.5	ID9599	102.54289595829174	0.02738119865137776	0.13461108101177985	0.16232501615027725	WT
WT-ID9599-11	WT-ID9599	11	WT	ID9599	57	ID9599	41.0	9.0	4.56	ID9599	102.54289595829174	0.02738119865137776	0.13461108101177985	0.16232501615027725	WT
WT-ID9599-12	WT-ID9599	12	WT	ID9599	52	ID9599	30.0	9.0	3.33	ID9599	102.54289595829174	0.02738119865137776	0.13461108101177985	0.16232501615027725	WT
WT-ID9644-01	WT-ID9644	1	WT	ID9644	42	ID9644	44.0	15.0	2.93	ID9644	63.8701260461259	0.22077312609114014	1.9368707801745075	0.3976669209458216	WT
WT-ID9644-02	WT-ID9644	2	WT	ID9644	42	ID9644	44.0	12.0	3.67	ID9644	63.8701260461259	0.22077312609114014	1.9368707801745075	0.3976669209458216	WT
WT-ID9644-03	WT-ID9644	3	WT	ID9644	53	ID9644	46.0	11.0	4.18	ID9644	63.8701260461259	0.22077312609114014	1.9368707801745075	0.3976669209458216	WT
WT-ID9644-05	WT-ID9644	5	WT	ID9644	31	ID9644	26.0	5.0	5.2	ID9644	63.8701260461259	0.22077312609114014	1.9368707801745075	0.3976669209458216	WT
WT-ID9644-06	WT-ID9644	6	WT	ID9644	40	ID9644	42.0	15.0	2.8	ID9644	63.8701260461259	0.22077312609114014	1.9368707801745075	0.3976669209458216	WT
WT-ID9644-07	WT-ID9644	7	WT	ID9644	33	ID9644	39.0	11.0	3.55	ID9644	63.8701260461259	0.22077312609114014	1.9368707801745075	0.3976669209458216	WT
WT-ID9644-08	WT-ID9644	8	WT	ID9644	31	ID9644	29.0	9.0	3.22	ID9644	63.8701260461259	0.22077312609114014	1.9368707801745075	0.3976669209458216	WT
WT-ID9644-09	WT-ID9644	9	WT	ID9644	41	ID9644	44.0	16.0	2.75	ID9644	63.8701260461259	0.22077312609114014	1.9368707801745075	0.3976669209458216	WT
WT-ID9644-11	WT-ID9644	11	WT	ID9644	31	ID9644	33.0	9.0	3.67	ID9644	63.8701260461259	0.22077312609114014	1.9368707801745075	0.3976669209458216	WT
WT-ID9644-12	WT-ID9644	12	WT	ID9644	32	ID9644	30.0	8.0	3.75	ID9644	63.8701260461259	0.22077312609114014	1.9368707801745075	0.3976669209458216	WT
WT-ID9729-01	WT-ID9729	1	WT	ID9729	121	ID9729				ID9729	148.55002276719406	0.006689717302799839	2.2424745576110863	0.06222130312135591	WT
WT-ID9729-02	WT-ID9729	2	WT	ID9729	118	ID9729				ID9729	148.55002276719406	0.006689717302799839	2.2424745576110863	0.06222130312135591	WT
WT-ID9729-04	WT-ID9729	4	WT	ID9729	124	ID9729				ID9729	148.55002276719406	0.006689717302799839	2.2424745576110863	0.06222130312135591	WT
WT-ID9729-06	WT-ID9729	6	WT	ID9729	121	ID9729				ID9729	148.55002276719406	0.006689717302799839	2.2424745576110863	0.06222130312135591	WT
WT-ID9729-07	WT-ID9729	7	WT	ID9729	124	ID9729				ID9729	148.55002276719406	0.006689717302799839	2.2424745576110863	0.06222130312135591	WT
WT-ID9729-08	WT-ID9729	8	WT	ID9729	130	ID9729				ID9729	148.55002276719406	0.006689717302799839	2.2424745576110863	0.06222130312135591	WT
WT-ID9729-09	WT-ID9729	9	WT	ID9729	124	ID9729				ID9729	148.55002276719406	0.006689717302799839	2.2424745576110863	0.06222130312135591	WT
WT-ID9733-01	WT-ID9733	1	WT	ID9733	54	ID9733	50.0	16.0	3.12	ID9733	172.49472699459454	0.1687831932730436	3.0755601349310924	0.1013945868239979	WT
WT-ID9733-02	WT-ID9733	2	WT	ID9733	70	ID9733				ID9733	172.49472699459454	0.1687831932730436	3.0755601349310924	0.1013945868239979	WT
WT-ID9733-03	WT-ID9733	3	WT	ID9733	60	ID9733				ID9733	172.49472699459454	0.1687831932730436	3.0755601349310924	0.1013945868239979	WT
WT-ID9733-04	WT-ID9733	4	WT	ID9733	60	ID9733	46.0	11.0	4.18	ID9733	172.49472699459454	0.1687831932730436	3.0755601349310924	0.1013945868239979	WT
WT-ID9733-05	WT-ID9733	5	WT	ID9733	52	ID9733	50.0	17.0	2.94	ID9733	172.49472699459454	0.1687831932730436	3.0755601349310924	0.1013945868239979	WT
WT-ID9733-06	WT-ID9733	6	WT	ID9733	52	ID9733	45.0	17.0	2.65	ID9733	172.49472699459454	0.1687831932730436	3.0755601349310924	0.1013945868239979	WT
WT-ID9733-07	WT-ID9733	7	WT	ID9733	52	ID9733	46.0	16.0	2.88	ID9733	172.49472699459454	0.1687831932730436	3.0755601349310924	0.1013945868239979	WT
WT-ID9733-08	WT-ID9733	8	WT	ID9733	60	ID9733	42.0	18.0	2.33	ID9733	172.49472699459454	0.1687831932730436	3.0755601349310924	0.1013945868239979	WT
WT-ID9733-09	WT-ID9733	9	WT	ID9733	52	ID9733	46.0	17.0	2.71	ID9733	172.49472699459454	0.1687831932730436	3.0755601349310924	0.1013945868239979	WT
WT-ID9733-10	WT-ID9733	10	WT	ID9733	49	ID9733	47.0	19.0	2.47	ID9733	172.49472699459454	0.1687831932730436	3.0755601349310924	0.1013945868239979	WT
WT-ID9733-11	WT-ID9733	11	WT	ID9733	47	ID9733	43.0	17.0	2.53	ID9733	172.49472699459454	0.1687831932730436	3.0755601349310924	0.1013945868239979	WT
WT-ID9733-12	WT-ID9733	12	WT	ID9733	52	ID9733				ID9733	172.49472699459454	0.1687831932730436	3.0755601349310924	0.1013945868239979	WT
WT-ID9736-01	WT-ID9736	1	WT	ID9736	39	ID9736	42.0	8.0	5.25	ID9736	96.61489737625799	0.10661359635461323	1.1383668411032903	0.3105076545879091	WT
WT-ID9736-03	WT-ID9736	3	WT	ID9736	47	ID9736	55.0	7.0	7.86	ID9736	96.61489737625799	0.10661359635461323	1.1383668411032903	0.3105076545879091	WT
WT-ID9736-04	WT-ID9736	4	WT	ID9736	36	ID9736	42.0	7.0	6.0	ID9736	96.61489737625799	0.10661359635461323	1.1383668411032903	0.3105076545879091	WT
WT-ID9736-06	WT-ID9736	6	WT	ID9736	48	ID9736	54.0	7.0	7.71	ID9736	96.61489737625799	0.10661359635461323	1.1383668411032903	0.3105076545879091	WT
WT-ID9736-07	WT-ID9736	7	WT	ID9736	35	ID9736	40.0	5.0	8.0	ID9736	96.61489737625799	0.10661359635461323	1.1383668411032903	0.3105076545879091	WT
WT-ID9736-08	WT-ID9736	8	WT	ID9736	40	ID9736	49.0	8.0	6.12	ID9736	96.61489737625799	0.10661359635461323	1.1383668411032903	0.3105076545879091	WT
WT-ID9736-09	WT-ID9736	9	WT	ID9736	33	ID9736	35.0	6.0	5.83	ID9736	96.61489737625799	0.10661359635461323	1.1383668411032903	0.3105076545879091	WT
WT-ID9736-10	WT-ID9736	10	WT	ID9736	36	ID9736	43.0	9.0	4.78	ID9736	96.61489737625799	0.10661359635461323	1.1383668411032903	0.3105076545879091	WT
WT-ID9736-11	WT-ID9736	11	WT	ID9736	39	ID9736	48.0	8.0	6.0	ID9736	96.61489737625799	0.10661359635461323	1.1383668411032903	0.3105076545879091	WT
WT-ID9738-01	WT-ID9738	1	WT	ID9738	35	ID9738	35.0	7.0	5.0	ID9738	169.6830568676474	0.03847903832761692	1.53484642167814	0.16212275285131442	WT
WT-ID9738-02	WT-ID9738	2	WT	ID9738	44	ID9738	44.0	13.0	3.38	ID9738	169.6830568676474	0.03847903832761692	1.53484642167814	0.16212275285131442	WT
WT-ID9738-04	WT-ID9738	4	WT	ID9738	40	ID9738	49.0	12.0	4.08	ID9738	169.6830568676474	0.03847903832761692	1.53484642167814	0.16212275285131442	WT
WT-ID9738-05	WT-ID9738	5	WT	ID9738	44	ID9738	56.0	12.0	4.67	ID9738	169.6830568676474	0.03847903832761692	1.53484642167814	0.16212275285131442	WT
WT-ID9738-06	WT-ID9738	6	WT	ID9738	39	ID9738	43.0	11.0	3.91	ID9738	169.6830568676474	0.03847903832761692	1.53484642167814	0.16212275285131442	WT
WT-ID9738-07	WT-ID9738	7	WT	ID9738	41	ID9738	46.0	9.0	5.11	ID9738	169.6830568676474	0.03847903832761692	1.53484642167814	0.16212275285131442	WT
WT-ID9738-08	WT-ID9738	8	WT	ID9738	36	ID9738	34.0	12.0	2.83	ID9738	169.6830568676474	0.03847903832761692	1.53484642167814	0.16212275285131442	WT
WT-ID9738-09	WT-ID9738	9	WT	ID9738	41	ID9738	55.0	11.0	5.0	ID9738	169.6830568676474	0.03847903832761692	1.53484642167814	0.16212275285131442	WT
WT-ID9738-10	WT-ID9738	10	WT	ID9738	36	ID9738	44.0	8.0	5.5	ID9738	169.6830568676474	0.03847903832761692	1.53484642167814	0.16212275285131442	WT
WT-ID9738-11	WT-ID9738	11	WT	ID9738	41	ID9738	52.0	12.0	4.33	ID9738	169.6830568676474	0.03847903832761692	1.53484642167814	0.16212275285131442	WT
WT-ID9738-12	WT-ID9738	12	WT	ID9738	44	ID9738				ID9738	169.6830568676474	0.03847903832761692	1.53484642167814	0.16212275285131442	WT
WT-ID9741-01	WT-ID9741	1	WT	ID9741	44	ID9741	57.0	12.0	4.75	ID9741	135.29830919185622	0.006345721846533075	1.3103934038583611	0.1486508893753399	WT
WT-ID9741-02	WT-ID9741	2	WT	ID9741	47	ID9741	51.0	11.0	4.64	ID9741	135.29830919185622	0.006345721846533075	1.3103934038583611	0.1486508893753399	WT
WT-ID9741-03	WT-ID9741	3	WT	ID9741	47	ID9741	57.0	9.0	6.33	ID9741	135.29830919185622	0.006345721846533075	1.3103934038583611	0.1486508893753399	WT
WT-ID9741-04	WT-ID9741	4	WT	ID9741	47	ID9741	57.0	11.0	5.18	ID9741	135.29830919185622	0.006345721846533075	1.3103934038583611	0.1486508893753399	WT
WT-ID9741-05	WT-ID9741	5	WT	ID9741	47	ID9741	57.0	14.0	4.07	ID9741	135.29830919185622	0.006345721846533075	1.3103934038583611	0.1486508893753399	WT
WT-ID9741-06	WT-ID9741	6	WT	ID9741	47	ID9741	58.0	11.0	5.27	ID9741	135.29830919185622	0.006345721846533075	1.3103934038583611	0.1486508893753399	WT
WT-ID9741-07	WT-ID9741	7	WT	ID9741	47	ID9741	51.0	16.0	3.19	ID9741	135.29830919185622	0.006345721846533075	1.3103934038583611	0.1486508893753399	WT
WT-ID9741-08	WT-ID9741	8	WT	ID9741	47	ID9741	55.0	12.0	4.58	ID9741	135.29830919185622	0.006345721846533075	1.3103934038583611	0.1486508893753399	WT
WT-ID9741-09	WT-ID9741	9	WT	ID9741	39	ID9741	49.0	15.0	3.27	ID9741	135.29830919185622	0.006345721846533075	1.3103934038583611	0.1486508893753399	WT
WT-ID9741-10	WT-ID9741	10	WT	ID9741	40	ID9741	55.0	10.0	5.5	ID9741	135.29830919185622	0.006345721846533075	1.3103934038583611	0.1486508893753399	WT
WT-ID9741-11	WT-ID9741	11	WT	ID9741	68	ID9741				ID9741	135.29830919185622	0.006345721846533075	1.3103934038583611	0.1486508893753399	WT
WT-ID9741-12	WT-ID9741	12	WT	ID9741	47	ID9741	51.0	11.0	4.64	ID9741	135.29830919185622	0.006345721846533075	1.3103934038583611	0.1486508893753399	WT
WT-ID9743-01	WT-ID9743	1	WT	ID9743	44	ID9743	63.0	13.0	4.85	ID9743	228.6758451043971	0.09757700979699653	1.9694566456497304	0.3513144021790942	WT
WT-ID9743-02	WT-ID9743	2	WT	ID9743	41	ID9743	63.0	13.0	4.85	ID9743	228.6758451043971	0.09757700979699653	1.9694566456497304	0.3513144021790942	WT
WT-ID9743-03	WT-ID9743	3	WT	ID9743	42	ID9743	60.0	14.0	4.29	ID9743	228.6758451043971	0.09757700979699653	1.9694566456497304	0.3513144021790942	WT
WT-ID9743-04	WT-ID9743	4	WT	ID9743	48	ID9743	66.0	12.0	5.5	ID9743	228.6758451043971	0.09757700979699653	1.9694566456497304	0.3513144021790942	WT
WT-ID9743-05	WT-ID9743	5	WT	ID9743	47	ID9743	63.0	13.0	4.85	ID9743	228.6758451043971	0.09757700979699653	1.9694566456497304	0.3513144021790942	WT
WT-ID9743-06	WT-ID9743	6	WT	ID9743	39	ID9743	66.0	12.0	5.5	ID9743	228.6758451043971	0.09757700979699653	1.9694566456497304	0.3513144021790942	WT
WT-ID9743-08	WT-ID9743	8	WT	ID9743	39	ID9743	61.0	15.0	4.07	ID9743	228.6758451043971	0.09757700979699653	1.9694566456497304	0.3513144021790942	WT
WT-ID9743-09	WT-ID9743	9	WT	ID9743	39	ID9743	58.0	13.0	4.46	ID9743	228.6758451043971	0.09757700979699653	1.9694566456497304	0.3513144021790942	WT
WT-ID9743-10	WT-ID9743	10	WT	ID9743	48	ID9743	63.0	13.0	4.85	ID9743	228.6758451043971	0.09757700979699653	1.9694566456497304	0.3513144021790942	WT
WT-ID9743-11	WT-ID9743	11	WT	ID9743	39	ID9743	54.0	16.0	3.38	ID9743	228.6758451043971	0.09757700979699653	1.9694566456497304	0.3513144021790942	WT
WT-ID9748-01	WT-ID9748	1	WT	ID9748	60	ID9748	55.0	11.0	5.0	ID9748	126.9897486787948	0.004819114323910282	0.8123734890706228	0.12020719920658528	WT
WT-ID9748-02	WT-ID9748	2	WT	ID9748	63	ID9748	59.0	14.0	4.21	ID9748	126.9897486787948	0.004819114323910282	0.8123734890706228	0.12020719920658528	WT
WT-ID9748-03	WT-ID9748	3	WT	ID9748	54	ID9748	61.0	9.0	6.78	ID9748	126.9897486787948	0.004819114323910282	0.8123734890706228	0.12020719920658528	WT
WT-ID9748-04	WT-ID9748	4	WT	ID9748	52	ID9748	48.0	10.0	4.8	ID9748	126.9897486787948	0.004819114323910282	0.8123734890706228	0.12020719920658528	WT
WT-ID9748-05	WT-ID9748	5	WT	ID9748	52	ID9748	52.0	12.0	4.33	ID9748	126.9897486787948	0.004819114323910282	0.8123734890706228	0.12020719920658528	WT
WT-ID9748-06	WT-ID9748	6	WT	ID9748	47	ID9748	53.0	10.0	5.3	ID9748	126.9897486787948	0.004819114323910282	0.8123734890706228	0.12020719920658528	WT
WT-ID9748-07	WT-ID9748	7	WT	ID9748	47	ID9748	50.0	10.0	5.0	ID9748	126.9897486787948	0.004819114323910282	0.8123734890706228	0.12020719920658528	WT
WT-ID9748-08	WT-ID9748	8	WT	ID9748	47	ID9748	59.0	10.0	5.9	ID9748	126.9897486787948	0.004819114323910282	0.8123734890706228	0.12020719920658528	WT
WT-ID9748-09	WT-ID9748	9	WT	ID9748	48	ID9748	57.0	10.0	5.7	ID9748	126.9897486787948	0.004819114323910282	0.8123734890706228	0.12020719920658528	WT
WT-ID9748-10	WT-ID9748	10	WT	ID9748	57	ID9748	54.0	12.0	4.5	ID9748	126.9897486787948	0.004819114323910282	0.8123734890706228	0.12020719920658528	WT
WT-ID9748-11	WT-ID9748	11	WT	ID9748	47	ID9748	54.0	9.0	6.0	ID9748	126.9897486787948	0.004819114323910282	0.8123734890706228	0.12020719920658528	WT
WT-ID9748-12	WT-ID9748	12	WT	ID9748	49	ID9748	56.0	8.0	7.0	ID9748	126.9897486787948	0.004819114323910282	0.8123734890706228	0.12020719920658528	WT
WT-ID9755-01	WT-ID9755	1	WT	ID9755	76	ID9755	57.0	16.0	3.56	ID9755	226.07043345254482	0.012377569944180504	1.2462517537568376	0.04955831262715616	WT
WT-ID9755-02	WT-ID9755	2	WT	ID9755	87	ID9755	57.0	14.0	4.07	ID9755	226.07043345254482	0.012377569944180504	1.2462517537568376	0.04955831262715616	WT
WT-ID9755-03	WT-ID9755	3	WT	ID9755	76	ID9755	61.0	12.0	5.08	ID9755	226.07043345254482	0.012377569944180504	1.2462517537568376	0.04955831262715616	WT
WT-ID9755-04	WT-ID9755	4	WT	ID9755	68	ID9755	57.0	14.0	4.07	ID9755	226.07043345254482	0.012377569944180504	1.2462517537568376	0.04955831262715616	WT
WT-ID9755-05	WT-ID9755	5	WT	ID9755	64	ID9755	50.0	13.0	3.85	ID9755	226.07043345254482	0.012377569944180504	1.2462517537568376	0.04955831262715616	WT
WT-ID9755-06	WT-ID9755	6	WT	ID9755	68	ID9755	57.0	18.0	3.17	ID9755	226.07043345254482	0.012377569944180504	1.2462517537568376	0.04955831262715616	WT
WT-ID9755-07	WT-ID9755	7	WT	ID9755	62	ID9755	62.0	16.0	3.88	ID9755	226.07043345254482	0.012377569944180504	1.2462517537568376	0.04955831262715616	WT
WT-ID9755-08	WT-ID9755	8	WT	ID9755	60	ID9755	43.0	15.0	2.87	ID9755	226.07043345254482	0.012377569944180504	1.2462517537568376	0.04955831262715616	WT
WT-ID9755-09	WT-ID9755	9	WT	ID9755	62	ID9755	54.0	16.0	3.38	ID9755	226.07043345254482	0.012377569944180504	1.2462517537568376	0.04955831262715616	WT
WT-ID9755-10	WT-ID9755	10	WT	ID9755	68	ID9755	59.0	16.0	3.69	ID9755	226.07043345254482	0.012377569944180504	1.2462517537568376	0.04955831262715616	WT
WT-ID9755-11	WT-ID9755	11	WT	ID9755	60	ID9755	58.0	15.0	3.87	ID9755	226.07043345254482	0.012377569944180504	1.2462517537568376	0.04955831262715616	WT
WT-ID9755-12	WT-ID9755	12	WT	ID9755	62	ID9755	55.0	15.0	3.67	ID9755	226.07043345254482	0.012377569944180504	1.2462517537568376	0.04955831262715616	WT
WT-ID9821-01	WT-ID9821	1	WT	ID9821	47	ID9821	46.0	13.0	3.54	ID9821	209.9867319460392	0.04464158644226695	1.4107542316374222	0.2220818328806028	WT
WT-ID9821-02	WT-ID9821	2	WT	ID9821	57	ID9821	57.0	11.0	5.18	ID9821	209.9867319460392	0.04464158644226695	1.4107542316374222	0.2220818328806028	WT
WT-ID9821-03	WT-ID9821	3	WT	ID9821	64	ID9821	46.0	10.0	4.6	ID9821	209.9867319460392	0.04464158644226695	1.4107542316374222	0.2220818328806028	WT
WT-ID9821-04	WT-ID9821	4	WT	ID9821	52	ID9821	54.0	11.0	4.91	ID9821	209.9867319460392	0.04464158644226695	1.4107542316374222	0.2220818328806028	WT
WT-ID9821-05	WT-ID9821	5	WT	ID9821	48	ID9821	43.0	15.0	2.87	ID9821	209.9867319460392	0.04464158644226695	1.4107542316374222	0.2220818328806028	WT
WT-ID9821-07	WT-ID9821	7	WT	ID9821	47	ID9821	51.0	14.0	3.64	ID9821	209.9867319460392	0.04464158644226695	1.4107542316374222	0.2220818328806028	WT
WT-ID9821-08	WT-ID9821	8	WT	ID9821	47	ID9821	51.0	15.0	3.4	ID9821	209.9867319460392	0.04464158644226695	1.4107542316374222	0.2220818328806028	WT
WT-ID9821-09	WT-ID9821	9	WT	ID9821	47	ID9821	45.0	10.0	4.5	ID9821	209.9867319460392	0.04464158644226695	1.4107542316374222	0.2220818328806028	WT
WT-ID9821-10	WT-ID9821	10	WT	ID9821	57	ID9821				ID9821	209.9867319460392	0.04464158644226695	1.4107542316374222	0.2220818328806028	WT
WT-ID9821-11	WT-ID9821	11	WT	ID9821	52	ID9821	57.0	11.0	5.18	ID9821	209.9867319460392	0.04464158644226695	1.4107542316374222	0.2220818328806028	WT
WT-ID9821-12	WT-ID9821	12	WT	ID9821	57	ID9821				ID9821	209.9867319460392	0.04464158644226695	1.4107542316374222	0.2220818328806028	WT
WT-ID9831-01	WT-ID9831	1	WT	ID9831	76	ID9831				ID9831	159.95148960435301	0.014424997175194998	0.8180821196097746	0.18726472643830785	WT
WT-ID9831-02	WT-ID9831	2	WT	ID9831	62	ID9831				ID9831	159.95148960435301	0.014424997175194998	0.8180821196097746	0.18726472643830785	WT
WT-ID9831-03	WT-ID9831	3	WT	ID9831	57	ID9831	48.0	5.0	9.6	ID9831	159.95148960435301	0.014424997175194998	0.8180821196097746	0.18726472643830785	WT
WT-ID9831-04	WT-ID9831	4	WT	ID9831	54	ID9831	51.0	6.0	8.5	ID9831	159.95148960435301	0.014424997175194998	0.8180821196097746	0.18726472643830785	WT
WT-ID9831-05	WT-ID9831	5	WT	ID9831	61	ID9831	38.0	5.0	7.6	ID9831	159.95148960435301	0.014424997175194998	0.8180821196097746	0.18726472643830785	WT
WT-ID9831-06	WT-ID9831	6	WT	ID9831	52	ID9831	35.0	10.0	3.5	ID9831	159.95148960435301	0.014424997175194998	0.8180821196097746	0.18726472643830785	WT
WT-ID9831-08	WT-ID9831	8	WT	ID9831	60	ID9831	50.0	1.0	50.0	ID9831	159.95148960435301	0.014424997175194998	0.8180821196097746	0.18726472643830785	WT
WT-ID9831-10	WT-ID9831	10	WT	ID9831	52	ID9831				ID9831	159.95148960435301	0.014424997175194998	0.8180821196097746	0.18726472643830785	WT
WT-ID9831-12	WT-ID9831	12	WT	ID9831	76	ID9831				ID9831	159.95148960435301	0.014424997175194998	0.8180821196097746	0.18726472643830785	WT
WT-ID9848-01	WT-ID9848	1	WT	ID9848	57	ID9848	39.0	7.0	5.57	ID9848	161.83938150418382	0.21236643513221068	0.15550264708813868	0.318205361419783	WT
WT-ID9848-02	WT-ID9848	2	WT	ID9848	60	ID9848	45.0	7.0	6.43	ID9848	161.83938150418382	0.21236643513221068	0.15550264708813868	0.318205361419783	WT
WT-ID9848-03	WT-ID9848	3	WT	ID9848	52	ID9848	46.0	8.0	5.75	ID9848	161.83938150418382	0.21236643513221068	0.15550264708813868	0.318205361419783	WT
WT-ID9848-04	WT-ID9848	4	WT	ID9848	50	ID9848	49.0	7.0	7.0	ID9848	161.83938150418382	0.21236643513221068	0.15550264708813868	0.318205361419783	WT
WT-ID9848-05	WT-ID9848	5	WT	ID9848	50	ID9848	48.0	8.0	6.0	ID9848	161.83938150418382	0.21236643513221068	0.15550264708813868	0.318205361419783	WT
WT-ID9848-06	WT-ID9848	6	WT	ID9848	57	ID9848				ID9848	161.83938150418382	0.21236643513221068	0.15550264708813868	0.318205361419783	WT
WT-ID9848-07	WT-ID9848	7	WT	ID9848	60	ID9848	47.0	8.0	5.88	ID9848	161.83938150418382	0.21236643513221068	0.15550264708813868	0.318205361419783	WT
WT-ID9848-08	WT-ID9848	8	WT	ID9848	61	ID9848	42.0	8.0	5.25	ID9848	161.83938150418382	0.21236643513221068	0.15550264708813868	0.318205361419783	WT
WT-ID9848-09	WT-ID9848	9	WT	ID9848	62	ID9848	51.0	2.0	25.5	ID9848	161.83938150418382	0.21236643513221068	0.15550264708813868	0.318205361419783	WT
WT-ID9848-11	WT-ID9848	11	WT	ID9848	49	ID9848				ID9848	161.83938150418382	0.21236643513221068	0.15550264708813868	0.318205361419783	WT
WT-ID9848-12	WT-ID9848	12	WT	ID9848	50	ID9848				ID9848	161.83938150418382	0.21236643513221068	0.15550264708813868	0.318205361419783	WT
WT-ID9882-01	WT-ID9882	1	WT	ID9882	42	ID9882	43.0	11.0	3.91	ID9882	154.33849723124501	0.01022620829091641	0.7450847016589224	0.09960512359095562	WT
WT-ID9882-02	WT-ID9882	2	WT	ID9882	44	ID9882	47.0	11.0	4.27	ID9882	154.33849723124501	0.01022620829091641	0.7450847016589224	0.09960512359095562	WT
WT-ID9882-03	WT-ID9882	3	WT	ID9882	44	ID9882	44.0	10.0	4.4	ID9882	154.33849723124501	0.01022620829091641	0.7450847016589224	0.09960512359095562	WT
WT-ID9882-04	WT-ID9882	4	WT	ID9882	47	ID9882	55.0	12.0	4.58	ID9882	154.33849723124501	0.01022620829091641	0.7450847016589224	0.09960512359095562	WT
WT-ID9882-05	WT-ID9882	5	WT	ID9882	40	ID9882	43.0	10.0	4.3	ID9882	154.33849723124501	0.01022620829091641	0.7450847016589224	0.09960512359095562	WT
WT-ID9882-06	WT-ID9882	6	WT	ID9882	44	ID9882	48.0	10.0	4.8	ID9882	154.33849723124501	0.01022620829091641	0.7450847016589224	0.09960512359095562	WT
WT-ID9882-07	WT-ID9882	7	WT	ID9882	35	ID9882	39.0	9.0	4.33	ID9882	154.33849723124501	0.01022620829091641	0.7450847016589224	0.09960512359095562	WT
WT-ID9882-08	WT-ID9882	8	WT	ID9882	36	ID9882	50.0	9.0	5.56	ID9882	154.33849723124501	0.01022620829091641	0.7450847016589224	0.09960512359095562	WT
WT-ID9882-09	WT-ID9882	9	WT	ID9882	35	ID9882	40.0	8.0	5.0	ID9882	154.33849723124501	0.01022620829091641	0.7450847016589224	0.09960512359095562	WT
WT-ID9882-10	WT-ID9882	10	WT	ID9882	42	ID9882	41.0	11.0	3.73	ID9882	154.33849723124501	0.01022620829091641	0.7450847016589224	0.09960512359095562	WT
WT-ID9882-11	WT-ID9882	11	WT	ID9882	42	ID9882	43.0	9.0	4.78	ID9882	154.33849723124501	0.01022620829091641	0.7450847016589224	0.09960512359095562	WT
WT-ID9882-12	WT-ID9882	12	WT	ID9882	54	ID9882	50.0	8.0	6.25	ID9882	154.33849723124501	0.01022620829091641	0.7450847016589224	0.09960512359095562	WT
WT-ID9888-01	WT-ID9888	1	WT	ID9888	50	ID9888	50.0	5.0	10.0	ID9888	268.113489613172	0.07625457756388597	0.9644744765861418	0.08014476266044261	WT
WT-ID9888-02	WT-ID9888	2	WT	ID9888	49	ID9888	56.0	4.0	14.0	ID9888	268.113489613172	0.07625457756388597	0.9644744765861418	0.08014476266044261	WT
WT-ID9888-03	WT-ID9888	3	WT	ID9888	52	ID9888	51.0	6.0	8.5	ID9888	268.113489613172	0.07625457756388597	0.9644744765861418	0.08014476266044261	WT
WT-ID9888-04	WT-ID9888	4	WT	ID9888	48	ID9888	57.0	6.0	9.5	ID9888	268.113489613172	0.07625457756388597	0.9644744765861418	0.08014476266044261	WT
WT-ID9888-05	WT-ID9888	5	WT	ID9888	47	ID9888	53.0	5.0	10.6	ID9888	268.113489613172	0.07625457756388597	0.9644744765861418	0.08014476266044261	WT
WT-ID9888-06	WT-ID9888	6	WT	ID9888	48	ID9888	56.0	5.0	11.2	ID9888	268.113489613172	0.07625457756388597	0.9644744765861418	0.08014476266044261	WT
WT-ID9888-07	WT-ID9888	7	WT	ID9888	52	ID9888	57.0	5.0	11.4	ID9888	268.113489613172	0.07625457756388597	0.9644744765861418	0.08014476266044261	WT
WT-ID9888-08	WT-ID9888	8	WT	ID9888	52	ID9888	59.0	6.0	9.83	ID9888	268.113489613172	0.07625457756388597	0.9644744765861418	0.08014476266044261	WT
WT-ID9888-09	WT-ID9888	9	WT	ID9888	50	ID9888	51.0	4.0	12.75	ID9888	268.113489613172	0.07625457756388597	0.9644744765861418	0.08014476266044261	WT
WT-ID9888-10	WT-ID9888	10	WT	ID9888	68	ID9888	54.0	10.0	5.4	ID9888	268.113489613172	0.07625457756388597	0.9644744765861418	0.08014476266044261	WT
WT-ID9888-11	WT-ID9888	11	WT	ID9888	52	ID9888	54.0	5.0	10.8	ID9888	268.113489613172	0.07625457756388597	0.9644744765861418	0.08014476266044261	WT
WT-ID9888-12	WT-ID9888	12	WT	ID9888	52	ID9888	54.0	6.0	9.0	ID9888	268.113489613172	0.07625457756388597	0.9644744765861418	0.08014476266044261	WT
WT-ID9895-01	WT-ID9895	1	WT	ID9895	54	ID9895	39.0	8.0	4.88	ID9895	102.59317379288193	0.033414207196669495	0.5188441187861607	0.26396640532672594	WT
WT-ID9895-02	WT-ID9895	2	WT	ID9895	54	ID9895	50.0	9.0	5.56	ID9895	102.59317379288193	0.033414207196669495	0.5188441187861607	0.26396640532672594	WT
WT-ID9895-03	WT-ID9895	3	WT	ID9895	57	ID9895	52.0	8.0	6.5	ID9895	102.59317379288193	0.033414207196669495	0.5188441187861607	0.26396640532672594	WT
WT-ID9895-04	WT-ID9895	4	WT	ID9895	50	ID9895	54.0	9.0	6.0	ID9895	102.59317379288193	0.033414207196669495	0.5188441187861607	0.26396640532672594	WT
WT-ID9895-05	WT-ID9895	5	WT	ID9895	63	ID9895	46.0	7.0	6.57	ID9895	102.59317379288193	0.033414207196669495	0.5188441187861607	0.26396640532672594	WT
WT-ID9895-06	WT-ID9895	6	WT	ID9895	62	ID9895	43.0	7.0	6.14	ID9895	102.59317379288193	0.033414207196669495	0.5188441187861607	0.26396640532672594	WT
WT-ID9895-07	WT-ID9895	7	WT	ID9895	60	ID9895	38.0	9.0	4.22	ID9895	102.59317379288193	0.033414207196669495	0.5188441187861607	0.26396640532672594	WT
WT-ID9895-08	WT-ID9895	8	WT	ID9895	54	ID9895	50.0	10.0	5.0	ID9895	102.59317379288193	0.033414207196669495	0.5188441187861607	0.26396640532672594	WT
WT-ID9895-09	WT-ID9895	9	WT	ID9895	61	ID9895	45.0	9.0	5.0	ID9895	102.59317379288193	0.033414207196669495	0.5188441187861607	0.26396640532672594	WT
WT-ID9895-10	WT-ID9895	10	WT	ID9895	61	ID9895	48.0	8.0	6.0	ID9895	102.59317379288193	0.033414207196669495	0.5188441187861607	0.26396640532672594	WT
WT-ID9895-11	WT-ID9895	11	WT	ID9895	57	ID9895	49.0	8.0	6.12	ID9895	102.59317379288193	0.033414207196669495	0.5188441187861607	0.26396640532672594	WT
WT-ID9895-12	WT-ID9895	12	WT	ID9895	57	ID9895	52.0	10.0	5.2	ID9895	102.59317379288193	0.033414207196669495	0.5188441187861607	0.26396640532672594	WT
WT-ID9906-01	WT-ID9906	1	WT	ID9906	47	ID9906	52.0	7.0	7.43	ID9906	162.0442479695213	0.1290825477586722	0.6168422588727571	0.23297502567632425	WT
WT-ID9906-02	WT-ID9906	2	WT	ID9906	47	ID9906	45.0	7.0	6.43	ID9906	162.0442479695213	0.1290825477586722	0.6168422588727571	0.23297502567632425	WT
WT-ID9906-03	WT-ID9906	3	WT	ID9906	47	ID9906	49.0	7.0	7.0	ID9906	162.0442479695213	0.1290825477586722	0.6168422588727571	0.23297502567632425	WT
WT-ID9906-05	WT-ID9906	5	WT	ID9906	49	ID9906	47.0	6.0	7.83	ID9906	162.0442479695213	0.1290825477586722	0.6168422588727571	0.23297502567632425	WT
WT-ID9906-06	WT-ID9906	6	WT	ID9906	48	ID9906	49.0	7.0	7.0	ID9906	162.0442479695213	0.1290825477586722	0.6168422588727571	0.23297502567632425	WT
WT-ID9906-07	WT-ID9906	7	WT	ID9906	49	ID9906	51.0	8.0	6.38	ID9906	162.0442479695213	0.1290825477586722	0.6168422588727571	0.23297502567632425	WT
WT-ID9906-08	WT-ID9906	8	WT	ID9906	47	ID9906	47.0	8.0	5.88	ID9906	162.0442479695213	0.1290825477586722	0.6168422588727571	0.23297502567632425	WT
WT-ID9906-09	WT-ID9906	9	WT	ID9906	41	ID9906	54.0	8.0	6.75	ID9906	162.0442479695213	0.1290825477586722	0.6168422588727571	0.23297502567632425	WT
WT-ID9906-10	WT-ID9906	10	WT	ID9906	47	ID9906	48.0	6.0	8.0	ID9906	162.0442479695213	0.1290825477586722	0.6168422588727571	0.23297502567632425	WT
WT-ID9906-11	WT-ID9906	11	WT	ID9906	52	ID9906	44.0	6.0	7.33	ID9906	162.0442479695213	0.1290825477586722	0.6168422588727571	0.23297502567632425	WT
WT-ID9908-01	WT-ID9908	1	WT	ID9908	57	ID9908	58.0	9.0	6.44	ID9908	162.64227366848263	0.06213867744961276	1.6199697642200168	0.09698372040934096	WT
WT-ID9908-02	WT-ID9908	2	WT	ID9908	53	ID9908	62.0	7.0	8.86	ID9908	162.64227366848263	0.06213867744961276	1.6199697642200168	0.09698372040934096	WT
WT-ID9908-03	WT-ID9908	3	WT	ID9908	60	ID9908	52.0	5.0	10.4	ID9908	162.64227366848263	0.06213867744961276	1.6199697642200168	0.09698372040934096	WT
[truncated: 53 more rows]
