# Supplementary material for: Species-wide gene editing of a flowering regulator reveals hidden phenotypic variation
Source: PLoS Biol. 2025 Jun 9;23(6):e3003226. doi: 10.1371/journal.pbio.3003226 (PMC12185000; doi:10.1371/journal.pbio.3003226)
Supplement: S1 Data — (ZIP) [file pbio.3003226.s021.zip › DEG_comp_mut_wt_pivot.csv]

	geneid_symbol_cat	geneid	1_3	6_7	11_12	13_15	16_17	19_20	21_23	group	name	symbol_cat
0	AT1G11390	AT1G11390				-1.2341501809628999				nonft
1	AT1G15520_ABCG40_ATABCG40_ATPDR12_PDR12	AT1G15520						-6.94316196711406		nonft	AT1G15520	ABCG40_ATABCG40_ATPDR12_PDR12
2	AT1G19010	AT1G19010						1.66679034602954		nonft
3	AT1G23020_ATFRO3_FRO3	AT1G23020				-2.0586359595436				nonft	AT1G23020	ATFRO3_FRO3
4	AT1G32080_AtLrgB_LrgB_PLGG_PLGG1	AT1G32080						-2.26835300102732		nonft	AT1G32080	AtLrgB_LrgB_PLGG_PLGG1
5	AT1G52190_AtNPF1.2_NPF1.2_NRT1.11	AT1G52190				2.5248827335109403				nonft	AT1G52190	AtNPF1.2_NPF1.2_NRT1.11
6	AT1G65480_FT_RSB8	AT1G65480							7.02223494910657	FT	AT1G65480	FT_RSB8
7	AT1G67865	AT1G67865							3.8315893040160205	nonft
8	AT2G22540_AGL22_FAQ1_SVP	AT2G22540				2.40940318901656			1.7627806929751297	flowering_time	AT2G22540	AGL22_FAQ1_SVP
9	AT2G23010_SCPL9	AT2G23010						-4.16352943949171		nonft	AT2G23010	SCPL9
10	AT2G28190_AtSOD2_CSD2_CZSOD2_SOD2	AT2G28190							-1.8387660815079299	nonft	AT2G28190	AtSOD2_CSD2_CZSOD2_SOD2
11	AT2G32990_AtGH9B8_GH9B8	AT2G32990				1.5998813888919				nonft	AT2G32990	AtGH9B8_GH9B8
12	AT2G38530_AtLtpI-5_cdf3_LP2_LTP2	AT2G38530							-2.34424615785016	nonft	AT2G38530	AtLtpI-5_cdf3_LP2_LTP2
13	AT2G45660_AGL20_ATSOC1_SOC1	AT2G45660	3.47137557104325	3.6658787900538794	4.38397836109635	3.8302456196949	2.6007685077234903	2.2718881733695597	5.25846158711507	SOC1	AT2G45660	AGL20_ATSOC1_SOC1
14	AT3G02480_ABR	AT3G02480							-4.56663289999378	nonft	AT3G02480	ABR
15	AT3G05500_LDAP3_SRP3	AT3G05500					-1.66261460194254			nonft	AT3G05500	LDAP3_SRP3
16	AT3G10150_ATPAP16_PAP16	AT3G10150							6.9509408801007995	nonft	AT3G10150	ATPAP16_PAP16
17	AT3G21720_ICL	AT3G21720							-5.10378534519707	nonft	AT3G21720	ICL
18	AT3G22640_PAP85	AT3G22640							-6.9233728202843405	nonft	AT3G22640	PAP85
19	AT3G26830_CYP71B15_PAD3	AT3G26830						-4.83338298422108		nonft	AT3G26830	CYP71B15_PAD3
20	AT3G44970	AT3G44970							-3.70054905210787	nonft
21	AT3G57400	AT3G57400				1.1780200351735				nonft
22	AT4G09760_CEK3	AT4G09760				1.04914278271481				nonft	AT4G09760	CEK3
23	AT4G12470_AZI1	AT4G12470							-3.46007498519135	nonft	AT4G12470	AZI1
24	AT4G12480_EARLI1_pEARLI 1	AT4G12480							-3.42636804989492	nonft	AT4G12480	EARLI1_pEARLI 1
25	AT4G27870	AT4G27870							-1.4455777454197498	nonft
26	AT4G35750	AT4G35750							1.18555001648206	nonft
27	AT5G10140_AGL25_FLC_FLF_RSB6	AT5G10140	-6.3311878891216695	-7.580528975843889	-7.1819558926304605	-3.98397938282243	-7.032244793224599	-7.20627822416314	-8.331245410185291	FLC	AT5G10140	AGL25_FLC_FLF_RSB6
28	AT5G11610	AT5G11610							1.42304723564834	nonft
29	AT5G22580	AT5G22580				2.5418489284058703			1.91304610327153	nonft
30	AT5G26340_ATSTP13_MSS1_STP13	AT5G26340					-1.75749743796734			nonft	AT5G26340	ATSTP13_MSS1_STP13
31	AT5G67330_ATNRAMP4_NRAMP4	AT5G67330				-1.37829532011275				nonft	AT5G67330	ATNRAMP4_NRAMP4
