# Supplementary material for: Species-wide gene editing of a flowering regulator reveals hidden phenotypic variation
Source: PLoS Biol. 2025 Jun 9;23(6):e3003226. doi: 10.1371/journal.pbio.3003226 (PMC12185000; doi:10.1371/journal.pbio.3003226)
Supplement: S1 Data — (ZIP) [file pbio.3003226.s021.zip › deltaC_extended.csv]

line_rep	number_plants	date_sampled	line	rep	sample_no	deltaC_mean	deltaC_tech_sd	C_mean	C_tech_sd	deltaN_mean	deltaN_mean_sd	N_mean	N_tech_sd	CN_ratio	C_count_bio_reps	percC_count_bio_reps	N_count_bio_reps	percN_count_bio_reps	CN_count_bio_reps	accession	type	line_ID	ko_or_kd	ratio_act8_flc_mean	ratio_act8_ft_mean	ratio_act8_flm_mean	ratio_act8_soc1_mean	dag_mean	dag_std	dag_count	rosette_mean	rosette_std	rosette_count	cauline_mean	cauline_std	cauline_count	ros_caul_ratio_mean	ros_caul_ratio_std	ros_caul_ratio_count	wt_name	dag_wt	rosette_wt	cauline_wt	flc_wt	diff_flc	ratio_dag	ratio_rosette	ratio_cauline	ratio_dag_log2
COL_R1	2	12.05.22	COL	R1	1	-31.33	0.03	32.5	0.64	3.06	0.02	6.54	0.13	4.969418960244648	3	3	3	3	3	COL	COL	col0	col0	0.9691640895127804	1.5276467643161598	1.230684950064599	1.908478665670564	19.26388888888889	0.9235543313485152	144	12.556338028169014	1.1761497943830497	142	3.1830985915492964	0.6028268903377769	142	4.0821126760563375	0.8467525206255343	142
COL_R2	1	10.05.22	COL	R2	2	-31.26	0.04	31.5	0.23	2.63	0.05	5.97	0.02	5.276381909547739	3	3	3	3	3	COL	COL	col0	col0	0.9691640895127804	1.5276467643161598	1.230684950064599	1.908478665670564	19.26388888888889	0.9235543313485152	144	12.556338028169014	1.1761497943830497	142	3.1830985915492964	0.6028268903377769	142	4.0821126760563375	0.8467525206255343	142
COL_R3	2	12.05.22	COL	R3	3	-30.83	0.03	32.1	0.21	3.44	0.07	6.21	0.04	5.169082125603865	3	3	3	3	3	COL	COL	col0	col0	0.9691640895127804	1.5276467643161598	1.230684950064599	1.908478665670564	19.26388888888889	0.9235543313485152	144	12.556338028169014	1.1761497943830497	142	3.1830985915492964	0.6028268903377769	142	4.0821126760563375	0.8467525206255343	142
ID4807-02-R05_R1	2	12.05.22	ID4807-02-R05	R1	4	-30.71	0.01	32.7	0.55	0.67	0.04	6.53	0.11	5.007656967840735	3	3	3	3	3	ID4807	mut	ID4807-02-R05	ko	1.0028432843466997	2.466267101295246	1.7132642172410657	2.8433787487600117	22.09090909090909	1.0444659357341863	11	14.090909090909092	0.9438798074485388	11	4.727272727272728	1.009049958219026	11	3.0627272727272725	0.451200419084267	11	WT-ID4807	119.0	65.0	5.5	88.79564757921719	87.79280429487049	5.386831275720165	4.612903225806451	1.163461538461538	2.42943687833946
ID4807-02-R05_R2	1	14.05.22	ID4807-02-R05	R2	5	-30.37	0.03	33.1	0.58	1.17	0.04	6.55	0.12	5.053435114503817	3	3	3	3	3	ID4807	mut	ID4807-02-R05	ko	1.0028432843466997	2.466267101295246	1.7132642172410657	2.8433787487600117	22.09090909090909	1.0444659357341863	11	14.090909090909092	0.9438798074485388	11	4.727272727272728	1.009049958219026	11	3.0627272727272725	0.451200419084267	11	WT-ID4807	119.0	65.0	5.5	88.79564757921719	87.79280429487049	5.386831275720165	4.612903225806451	1.163461538461538	2.42943687833946
ID4807-02-R05_R3	2	12.05.22	ID4807-02-R05	R3	6	-30.42	0.01	33.0	0.34	0.46	0.04	6.7	0.07	4.925373134328358	3	3	3	3	3	ID4807	mut	ID4807-02-R05	ko	1.0028432843466997	2.466267101295246	1.7132642172410657	2.8433787487600117	22.09090909090909	1.0444659357341863	11	14.090909090909092	0.9438798074485388	11	4.727272727272728	1.009049958219026	11	3.0627272727272725	0.451200419084267	11	WT-ID4807	119.0	65.0	5.5	88.79564757921719	87.79280429487049	5.386831275720165	4.612903225806451	1.163461538461538	2.42943687833946
ID6138-09-R04_R1	1	16.05.22	ID6138-09-R04	R1	7	-30.59	0.03	33.8	0.66	3.31	0.01	6.52	0.12	5.184049079754601	3	3	3	3	3	ID6138	mut	ID6138-09-R04	kd	13.941812535235885	0.2812891990352981	1.5259402238299524	1.778246254942392	30.63636363636364	1.2060453783110547	11	25.363636363636363	1.6895400127092142	11	11.181818181818182	0.9816498172140428	11	2.2827272727272727	0.25420821816341466	11	WT-ID6138	52.2	58.6	17.4	112.55418638928528	98.61237385404941	1.7038575667655784	2.310394265232975	1.5560975609756096	0.7688047391379608
ID6138-09-R04_R2	1	16.05.22	ID6138-09-R04	R2	8	-30.02	0.02	33.5	0.67	5.02	0.03	6.1	0.13	5.491803278688525	3	3	3	3	3	ID6138	mut	ID6138-09-R04	kd	13.941812535235885	0.2812891990352981	1.5259402238299524	1.778246254942392	30.63636363636364	1.2060453783110547	11	25.363636363636363	1.6895400127092142	11	11.181818181818182	0.9816498172140428	11	2.2827272727272727	0.25420821816341466	11	WT-ID6138	52.2	58.6	17.4	112.55418638928528	98.61237385404941	1.7038575667655784	2.310394265232975	1.5560975609756096	0.7688047391379608
ID6138-09-R04_R3	1	16.05.22	ID6138-09-R04	R3	9	-30.6	0.02	33.6	0.75	3.28	0.03	6.45	0.14	5.209302325581396	3	3	3	3	3	ID6138	mut	ID6138-09-R04	kd	13.941812535235885	0.2812891990352981	1.5259402238299524	1.778246254942392	30.63636363636364	1.2060453783110547	11	25.363636363636363	1.6895400127092142	11	11.181818181818182	0.9816498172140428	11	2.2827272727272727	0.25420821816341466	11	WT-ID6138	52.2	58.6	17.4	112.55418638928528	98.61237385404941	1.7038575667655784	2.310394265232975	1.5560975609756096	0.7688047391379608
ID6413-10-R05_R1	2	11.05.22	ID6413-10-R05	R1	10	-30.62	0.01	32.8	0.29	1.01	0.02	6.4	0.06	5.124999999999999	3	3	3	3	3	ID6413	mut	ID6413-10-R05	ko	2.617836919658964	1.254736450921033	2.076163707969481	2.1272030917231306	21.83333333333333	1.6422453217986948	12	12.583333333333336	0.9962049198956222	12	3.6666666666666665	0.6513389472789296	12	3.5083333333333333	0.524574863941066	12	WT-ID6413	63.41666666666666	66.875	14.5	159.5213966192747	156.90355969961573	2.9045801526717563	5.31456953642384	3.954545454545455	1.5383296419660952
ID6413-10-R05_R2	2	12.05.22	ID6413-10-R05	R2	11	-30.86	0.03	33.4	0.71	1.55	0.03	6.79	0.13	4.918998527245949	3	3	3	3	3	ID6413	mut	ID6413-10-R05	ko	2.617836919658964	1.254736450921033	2.076163707969481	2.1272030917231306	21.83333333333333	1.6422453217986948	12	12.583333333333336	0.9962049198956222	12	3.6666666666666665	0.6513389472789296	12	3.5083333333333333	0.524574863941066	12	WT-ID6413	63.41666666666666	66.875	14.5	159.5213966192747	156.90355969961573	2.9045801526717563	5.31456953642384	3.954545454545455	1.5383296419660952
ID6413-10-R05_R3	2	14.05.22	ID6413-10-R05	R3	12	-30.28	0.01	34.4	0.46	1.94	0.02	6.58	0.1	5.227963525835866	3	3	3	3	3	ID6413	mut	ID6413-10-R05	ko	2.617836919658964	1.254736450921033	2.076163707969481	2.1272030917231306	21.83333333333333	1.6422453217986948	12	12.583333333333336	0.9962049198956222	12	3.6666666666666665	0.6513389472789296	12	3.5083333333333333	0.524574863941066	12	WT-ID6413	63.41666666666666	66.875	14.5	159.5213966192747	156.90355969961573	2.9045801526717563	5.31456953642384	3.954545454545455	1.5383296419660952
ID7186-01-R01_R1	1	10.05.22	ID7186-01-R01	R1	13	-31.37	0.01	32.1	0.54	3.52	0.01	6.36	0.11	5.047169811320755	3	3	3	3	3	ID7186	mut	ID7186-01-R01	ko	0.3623379044942325	3.7870018559916847	1.4718878730094156	3.0439081292756005	14.5	1.1677484162422844	12	7.416666666666668	0.7929614610987591	12	2.75	1.712255291076124	12	3.143333333333333	0.8375107416769306	12	WT-ID7186	20.25	16.083333333333332	4.833333333333333	20.11200370638669	19.749665801892462	1.3965517241379308	2.168539325842696	1.7575757575757576	0.4818690077570526
ID7186-01-R01_R2	2	10.05.22	ID7186-01-R01	R2	14	-31.35	0.02	32.8	0.32	3.7	0.07	6.43	0.07	5.10108864696734	3	3	3	3	3	ID7186	mut	ID7186-01-R01	ko	0.3623379044942325	3.7870018559916847	1.4718878730094156	3.0439081292756005	14.5	1.1677484162422844	12	7.416666666666668	0.7929614610987591	12	2.75	1.712255291076124	12	3.143333333333333	0.8375107416769306	12	WT-ID7186	20.25	16.083333333333332	4.833333333333333	20.11200370638669	19.749665801892462	1.3965517241379308	2.168539325842696	1.7575757575757576	0.4818690077570526
ID7186-01-R01_R3	2	10.05.22	ID7186-01-R01	R3	15	-31.41	0.02	32.5	0.4	4.17	0.01	6.52	0.09	4.984662576687117	3	3	3	3	3	ID7186	mut	ID7186-01-R01	ko	0.3623379044942325	3.7870018559916847	1.4718878730094156	3.0439081292756005	14.5	1.1677484162422844	12	7.416666666666668	0.7929614610987591	12	2.75	1.712255291076124	12	3.143333333333333	0.8375107416769306	12	WT-ID7186	20.25	16.083333333333332	4.833333333333333	20.11200370638669	19.749665801892462	1.3965517241379308	2.168539325842696	1.7575757575757576	0.4818690077570526
ID8234-01-R05_R1	1	16.05.22	ID8234-01-R05	R1	16	-30.5	0.01	31.7	0.39	3.77	0.1	5.8	0.04	5.4655172413793105	3	3	3	3	3	ID8234	mut	ID8234-01-R05	ko	1.0385302138723942	0.3142913200512357	2.040297655226543	1.4379888780327204	31.72727272727273	2.004540300962248	11	27.272727272727273	2.9695423583747416	11	8.272727272727273	1.1037127426019049	11	3.378181818181818	0.7813298686447125	11	WT-ID8234	101.66666666666669			126.65549610954969	125.6169658956773	3.2043935052531043			1.6800513241567376
ID8234-01-R05_R2	1	16.05.22	ID8234-01-R05	R2	17	-30.18	0.02	32.9	0.82	4.08	0.05	5.86	0.14	5.6143344709897605	3	3	3	3	3	ID8234	mut	ID8234-01-R05	ko	1.0385302138723942	0.3142913200512357	2.040297655226543	1.4379888780327204	31.72727272727273	2.004540300962248	11	27.272727272727273	2.9695423583747416	11	8.272727272727273	1.1037127426019049	11	3.378181818181818	0.7813298686447125	11	WT-ID8234	101.66666666666669			126.65549610954969	125.6169658956773	3.2043935052531043			1.6800513241567376
ID8234-01-R05_R3	1	16.05.22	ID8234-01-R05	R3	18	-30.81	0.05	33.1	0.2	4.01	0.02	5.98	0.04	5.535117056856187	3	3	3	3	3	ID8234	mut	ID8234-01-R05	ko	1.0385302138723942	0.3142913200512357	2.040297655226543	1.4379888780327204	31.72727272727273	2.004540300962248	11	27.272727272727273	2.9695423583747416	11	8.272727272727273	1.1037127426019049	11	3.378181818181818	0.7813298686447125	11	WT-ID8234	101.66666666666669			126.65549610954969	125.6169658956773	3.2043935052531043			1.6800513241567376
ID8283-01-R04_R1	2	12.05.22	ID8283-01-R04	R1	19	-30.65	0.04	33.1	0.68	0.14	0.03	6.44	0.13	5.139751552795031	3	3	3	3	3	ID8283	mut	ID8283-01-R04	ko	1.2366010421786706	1.239575499082892	2.029376530842209	1.6245888917645188	21.545454545454547	1.0357254813546268	11	15.636363636363635	0.9244162777371754	11	5.0	0.6324555320336759	11	3.174545454545454	0.4501413919284393	11	WT-ID8283	117.16666666666669	51.5	5.5	169.45929697954938	168.22269593737067	5.438115330520394	3.2936046511627914	1.1	2.4431067480904174
ID8283-01-R04_R2	1	14.05.22	ID8283-01-R04	R2	20	-31.61	0.1	33.5	0.68	1.63	0.02	6.58	0.15	5.091185410334346	3	3	3	3	3	ID8283	mut	ID8283-01-R04	ko	1.2366010421786706	1.239575499082892	2.029376530842209	1.6245888917645188	21.545454545454547	1.0357254813546268	11	15.636363636363635	0.9244162777371754	11	5.0	0.6324555320336759	11	3.174545454545454	0.4501413919284393	11	WT-ID8283	117.16666666666669	51.5	5.5	169.45929697954938	168.22269593737067	5.438115330520394	3.2936046511627914	1.1	2.4431067480904174
ID8283-01-R04_R3	2	12.05.22	ID8283-01-R04	R3	21	-31.7	0.02	33.2	0.27	1.33	0.06	6.73	0.05	4.933135215453195	3	3	3	3	3	ID8283	mut	ID8283-01-R04	ko	1.2366010421786706	1.239575499082892	2.029376530842209	1.6245888917645188	21.545454545454547	1.0357254813546268	11	15.636363636363635	0.9244162777371754	11	5.0	0.6324555320336759	11	3.174545454545454	0.4501413919284393	11	WT-ID8283	117.16666666666669	51.5	5.5	169.45929697954938	168.22269593737067	5.438115330520394	3.2936046511627914	1.1	2.4431067480904174
ID8369-04-R05_R1	2	14.05.22	ID8369-04-R05	R1	22	-30.9	0.03	33.3	0.77	5.02	0.01	6.55	0.15	5.083969465648854	3	3	3	3	3	ID8369	mut	ID8369-04-R05	ko	1.3178628441125475	0.6582307186454038	1.592328646392375	1.8190333486149093	24.58333333333333	0.9962049198956208	12	17.916666666666668	0.9003366373785198	12	8.0	0.7385489458759963	12	2.250833333333333	0.15721776058201642	12	WT-ID8369	57.33333333333334	50.5	12.0	153.4508070108517	152.13294416673915	2.332203389830509	2.8186046511627905	1.5	1.221693610452895
ID8369-04-R05_R2	2	14.05.22	ID8369-04-R05	R2	23	-31.1	0.03	34.1	0.73	4.7	0.03	6.54	0.14	5.2140672782874615	3	3	3	3	3	ID8369	mut	ID8369-04-R05	ko	1.3178628441125475	0.6582307186454038	1.592328646392375	1.8190333486149093	24.58333333333333	0.9962049198956208	12	17.916666666666668	0.9003366373785198	12	8.0	0.7385489458759963	12	2.250833333333333	0.15721776058201642	12	WT-ID8369	57.33333333333334	50.5	12.0	153.4508070108517	152.13294416673915	2.332203389830509	2.8186046511627905	1.5	1.221693610452895
ID8369-04-R05_R3	2	11.05.22	ID8369-04-R05	R3	24	-31.02	0.02	33.8	0.43	3.84	0.05	6.63	0.08	5.098039215686274	3	3	3	3	3	ID8369	mut	ID8369-04-R05	ko	1.3178628441125475	0.6582307186454038	1.592328646392375	1.8190333486149093	24.58333333333333	0.9962049198956208	12	17.916666666666668	0.9003366373785198	12	8.0	0.7385489458759963	12	2.250833333333333	0.15721776058201642	12	WT-ID8369	57.33333333333334	50.5	12.0	153.4508070108517	152.13294416673915	2.332203389830509	2.8186046511627905	1.5	1.221693610452895
ID9079-02-R01_R1	3	12.05.22	ID9079-02-R01	R1	25	-30.44	0.02	33.7	0.58	2.55	0.08	5.87	0.1	5.741056218057922	3	3	3	3	3	ID9079	mut	ID9079-02-R01	ko	0.7374522032464356	2.4240035110098366	1.7785319748000348	2.6521798023150445	17.727272727272727	1.3483997249264823	11	9.363636363636363	0.6741998624632424	11	1.5454545454545454	0.5222329678670935	11	6.727272727272728	2.195035721390843	11	WT-ID9079	111.5	36.5	12.5	155.25145340525702	154.5140012020106	6.2897435897435905	3.8980582524271847	8.088235294117647	2.6530012048079907
ID9079-02-R01_R2	2	11.05.22	ID9079-02-R01	R2	26	-30.95	0.01	33.4	0.37	2.67	0.0	5.98	0.08	5.585284280936454	3	3	3	3	3	ID9079	mut	ID9079-02-R01	ko	0.7374522032464356	2.4240035110098366	1.7785319748000348	2.6521798023150445	17.727272727272727	1.3483997249264823	11	9.363636363636363	0.6741998624632424	11	1.5454545454545454	0.5222329678670935	11	6.727272727272728	2.195035721390843	11	WT-ID9079	111.5	36.5	12.5	155.25145340525702	154.5140012020106	6.2897435897435905	3.8980582524271847	8.088235294117647	2.6530012048079907
ID9079-02-R01_R3	3	14.05.22	ID9079-02-R01	R3	27	-30.25	0.03	34.0	0.41	2.77	0.03	5.99	0.08	5.6761268781302165	3	3	3	3	3	ID9079	mut	ID9079-02-R01	ko	0.7374522032464356	2.4240035110098366	1.7785319748000348	2.6521798023150445	17.727272727272727	1.3483997249264823	11	9.363636363636363	0.6741998624632424	11	1.5454545454545454	0.5222329678670935	11	6.727272727272728	2.195035721390843	11	WT-ID9079	111.5	36.5	12.5	155.25145340525702	154.5140012020106	6.2897435897435905	3.8980582524271847	8.088235294117647	2.6530012048079907
ID9102-01-R05_R1	2	12.05.22	ID9102-01-R05	R1	28	-30.8	0.01	33.5	0.99	4.11	0.02	6.72	0.19	4.9851190476190474	3	3	3	3	3	ID9102	mut	ID9102-01-R05	ko	0.7477458690498038	0.982885487277055	1.3516919245742962	2.417216682094125	23.16666666666667	1.4668044012461756	12	15.5	2.1950357213908425	12	3.9166666666666665	0.7929614610987591	12	4.030833333333334	0.5395698342759777	12	WT-ID9102	62.09090909090909	69.1111111111111	8.666666666666666	169.62128010145818	168.87353423240842	2.680183126226291	4.458781362007168	2.2127659574468086	1.4223315776504415
ID9102-01-R05_R2	2	12.05.22	ID9102-01-R05	R2	29	-30.22	0.04	32.9	0.66	3.24	0.03	6.67	0.15	4.932533733133433	3	3	3	3	3	ID9102	mut	ID9102-01-R05	ko	0.7477458690498038	0.982885487277055	1.3516919245742962	2.417216682094125	23.16666666666667	1.4668044012461756	12	15.5	2.1950357213908425	12	3.9166666666666665	0.7929614610987591	12	4.030833333333334	0.5395698342759777	12	WT-ID9102	62.09090909090909	69.1111111111111	8.666666666666666	169.62128010145818	168.87353423240842	2.680183126226291	4.458781362007168	2.2127659574468086	1.4223315776504415
ID9102-01-R05_R3	1	14.05.22	ID9102-01-R05	R3	30	-30.84	0.03	31.6	0.62	3.57	0.02	6.27	0.13	5.039872408293461	3	3	3	3	3	ID9102	mut	ID9102-01-R05	ko	0.7477458690498038	0.982885487277055	1.3516919245742962	2.417216682094125	23.16666666666667	1.4668044012461756	12	15.5	2.1950357213908425	12	3.9166666666666665	0.7929614610987591	12	4.030833333333334	0.5395698342759777	12	WT-ID9102	62.09090909090909	69.1111111111111	8.666666666666666	169.62128010145818	168.87353423240842	2.680183126226291	4.458781362007168	2.2127659574468086	1.4223315776504415
ID9111-02-R04_R1	1	16.05.22	ID9111-02-R04	R1	31	-30.84	0.03	32.3	0.51	4.19	0.02	6.76	0.11	4.778106508875739	3	3	3	3	3	ID9111	mut	ID9111-02-R04	ko	0.0822352476363165	0.08333429538767037	1.3408303109661217	2.3077731079868378	27.83333333333333	0.8348471099367203	12	21.5	1.445997610962442	12	6.166666666666668	0.8348471099367218	12	3.5341666666666667	0.4484206291040373	12	WT-ID9111	100.875			121.61053075202877	121.52829550439243	3.624251497005989			1.8576830715248844
ID9111-02-R04_R2	1	16.05.22	ID9111-02-R04	R2	32	-30.86	0.02	33.8	0.39	4.36	0.04	6.21	0.08	5.442834138486312	3	3	3	3	3	ID9111	mut	ID9111-02-R04	ko	0.0822352476363165	0.08333429538767037	1.3408303109661217	2.3077731079868378	27.83333333333333	0.8348471099367203	12	21.5	1.445997610962442	12	6.166666666666668	0.8348471099367218	12	3.5341666666666667	0.4484206291040373	12	WT-ID9111	100.875			121.61053075202877	121.52829550439243	3.624251497005989			1.8576830715248844
ID9111-02-R04_R3	1	14.05.22	ID9111-02-R04	R3	141	-30.92	0.04	31.8	0.45	3.59	0.02	7.11	0.1	4.472573839662447	3	3	3	3	3	ID9111	mut	ID9111-02-R04	ko	0.0822352476363165	0.08333429538767037	1.3408303109661217	2.3077731079868378	27.83333333333333	0.8348471099367203	12	21.5	1.445997610962442	12	6.166666666666668	0.8348471099367218	12	3.5341666666666667	0.4484206291040373	12	WT-ID9111	100.875			121.61053075202877	121.52829550439243	3.624251497005989			1.8576830715248844
ID9323-12-R04_R1	1	16.05.22	ID9323-12-R04	R1	33	-30.86	0.01	34.3	0.41	6.36	0.01	6.36	0.07	5.393081761006289	3	3	3	3	3	ID9323	mut	ID9323-12-R04	kd	18.303984808182573	1.0281754312453073	0.9668650656833794	2.310393015542397	25.363636363636363	1.6895400127092153	11	16.545454545454547	2.9107949554592936	11	3.363636363636364	1.2862913567871994	11	5.215454545454545	1.2166623495149642	11	WT-ID9323	97.28571428571428			115.84146373362762	97.53747892544504	3.8356374807987703			1.9394663727625765
ID9323-12-R04_R2	1	14.05.22	ID9323-12-R04	R2	34	-31.31	0.01	33.4	0.42	7.12	0.02	6.38	0.09	5.235109717868339	3	3	3	3	3	ID9323	mut	ID9323-12-R04	kd	18.303984808182573	1.0281754312453073	0.9668650656833794	2.310393015542397	25.363636363636363	1.6895400127092153	11	16.545454545454547	2.9107949554592936	11	3.363636363636364	1.2862913567871994	11	5.215454545454545	1.2166623495149642	11	WT-ID9323	97.28571428571428			115.84146373362762	97.53747892544504	3.8356374807987703			1.9394663727625765
ID9323-12-R04_R3	1	14.05.22	ID9323-12-R04	R3	35	-30.05	0.01	34.0	0.29	4.34	0.16	6.05	0.05	5.619834710743802	3	3	3	3	3	ID9323	mut	ID9323-12-R04	kd	18.303984808182573	1.0281754312453073	0.9668650656833794	2.310393015542397	25.363636363636363	1.6895400127092153	11	16.545454545454547	2.9107949554592936	11	3.363636363636364	1.2862913567871994	11	5.215454545454545	1.2166623495149642	11	WT-ID9323	97.28571428571428			115.84146373362762	97.53747892544504	3.8356374807987703			1.9394663727625765
ID9402-01-R05_R1	2	14.05.22	ID9402-01-R05	R1	36	-31.07	0.03	33.1	0.35	2.38	0.1	6.61	0.05	5.007564296520424	3	3	3	3	3	ID9402	mut	ID9402-01-R05	kd	11.715117715666068	1.9103779791430648	1.4965942578953677	3.8246046622897034	23.0	0.4472135954999579	11	14.909090909090908	1.1361818036340363	11	4.090909090909091	0.5393598899705938	11	3.6972727272727273	0.5143751725946911	11	WT-ID9402	54.6	54.25	7.0	190.37258690036955	178.65746918470347	2.3739130434782605	3.6387195121951215	1.7111111111111112	1.2472670899754772
ID9402-01-R05_R2	2	14.05.22	ID9402-01-R05	R2	37	-30.93	0.03	32.8	0.53	3.29	0.01	6.65	0.1	4.932330827067669	3	3	3	3	3	ID9402	mut	ID9402-01-R05	kd	11.715117715666068	1.9103779791430648	1.4965942578953677	3.8246046622897034	23.0	0.4472135954999579	11	14.909090909090908	1.1361818036340363	11	4.090909090909091	0.5393598899705938	11	3.6972727272727273	0.5143751725946911	11	WT-ID9402	54.6	54.25	7.0	190.37258690036955	178.65746918470347	2.3739130434782605	3.6387195121951215	1.7111111111111112	1.2472670899754772
ID9402-01-R05_R3	1	14.05.22	ID9402-01-R05	R3	38	-30.43	0.01	32.7	0.61	3.41	0.01	6.39	0.13	5.11737089201878	3	3	3	3	3	ID9402	mut	ID9402-01-R05	kd	11.715117715666068	1.9103779791430648	1.4965942578953677	3.8246046622897034	23.0	0.4472135954999579	11	14.909090909090908	1.1361818036340363	11	4.090909090909091	0.5393598899705938	11	3.6972727272727273	0.5143751725946911	11	WT-ID9402	54.6	54.25	7.0	190.37258690036955	178.65746918470347	2.3739130434782605	3.6387195121951215	1.7111111111111112	1.2472670899754772
ID9404-08-R03_R1	1	16.05.22	ID9404-08-R03	R1	39	-30.66	0.02	31.4	0.47	4.26	0.17	5.94	0.1	5.2861952861952854	3	3	3	3	3	ID9404	mut	ID9404-08-R03	kd	5.968706748171713	0.4917396328678407	1.4328947372892755	2.07153776905396	28.75	1.0552897060221726	12	24.0	1.5374122295716146	12	8.5	1.0871146130092182	12	2.860833333333334	0.3710539861072248	12	WT-ID9404	91.54545454545456	55.0	10.833333333333336	134.69095486276976	128.72224811459805	3.184189723320159	2.2916666666666665	1.2745098039215692	1.6709262984251123
ID9404-08-R03_R2	1	16.05.22	ID9404-08-R03	R2	40	-30.59	0.01	34.1	0.91	4.41	0.03	6.25	0.16	5.456	3	3	3	3	3	ID9404	mut	ID9404-08-R03	kd	5.968706748171713	0.4917396328678407	1.4328947372892755	2.07153776905396	28.75	1.0552897060221726	12	24.0	1.5374122295716146	12	8.5	1.0871146130092182	12	2.860833333333334	0.3710539861072248	12	WT-ID9404	91.54545454545456	55.0	10.833333333333336	134.69095486276976	128.72224811459805	3.184189723320159	2.2916666666666665	1.2745098039215692	1.6709262984251123
ID9404-08-R03_R3	1	16.05.22	ID9404-08-R03	R3	41	-30.65	0.02	34.2	0.67	4.71	0.03	6.01	0.12	5.690515806988353	3	3	3	3	3	ID9404	mut	ID9404-08-R03	kd	5.968706748171713	0.4917396328678407	1.4328947372892755	2.07153776905396	28.75	1.0552897060221726	12	24.0	1.5374122295716146	12	8.5	1.0871146130092182	12	2.860833333333334	0.3710539861072248	12	WT-ID9404	91.54545454545456	55.0	10.833333333333336	134.69095486276976	128.72224811459805	3.184189723320159	2.2916666666666665	1.2745098039215692	1.6709262984251123
ID9407-04-R02_R1	2	12.05.22	ID9407-04-R02	R1	42	-31.12	0.01	34.1	0.52	3.43	0.02	6.46	0.11	5.278637770897833	3	3	3	3	3	ID9407	mut	ID9407-04-R02	ko	0.008031925817915458	1.0938736855382645	1.65992989779802	2.1863468409319515	23.11111111111111	0.9279607271383368	9	15.888888888888893	3.3706247360261137	9	5.0	1.4142135623730951	9	3.273333333333333	0.5616271004857226	9	WT-ID9407	60.4	60.14285714285714	12.857142857142858	174.64850235123276	174.6404704254149	2.6134615384615385	3.7852147852147837	2.571428571428572	1.3859619277389368
ID9407-04-R02_R2	3	12.05.22	ID9407-04-R02	R2	43	-31.19	0.03	33.8	0.91	2.51	0.04	6.6	0.17	5.121212121212121	3	3	3	3	3	ID9407	mut	ID9407-04-R02	ko	0.008031925817915458	1.0938736855382645	1.65992989779802	2.1863468409319515	23.11111111111111	0.9279607271383368	9	15.888888888888893	3.3706247360261137	9	5.0	1.4142135623730951	9	3.273333333333333	0.5616271004857226	9	WT-ID9407	60.4	60.14285714285714	12.857142857142858	174.64850235123276	174.6404704254149	2.6134615384615385	3.7852147852147837	2.571428571428572	1.3859619277389368
ID9407-04-R02_R3	1	16.05.22	ID9407-04-R02	R3	44	-31.12	0.01	35.2	0.6	4.22	0.03	5.78	0.11	6.0899653979238755	3	3	3	3	3	ID9407	mut	ID9407-04-R02	ko	0.008031925817915458	1.0938736855382645	1.65992989779802	2.1863468409319515	23.11111111111111	0.9279607271383368	9	15.888888888888893	3.3706247360261137	9	5.0	1.4142135623730951	9	3.273333333333333	0.5616271004857226	9	WT-ID9407	60.4	60.14285714285714	12.857142857142858	174.64850235123276	174.6404704254149	2.6134615384615385	3.7852147852147837	2.571428571428572	1.3859619277389368
ID9421-04-R02_R1	1	16.05.22	ID9421-04-R02	R1	45	-29.36	0.03	33.1	0.19	4.6	0.03	6.36	0.04	5.20440251572327	3	3	3	3	3	ID9421	mut	ID9421-04-R02	ko	0.8859935029529629	0.4217754135164651	1.6256043586856503	0.7975473472226112	35.833333333333336	3.9504506839170377	12	31.83333333333333	3.1285585799020588	12	14.0	0.6030226891555271	12	2.270833333333333	0.1718063568161093	12	WT-ID9421	96.27272727272728	61.0	15.5	142.04621679816862	141.16022329521562	2.6866807610993657	1.916230366492147	1.1071428571428572	1.425824906486735
ID9421-04-R02_R2	1	16.05.22	ID9421-04-R02	R2	46	-29.53	0.06	33.3	1.0	5.71	0.01	6.01	0.18	5.540765391014975	3	3	3	3	3	ID9421	mut	ID9421-04-R02	ko	0.8859935029529629	0.4217754135164651	1.6256043586856503	0.7975473472226112	35.833333333333336	3.9504506839170377	12	31.83333333333333	3.1285585799020588	12	14.0	0.6030226891555271	12	2.270833333333333	0.1718063568161093	12	WT-ID9421	96.27272727272728	61.0	15.5	142.04621679816862	141.16022329521562	2.6866807610993657	1.916230366492147	1.1071428571428572	1.425824906486735
ID9421-04-R02_R3	1	16.05.22	ID9421-04-R02	R3	47	-29.76	0.05	32.8	0.34	5.01	0.03	6.49	0.07	5.053929121725731	3	3	3	3	3	ID9421	mut	ID9421-04-R02	ko	0.8859935029529629	0.4217754135164651	1.6256043586856503	0.7975473472226112	35.833333333333336	3.9504506839170377	12	31.83333333333333	3.1285585799020588	12	14.0	0.6030226891555271	12	2.270833333333333	0.1718063568161093	12	WT-ID9421	96.27272727272728	61.0	15.5	142.04621679816862	141.16022329521562	2.6866807610993657	1.916230366492147	1.1071428571428572	1.425824906486735
ID9569-11-R01_R1	1	14.05.22	ID9569-11-R01	R1	48	-31.14	0.04	32.7	0.53	1.0	0.02	6.38	0.1	5.125391849529781	3	3	3	3	3	ID9569	mut	ID9569-11-R01	ko	0.0036388830888193758	0.2638025218468895	1.286899174426073	2.0245905143020764	21.91666666666667	0.2886751345948127	12	13.75	1.1381803659589924	12	4.0	0.6030226891555274	12	3.5225000000000004	0.7021282581616345	12	WT-ID9569	48.0	46.90909090909091	2.8181818181818183	93.40211203021794	93.39847314712911	2.1901140684410643	3.4115702479338843	0.7045454545454546	1.1310060121500098
ID9569-11-R01_R2	2	14.05.22	ID9569-11-R01	R2	49	-31.19	0.12	32.6	0.45	1.31	0.17	6.74	0.09	4.836795252225519	3	3	3	3	3	ID9569	mut	ID9569-11-R01	ko	0.0036388830888193758	0.2638025218468895	1.286899174426073	2.0245905143020764	21.91666666666667	0.2886751345948127	12	13.75	1.1381803659589924	12	4.0	0.6030226891555274	12	3.5225000000000004	0.7021282581616345	12	WT-ID9569	48.0	46.90909090909091	2.8181818181818183	93.40211203021794	93.39847314712911	2.1901140684410643	3.4115702479338843	0.7045454545454546	1.1310060121500098
ID9569-11-R01_R3	2	12.05.22	ID9569-11-R01	R3	50	-31.59	0.02	31.9	0.88	1.21	0.02	6.86	0.16	4.650145772594752	3	3	3	3	3	ID9569	mut	ID9569-11-R01	ko	0.0036388830888193758	0.2638025218468895	1.286899174426073	2.0245905143020764	21.91666666666667	0.2886751345948127	12	13.75	1.1381803659589924	12	4.0	0.6030226891555274	12	3.5225000000000004	0.7021282581616345	12	WT-ID9569	48.0	46.90909090909091	2.8181818181818183	93.40211203021794	93.39847314712911	2.1901140684410643	3.4115702479338843	0.7045454545454546	1.1310060121500098
ID9582-01-R03_R1	1	10.05.22	ID9582-01-R03	R1	51	-30.39	0.11	31.0	1.32	3.7	0.12	6.41	0.06	4.83619344773791	3	3	3	3	3	ID9582	mut	ID9582-01-R03	ko	3.3396807181190264	5.357441951923369	1.6628207635092824	6.450403242625967	16.5	1.1677484162422849	12	10.0	1.044465935734187	12	1.8333333333333333	0.5773502691896257	12	6.125	2.459905763161744	12	WT-ID9582	49.81818181818182	53.6	6.4	275.23615723066865	271.8964765125496	3.0192837465564732	5.36	3.490909090909091	1.5942063449647756
ID9582-01-R03_R2	2	10.05.22	ID9582-01-R03	R2	52	-30.06	0.01	32.5	0.41	4.14	0.03	6.57	0.06	4.946727549467275	3	3	3	3	3	ID9582	mut	ID9582-01-R03	ko	3.3396807181190264	5.357441951923369	1.6628207635092824	6.450403242625967	16.5	1.1677484162422849	12	10.0	1.044465935734187	12	1.8333333333333333	0.5773502691896257	12	6.125	2.459905763161744	12	WT-ID9582	49.81818181818182	53.6	6.4	275.23615723066865	271.8964765125496	3.0192837465564732	5.36	3.490909090909091	1.5942063449647756
ID9582-01-R03_R3	1	10.05.22	ID9582-01-R03	R3	53	-29.79	0.03	32.9	0.65	3.95	0.04	6.04	0.11	5.447019867549669	3	3	3	3	3	ID9582	mut	ID9582-01-R03	ko	3.3396807181190264	5.357441951923369	1.6628207635092824	6.450403242625967	16.5	1.1677484162422849	12	10.0	1.044465935734187	12	1.8333333333333333	0.5773502691896257	12	6.125	2.459905763161744	12	WT-ID9582	49.81818181818182	53.6	6.4	275.23615723066865	271.8964765125496	3.0192837465564732	5.36	3.490909090909091	1.5942063449647756
ID9583-06-R04_R1	3	11.05.22	ID9583-06-R04	R1	54	-31.19	0.04	32.6	0.48	3.0	0.01	7.08	0.1	4.604519774011299	3	3	3	3	3	ID9583	mut	ID9583-06-R04	ko	0.020275929712701573	5.043178971751562	1.6552399010793586	5.277421770772469	18.25	0.4522670168666448	12	9.333333333333334	0.4923659639173308	12	0.9166666666666666	0.2886751345948129	12	9.333333333333334	0.4923659639173308	12	WT-ID9583	63.16666666666666	49.90909090909091	4.2727272727272725	217.89288930894932	217.87261337923655	3.461187214611872	5.3474025974025965	4.661157024793388	1.7912669785699182
ID9583-06-R04_R2	2	12.05.22	ID9583-06-R04	R2	55	-30.56	0.04	32.3	0.49	3.59	0.09	6.64	0.1	4.864457831325301	3	3	3	3	3	ID9583	mut	ID9583-06-R04	ko	0.020275929712701573	5.043178971751562	1.6552399010793586	5.277421770772469	18.25	0.4522670168666448	12	9.333333333333334	0.4923659639173308	12	0.9166666666666666	0.2886751345948129	12	9.333333333333334	0.4923659639173308	12	WT-ID9583	63.16666666666666	49.90909090909091	4.2727272727272725	217.89288930894932	217.87261337923655	3.461187214611872	5.3474025974025965	4.661157024793388	1.7912669785699182
ID9583-06-R04_R3	2	10.05.22	ID9583-06-R04	R3	56	-31.37	0.02	31.7	0.55	4.34	0.02	6.52	0.11	4.861963190184049	3	3	3	3	3	ID9583	mut	ID9583-06-R04	ko	0.020275929712701573	5.043178971751562	1.6552399010793586	5.277421770772469	18.25	0.4522670168666448	12	9.333333333333334	0.4923659639173308	12	0.9166666666666666	0.2886751345948129	12	9.333333333333334	0.4923659639173308	12	WT-ID9583	63.16666666666666	49.90909090909091	4.2727272727272725	217.89288930894932	217.87261337923655	3.461187214611872	5.3474025974025965	4.661157024793388	1.7912669785699182
ID9644-14-R02_R1	1	14.05.22	ID9644-14-R02	R1	57	-30.74	0.01	32.6	0.38	3.77	0.03	5.97	0.07	5.460636515912898	3	3	3	3	3	ID9644	mut	ID9644-14-R02	ko	0.10949110835108317	1.4678802612055537	1.9428475803301488	2.9930499889690743	18.90909090909091	1.0444659357341868	11	11.363636363636365	0.6741998624632427	11	2.5454545454545454	0.5222329678670935	11	4.652727272727273	1.0487620407803755	11	WT-ID9644	37.6	37.7	11.1	63.8701260461259	63.76063493777481	1.9884615384615385	3.3176	4.360714285714286	0.99165265728648
ID9644-14-R02_R2	3	12.05.22	ID9644-14-R02	R2	58	-30.84	0.02	33.0	0.48	3.59	0.15	6.49	0.1	5.084745762711864	3	3	3	3	3	ID9644	mut	ID9644-14-R02	ko	0.10949110835108317	1.4678802612055537	1.9428475803301488	2.9930499889690743	18.90909090909091	1.0444659357341868	11	11.363636363636365	0.6741998624632427	11	2.5454545454545454	0.5222329678670935	11	4.652727272727273	1.0487620407803755	11	WT-ID9644	37.6	37.7	11.1	63.8701260461259	63.76063493777481	1.9884615384615385	3.3176	4.360714285714286	0.99165265728648
ID9644-14-R02_R3	1	12.05.22	ID9644-14-R02	R3	59	-31.0	0.03	34.0	0.81	3.86	0.06	6.46	0.15	5.2631578947368425	3	3	3	3	3	ID9644	mut	ID9644-14-R02	ko	0.10949110835108317	1.4678802612055537	1.9428475803301488	2.9930499889690743	18.90909090909091	1.0444659357341868	11	11.363636363636365	0.6741998624632427	11	2.5454545454545454	0.5222329678670935	11	4.652727272727273	1.0487620407803755	11	WT-ID9644	37.6	37.7	11.1	63.8701260461259	63.76063493777481	1.9884615384615385	3.3176	4.360714285714286	0.99165265728648
ID9729-01-R05_R1	1	16.05.22	ID9729-01-R05	R1	60	-31.27	0.02	32.7	0.4	4.71	0.03	6.42	0.06	5.093457943925234	3	3	3	3	3	ID9729	mut	ID9729-01-R05	ko	0.17748421369794076	1.5932647375624338	2.9151863688068187	2.278147778679652	29.0	0.8660254037844396	9	23.88888888888889	4.567396535348242	9	9.777777777777779	0.9718253158075504	9	2.454444444444444	0.5085545966538674	9	WT-ID9729	123.14285714285714			148.55002276719406	148.37253855349613	4.246305418719212			2.086208141903922
ID9729-01-R05_R2	1	16.05.22	ID9729-01-R05	R2	61	-31.1	0.02	34.1	0.43	2.74	0.04	6.81	0.08	5.007342143906021	3	3	3	3	3	ID9729	mut	ID9729-01-R05	ko	0.17748421369794076	1.5932647375624338	2.9151863688068187	2.278147778679652	29.0	0.8660254037844396	9	23.88888888888889	4.567396535348242	9	9.777777777777779	0.9718253158075504	9	2.454444444444444	0.5085545966538674	9	WT-ID9729	123.14285714285714			148.55002276719406	148.37253855349613	4.246305418719212			2.086208141903922
ID9729-01-R05_R3	1	16.05.22	ID9729-01-R05	R3	62	-31.06	0.03	33.7	0.71	2.66	0.09	6.13	0.13	5.4975530179445355	3	3	3	3	3	ID9729	mut	ID9729-01-R05	ko	0.17748421369794076	1.5932647375624338	2.9151863688068187	2.278147778679652	29.0	0.8660254037844396	9	23.88888888888889	4.567396535348242	9	9.777777777777779	0.9718253158075504	9	2.454444444444444	0.5085545966538674	9	WT-ID9729	123.14285714285714			148.55002276719406	148.37253855349613	4.246305418719212			2.086208141903922
ID9736-05-R04_R1	2	11.05.22	ID9736-05-R04	R1	63	-31.34	0.03	32.8	0.99	3.6	0.02	6.71	0.2	4.888226527570789	3	3	3	3	3	ID9736	mut	ID9736-05-R04	ko	0.008320963077557744	7.2470914634434465	1.4581819762688089	5.033770592051101	19.33333333333333	1.4974726182552531	12	11.5	0.6741998624632421	12	1.75	0.4522670168666454	12	7.208333333333332	2.7174380760138206	12	WT-ID9736	39.22222222222222	45.33333333333334	7.222222222222222	96.61489737625799	96.60657641318045	2.0287356321839085	3.942028985507247	4.126984126984127	1.0205808774224523
ID9736-05-R04_R2	2	11.05.22	ID9736-05-R04	R2	64	-31.12	0.03	32.7	0.79	2.58	0.02	6.64	0.05	4.924698795180723	3	3	3	3	3	ID9736	mut	ID9736-05-R04	ko	0.008320963077557744	7.2470914634434465	1.4581819762688089	5.033770592051101	19.33333333333333	1.4974726182552531	12	11.5	0.6741998624632421	12	1.75	0.4522670168666454	12	7.208333333333332	2.7174380760138206	12	WT-ID9736	39.22222222222222	45.33333333333334	7.222222222222222	96.61489737625799	96.60657641318045	2.0287356321839085	3.942028985507247	4.126984126984127	1.0205808774224523
ID9736-05-R04_R3	2	12.05.22	ID9736-05-R04	R3	65	-31.02	0.01	32.9	0.5	2.96	0.03	6.98	0.11	4.713467048710601	3	3	3	3	3	ID9736	mut	ID9736-05-R04	ko	0.008320963077557744	7.2470914634434465	1.4581819762688089	5.033770592051101	19.33333333333333	1.4974726182552531	12	11.5	0.6741998624632421	12	1.75	0.4522670168666454	12	7.208333333333332	2.7174380760138206	12	WT-ID9736	39.22222222222222	45.33333333333334	7.222222222222222	96.61489737625799	96.60657641318045	2.0287356321839085	3.942028985507247	4.126984126984127	1.0205808774224523
ID9738-01-R02_R1	2	11.05.22	ID9738-01-R02	R1	66	-31.25	0.02	34.1	0.78	3.26	0.03	6.45	0.15	5.286821705426357	3	3	3	3	3	ID9738	mut	ID9738-01-R02	ko	0.0264567441086899	1.9595807668419616	2.752594530841211	3.4124126346937977	19.25	0.4522670168666448	12	12.583333333333336	0.6685579234215218	12	2.5	0.5222329678670934	12	5.2775	1.2977191529757122	12	WT-ID9738	40.09090909090909	45.8	10.7	169.6830568676474	169.65660012353868	2.0826446280991737	3.6397350993377473	4.2799999999999985	1.058416686225322
ID9738-01-R02_R2	2	14.05.22	ID9738-01-R02	R2	67	-31.15	0.01	34.6	0.73	2.27	0.04	6.56	0.13	5.27439024390244	3	3	3	3	3	ID9738	mut	ID9738-01-R02	ko	0.0264567441086899	1.9595807668419616	2.752594530841211	3.4124126346937977	19.25	0.4522670168666448	12	12.583333333333336	0.6685579234215218	12	2.5	0.5222329678670934	12	5.2775	1.2977191529757122	12	WT-ID9738	40.09090909090909	45.8	10.7	169.6830568676474	169.65660012353868	2.0826446280991737	3.6397350993377473	4.2799999999999985	1.058416686225322
ID9738-01-R02_R3	2	11.05.22	ID9738-01-R02	R3	68	-31.04	0.03	34.5	0.67	3.37	0.02	6.27	0.12	5.502392344497608	3	3	3	3	3	ID9738	mut	ID9738-01-R02	ko	0.0264567441086899	1.9595807668419616	2.752594530841211	3.4124126346937977	19.25	0.4522670168666448	12	12.583333333333336	0.6685579234215218	12	2.5	0.5222329678670934	12	5.2775	1.2977191529757122	12	WT-ID9738	40.09090909090909	45.8	10.7	169.6830568676474	169.65660012353868	2.0826446280991737	3.6397350993377473	4.2799999999999985	1.058416686225322
ID9741-04-R05_R1	2	12.05.22	ID9741-04-R05	R1	69	-30.97	0.03	33.0	0.85	0.06	0.03	6.68	0.18	4.9401197604790426	3	3	3	3	3	ID9741	mut	ID9741-04-R05	ko	0.0986991551069336	0.7504407427206546	1.7874542204013342	2.187092403497545	21.0	0.953462589245592	12	16.0	1.2792042981336624	12	4.166666666666667	0.7177405625652734	12	3.94	0.7002077613757998	12	WT-ID9741	47.25	54.36363636363637	12.0	135.29830919185622	135.19961003674928	2.25	3.397727272727273	2.88	1.1699250014423124
ID9741-04-R05_R2	2	12.05.22	ID9741-04-R05	R2	70	-31.07	0.01	33.4	0.9	0.44	0.04	6.71	0.18	4.977645305514158	3	3	3	3	3	ID9741	mut	ID9741-04-R05	ko	0.0986991551069336	0.7504407427206546	1.7874542204013342	2.187092403497545	21.0	0.953462589245592	12	16.0	1.2792042981336624	12	4.166666666666667	0.7177405625652734	12	3.94	0.7002077613757998	12	WT-ID9741	47.25	54.36363636363637	12.0	135.29830919185622	135.19961003674928	2.25	3.397727272727273	2.88	1.1699250014423124
ID9741-04-R05_R3	3	12.05.22	ID9741-04-R05	R3	71	-30.92	0.04	33.7	0.51	0.27	0.03	6.89	0.11	4.891146589259797	3	3	3	3	3	ID9741	mut	ID9741-04-R05	ko	0.0986991551069336	0.7504407427206546	1.7874542204013342	2.187092403497545	21.0	0.953462589245592	12	16.0	1.2792042981336624	12	4.166666666666667	0.7177405625652734	12	3.94	0.7002077613757998	12	WT-ID9741	47.25	54.36363636363637	12.0	135.29830919185622	135.19961003674928	2.25	3.397727272727273	2.88	1.1699250014423124
ID9743-06-R03_R1	2	11.05.22	ID9743-06-R03	R1	72	-30.95	0.14	33.7	0.42	-0.02	0.09	6.65	0.09	5.067669172932331	3	3	3	3	3	ID9743	mut	ID9743-06-R03	kd	17.456924332996568	7.347721655514022	2.200053355092313	3.780714558842672	19.33333333333333	0.4923659639173308	12	15.416666666666664	1.7298624923456325	12	4.0	0.6030226891555273	12	3.950833333333333	0.8340095741039005	12	WT-ID9743	42.6	61.7	13.4	228.6758451043971	211.21892077140046	2.203448275862069	4.002162162162163	3.35	1.1397630309320603
ID9743-06-R03_R2	2	11.05.22	ID9743-06-R03	R2	73	-30.68	0.02	31.8	0.27	0.07	0.14	6.54	0.05	4.862385321100917	3	3	3	3	3	ID9743	mut	ID9743-06-R03	kd	17.456924332996568	7.347721655514022	2.200053355092313	3.780714558842672	19.33333333333333	0.4923659639173308	12	15.416666666666664	1.7298624923456325	12	4.0	0.6030226891555273	12	3.950833333333333	0.8340095741039005	12	WT-ID9743	42.6	61.7	13.4	228.6758451043971	211.21892077140046	2.203448275862069	4.002162162162163	3.35	1.1397630309320603
ID9743-06-R03_R3	2	12.05.22	ID9743-06-R03	R3	74	-30.79	0.04	33.3	0.28	1.16	0.01	6.43	0.05	5.178849144634525	3	3	3	3	3	ID9743	mut	ID9743-06-R03	kd	17.456924332996568	7.347721655514022	2.200053355092313	3.780714558842672	19.33333333333333	0.4923659639173308	12	15.416666666666664	1.7298624923456325	12	4.0	0.6030226891555273	12	3.950833333333333	0.8340095741039005	12	WT-ID9743	42.6	61.7	13.4	228.6758451043971	211.21892077140046	2.203448275862069	4.002162162162163	3.35	1.1397630309320603
ID9755-05-R05_R1	1	10.05.22	ID9755-05-R05	R1	75	-31.25	0.05	31.4	0.74	3.75	0.04	5.98	0.16	5.250836120401337	3	3	3	3	3	ID9755	mut	ID9755-05-R05	ko	0.8157395738578647	3.897323485301561	2.213655929363775	4.312454439167082	17.416666666666668	0.5149286505444375	12	8.833333333333334	0.7177405625652733	12	3.583333333333333	0.6685579234215215	12	2.5766666666666667	0.7063778712344385	12	WT-ID9755	67.75	55.83333333333334	15.0	226.07043345254482	225.254693878687	3.889952153110048	6.320754716981133	4.186046511627906	1.9597524099941448
ID9755-05-R05_R2	3	11.05.22	ID9755-05-R05	R2	76	-31.6	0.02	34.1	1.19	3.17	0.07	6.35	0.22	5.3700787401574805	3	3	3	3	3	ID9755	mut	ID9755-05-R05	ko	0.8157395738578647	3.897323485301561	2.213655929363775	4.312454439167082	17.416666666666668	0.5149286505444375	12	8.833333333333334	0.7177405625652733	12	3.583333333333333	0.6685579234215215	12	2.5766666666666667	0.7063778712344385	12	WT-ID9755	67.75	55.83333333333334	15.0	226.07043345254482	225.254693878687	3.889952153110048	6.320754716981133	4.186046511627906	1.9597524099941448
ID9755-05-R05_R3	1	10.05.22	ID9755-05-R05	R3	77	-31.17	0.06	31.4	0.53	4.32	0.01	5.9	0.11	5.322033898305084	3	3	3	3	3	ID9755	mut	ID9755-05-R05	ko	0.8157395738578647	3.897323485301561	2.213655929363775	4.312454439167082	17.416666666666668	0.5149286505444375	12	8.833333333333334	0.7177405625652733	12	3.583333333333333	0.6685579234215215	12	2.5766666666666667	0.7063778712344385	12	WT-ID9755	67.75	55.83333333333334	15.0	226.07043345254482	225.254693878687	3.889952153110048	6.320754716981133	4.186046511627906	1.9597524099941448
ID9848-05-R04_R1	2	10.05.22	ID9848-05-R04	R1	78	-31.46	0.02	31.8	0.53	3.71	0.04	6.06	0.05	5.247524752475248	3	3	3	3	3	ID9848	mut	ID9848-05-R04	kd	16.518553865943108	15.816051714046653	0.04580921505346	3.588417514168184	16.083333333333332	1.3789543689024488	12	7.1818181818181825	0.8738628975053031	11	2.727272727272727	0.4670993664969138	11	2.6963636363636367	0.5529063705053998	11	WT-ID9848	55.27272727272727	45.875	6.875	161.83938150418382	145.32082763824067	3.436646255299105	6.3876582278481	2.520833333333333	1.7810013582593642
ID9848-05-R04_R2	2	10.05.22	ID9848-05-R04	R2	79	-31.38	0.02	32.2	0.44	4.22	0.08	6.05	0.08	5.322314049586778	3	3	3	3	3	ID9848	mut	ID9848-05-R04	kd	16.518553865943108	15.816051714046653	0.04580921505346	3.588417514168184	16.083333333333332	1.3789543689024488	12	7.1818181818181825	0.8738628975053031	11	2.727272727272727	0.4670993664969138	11	2.6963636363636367	0.5529063705053998	11	WT-ID9848	55.27272727272727	45.875	6.875	161.83938150418382	145.32082763824067	3.436646255299105	6.3876582278481	2.520833333333333	1.7810013582593642
ID9848-05-R04_R3	2	10.05.22	ID9848-05-R04	R3	80	-31.07	0.02	32.8	0.78	3.8	0.08	5.58	0.14	5.878136200716845	3	3	3	3	3	ID9848	mut	ID9848-05-R04	kd	16.518553865943108	15.816051714046653	0.04580921505346	3.588417514168184	16.083333333333332	1.3789543689024488	12	7.1818181818181825	0.8738628975053031	11	2.727272727272727	0.4670993664969138	11	2.6963636363636367	0.5529063705053998	11	WT-ID9848	55.27272727272727	45.875	6.875	161.83938150418382	145.32082763824067	3.436646255299105	6.3876582278481	2.520833333333333	1.7810013582593642
ID9908-06-R05_R1	2	10.05.22	ID9908-06-R05	R1	81	-30.99	0.04	32.4	0.99	4.22	0.05	6.04	0.17	5.364238410596026	3	3	3	3	3	ID9908	mut	ID9908-06-R05	ko	0.012925533302620845	7.4334755088919815	1.948056885169072	5.543875057249829	13.916666666666664	1.7816403745544234	12	5.916666666666668	0.5149286505444373	12	1.75	0.621581560508061	12	3.8333333333333335	1.4822178304721938	12	WT-ID9908	54.16666666666666	56.41666666666666	8.75	162.64227366848263	162.62934813518	3.8922155688622753	9.535211267605632	5.0	1.9605916154417649
ID9908-06-R05_R2	2	10.05.22	ID9908-06-R05	R2	82	-30.76	0.04	31.2	0.71	3.19	0.14	6.04	0.1	5.1655629139072845	3	3	3	3	3	ID9908	mut	ID9908-06-R05	ko	0.012925533302620845	7.4334755088919815	1.948056885169072	5.543875057249829	13.916666666666664	1.7816403745544234	12	5.916666666666668	0.5149286505444373	12	1.75	0.621581560508061	12	3.8333333333333335	1.4822178304721938	12	WT-ID9908	54.16666666666666	56.41666666666666	8.75	162.64227366848263	162.62934813518	3.8922155688622753	9.535211267605632	5.0	1.9605916154417649
ID9908-06-R05_R3	3	10.05.22	ID9908-06-R05	R3	83	-31.11	0.07	31.0	0.04	3.12	0.08	6.37	0.0	4.866562009419153	3	3	3	3	3	ID9908	mut	ID9908-06-R05	ko	0.012925533302620845	7.4334755088919815	1.948056885169072	5.543875057249829	13.916666666666664	1.7816403745544234	12	5.916666666666668	0.5149286505444373	12	1.75	0.621581560508061	12	3.8333333333333335	1.4822178304721938	12	WT-ID9908	54.16666666666666	56.41666666666666	8.75	162.64227366848263	162.62934813518	3.8922155688622753	9.535211267605632	5.0	1.9605916154417649
ID9925-03-R03_R1	2	11.05.22	ID9925-03-R03	R1	84	-29.79	0.09	33.3	0.09	3.12	0.03	6.28	0.06	5.302547770700636	3	3	3	3	3	ID9925	mut	ID9925-03-R03	ko	0.011142833770452944	7.306970871939801	1.6398976244301011	6.336315768244244	15.916666666666664	1.378954368902449	12	7.166666666666668	0.7177405625652734	12	1.4166666666666667	0.5149286505444373	12	5.75	2.126670466416288	12	WT-ID9925	51.45454545454545	52.27272727272727	9.454545454545457	119.31995831327005	119.30881547949959	3.2327463112803434	7.293868921775898	6.673796791443851	1.6927602968799926
ID9925-03-R03_R2	3	12.05.22	ID9925-03-R03	R2	85	-30.01	0.02	32.7	0.13	2.56	0.03	6.23	0.03	5.248796147672552	3	3	3	3	3	ID9925	mut	ID9925-03-R03	ko	0.011142833770452944	7.306970871939801	1.6398976244301011	6.336315768244244	15.916666666666664	1.378954368902449	12	7.166666666666668	0.7177405625652734	12	1.4166666666666667	0.5149286505444373	12	5.75	2.126670466416288	12	WT-ID9925	51.45454545454545	52.27272727272727	9.454545454545457	119.31995831327005	119.30881547949959	3.2327463112803434	7.293868921775898	6.673796791443851	1.6927602968799926
ID9925-03-R03_R3	1	14.05.22	ID9925-03-R03	R3	86	-29.81	0.1	32.4	0.73	3.69	0.05	5.62	0.13	5.765124555160142	3	3	3	3	3	ID9925	mut	ID9925-03-R03	ko	0.011142833770452944	7.306970871939801	1.6398976244301011	6.336315768244244	15.916666666666664	1.378954368902449	12	7.166666666666668	0.7177405625652734	12	1.4166666666666667	0.5149286505444373	12	5.75	2.126670466416288	12	WT-ID9925	51.45454545454545	52.27272727272727	9.454545454545457	119.31995831327005	119.30881547949959	3.2327463112803434	7.293868921775898	6.673796791443851	1.6927602968799926
IDCS77069-05-R03_R1	2	14.05.22	IDCS77069-05-R03	R1	87	-30.76	0.03	33.0	0.89	2.46	0.02	6.53	0.18	5.053598774885145	3	3	3	3	3	IDCS77069	mut	IDCS77069-05-R03	ko	1.5281578672629643	1.2831532483370316	1.337094767045724	2.5305455273258133	22.33333333333333	0.9847319278346618	12	17.75	1.7122552910761235	12	4.833333333333333	0.5773502691896256	12	3.693333333333333	0.304939139481764	12	WT-IDCS77069	60.16666666666666	65.58333333333333	11.75	152.25067239469104	150.7225145274281	2.6940298507462694	3.6948356807511735	2.431034482758621	1.4297658364293988
IDCS77069-05-R03_R2	1	16.05.22	IDCS77069-05-R03	R2	88	-30.72	0.03	33.3	0.53	3.11	0.04	6.01	0.09	5.540765391014975	3	3	3	3	3	IDCS77069	mut	IDCS77069-05-R03	ko	1.5281578672629643	1.2831532483370316	1.337094767045724	2.5305455273258133	22.33333333333333	0.9847319278346618	12	17.75	1.7122552910761235	12	4.833333333333333	0.5773502691896256	12	3.693333333333333	0.304939139481764	12	WT-IDCS77069	60.16666666666666	65.58333333333333	11.75	152.25067239469104	150.7225145274281	2.6940298507462694	3.6948356807511735	2.431034482758621	1.4297658364293988
IDCS77069-05-R03_R3	3	17.05.22	IDCS77069-05-R03	R3	143	-30.93	0.01	33.2	0.03	4.22	0.03	5.9	0.02	5.627118644067797	3	3	3	3	3	IDCS77069	mut	IDCS77069-05-R03	ko	1.5281578672629643	1.2831532483370316	1.337094767045724	2.5305455273258133	22.33333333333333	0.9847319278346618	12	17.75	1.7122552910761235	12	4.833333333333333	0.5773502691896256	12	3.693333333333333	0.304939139481764	12	WT-IDCS77069	60.16666666666666	65.58333333333333	11.75	152.25067239469104	150.7225145274281	2.6940298507462694	3.6948356807511735	2.431034482758621	1.4297658364293988
WT-ID4807_R1	1	16.05.22	WT-ID4807	R1	89	-29.95	0.09	32.9	0.74	1.14	0.05	6.51	0.14	5.053763440860215	3	3	3	3	3	ID4807	WT	ID4807	WT	88.79564757921719	0.2057731060941973	1.5941769780050343	0.2133831228293169	119.0	18.915014612148145	10	65.0	8.48528137423857	2	5.5	4.949747468305833	2	18.695	15.280577541441293	2
WT-ID4807_R2	1	16.05.22	WT-ID4807	R2	90	-29.73	0.01	32.9	0.46	3.07	0.05	6.08	0.09	5.411184210526316	3	3	3	3	3	ID4807	WT	ID4807	WT	88.79564757921719	0.2057731060941973	1.5941769780050343	0.2133831228293169	119.0	18.915014612148145	10	65.0	8.48528137423857	2	5.5	4.949747468305833	2	18.695	15.280577541441293	2
WT-ID4807_R3	1	16.05.22	WT-ID4807	R3	91	-29.25	0.05	32.7	0.22	2.79	0.02	6.29	0.04	5.198728139904611	3	3	3	3	3	ID4807	WT	ID4807	WT	88.79564757921719	0.2057731060941973	1.5941769780050343	0.2133831228293169	119.0	18.915014612148145	10	65.0	8.48528137423857	2	5.5	4.949747468305833	2	18.695	15.280577541441293	2
WT-ID6138_R1	2	12.05.22	WT-ID6138	R1	92	-30.47	0.01	33.0	0.85	6.01	0.04	6.67	0.17	4.94752623688156	3	3	3	3	3	ID6138	WT	ID6138	WT	112.55418638928528	0.02078587180672563	1.1481931707949782	0.3007078386086945	52.2	6.876691711054734	10	58.6	9.500877152487904	10	17.4	1.5776212754932308	10	3.418	0.7277484302819056	10
WT-ID6138_R2	1	16.05.22	WT-ID6138	R2	93	-29.96	0.04	34.2	0.62	4.55	0.06	6.01	0.1	5.690515806988353	3	3	3	3	3	ID6138	WT	ID6138	WT	112.55418638928528	0.02078587180672563	1.1481931707949782	0.3007078386086945	52.2	6.876691711054734	10	58.6	9.500877152487904	10	17.4	1.5776212754932308	10	3.418	0.7277484302819056	10
WT-ID6138_R3	1	16.05.22	WT-ID6138	R3	94	-29.66	0.03	33.7	0.34	4.89	0.02	6.0	0.06	5.616666666666667	3	3	3	3	3	ID6138	WT	ID6138	WT	112.55418638928528	0.02078587180672563	1.1481931707949782	0.3007078386086945	52.2	6.876691711054734	10	58.6	9.500877152487904	10	17.4	1.5776212754932308	10	3.418	0.7277484302819056	10
WT-ID6413_R1	1	16.05.22	WT-ID6413	R1	95	-31.12	0.05	33.0	0.78	1.13	0.07	6.66	0.15	4.954954954954955	3	3	3	3	3	ID6413	WT	ID6413	WT	159.5213966192747	0.02673726474741893	1.5941220394848294	0.05014604049367559	63.41666666666666	6.529072512906248	12	66.875	2.9001231500945415	8	14.5	1.6035674514745464	8	4.655	0.4767149492696268	8
WT-ID6413_R2	1	16.05.22	WT-ID6413	R2	96	-29.94	0.02	32.8	0.25	0.52	0.05	6.5	0.04	5.046153846153846	3	3	3	3	3	ID6413	WT	ID6413	WT	159.5213966192747	0.02673726474741893	1.5941220394848294	0.05014604049367559	63.41666666666666	6.529072512906248	12	66.875	2.9001231500945415	8	14.5	1.6035674514745464	8	4.655	0.4767149492696268	8
WT-ID6413_R3	1	16.05.22	WT-ID6413	R3	97	-29.56	0.02	33.1	0.41	1.51	0.04	6.39	0.07	5.179968701095462	3	3	3	3	3	ID6413	WT	ID6413	WT	159.5213966192747	0.02673726474741893	1.5941220394848294	0.05014604049367559	63.41666666666666	6.529072512906248	12	66.875	2.9001231500945415	8	14.5	1.6035674514745464	8	4.655	0.4767149492696268	8
WT-ID7186_R1	2	12.05.22	WT-ID7186	R1	98	-31.0	0.05	32.8	0.02	3.36	0.08	6.7	0.05	4.8955223880597005	1	1	1	1	1	ID7186	WT	ID7186	WT	20.11200370638669	1.5769738062917196	1.6500413354217842	1.706748482854317	20.25	1.815338686155988	12	16.083333333333332	2.3143164446679725	12	4.833333333333333	1.6422453217986943	12	3.579166666666666	0.9136784627719609	12
WT-ID8234_R1	1	16.05.22	WT-ID8234	R1	99	-30.37	0.02	33.8	0.7	4.59	0.07	6.35	0.12	5.322834645669291	3	3	3	2	2	ID8234	WT	ID8234	WT	126.65549610954969	0.01542643984018576	2.2378979568334927	0.10588472577693052	101.66666666666669	19.685019685029527	9			0			0			0
WT-ID8234_R2	1	16.05.22	WT-ID8234	R2	100	-30.08	0.03	32.6	0.14	3.66	0.02	6.42	0.14	5.077881619937695	3	3	3	2	2	ID8234	WT	ID8234	WT	126.65549610954969	0.01542643984018576	2.2378979568334927	0.10588472577693052	101.66666666666669	19.685019685029527	9			0			0			0
WT-ID8234_R3	1	16.05.22	WT-ID8234	R3	101	-30.23	0.04	34.3	0.89	4.23	0.09				3	3	3	2	2	ID8234	WT	ID8234	WT	126.65549610954969	0.01542643984018576	2.2378979568334927	0.10588472577693052	101.66666666666669	19.685019685029527	9			0			0			0
WT-ID8283_R1	1	16.05.22	WT-ID8283	R1	102	-30.36	0.03	34.4	0.69	1.25	0.36				3	3	2	0	0	ID8283	WT	ID8283	WT	169.45929697954938	0.03843209657177697	1.9238293263470965	0.11632889241444	117.16666666666669	22.95780054928185	12	51.5	7.7781745930520225	2	5.5	0.7071067811865476	2	9.35	0.21213203435596475	2
WT-ID8283_R2	1	16.05.22	WT-ID8283	R2	103	-30.06	0.03	33.9	0.46						3	3	2	0	0	ID8283	WT	ID8283	WT	169.45929697954938	0.03843209657177697	1.9238293263470965	0.11632889241444	117.16666666666669	22.95780054928185	12	51.5	7.7781745930520225	2	5.5	0.7071067811865476	2	9.35	0.21213203435596475	2
WT-ID8283_R3	1	16.05.22	WT-ID8283	R3	104	-30.8	0.03	34.3	0.35	0.62	0.22				3	3	2	0	0	ID8283	WT	ID8283	WT	169.45929697954938	0.03843209657177697	1.9238293263470965	0.11632889241444	117.16666666666669	22.95780054928185	12	51.5	7.7781745930520225	2	5.5	0.7071067811865476	2	9.35	0.21213203435596475	2
WT-ID9079_R1	2	17.05.22	WT-ID9079	R1	145	-29.56	0.04	33.4	0.67	-0.24	0.1	5.98	0.11	5.585284280936454	1	1	1	1	1	ID9079	WT	ID9079	WT	155.25145340525702	0.02227931015196524	1.5701078416984904	0.02714824379499636	111.5	12.420860589257808	10	36.5	12.020815280171304	2	12.5	2.1213203435596424	2	3.045	1.4778531726798845	2
WT-ID9102_R1	2	17.05.22	WT-ID9102	R1	146	-30.53	0.03	32.5	0.39	1.04	0.04	6.72	0.07	4.836309523809524	3	3	3	3	3	ID9102	WT	ID9102	WT	169.62128010145818	0.02058361402279832	1.584498142657891	0.07495714917564318	62.09090909090909	6.456849780729699	11	69.1111111111111	8.100068586815244	9	8.666666666666666	1.6583123951777	9	8.258888888888889	2.0042482658371217	9
WT-ID9102_R2	1	16.05.22	WT-ID9102	R2	105	-29.83	0.02	34.1	0.56	0.22		6.55		5.206106870229008	3	3	3	3	3	ID9102	WT	ID9102	WT	169.62128010145818	0.02058361402279832	1.584498142657891	0.07495714917564318	62.09090909090909	6.456849780729699	11	69.1111111111111	8.100068586815244	9	8.666666666666666	1.6583123951777	9	8.258888888888889	2.0042482658371217	9
WT-ID9102_R3	1	17.05.22	WT-ID9102	R3	150	-30.3	0.02	34.1	0.45	-0.7	0.04	6.85	0.09	4.978102189781023	3	3	3	3	3	ID9102	WT	ID9102	WT	169.62128010145818	0.02058361402279832	1.584498142657891	0.07495714917564318	62.09090909090909	6.456849780729699	11	69.1111111111111	8.100068586815244	9	8.666666666666666	1.6583123951777	9	8.258888888888889	2.0042482658371217	9
WT-ID9111_R1	1	16.05.22	WT-ID9111	R1	106	-30.05	0.03	33.1	0.27	0.73	0.08	7.05	0.07	4.695035460992908	3	3	3	3	3	ID9111	WT	ID9111	WT	121.61053075202877	0.005333555927747586	1.0198193996703953	0.09994416276272088	100.875	17.058198699075557	8			0			0			0
WT-ID9111_R2	1	16.05.22	WT-ID9111	R2	107	-30.35	0.03	32.5	0.56	1.22	0.03	6.8	0.12	4.779411764705882	3	3	3	3	3	ID9111	WT	ID9111	WT	121.61053075202877	0.005333555927747586	1.0198193996703953	0.09994416276272088	100.875	17.058198699075557	8			0			0			0
WT-ID9111_R3	1	16.05.22	WT-ID9111	R3	108	-30.56	0.03	32.6	0.47	0.95	0.01	7.01	0.11	4.650499286733239	3	3	3	3	3	ID9111	WT	ID9111	WT	121.61053075202877	0.005333555927747586	1.0198193996703953	0.09994416276272088	100.875	17.058198699075557	8			0			0			0
WT-ID9323_R1	1	16.05.22	WT-ID9323	R1	109	-30.72	0.04	32.5	0.64	1.13	0.02	6.38	0.1	5.094043887147335	3	3	3	3	3	ID9323	WT	ID9323	WT	115.84146373362762	0.21222224694616887	1.3289380705220133	0.3772330791761787	97.28571428571428	34.40791713987875	7			0			0			0
WT-ID9323_R2	1	16.05.22	WT-ID9323	R2	110	-29.91	0.02	33.5	0.65	1.45	0.02	6.41	0.13	5.226209048361935	3	3	3	3	3	ID9323	WT	ID9323	WT	115.84146373362762	0.21222224694616887	1.3289380705220133	0.3772330791761787	97.28571428571428	34.40791713987875	7			0			0			0
WT-ID9323_R3	1	17.05.22	WT-ID9323	R3	149	-30.54	0.13	21.4	3.12	0.98	0.03	4.1	0.6	5.219512195121951	3	3	3	3	3	ID9323	WT	ID9323	WT	115.84146373362762	0.21222224694616887	1.3289380705220133	0.3772330791761787	97.28571428571428	34.40791713987875	7			0			0			0
WT-ID9404_R1	1	16.05.22	WT-ID9404	R1	147	-30.27	0.04	35.1	0.85	4.69	0.11	5.99	0.16	5.859766277128547	1	1	1	1	1	ID9404	WT	ID9404	WT	134.69095486276976	0.008129987912530343	1.0164037163116455	0.12756042216343236	91.54545454545456	22.761211023860913	11	55.0	8.438009243891592	6	10.833333333333336	2.136976056643281	6	5.293333333333334	1.6572587808386077	6
WT-ID9407_R1	1	16.05.22	WT-ID9407	R1	111	-30.45	0.01	34.7	0.52	0.25	0.02	6.41	0.11	5.413416536661467	3	3	3	3	3	ID9407	WT	ID9407	WT	174.64850235123276	0.06474786900458566	1.636329561843316	0.1957889152897629	60.4	12.029593139882625	10	60.14285714285714	5.6694670951384065	7	12.857142857142858	1.0690449676496974	7	4.71	0.6221468208282247	7
WT-ID9407_R2	1	16.05.22	WT-ID9407	R2	142	-30.39	0.09	34.3	0.5	1.45	0.05	6.15	0.1	5.577235772357723	3	3	3	3	3	ID9407	WT	ID9407	WT	174.64850235123276	0.06474786900458566	1.636329561843316	0.1957889152897629	60.4	12.029593139882625	10	60.14285714285714	5.6694670951384065	7	12.857142857142858	1.0690449676496974	7	4.71	0.6221468208282247	7
WT-ID9407_R3	1	16.05.22	WT-ID9407	R3	112	-30.62	0.02	34.1	0.49	0.79	0.04	6.19	0.07	5.508885298869144	3	3	3	3	3	ID9407	WT	ID9407	WT	174.64850235123276	0.06474786900458566	1.636329561843316	0.1957889152897629	60.4	12.029593139882625	10	60.14285714285714	5.6694670951384065	7	12.857142857142858	1.0690449676496974	7	4.71	0.6221468208282247	7
WT-ID9421_R1	1	16.05.22	WT-ID9421	R1	113	-29.66	0.02	31.9	0.33	5.25	0.02	6.35	0.07	5.0236220472440944	3	3	3	3	3	ID9421	WT	ID9421	WT	142.04621679816862	0.003933420117409064	1.10003860236655	0.039093145677936994	96.27272727272728	25.132015076753827	11	61.0	25.45584412271571	2	15.5	4.949747468305833	2	3.87	0.4101219330881976	2
WT-ID9421_R2	1	16.05.22	WT-ID9421	R2	114	-29.28	0.01	32.6	0.38	4.73	0.03	6.26	0.07	5.207667731629393	3	3	3	3	3	ID9421	WT	ID9421	WT	142.04621679816862	0.003933420117409064	1.10003860236655	0.039093145677936994	96.27272727272728	25.132015076753827	11	61.0	25.45584412271571	2	15.5	4.949747468305833	2	3.87	0.4101219330881976	2
WT-ID9421_R3	1	16.05.22	WT-ID9421	R3	115	-29.38	0.05	33.1	0.66	4.05	0.05	6.3	0.11	5.253968253968254	3	3	3	3	3	ID9421	WT	ID9421	WT	142.04621679816862	0.003933420117409064	1.10003860236655	0.039093145677936994	96.27272727272728	25.132015076753827	11	61.0	25.45584412271571	2	15.5	4.949747468305833	2	3.87	0.4101219330881976	2
WT-ID9569_R1	1	16.05.22	WT-ID9569	R1	116	-30.62	0.02	32.0	0.46	0.66	0.02	6.39	0.09	5.007824726134586	3	3	3	3	3	ID9569	WT	ID9569	WT	93.40211203021794	0.012381985506058506	1.0195325041538148	0.2959690665878121	48.0	2.8919952219248857	12	46.90909090909091	5.281184440152522	11	2.8181818181818183	1.2504544628399563	11	18.50727272727273	5.0533020707436265	11
WT-ID9569_R2	1	16.05.22	WT-ID9569	R2	117	-30.63	0.01	32.2	0.61	1.47	0.02	6.42	0.12	5.015576323987539	3	3	3	3	3	ID9569	WT	ID9569	WT	93.40211203021794	0.012381985506058506	1.0195325041538148	0.2959690665878121	48.0	2.8919952219248857	12	46.90909090909091	5.281184440152522	11	2.8181818181818183	1.2504544628399563	11	18.50727272727273	5.0533020707436265	11
WT-ID9569_R3	2	16.05.22	WT-ID9569	R3	118	-30.71	0.01	32.4	0.43	-0.13	0.02	6.69	0.08	4.84304932735426	3	3	3	3	3	ID9569	WT	ID9569	WT	93.40211203021794	0.012381985506058506	1.0195325041538148	0.2959690665878121	48.0	2.8919952219248857	12	46.90909090909091	5.281184440152522	11	2.8181818181818183	1.2504544628399563	11	18.50727272727273	5.0533020707436265	11
WT-ID9582_R1	1	16.05.22	WT-ID9582	R1	119	-29.39	0.03	32.8	0.61	3.47	0.03	6.35	0.11	5.165354330708661	3	3	3	3	3	ID9582	WT	ID9582	WT	275.23615723066865	0.0506404889208135	1.244355050621503	0.09311401583608103	49.81818181818182	8.874887963441363	11	53.6	3.0258148581093915	10	6.4	1.955050439815357	10	9.262	3.4796640961768457	10
WT-ID9582_R2	1	16.05.22	WT-ID9582	R2	120	-29.54	0.05	32.5	0.55	4.74	0.01	6.37	0.11	5.1020408163265305	3	3	3	3	3	ID9582	WT	ID9582	WT	275.23615723066865	0.0506404889208135	1.244355050621503	0.09311401583608103	49.81818181818182	8.874887963441363	11	53.6	3.0258148581093915	10	6.4	1.955050439815357	10	9.262	3.4796640961768457	10
WT-ID9582_R3	1	16.05.22	WT-ID9582	R3	121	-29.4	0.03	31.6	0.56	3.98	0.04	6.18	0.11	5.11326860841424	3	3	3	3	3	ID9582	WT	ID9582	WT	275.23615723066865	0.0506404889208135	1.244355050621503	0.09311401583608103	49.81818181818182	8.874887963441363	11	53.6	3.0258148581093915	10	6.4	1.955050439815357	10	9.262	3.4796640961768457	10
WT-ID9583_R1	1	16.05.22	WT-ID9583	R1	122	-30.15	0.07	30.9	0.27	1.06	0.07	6.23	0.05	4.959871589085072	3	3	3	3	3	ID9583	WT	ID9583	WT	217.89288930894932	0.056227597088747465	1.4692899156055867	0.1733251967318442	63.16666666666666	3.2983007562664577	12	49.90909090909091	4.3693144875265135	11	4.2727272727272725	1.5550504230351565	11	13.061818181818182	5.077788530811061	11
WT-ID9583_R2	1	16.05.22	WT-ID9583	R2	123	-30.14	0.05	32.1	0.62	1.3	0.06	6.61	0.12	4.856278366111952	3	3	3	3	3	ID9583	WT	ID9583	WT	217.89288930894932	0.056227597088747465	1.4692899156055867	0.1733251967318442	63.16666666666666	3.2983007562664577	12	49.90909090909091	4.3693144875265135	11	4.2727272727272725	1.5550504230351565	11	13.061818181818182	5.077788530811061	11
WT-ID9583_R3	1	16.05.22	WT-ID9583	R3	124	-30.64	0.04	31.2	0.44	0.48	0.07	6.39	0.09	4.882629107981221	3	3	3	3	3	ID9583	WT	ID9583	WT	217.89288930894932	0.056227597088747465	1.4692899156055867	0.1733251967318442	63.16666666666666	3.2983007562664577	12	49.90909090909091	4.3693144875265135	11	4.2727272727272725	1.5550504230351565	11	13.061818181818182	5.077788530811061	11
WT-ID9644_R1	1	16.05.22	WT-ID9644	R1	125	-30.72	0.03	32.9	0.81	0.1	0.03	6.53	0.16	5.0382848392036745	3	3	3	3	3	ID9644	WT	ID9644	WT	63.8701260461259	0.22077312609114014	1.9368707801745075	0.3976669209458216	37.6	7.275529763071095	10	37.7	7.469196000165539	10	11.1	3.5103022978402048	10	3.572	0.7362940233961491	10
WT-ID9644_R2	1	16.05.22	WT-ID9644	R2	126	-29.88	0.03	33.2	0.77	0.58	0.05	6.47	0.16	5.131375579598146	3	3	3	3	3	ID9644	WT	ID9644	WT	63.8701260461259	0.22077312609114014	1.9368707801745075	0.3976669209458216	37.6	7.275529763071095	10	37.7	7.469196000165539	10	11.1	3.5103022978402048	10	3.572	0.7362940233961491	10
WT-ID9644_R3	1	16.05.22	WT-ID9644	R3	127	-29.83	0.01	33.8	0.45	0.35	0.03	6.35	0.09	5.322834645669291	3	3	3	3	3	ID9644	WT	ID9644	WT	63.8701260461259	0.22077312609114014	1.9368707801745075	0.3976669209458216	37.6	7.275529763071095	10	37.7	7.469196000165539	10	11.1	3.5103022978402048	10	3.572	0.7362940233961491	10
WT-ID9729_R1	1	16.05.22	WT-ID9729	R1	128	-31.08	0.02	33.1	0.79	3.6	0.03	6.6	0.16	5.015151515151516	3	3	3	3	3	ID9729	WT	ID9729	WT	148.55002276719406	0.006689717302799839	2.2424745576110863	0.06222130312135591	123.14285714285714	3.7606990231680535	7			0			0			0
WT-ID9729_R2	1	16.05.22	WT-ID9729	R2	129	-30.62	0.02	34.1	0.39	4.82	0.03	6.37	0.07	5.353218210361067	3	3	3	3	3	ID9729	WT	ID9729	WT	148.55002276719406	0.006689717302799839	2.2424745576110863	0.06222130312135591	123.14285714285714	3.7606990231680535	7			0			0			0
WT-ID9729_R3	1	16.05.22	WT-ID9729	R3	130	-31.17	0.03	33.0	0.75	3.15	0.03	6.46	0.16	5.108359133126935	3	3	3	3	3	ID9729	WT	ID9729	WT	148.55002276719406	0.006689717302799839	2.2424745576110863	0.06222130312135591	123.14285714285714	3.7606990231680535	7			0			0			0
WT-ID9736_R1	1	16.05.22	WT-ID9736	R1	131	-30.42	0.02	32.5	0.66	1.21	0.15	6.49	0.12	5.007704160246533	3	3	3	3	3	ID9736	WT	ID9736	WT	96.61489737625799	0.10661359635461323	1.1383668411032903	0.3105076545879091	39.22222222222222	5.1908038341324785	9	45.33333333333334	6.6332495807108	9	7.222222222222222	1.2018504251546631	9	6.394444444444442	1.1767339451965249	9
WT-ID9736_R2	1	16.05.22	WT-ID9736	R2	132	-30.41	0.05	32.9	0.3	2.22	0.04	6.36	0.05	5.1729559748427665	3	3	3	3	3	ID9736	WT	ID9736	WT	96.61489737625799	0.10661359635461323	1.1383668411032903	0.3105076545879091	39.22222222222222	5.1908038341324785	9	45.33333333333334	6.6332495807108	9	7.222222222222222	1.2018504251546631	9	6.394444444444442	1.1767339451965249	9
WT-ID9736_R3	1	16.05.22	WT-ID9736	R3	133	-30.22	0.01	32.7	0.27	1.8	0.01	6.58	0.06	4.9696048632218845	3	3	3	3	3	ID9736	WT	ID9736	WT	96.61489737625799	0.10661359635461323	1.1383668411032903	0.3105076545879091	39.22222222222222	5.1908038341324785	9	45.33333333333334	6.6332495807108	9	7.222222222222222	1.2018504251546631	9	6.394444444444442	1.1767339451965249	9
WT-ID9738_R1	1	16.05.22	WT-ID9738	R1	134	-30.09	0.03	34.1	0.48	1.67	0.02	6.27	0.08	5.438596491228071	3	3	3	3	3	ID9738	WT	ID9738	WT	169.6830568676474	0.03847903832761692	1.53484642167814	0.16212275285131442	40.09090909090909	3.3001377381723165	11	45.8	7.5099933422074345	10	10.7	2.0027758514399734	10	4.3809999999999985	0.8403762384921543	10
WT-ID9738_R2	1	16.05.22	WT-ID9738	R2	135	-30.36	0.04	32.6	0.57	0.97	0.01	6.27	0.12	5.199362041467305	3	3	3	3	3	ID9738	WT	ID9738	WT	169.6830568676474	0.03847903832761692	1.53484642167814	0.16212275285131442	40.09090909090909	3.3001377381723165	11	45.8	7.5099933422074345	10	10.7	2.0027758514399734	10	4.3809999999999985	0.8403762384921543	10
WT-ID9738_R3	1	17.05.22	WT-ID9738	R3	151	-30.65	0.07	34.0	0.76	0.28	0.02	6.46	0.22	5.2631578947368425	3	3	3	3	3	ID9738	WT	ID9738	WT	169.6830568676474	0.03847903832761692	1.53484642167814	0.16212275285131442	40.09090909090909	3.3001377381723165	11	45.8	7.5099933422074345	10	10.7	2.0027758514399734	10	4.3809999999999985	0.8403762384921543	10
WT-ID9741_R2	1	17.05.22	WT-ID9741	R2	148	-29.33	0.02	34.6	0.84	-1.24	0.08	6.54	0.14	5.290519877675841	1	1	1	1	1	ID9741	WT	ID9741	WT	135.29830919185622	0.006345721846533075	1.3103934038583611	0.1486508893753399	47.25	7.149380138420137	12	54.36363636363637	3.233348953414313	11	12.0	2.1447610589527217	11	4.674545454545455	0.9268803982862474	11
WT-ID9755_R1	1	16.05.22	WT-ID9755	R1	136	-30.43	0.03	34.3	0.57	4.5	0.03	5.99	0.11	5.7262103505843065	3	3	3	3	3	ID9755	WT	ID9755	WT	226.07043345254482	0.012377569944180504	1.2462517537568376	0.04955831262715616	67.75	8.203380677833657	12	55.83333333333334	5.113855214172098	12	15.0	1.5954480704349314	12	3.7633333333333336	0.5482755334738735	12
WT-ID9755_R2	1	17.05.22	WT-ID9755	R2	144	-29.9	0.04	31.8	1.38	4.64	0.15	6.0	0.27	5.3	3	3	3	3	3	ID9755	WT	ID9755	WT	226.07043345254482	0.012377569944180504	1.2462517537568376	0.04955831262715616	67.75	8.203380677833657	12	55.83333333333334	5.113855214172098	12	15.0	1.5954480704349314	12	3.7633333333333336	0.5482755334738735	12
WT-ID9755_R3	1	16.05.22	WT-ID9755	R3	137	-29.86	0.02	34.9	0.51	4.27	0.03	5.8	0.09	6.017241379310345	3	3	3	3	3	ID9755	WT	ID9755	WT	226.07043345254482	0.012377569944180504	1.2462517537568376	0.04955831262715616	67.75	8.203380677833657	12	55.83333333333334	5.113855214172098	12	15.0	1.5954480704349314	12	3.7633333333333336	0.5482755334738735	12
WT-ID9908_R1	1	16.05.22	WT-ID9908	R1	138	-29.94	0.08	33.0	0.56	9.21	0.16	5.69	0.11	5.799648506151142	3	3	3	3	3	ID9908	WT	ID9908	WT	162.64227366848263	0.06213867744961276	1.6199697642200168	0.09698372040934096	54.16666666666666	8.663752423783015	12	56.41666666666666	5.930787673171452	12	8.75	2.261335084333227	12	6.930833333333332	2.0804346500991886	12
WT-ID9908_R2	1	16.05.22	WT-ID9908	R2	139	-30.25	0.04	32.8	0.56	4.74	0.03	6.04	0.12	5.43046357615894	3	3	3	3	3	ID9908	WT	ID9908	WT	162.64227366848263	0.06213867744961276	1.6199697642200168	0.09698372040934096	54.16666666666666	8.663752423783015	12	56.41666666666666	5.930787673171452	12	8.75	2.261335084333227	12	6.930833333333332	2.0804346500991886	12
WT-ID9908_R3	1	16.05.22	WT-ID9908	R3	140	-29.85	0.02	32.9	0.76	4.65	0.06	6.12	0.15	5.375816993464052	3	3	3	3	3	ID9908	WT	ID9908	WT	162.64227366848263	0.06213867744961276	1.6199697642200168	0.09698372040934096	54.16666666666666	8.663752423783015	12	56.41666666666666	5.930787673171452	12	8.75	2.261335084333227	12	6.930833333333332	2.0804346500991886	12
[truncated: 14 more columns]
