# Supplementary material for: Species-wide gene editing of a flowering regulator reveals hidden phenotypic variation
Source: PLoS Biol. 2025 Jun 9;23(6):e3003226. doi: 10.1371/journal.pbio.3003226 (PMC12185000; doi:10.1371/journal.pbio.3003226)
Supplement: S1 Data — (ZIP) [file pbio.3003226.s021.zip › deltaN_extended_group_rep3_pval.csv]

line	dag_mean	dag_std	ratio_act8_flc_mean	deltaC_mean_mean	deltaC_mean_std	deltaC_mean_count	C_mean_mean	C_mean_std	C_mean_count	deltaN_mean_mean	deltaN_mean_std	deltaN_mean_count	N_mean_mean	N_mean_std	N_mean_count	CN_ratio_mean	CN_ratio_std	CN_ratio_count	label	hsd_test_early_flow	wt_name	deltaN_wt	ratio_deltaN	diff_deltaN	pval_deltaN
ID4807-02-R05	22.09090909090909	1.0444659357341863	1.0028432843466997	-30.5	0.18357559750685673	3	32.93333333333334	0.20816659994660996	3	0.7666666666666666	0.3647373484212075	3	6.593333333333334	0.09291573243177563	3	4.995488405557637	0.06489239649329656	3	mut		WT-ID4807	2.3333333333333335	0.3285714285714285	1.5666666666666669	0.06998747099707094
ID6138-09-R04	30.63636363636364	1.2060453783110547	13.941812535235885	-30.403333333333336	0.33201405592735667	3	33.63333333333333	0.15275252316519294	3	3.8699999999999997	0.9960421677820671	3	6.3566666666666665	0.22501851775650236	3	5.2950515613415075	0.17085918270742023	3	mut		WT-ID6138	5.1499999999999995	0.7514563106796117	1.2799999999999998	0.1521167069635624
ID6413-10-R05	21.83333333333333	1.6422453217986948	2.617836919658964	-30.58666666666667	0.29143323992525877	3	33.53333333333333	0.8082903768654783	3	1.5	0.4670117771534246	3	6.590000000000001	0.19519221295943098	3	5.0906540176939385	0.1573199843117301	3	mut		WT-ID6413	1.0533333333333335	1.4240506329113922	-0.44666666666666655	0.3210996707320546
ID8234-01-R05	31.72727272727273	2.004540300962248	1.0385302138723942	-30.496666666666666	0.3150132272355131	3	32.56666666666666	0.757187779440039	3	3.953333333333333	0.1625833119767628	3	5.88	0.0916515138991172	3	5.538322923075086	0.07446039310192021	3	mut		WT-ID8234	4.16	0.9503205128205128	0.206666666666667	0.5106756508250507
ID9102-01-R05	23.16666666666667	1.4668044012461756	0.7477458690498038	-30.62	0.34698703145795035	3	32.666666666666664	0.9712534856222336	3	3.64	0.4392038251199551	3	6.553333333333334	0.24664414311581292	3	4.98584172968198	0.05367298667207341	3	mut		WT-ID9102	0.18666666666666668	19.5	-3.4533333333333336	0.003578608081849255
ID9111-02-R04	27.83333333333333	0.8348471099367203	0.0822352476363165	-30.873333333333335	0.04163331998932255	3	32.63333333333333	1.0408329997330654	3	4.046666666666667	0.40451617190581335	3	6.6933333333333325	0.45368858629387343	3	4.8978381623414995	0.4960877074668124	3	mut		WT-ID9111	0.9666666666666667	4.186206896551725	-3.08	0.00035257063570644524
ID9323-12-R04	25.363636363636363	1.6895400127092153	18.303984808182573	-30.74	0.638513899613783	3	33.9	0.458257569495582	3	5.94	1.436802004452945	3	6.263333333333333	0.18502252115170584	3	5.41600872987281	0.19338449902153787	3	mut		WT-ID9323	1.1866666666666668	5.00561797752809	-4.753333333333334	0.0048284696976042185
ID9407-04-R02	23.11111111111111	0.9279607271383368	0.008031925817915458	-31.143333333333334	0.04041451884327397	3	34.36666666666667	0.7371114795832012	3	3.3866666666666667	0.8558231904624538	3	6.28	0.43863424398922557	3	5.496605096677944	0.5198586770611215	3	mut		WT-ID9407	0.8300000000000001	4.080321285140562	-2.5566666666666666	0.013322340924764505
ID9421-04-R02	35.833333333333336	3.9504506839170377	0.8859935029529629	-29.55	0.20074859899884837	3	33.06666666666667	0.2516611478423607	3	5.1066666666666665	0.5612783029240787	3	6.286666666666666	0.2482606157515393	3	5.266365676154659	0.24926283961283063	3	mut		WT-ID9421	4.676666666666667	1.0919458303635068	-0.4299999999999997	0.4166140202563829
ID9569-11-R01	21.91666666666667	0.2886751345948127	0.0036388830888193758	-31.30666666666667	0.24664414311581342	3	32.400000000000006	0.4358898943540727	3	1.1733333333333333	0.15821925715074425	3	6.66	0.2497999199359359	3	4.870777624783351	0.2394385299905354	3	mut		WT-ID9569	0.6666666666666666	1.76	-0.5066666666666667	0.34246113826244595
ID9582-01-R03	16.5	1.1677484162422849	3.3396807181190264	-30.080000000000002	0.3004995840263369	3	32.13333333333333	1.0016652800877808	3	3.9299999999999997	0.22068076490713887	3	6.34	0.27184554438136377	3	5.076646954918284	0.3254789051836857	3	mut	ab	WT-ID9582	4.0633333333333335	0.9671862182116487	0.13333333333333375	0.7498652869018354
ID9583-06-R04	18.25	0.4522670168666448	0.020275929712701573	-31.040000000000003	0.42532340636273647	3	32.2	0.4582575694955877	3	3.643333333333333	0.6715901527965797	3	6.746666666666666	0.29484459183327966	3	4.77698026517355	0.14936037482394499	3	mut		WT-ID9583	0.9466666666666668	3.848591549295774	-2.6966666666666663	0.004153571925430743
ID9644-14-R02	18.90909090909091	1.0444659357341868	0.10949110835108317	-30.86	0.13114877048604073	3	33.199999999999996	0.7211102550928007	3	3.7399999999999998	0.13747727084867525	3	6.3066666666666675	0.2919474838619667	3	5.269513391120535	0.1880259525603381	3	mut		WT-ID9644	0.34333333333333327	10.893203883495147	-3.3966666666666665	2.890834605581917e-05
ID9729-01-R05	29.0	0.8660254037844396	0.17748421369794076	-31.143333333333334	0.11150485789118617	3	33.50000000000001	0.7211102550927948	3	3.3699999999999997	1.1611632098891178	3	6.453333333333333	0.3412232895529454	3	5.199451035258597	0.2617299692702444	3	mut		WT-ID9729	3.856666666666667	0.8738115816767501	0.48666666666666725	0.5915586260870342
ID9736-05-R04	19.33333333333333	1.4974726182552531	0.008320963077557744	-31.16	0.16370705543744898	3	32.800000000000004	0.09999999999999876	3	3.046666666666667	0.5154932912592881	3	6.776666666666666	0.17953644012660358	3	4.842130790487372	0.11290848246324181	3	mut		WT-ID9736	1.7433333333333334	1.7476099426386233	-1.3033333333333335	0.035491739388330314
ID9738-01-R02	19.25	0.4522670168666448	0.0264567441086899	-31.146666666666665	0.10503967504392484	3	34.4	0.26457513110645914	3	2.9666666666666663	0.6058327602014713	3	6.426666666666667	0.14640127503998518	3	5.354534764608801	0.1281991936668722	3	mut		WT-ID9738	0.9733333333333333	3.047945205479452	-1.9933333333333332	0.0200395139445435
ID9755-05-R05	17.416666666666668	0.5149286505444375	0.8157395738578647	-31.340000000000003	0.22869193252058528	3	32.300000000000004	1.5588457268119906	3	3.7466666666666666	0.5750072463311515	3	6.076666666666667	0.24006943440041084	3	5.314316252954634	0.059994767512621686	3	mut	d	WT-ID9755	4.47	0.8381804623415362	0.7233333333333332	0.10696099364060987
ID9908-06-R05	13.916666666666664	1.7816403745544234	0.012925533302620845	-30.953333333333333	0.17785762095938676	3	31.53333333333333	0.7571877794400346	3	3.5100000000000002	0.6158733636065129	3	6.1499999999999995	0.19052558883257642	3	5.132121111307487	0.25051789495549776	3	mut	cd	WT-ID9908	6.2	0.5661290322580645	2.69	0.15697736914608734
