# Supplementary material for: Species-wide gene editing of a flowering regulator reveals hidden phenotypic variation
Source: PLoS Biol. 2025 Jun 9;23(6):e3003226. doi: 10.1371/journal.pbio.3003226 (PMC12185000; doi:10.1371/journal.pbio.3003226)
Supplement: S1 Data — (ZIP) [file pbio.3003226.s021.zip › deltaN_extended_group_rep3.csv]

line	dag_mean	dag_std	ratio_act8_flc_mean	deltaC_mean_mean	deltaC_mean_std	deltaC_mean_count	C_mean_mean	C_mean_std	C_mean_count	deltaN_mean_mean	deltaN_mean_std	deltaN_mean_count	N_mean_mean	N_mean_std	N_mean_count	CN_ratio_mean	CN_ratio_std	CN_ratio_count	label	hsd_test_early_flow
COL	19.26388888888889	0.9235543313485152	0.9691640895127804	-31.14	0.2707397274136195	3	32.03333333333333	0.5033222956847169	3	3.043333333333333	0.40525712002793174	3	6.239999999999999	0.28618176042508386	3	5.13829433179875	0.15578022739344266	3	col
ID4807-02-R05	22.09090909090909	1.0444659357341863	1.0028432843466997	-30.5	0.18357559750685673	3	32.93333333333334	0.20816659994660996	3	0.7666666666666666	0.3647373484212075	3	6.593333333333334	0.09291573243177563	3	4.995488405557637	0.06489239649329656	3	mut
ID6138-09-R04	30.63636363636364	1.2060453783110547	13.941812535235885	-30.403333333333336	0.33201405592735667	3	33.63333333333333	0.15275252316519294	3	3.8699999999999997	0.9960421677820671	3	6.3566666666666665	0.22501851775650236	3	5.2950515613415075	0.17085918270742023	3	mut
ID6413-10-R05	21.83333333333333	1.6422453217986948	2.617836919658964	-30.58666666666667	0.29143323992525877	3	33.53333333333333	0.8082903768654783	3	1.5	0.4670117771534246	3	6.590000000000001	0.19519221295943098	3	5.0906540176939385	0.1573199843117301	3	mut
ID7186-01-R01	14.5	1.1677484162422844	0.3623379044942325	-31.376666666666665	0.030550504633039443	3	32.46666666666667	0.3511884584284206	3	3.796666666666667	0.3356088993655162	3	6.4366666666666665	0.08020806277010628	3	5.044307011658404	0.05826580623877035	3	mut	d
ID8234-01-R05	31.72727272727273	2.004540300962248	1.0385302138723942	-30.496666666666666	0.3150132272355131	3	32.56666666666666	0.757187779440039	3	3.953333333333333	0.1625833119767628	3	5.88	0.0916515138991172	3	5.538322923075086	0.07446039310192021	3	mut
ID8283-01-R04	21.545454545454547	1.0357254813546268	1.2366010421786706	-31.319999999999997	0.5819793810780586	3	33.266666666666666	0.20816659994661338	3	1.0333333333333334	0.788056681548563	3	6.583333333333333	0.1450287327853811	3	5.054690726194191	0.10803459719925901	3	mut
ID8369-04-R05	24.58333333333333	0.9962049198956208	1.3178628441125475	-31.006666666666664	0.10066445913694465	3	33.733333333333334	0.40414518843273795	3	4.52	0.6102458520956939	3	6.573333333333333	0.04932882862316244	3	5.132025319874196	0.07139784080588002	3	mut
ID9079-02-R01	17.727272727272727	1.3483997249264823	0.7374522032464356	-30.546666666666667	0.361985266735171	3	33.699999999999996	0.3000000000000025	3	2.6633333333333336	0.11015141094572219	3	5.946666666666668	0.06658328118479372	3	5.667489125708197	0.07824437471040153	3	mut	bc
ID9102-01-R05	23.16666666666667	1.4668044012461756	0.7477458690498038	-30.62	0.34698703145795035	3	32.666666666666664	0.9712534856222336	3	3.64	0.4392038251199551	3	6.553333333333334	0.24664414311581292	3	4.98584172968198	0.05367298667207341	3	mut
ID9111-02-R04	27.83333333333333	0.8348471099367203	0.0822352476363165	-30.873333333333335	0.04163331998932255	3	32.63333333333333	1.0408329997330654	3	4.046666666666667	0.40451617190581335	3	6.6933333333333325	0.45368858629387343	3	4.8978381623414995	0.4960877074668124	3	mut
ID9323-12-R04	25.363636363636363	1.6895400127092153	18.303984808182573	-30.74	0.638513899613783	3	33.9	0.458257569495582	3	5.94	1.436802004452945	3	6.263333333333333	0.18502252115170584	3	5.41600872987281	0.19338449902153787	3	mut
ID9402-01-R05	23.0	0.4472135954999579	11.715117715666068	-30.810000000000002	0.33645207682521416	3	32.86666666666667	0.20816659994661538	3	3.026666666666667	0.5632347053700912	3	6.550000000000001	0.14000000000000073	3	5.019088671868958	0.09305678282456495	3	mut
ID9404-08-R03	28.75	1.0552897060221726	5.968706748171713	-30.633333333333336	0.03785938897200165	3	33.233333333333334	1.588500340992516	3	4.46	0.22912878474779205	3	6.066666666666667	0.16258331197676243	3	5.4775703643945475	0.20302150464588556	3	mut
ID9407-04-R02	23.11111111111111	0.9279607271383368	0.008031925817915458	-31.143333333333334	0.04041451884327397	3	34.36666666666667	0.7371114795832012	3	3.3866666666666667	0.8558231904624538	3	6.28	0.43863424398922557	3	5.496605096677944	0.5198586770611215	3	mut
ID9421-04-R02	35.833333333333336	3.9504506839170377	0.8859935029529629	-29.55	0.20074859899884837	3	33.06666666666667	0.2516611478423607	3	5.1066666666666665	0.5612783029240787	3	6.286666666666666	0.2482606157515393	3	5.266365676154659	0.24926283961283063	3	mut
ID9569-11-R01	21.91666666666667	0.2886751345948127	0.0036388830888193758	-31.30666666666667	0.24664414311581342	3	32.400000000000006	0.4358898943540727	3	1.1733333333333333	0.15821925715074425	3	6.66	0.2497999199359359	3	4.870777624783351	0.2394385299905354	3	mut
ID9582-01-R03	16.5	1.1677484162422849	3.3396807181190264	-30.080000000000002	0.3004995840263369	3	32.13333333333333	1.0016652800877808	3	3.9299999999999997	0.22068076490713887	3	6.34	0.27184554438136377	3	5.076646954918284	0.3254789051836857	3	mut	ab
ID9583-06-R04	18.25	0.4522670168666448	0.020275929712701573	-31.040000000000003	0.42532340636273647	3	32.2	0.4582575694955877	3	3.643333333333333	0.6715901527965797	3	6.746666666666666	0.29484459183327966	3	4.77698026517355	0.14936037482394499	3	mut
ID9644-14-R02	18.90909090909091	1.0444659357341868	0.10949110835108317	-30.86	0.13114877048604073	3	33.199999999999996	0.7211102550928007	3	3.7399999999999998	0.13747727084867525	3	6.3066666666666675	0.2919474838619667	3	5.269513391120535	0.1880259525603381	3	mut
ID9729-01-R05	29.0	0.8660254037844396	0.17748421369794076	-31.143333333333334	0.11150485789118617	3	33.50000000000001	0.7211102550927948	3	3.3699999999999997	1.1611632098891178	3	6.453333333333333	0.3412232895529454	3	5.199451035258597	0.2617299692702444	3	mut
ID9736-05-R04	19.33333333333333	1.4974726182552531	0.008320963077557744	-31.16	0.16370705543744898	3	32.800000000000004	0.09999999999999876	3	3.046666666666667	0.5154932912592881	3	6.776666666666666	0.17953644012660358	3	4.842130790487372	0.11290848246324181	3	mut
ID9738-01-R02	19.25	0.4522670168666448	0.0264567441086899	-31.146666666666665	0.10503967504392484	3	34.4	0.26457513110645914	3	2.9666666666666663	0.6058327602014713	3	6.426666666666667	0.14640127503998518	3	5.354534764608801	0.1281991936668722	3	mut
ID9741-04-R05	21.0	0.953462589245592	0.0986991551069336	-30.986666666666668	0.07637626158259725	3	33.36666666666667	0.35118845842842406	3	0.25666666666666665	0.19035055380358978	3	6.760000000000001	0.11357816691600524	3	4.936303885084333	0.04337542688186546	3	mut
ID9743-06-R03	19.33333333333333	0.4923659639173308	17.456924332996568	-30.80666666666666	0.13576941236277415	3	32.93333333333333	1.0016652800877812	3	0.4033333333333333	0.656835849610337	3	6.54	0.11000000000000054	3	5.036301212889257	0.16054687661030817	3	mut
ID9755-05-R05	17.416666666666668	0.5149286505444375	0.8157395738578647	-31.340000000000003	0.22869193252058528	3	32.300000000000004	1.5588457268119906	3	3.7466666666666666	0.5750072463311515	3	6.076666666666667	0.24006943440041084	3	5.314316252954634	0.059994767512621686	3	mut	d
ID9848-05-R04	16.083333333333332	1.3789543689024488	16.518553865943108	-31.30333333333333	0.20599352740640617	3	32.266666666666666	0.503322295684716	3	3.91	0.2722131517763239	3	5.896666666666666	0.2742869543622759	3	5.482658334259624	0.34452926854445326	3	mut	d
ID9908-06-R05	13.916666666666664	1.7816403745544234	0.012925533302620845	-30.953333333333333	0.17785762095938676	3	31.53333333333333	0.7571877794400346	3	3.5100000000000002	0.6158733636065129	3	6.1499999999999995	0.19052558883257642	3	5.132121111307487	0.25051789495549776	3	mut	cd
ID9925-03-R03	15.916666666666664	1.378954368902449	0.011142833770452944	-29.87	0.12165525060596603	3	32.800000000000004	0.45825756949558194	3	3.123333333333333	0.5650073745831407	3	6.043333333333334	0.36746881953892857	3	5.43882282451111	0.28386074722115656	3	mut	a
IDCS77069-05-R03	22.33333333333333	0.9847319278346618	1.5281578672629643	-30.80333333333333	0.11150485789118399	3	33.166666666666664	0.15275252316519392	3	3.263333333333333	0.8899625460283893	3	6.146666666666666	0.33650160970392573	3	5.4071609366559725	0.3092230145950431	3	mut
WT-ID4807	119.0	18.915014612148145	88.79564757921719	-29.643333333333334	0.3579571668975682	3	32.833333333333336	0.11547005383792372	3	2.3333333333333335	1.0428966072115362	3	6.293333333333333	0.2150193789716017	3	5.2212252637637135	0.17976927458168668	3	wt
WT-ID6138	52.2	6.876691711054734	112.55418638928528	-30.03	0.40951190458886505	3	33.63333333333333	0.6027713773341724	3	5.1499999999999995	0.7639371701913709	3	6.226666666666667	0.3839704849768187	3	5.418236236845527	0.40931571180583987	3	wt
WT-ID6413	63.41666666666666	6.529072512906248	159.5213966192747	-30.206666666666667	0.8134699338840586	3	32.96666666666667	0.15275252316519608	3	1.0533333333333335	0.49943301185777994	3	6.516666666666667	0.13576941236277557	3	5.060359167401422	0.1131774706019546	3	wt
WT-ID8234	101.66666666666669	19.685019685029527	126.65549610954969	-30.22666666666667	0.14502873278538286	3	33.56666666666667	0.873689494805407	3	4.16	0.4689349635077341	3	6.385	0.049497474683058526	2	5.200358132803492	0.1732079455669742	2	wt
WT-ID9102	62.09090909090909	6.456849780729699	169.62128010145818	-30.22	0.35679125549822704	3	33.56666666666666	0.9237604307034052	3	0.18666666666666668	0.8704787954530159	3	6.706666666666666	0.1504437879519568	3	5.006839527939852	0.18656606151190555	3	wt
WT-ID9111	100.875	17.058198699075557	121.61053075202877	-30.320000000000004	0.2563201123595241	3	32.73333333333333	0.32145502536643034	3	0.9666666666666667	0.24542480178933287	3	6.953333333333333	0.13428824718989124	3	4.70831550414401	0.06547424229292877	3	wt
WT-ID9323	97.28571428571428	34.40791713987875	115.84146373362762	-30.389999999999997	0.4253234063627337	3	29.133333333333336	6.715901527965799	3	1.1866666666666668	0.24006943440041123	3	5.63	1.3251037695214667	3	5.179921710210407	0.07444771542074802	3	wt
WT-ID9407	60.4	12.029593139882625	174.64850235123276	-30.486666666666668	0.1193035344544882	3	34.36666666666667	0.3055050463303906	3	0.8300000000000001	0.6009991680526687	3	6.25	0.13999999999999982	3	5.499845869296112	0.08228285946222759	3	wt
WT-ID9421	96.27272727272728	25.132015076753827	142.04621679816862	-29.439999999999998	0.1969771560359206	3	32.53333333333333	0.6027713773341732	3	4.676666666666667	0.6017751518078271	3	6.303333333333334	0.045092497528228866	3	5.161752677613914	0.12184411301735312	3	wt
WT-ID9569	48.0	2.8919952219248857	93.40211203021794	-30.653333333333336	0.04932882862316337	3	32.199999999999996	0.1999999999999984	3	0.6666666666666666	0.8000208330620731	3	6.5	0.16522711641858356	3	4.955483459158795	0.09744792103117503	3	wt
WT-ID9582	49.81818181818182	8.874887963441363	275.23615723066865	-29.44333333333333	0.08386497083606029	3	32.300000000000004	0.6244997998398369	3	4.0633333333333335	0.6390878917123476	3	6.3	0.1044030650891055	3	5.126887918483144	0.033782606188966245	3	wt
WT-ID9583	63.16666666666666	3.2983007562664577	217.89288930894932	-30.310000000000002	0.2858321185591301	3	31.400000000000002	0.6244997998398412	3	0.9466666666666668	0.4215843134336635	3	6.41	0.19078784028338933	3	4.899593021059414	0.05383975967333997	3	wt
WT-ID9644	37.6	7.275529763071095	63.8701260461259	-30.14333333333333	0.5000333322222951	3	33.3	0.45825756949558527	3	0.34333333333333327	0.2400694344004112	3	6.45	0.0916515138991172	3	5.16416502149037	0.14508104188558762	3	wt
WT-ID9729	123.14285714285714	3.7606990231680535	148.55002276719406	-30.956666666666667	0.29501412395567334	3	33.4	0.6082762530298219	3	3.856666666666667	0.8640794716536978	3	6.476666666666667	0.11590225767142426	3	5.158909619546506	0.17461038445756422	3	wt
WT-ID9736	39.22222222222222	5.1908038341324785	96.61489737625799	-30.349999999999998	0.1126942766958461	3	32.7	0.1999999999999975	3	1.7433333333333334	0.5073788853838258	3	6.476666666666667	0.11060440015358008	3	5.050088332770394	0.10809825257496752	3	wt
WT-ID9738	40.09090909090909	3.3001377381723165	169.6830568676474	-30.366666666666664	0.280059517483931	3	33.56666666666667	0.8386497083606075	3	0.9733333333333333	0.6950059951779791	3	6.333333333333333	0.10969655114602912	3	5.300372142477406	0.12388283038523179	3	wt
WT-ID9755	67.75	8.203380677833657	226.07043345254482	-30.063333333333333	0.3181718613160717	3	33.666666666666664	1.6441816606851352	3	4.47	0.18681541692269416	3	5.93	0.11269427669584647	3	5.681150576631551	0.3607375589958116	3	wt
WT-ID9908	54.16666666666666	8.663752423783015	162.64227366848263	-30.013333333333332	0.20984120980716073	3	32.9	0.10000000000000142	3	6.2	2.6071248531667988	3	5.95	0.22869193252058526	3	5.535309691924712	0.2305489509410832	3	wt
