# Supplementary material for: Species-wide gene editing of a flowering regulator reveals hidden phenotypic variation
Source: PLoS Biol. 2025 Jun 9;23(6):e3003226. doi: 10.1371/journal.pbio.3003226 (PMC12185000; doi:10.1371/journal.pbio.3003226)
Supplement: S1 Data — (ZIP) [file pbio.3003226.s021.zip › df_all_qtls_so_group.csv]

pop	phenotype	count
C3-008	CLN	1
C3-008	DAG	1
C3-008	RLN	2
C3-008	TLN	1
C3-017	CLN	1
C3-017	DAG	1
C3-017	RLN	1
C3-017	TLN	1
C3-019	CLN	1
C3-019	DAG	2
C3-019	RLN	3
C3-019	TLN	2
C3-021	CLN	3
C3-021	DAG	1
C3-021	RLN	1
C3-021	TLN	2
C3-022	CLN	1
C3-022	DAG	2
C3-022	RLN	1
C3-022	TLN	1
C3-026	CLN	2
C3-026	DAG	3
C3-026	RLN	2
C3-026	TLN	2
C3-030	DAG	2
C3-030	RLN	2
C3-030	TLN	2
C3-041	CLN	4
C3-041	DAG	1
C3-041	RLN	4
C3-041	TLN	4
C3-066	CLN	4
C3-066	DAG	4
C3-066	RLN	3
C3-066	TLN	4
C3-082	CLN	3
C3-082	DAG	3
C3-082	RLN	5
C3-082	TLN	5
C3-085	CLN	3
C3-085	DAG	3
C3-085	RLN	3
C3-085	TLN	3
C3-087	CLN	3
C3-087	DAG	1
C3-087	RLN	3
C3-087	TLN	3
C3-090	CLN	2
C3-090	DAG	1
C3-090	RLN	1
C3-090	TLN	1
