# Supplementary material for: Species-wide gene editing of a flowering regulator reveals hidden phenotypic variation
Source: PLoS Biol. 2025 Jun 9;23(6):e3003226. doi: 10.1371/journal.pbio.3003226 (PMC12185000; doi:10.1371/journal.pbio.3003226)
Supplement: S1 Data — (ZIP) [file pbio.3003226.s021.zip › df_all_qtls_so.csv]

chr	pos	lod	pval	prop.var	additive.fx	additive.fx_se	L.CI_marker	L.CI_chr	L.CI_pos	L.CI_lod	R.CI_marker	R.CI_chr	R.CI_pos	R.CI_lod	pop	phenotype	marker_name	lod_phys_pos	ci_low_phys_pos	ci_high_phys_pos	pseudo_lod	pseudo_lod_sort
5	16.3265306122449	14.8603310869846	0.0	38.0326104189956	-2.0187859889924	0.224792977229095	5:1534557_1950044	5	8.16326530612245	13.266503773248802	5:6054564_6123477	5	22.4489795918367	13.266094673604501	C3-021	RLN	5:3605003_4088969	3.605003	1.534557	6.054564	0.9424755697903103	1.5
5	31.5789473684211	17.2018913232606	0.0	41.028598529113005	6.719672673192529	0.669024493218532	c5.loc27	5	27.0	15.549834662337101	c5.loc34	5	34.0	15.467212282678402	C3-090	TLN	5:5680468_5885270	5.680468	4.807963	6.043789	0.9348133071986381	0.5
1	151.44927536231899	6.82105933239743	0.0	14.351131772762802	-0.720312400517706	0.129706339493888	1:22641809_22719943	1	139.855072463768	4.74814220162016	1:24779927_24825523	1	153.623188405797	4.69174131632552	C3-085	CLN	1:24607533_24708008	24.607533	22.641809	24.779927	1.0583631068748467	1.0
2	59.0	4.85723661490729	0.002	9.15019059795458	-0.0172837497905735	0.17608462287193105	2:1_83777	2	0.0	3.05910529844447	c2.loc75	2	75.0	2.6621379511432797	C3-085	CLN	2:9567760_9765198	9.56776	1e-06	11.666988	1.0753872766733132	1.0
5	24.6376811594203	4.85451763910814	0.003	10.7227198224043	-0.549892874480285	0.12429145781468401	5:214553_287814	5	2.17391304347826	2.76905921398368	5:26103789_26138466	5	158.695652173913	3.10382676034794	C3-085	CLN	5:2583415_2676373	2.583415	0.21455300000000002	26.103789000000003	0.9945462838017177	1.0
5	152.597402597403	8.215430092677849	0.0	19.960912704798602	-2.11020185424371	0.30079830546133896	5:18550239_18875288	5	118.181818181818	8.504735647502901	c5.loc153	5	153.0	8.28918359633119	C3-082	DAG	5:25511985_25831308	25.511985	18.550239	25.831308	1.089868974674475	2.0
3	103.246753246753	4.86475944247206	0.002	13.583093755655801	-0.0819199451789018	0.40298729696822705	3:17016065_17084945	3	94.805194805195	5.601642126740379	c3.loc122	3	122.0	5.253165966967799	C3-082	DAG	3:18064326_18069416	18.064326	17.016065	20.050629	1.0879504046716797	2.0
1	20.129870129870103	4.19525196895239	0.01	11.520826690347599	-1.57008493767311	0.26498079565314797	1:591121_621033	1	5.84415584415584	4.439843098628599	1:24854293_24912135	1	167.532467532468	4.6099789868324805	C3-082	DAG	1:3683283_3698337	3.6832830000000003	0.591121	24.854293	0.9246421476450533	2.0
5	174.358974358973	9.563690020138301	0.0	23.1134653437389	-1.17787499525097	0.14052408703871802	5:24127657_24523498	5	171.794871794871	11.6884382903953	5:26567530_26608289	5	194.871794871794	11.3781342115134	C3-066	DAG	5:24706557_24717767	24.706557	24.127657	26.567529999999998	1.0119451845857437	2.0
1	155.128205128204	6.974903414526241	0.0	11.102483421562901	-0.21527761393334102	0.184617389831924	1:19111319_19222726	1	117.948717948718	5.35393135343263	c1.loc173	1	173.641025641026	4.38932535065548	C3-066	DAG	1:24410763_24419696	24.410763	19.111319	25.796595999999997	0.973524700557584	2.0
2	53.2051282051283	3.9572746867648303	0.015	4.07197427485649	-0.7375085435645409	0.12758927577423598	2:1095961_1106896	2	22.4358974358974	1.12349249442944	2:11087093_11192398	2	91.6666666666665	1.0639051926015801	C3-066	DAG	2:7321068_7353011	7.3210679999999995	1.095961	11.087093	1.0809807077954605	2.0
4	73.0769230769231	3.67387511091633	0.027999999999999997	5.914906750458781	-0.165957837204375	0.181293095383933	4:2986133_3045592	4	41.0256410256411	0.388556388792875	4:18328513_18585056	4	76.9230769230769	3.60404198187289	C3-066	DAG	4:17665734_18009208	17.665734	2.986133	18.328513	1.0520569975144594	2.0
1	169.641025641026	14.1047052551525	0.0	35.039039308517	-1.8844704792817601	0.22806560014859698	1:23659429_23808372	1	166.666666666666	13.9789192070035	1:25138571_25280305	1	176.28205128205002	13.445105178692401	C3-022	DAG	1:24229401_24324243	24.229401	23.659429	25.138571	1.065595710753168	2.0
5	13.4615384615385	3.86715767443152	0.040999999999999995	9.53911844222232	-0.247276876339227	0.284988598182632	5:1_120376	5	0.0	4.00384834851512	c5.loc28	5	28.0	3.2855542066420003	C3-022	DAG	5:587579_593630	0.587579	1e-06	1.745223	0.9442973103574582	2.0
1	97.0	4.86876055299362	0.001	16.8444304585459	-1.76749181167684	0.374916751555886	1:13130345_13130797	1	93.0	2.64536584995121	1:26188282_26236156	1	141.0	3.08053707261146	C3-030	TLN	1:18962471_18962871	18.962471	13.130345000000002	26.188282	1.0369062542145873	0.5
3	85.0	3.46617574684026	0.047	11.826438991059	-0.17407661310653602	0.523687984090214	3:16504020_16554508	3	63.0	1.73396068050679	3:23357616_23459830	3	106.0	2.87654647351928	C3-030	TLN	3:19579499_19583022	19.579499	16.50402	23.357616	1.0406985506957724	0.5
1	410.25641025641403	24.2360483026418	0.0	62.4330298191109	-2.3323479212455203	0.196783733094987	1:24336248_24339847	1	397.43589743590104	22.2211371379468	1:24634604_24720665	1	412.820512820516	21.0256145870227	C3-017	RLN	1:24571419_24571725	24.571419	24.336248	24.634604	0.9079115607890701	1.5
1	153.333333333333	4.16725647648823	0.013000000000000001	12.5586824953693	-0.685464911573147	0.156100707247514	1:12155255_12155563	1	118.0	2.35071466060324	1:25894279_25920723	1	177.333333333333	2.65616484540193	C3-041	DAG	1:23613185_23614685	23.613185	12.155255	25.894279	1.0569947089134073	2.0
5	31.5789473684211	18.460902854706898	0.0	43.264533701117706	4.734580906657	0.447790400155811	c5.loc27	5	27.0	16.614117169472	c5.loc34	5	34.0	16.4837240734181	C3-090	RLN	5:5680468_5885270	5.680468	4.807963	6.043789	0.9091548180212005	1.5
5	16.3265306122449	17.512971631146602	0.0	42.5206318243214	-2.87061295547185	0.274149523695741	5:1282520_1534557	5	7.48299319727891	17.796570660975803	c5.loc21	5	21.0	17.509018621585	C3-021	TLN	5:3605003_4088969	3.605003	1.28252	5.731371	1.0906505230611114	0.5
4	46.9387755102042	3.43240918253454	0.046	9.772803845626461	-1.6821918442250499	0.433852224514637	4:9931708_9954864	4	37.4149659863946	4.30562001586362	4:13700958_14011711	4	62.58503401360561	4.1123804396031	C3-021	TLN	4:10973154_11028963	10.973154	9.931708	13.700957999999998	1.0199205276947987	0.5
1	118.0	5.23837067898933	0.001	19.128414936108697	-1.29729343582046	0.260950111863142	1:13130797_13226010	1	94.0	3.52943909527295	1:29839823_30280042	1	159.0	3.48828117278368	C3-030	RLN	1:22770868_22882236	22.770868	13.130797	29.839823	1.018818331023075	1.5
3	85.0	3.5186844230534398	0.039	11.8609683250772	-0.327729763449003	0.392593222128942	3:16504020_16554508	3	63.0	1.81247351125898	3:23357616_23459830	3	106.0	2.7486426131741806	C3-030	RLN	3:19579499_19583022	19.579499	16.50402	23.357616	1.039929549404407	1.5
1	411.111111111114	24.9931389918737	0.0	63.5645718430641	-2.94691317069549	0.24544056736757897	1:24564631_24571419	1	409.40170940171305	23.3708961454409	1:24634604_24720665	1	412.820512820516	21.0513946401935	C3-017	TLN	1:24571725_24622029	24.571725	24.564631	24.634604	1.070780546585145	0.5
5	22.0779220779221	7.62661260204922	0.0	13.8448756489874	-1.8537771028004	0.303708407141308	5:2339700_2437430	5	14.285714285714299	7.08540843277094	5:5715244_5724663	5	25.974025974026	7.48486568918905	C3-082	RLN	5:4231391_4465257	4.231391	2.3397	5.715244	1.0564835086295061	1.5
1	74.67532467532479	5.655124675875469	0.0	6.92540428928684	-0.758825167106989	0.426780208477904	c1.loc13	1	13.6493506493506	3.10948966122693	1:6640729_6686866	1	42.2077922077922	3.38493544113738	C3-082	RLN	1:10549060_10599906	10.54906	2.273111	6.640728999999999	0.9342162239907198	1.5
2	69.4805194805196	4.40114176324997	0.011000000000000001	6.45314331350093	1.04913974962502	0.30049460848848497	c2.loc43	2	43.0	3.1285552672629304	2:12831221_12912340	2	88.96103896103908	3.13025329940587	C3-082	RLN	2:10131188_10268649	10.131188	7.365702000000001	12.831221000000001	0.9325789192791819	1.5
3	62.0	4.36170375158252	0.011000000000000001	13.591600617207698	-0.9878107804584979	0.435668521375117	3:8440674_8474927	3	51.298701298701296	7.1954365060534	3:10838493_11036125	3	77.27272727272741	7.47842374766676	C3-082	RLN	3:9470341_9513299	9.470341000000001	8.440674000000001	10.838493	0.9381417857168501	1.5
4	53.896103896103895	4.0360111173695	0.019	11.8337071112287	-1.1785770576257	0.29091289054306296	c4.loc51	4	51.0	6.21717626130257	4:11322629_11431111	4	81.818181818182	6.374721672140749	C3-082	RLN	4:8387950_8456539	8.38795	8.07831	11.322629	1.020993203935552	1.5
1	153.333333333333	17.0982961543865	0.0	26.1959745826779	-1.43953206735757	0.15687975394130602	1:23227986_23256241	1	148.666666666667	14.649404412816802	c1.loc169	1	169.666666666667	15.1635720196998	C3-041	TLN	1:23613185_23614685	23.613185	23.227985999999998	25.468854	0.9597737963692777	0.5
3	114.0	8.0091168919661	0.0	14.818819734081302	-0.7578115593566529	0.20279434177294198	c3.loc101	3	101.0	7.937315209116041	c3.loc118	3	118.0	9.02292633904589	C3-041	TLN	3:18220097_18242269	18.220097	16.702602	18.603348999999998	1.0790026856483852	0.5
4	14.666666666666698	7.24505446046567	0.0	2.84344758278499	-1.0723988182811999	0.146951460954636	4:1_2820	4	0.0	0.8309231991746099	4:14213581_14310588	4	67.3333333333333	0.788673310477588	C3-041	TLN	4:1603134_1609637	1.603134	1e-06	14.213581	0.986727633456711	0.5
2	83.3333333333334	3.67454602954854	0.028999999999999998	7.04744602672323	-0.198186946424669	0.20293567179792898	2:12178147_12267007	2	67.3333333333333	3.7851485092280495	c2.loc89	2	89.0	3.73053627101591	C3-041	TLN	2:13160828_13282249	13.160828	12.178147000000001	14.137896	1.029459368808889	0.5
5	14.8760330578512	5.26594321515962	0.0	12.8235414696381	0.485909483761971	0.112405709959245	5:1_430939	5	0.0	3.5451771085874397	c5.loc78	5	78.0	2.45152920752611	C3-026	CLN	5:1986708_2294344	1.9867080000000001	1e-06	16.824586	0.9215184848799104	1.0
1	36.363636363636395	3.7347553389822	0.015	9.919987015873769	-0.0313602683207006	0.17425432095737803	1:1122306_1358172	1	4.95867768595041	1.2829239248534399	1:18266923_18271330	1	89.2561983471075	1.54375907466998	C3-026	CLN	1:9099419_9286798	9.099419000000001	1.122306	18.266923000000002	1.023425533165786	1.0
5	20.4081632653061	5.66437576243075	0.0	16.7814662284554	-1.12734790138108	0.21329549763075198	5:3314835_3475567	5	13.6054421768707	4.06442227747009	c5.loc34	5	34.0	4.11627676490294	C3-021	DAG	5:4988684_5731371	4.988683999999999	3.314835	8.635254	1.0811732275382258	2.0
2	76.0	5.00491631481216	0.008	13.984591279618002	-0.36095477112555896	0.0888555131366752	2:12490159_12542838	2	70.3225806451614	3.3929732737129403	c2.loc98	2	98.0	3.15362577344971	C3-019	CLN	2:12932604_12939568	12.932604	12.490159	15.548732999999999	1.0594570449838412	1.0
4	70.5128205128205	11.6851409640767	0.0	12.604489879207598	-1.32282555905443	0.213573936952538	c4.loc52	4	52.0	5.88409733125338	4:18188815_18197163	4	75.0	6.2306045569867194	C3-066	RLN	4:16886980_17080695	16.886979999999998	10.059714	18.188814999999998	1.0676428630821362	1.5
2	99.99999999999979	9.77976792444116	0.0	7.08088752802019	0.10313712548515899	0.28075805421631106	2:8351335_8754305	2	71.1538461538462	3.02433761168539	c2.loc106	2	106.0	3.05059297712726	C3-066	RLN	2:11888318_11913825	11.888318	8.351335	12.444685	1.0637161524286407	1.5
1	151.923076923076	8.46805610500849	0.0	16.4260085160623	-0.984964479234735	0.212295632914101	1:22317965_22581839	1	137.82051282051202	8.01961434486665	1:24369569_24402293	1	153.846153846153	8.209787985992769	C3-066	RLN	1:24281163_24348813	24.281163	22.317965	24.369569	0.9748525345969521	1.5
1	169.871794871794	12.9861997907605	0.0	32.7027444272313	-1.8461151577787098	0.23742843673186603	1:23609047_23629859	1	165.384615384615	11.4222202563901	c1.loc174	1	174.641025641026	11.310088617862801	C3-022	RLN	1:24229401_24324243	24.229401	23.609047	24.838831	0.9267017459341406	1.5
1	411.111111111114	15.069642894006801	0.0	46.1855093539327	-1.37500265154879	0.175288786446064	1:24564631_24571419	1	409.40170940171305	13.438627713649499	c1.loc420	1	420.854700854701	13.191851155533302	C3-017	DAG	1:24571725_24622029	24.571725	24.564631	24.921053	0.9216648594857293	2.0
2	59.477124183006495	3.83678794136887	0.017	11.055386227155399	-0.446564847318039	0.0950746756790428	2:2327300_2331270	2	41.1764705882353	3.1226899554056096	2:14196175_14509255	2	103.921568627451	3.12530638819827	C3-087	CLN	2:10310208_10375665	10.310208	2.3273	14.196175	1.0845864053140732	1.0
5	3.26797385620915	3.77405816260031	0.018000000000000002	9.678239501901938	0.13931171753046698	0.15164191586762302	5:780718_798970	5	0.0	4.05162258405887	c5.loc103	5	103.0	2.4967668372046297	C3-087	CLN	5:915892_957135	0.915892	0.780718	21.499217	0.9686041343691071	1.0
3	6.5359477124183	3.6373289073880803	0.028999999999999998	7.433431372532151	-0.48878303444967297	0.12235044066924401	3:1851154_2175343	3	0.0	2.4981386613235697	3:9748070_9805029	3	44.4444444444444	1.74311171607229	C3-087	CLN	3:3840157_3925814	3.840157	1.8511540000000002	9.74807	0.9682828306905665	1.0
1	153.333333333333	14.1471770762434	0.0	24.382724361845998	-1.13703558844333	0.13665057902726102	1:23608352_23613185	1	152.666666666667	13.045691894889199	1:25504840_25514549	1	170.666666666666	13.1563533289749	C3-041	RLN	1:23613185_23614685	23.613185	23.608352	25.504839999999998	0.9509902956292732	1.5
4	14.0	5.530301420526941	0.0	4.13359002362768	-0.677633542124399	0.17660531330691603	c4.loc48	4	48.0	1.5132391004427999	4:13269447_13274929	4	61.3333333333333	1.50543984620928	C3-041	RLN	4:1602826_1603134	1.602826	12.000434	13.269447	1.0789311383471925	1.5
3	114.0	5.48429638961679	0.0	10.629826222277499	-0.107358050465953	0.13512794549827	c3.loc101	3	101.0	5.06695300293809	c3.loc118	3	118.0	5.6302185976842205	C3-041	RLN	3:18220097_18242269	18.220097	16.702602	18.603348999999998	0.9557702253555359	1.5
2	83.3333333333334	4.823684284803281	0.0	9.83578305576479	-0.663700770110041	0.180347971159138	c2.loc68	2	68.0	4.97599201303683	c2.loc88	2	88.0	5.04480575592354	C3-041	RLN	2:13160828_13282249	13.160828	12.267007000000001	13.930113	1.0879126804149106	1.5
5	160.52631578947398	12.3829302071447	0.0	32.5159773275512	2.70186023136682	0.33114064371130897	5:23042219_23090467	5	155.263157894737	10.7634796076039	5:24796371_24911341	5	162.500000000001	10.522003104237301	C3-090	DAG	5:24621615_24644263	24.621615	23.042219	24.796371	1.0983923449169741	2.0
5	18.831168831168803	9.162635954348561	0.0	21.7505759539044	-3.2145781380346103	0.36055578423389395	5:3175307_3503638	5	18.181818181818198	13.5148042566965	5:5715244_5724663	5	25.974025974026	13.5567552082075	C3-082	TLN	5:3503638_3578570	3.5036379999999996	3.175307	5.715244	1.0949617814113672	0.5
3	61.038961038961105	5.0519998675744695	0.004	16.0776983605955	-0.5937614090542019	0.5032149403384439	c3.loc62	3	62.0	10.535098348990301	3:11105581_11289067	3	79.22077922077929	10.4559311439683	C3-082	TLN	3:9394023_9395820	9.394022999999999	9.470341000000001	11.105580999999999	0.9312304208866768	0.5
1	74.67532467532479	4.94616796491772	0.004	11.6106665365014	-2.62854685006449	0.34285308891429106	1:22108068_22186755	1	146.103896103896	7.45569179610963	1:24915447_25121433	1	169.48051948052	7.309826041751929	C3-082	TLN	1:10549060_10599906	10.54906	22.108068	24.915447	0.9328301230680929	0.5
2	69.4805194805196	3.7620420130534202	0.027999999999999997	3.5193331705111497	0.784389644896795	0.5023690856333239	2:7375441_7380264	2	44.1558441558442	1.43077658338556	2:19471644_19698289	2	133.766233766234	2.8077153975033395	C3-082	TLN	2:10131188_10268649	10.131188	7.375441	19.471644	1.0704970658243977	0.5
4	53.896103896103895	3.63041791774953	0.037000000000000005	12.7900183661233	-2.40198717196623	0.37776125431450897	4:8263460_8387950	4	53.2467532467533	8.28857319711191	4:11631040_11632595	4	84.41558441558459	8.34873739565002	C3-082	TLN	4:8387950_8456539	8.38795	8.26346	11.631039999999999	0.9504042075670046	0.5
4	70.5128205128205	12.098497224686101	0.0	15.4579727272948	-1.8324128994833502	0.22900549377394003	4:10060036_10159495	4	53.2051282051283	10.8921669191486	4:18041243_18188815	4	74.35897435897441	10.935747347643499	C3-066	TLN	4:16886980_17080695	16.886979999999998	10.060036	18.041242999999998	0.9318174322200596	0.5
2	100.0	10.9528681968873	0.0	8.0088371507106	-0.396459276849833	0.300980265617334	2:8351335_8754305	2	71.1538461538462	5.44292605393169	2:12149728_12210768	2	101.92307692307699	5.329929247802481	C3-066	TLN	2:11888318_11913825	11.888318	8.351335	12.149728	0.914879589081854	0.5
1	151.923076923076	8.69212520593854	0.0	19.169097829688198	-1.2714311992505	0.22691083887142396	1:22616537_22720656	1	139.102564102564	13.129751803604	c1.loc153	1	153.641025641026	12.490278950997501	C3-066	TLN	1:24281163_24348813	24.281163	22.616537	24.369569	0.9705371913819074	0.5
5	176.28205128205002	3.83350190470335	0.016	11.131281335095599	0.657019883597568	0.297600190124597	5:25196083_25217723	5	178.20512820512698	7.5785986026837096	5:26515955_26516123	5	192.948717948717	7.6449381981331905	C3-066	TLN	5:25043033_25108827	25.043032999999998	25.196082999999998	26.515954999999998	0.9757134979882335	0.5
1	169.230769230768	13.745862264535	0.0	34.2439678474294	-2.2324865105744	0.28491832332484196	1:23030366_23256085	1	158.974358974358	12.1383620921995	c1.loc174	1	174.641025641026	12.0429296256209	C3-022	TLN	1:24224713_24229401	24.224713	23.030366	24.838831	1.0884037440173306	0.5
5	22.0	4.11103667875815	0.004	16.3229093049594	-1.2803073139351202	0.273125139200477	5:3252023_3276022	5	16.0	2.8221227520315404	5:10372749_10482464	5	51.0	2.8722910133242703	C3-030	DAG	5:5165553_6899741	5.165553	3.252023	10.372749	1.0683526905469938	2.0
1	116.0	3.9451771564810896	0.012	15.6558644584833	-0.0732702464764882	0.402193187557584	1:12035513_12035760	1	70.0	1.48278137706294	1:24984005_25023231	1	134.0	2.34190494179061	C3-030	DAG	1:22700403_22703662	22.700403	12.035513	24.984005	0.9873175466155617	2.0
1	105.882352941176	9.8901693557498	0.0	25.8918123221412	-1.38500377621732	0.20276511682920198	1:22560175_22616564	1	98.0392156862743	8.336448982877519	1:24858325_24901305	1	110.457516339869	8.18989311664957	C3-008	CLN	1:24400263_24497388	24.400263	22.560175	24.858325	0.9468492681557039	1.0
1	105.882352941176	20.4256149801482	0.0	46.143031009927505	-5.44695792395073	0.494096237900573	1:22934777_22939604	1	99.99999999999979	18.8163418157224	1:24773735_24857025	1	109.150326797385	17.7852461491269	C3-008	TLN	1:24400263_24497388	24.400263	22.934777	24.773735000000002	0.9512243019930158	0.5
1	37.179487179487204	7.48898469451274	0.0	20.419227653435303	-0.519975331608579	0.0916960245369022	c1.loc24	1	24.6410256410256	5.83744112766156	1:7937092_7940925	1	42.948717948718	5.959692900520411	C3-022	CLN	1:7064089_7075923	7.064089	4.188561	7.937092	1.0675966356327962	1.0
4	43.589743589743605	8.486319327952339	0.0	12.507273611447001	-0.47368761663333603	0.08068303630819501	4:2986133_3045592	4	41.0256410256411	1.33523344968783	4:9058198_9373762	4	48.7179487179488	5.3854022457311705	C3-066	CLN	4:8393846_8429258	8.393846	2.986133	9.058197999999999	0.9875784933245271	1.0
2	100.64102564102501	6.87853960732849	0.0	5.366289055919361	-0.0658128044584571	0.10929374213804198	2:8351335_8754305	2	71.1538461538462	1.48551397572236	2:15837628_19698289	2	123.717948717948	1.8513168439868701	C3-066	CLN	2:11913825_12068352	11.913825	8.351335	15.837628	1.011116970184083	1.0
1	142.948717948717	4.7285211845842	0.001	7.7990925677337	-0.313184842755175	0.0825524198242776	1:21587355_21702698	1	130.76923076923	2.9396648064738304	1:25157130_25231857	1	167.307692307691	3.13430297976015	C3-066	CLN	1:23114705_23115804	23.114704999999997	21.587355	25.15713	0.9814973675138622	1.0
5	175.641025641025	3.6307020073851697	0.037000000000000005	9.35123947000972	0.0977769732388564	0.10589919889150501	c5.loc70	5	70.0	3.9162883981568903	5:26506253_26513011	5	189.74358974358898	3.9191229556415403	C3-066	CLN	5:24922163_25043033	24.922163	9.547688	26.506253000000005	1.0801368739901418	1.0
1	161.290322580645	7.335380217890901	0.0	16.9582411007745	-1.25537151377096	0.19534805147693998	1:28262987_28304811	1	149.677419354839	6.78377432332277	1:29813475_29896947	1	164.516129032258	6.758299463072911	C3-019	RLN	1:29298183_29298723	29.298183	28.262987	29.813475	1.0527422878421415	1.5
2	69.6774193548388	5.47681424977463	0.0	14.148210405885001	-0.45165336940604606	0.29190423232661	2:2179571_2180483	2	36.1290322580645	5.359363521109	c2.loc80	2	80.0	5.4044568784140505	C3-019	RLN	2:12464683_12490159	12.464683	2.1795709999999997	13.364806	1.0823843818031529	1.5
5	61.290322580645295	3.6983420922839803	0.025	6.29894871636256	-1.04877690066914	0.197024258675157	5:8278397_8363955	5	48.3870967741936	1.8788118694535902	5:10936502_10936591	5	80.64516129032259	1.8613215324990902	C3-019	RLN	5:9003057_9057394	9.003057	8.278397	10.936502	1.0032998894780985	1.5
5	14.9350649350649	9.17776273905596	0.0	20.1091644516062	-0.964914602987773	0.129495326549939	5:895454_908305	5	5.84415584415584	9.2739839843545	5:5393235_5521073	5	24.6753246753247	9.294990254302132	C3-082	CLN	5:2437430_2449082	2.43743	0.8954540000000001	5.393235	0.9475592595830759	1.0
1	142.207792207793	4.8131778199531	0.009000000000000001	15.403653769065402	-0.0221342369170445	0.188041373430562	c1.loc141	1	141.649350649351	6.63703491113711	1:24728826_24825081	1	166.233766233767	6.97159332410227	C3-082	CLN	1:21734745_21902608	21.734745	21.734745	24.728826	1.0626332458837222	1.0
3	60.3896103896105	4.26457466120706	0.019	14.150266885652599	-0.8834627347322801	0.13566913566991803	3:8302775_8400713	3	48.701298701298704	6.4460582569538705	3:11806503_11892686	3	83.7662337662339	6.458995060185421	C3-082	CLN	3:9393970_9394023	9.39397	8.302775	11.806503	1.0880835895667653	1.0
1	151.724637681159	13.8162985586586	0.0	32.6848834387767	-2.32855698710172	0.246267446095041	1:23044325_23343339	1	142.75362318840598	13.1827446468015	1:24825523_24875338	1	154.34782608695602	13.7583799257498	C3-085	DAG	1:24708008_24717918	24.708008	23.044325	24.825523	0.9185995518980097	2.0
2	59.0	3.83957862188976	0.022000000000000002	5.8204473472691705	0.308352061880201	0.34026774330536996	2:778682_1049024	2	22.463768115942003	1.78772977057175	2:12726618_12804715	2	87.68115942028999	1.8079278229875202	C3-085	DAG	2:9567760_9765198	9.56776	0.778682	12.726617999999998	0.9732922301312835	2.0
5	165.0	3.8232961808130894	0.022000000000000002	8.47569935850814	-0.928173544843207	0.232560064534233	c5.loc79	5	79.0	3.3429525842087697	5:26723396_26975502	5	167.391304347826	4.17225955786586	C3-085	DAG	5:26276612_26287321	26.276612	15.294641	26.723396	1.0047956970481555	2.0
5	19.834710743801697	6.9604555401269605	0.0	25.8108819303657	1.9494809288289499	0.264764238708364	5:2294344_3844382	5	15.702479338843	8.368412527954181	c5.loc28	5	28.0	8.323904616151859	C3-026	RLN	5:4922260_5009184	4.92226	2.2943439999999997	7.009089	1.0577372586897937	1.5
1	144.628099173554	6.51537535782802	0.0	24.1885225491654	-0.6666722998138629	0.40933030256377206	1:25657142_26083955	1	133.884297520661	7.9521589701226105	c1.loc150	1	150.826446280992	7.962193188644121	C3-026	RLN	1:27217621_27398046	27.217621	25.657142	28.944893	0.9506716161904526	1.5
5	24.836601307189603	4.99590971159569	0.001	7.56492030960029	-1.1671519468605802	0.343433815198563	5:780718_798970	5	0.0	3.36159203380608	5:15907003_15921018	5	41.8300653594771	1.7527708452697	C3-087	TLN	5:2094409_2159450	2.094409	0.780718	15.907003	1.0085614891631052	0.5
2	78.0	4.59321710406019	0.006999999999999999	14.0767522348645	0.785769913457338	0.426787623089431	c2.loc51	2	51.0	4.654399144346019	2:16084943_16090326	2	116.99346405228701	4.51832575679603	C3-087	TLN	2:12165186_12175344	12.165186	9.563713	16.084943	1.0596538741373471	0.5
1	150.980392156863	3.84665880627887	0.027999999999999997	7.14720680930511	-1.39432680375319	0.258150939311404	1:22071097_22080894	1	150.326797385621	0.9543253679286541	1:30355358_30427671	1	150.980392156863	3.27615091858437	C3-087	TLN	1:30355358_30427671	30.355358000000003	22.071097	30.355358000000003	1.0402292193511535	0.5
1	105.65359477124201	19.2376687718954	0.0	44.7340401120047	-4.0762921078714704	0.347842592065008	c1.loc100	1	100.65359477124201	20.952854453062397	c1.loc108	1	108.65359477124201	20.9314664340702	C3-008	RLN	1:24400263_24497388	24.400263	22.939604	24.773735000000002	1.024146085410572	1.5
5	27.450980392156897	3.4900515488828905	0.045	9.96707795829301	-1.38109096736792	0.487579978402569	c5.loc19	5	19.0	4.605522335721191	5:8411494_8617814	5	48.3660130718954	4.81279627354446	C3-008	RLN	5:3580489_4004692	3.580489	2.193837	8.411494	0.9667150911001731	1.5
2	69.6774193548388	6.5133718753778895	0.0	18.3719920650582	-1.45875490450398	0.246848194153868	c2.loc64	2	64.0	6.4929390863368095	2:14124991_14184890	2	85.1612903225806	6.78220822352659	C3-019	TLN	2:12464683_12490159	12.464683	11.768261	14.124991	0.9054609845481186	0.5
1	161.290322580645	6.351244874642991	0.0	17.6460688433537	-0.9105902305642191	0.36130490201981297	c1.loc148	1	148.64516129032302	6.418046374796701	c1.loc165	1	165.64516129032302	6.3865106973579095	C3-019	TLN	1:29298183_29298723	29.298183	28.256758	29.966753999999998	0.9411813375409824	0.5
1	150.980392156863	4.84806608099197	0.003	7.0473355265721	-1.33723807210007	0.35191074791474103	1:22071097_22080894	1	150.326797385621	1.19157869952221	1:30355358_30427671	1	150.980392156863	3.13628705971329	C3-087	RLN	1:30355358_30427671	30.355358000000003	22.071097	30.355358000000003	0.9379050106061675	1.5
5	25.0	4.49959414609128	0.006999999999999999	5.32332925406275	0.387943788078428	0.393171601912108	5:780718_798970	5	0.0	2.0733317095706	5:26911806_26975502	5	156.862745098039	1.6926797216223501	C3-087	RLN	5:2159450_2191660	2.15945	0.780718	26.911806	0.9657135236009654	1.5
2	78.4313725490195	3.6406578515166097	0.034	11.4039215932778	-0.792265521305698	0.28326145968233696	2:10570776_10742839	2	61.4379084967319	3.32542202851357	2:16328694_16336792	2	118.95424836601299	3.31151138735121	C3-087	RLN	2:12165186_12175344	12.165186	10.570775999999999	16.328694	0.9822139962095565	1.5
5	20.0	8.717433317993141	0.0	30.335579364557802	2.51326720652243	0.310194625028247	5:2294344_3844382	5	15.702479338843	10.117676734164199	c5.loc28	5	28.0	9.893161674113019	C3-026	TLN	5:5009184_5284885	5.009183999999999	2.2943439999999997	7.009089	0.9124104006071346	0.5
1	134.710743801653	5.401149226131821	0.001	20.2047817489588	-0.697004520648557	0.47484147635510204	c1.loc121	1	121.82644628099199	6.743122840116991	c1.loc150	1	150.826446280992	6.652433066701571	C3-026	TLN	1:26083955_26172553	26.083955	23.814352	28.944893	0.9399342540040789	0.5
1	126.0	7.31227959175509	0.0	12.720612240102199	-0.34892640560687105	0.0639555428377345	1:10327249_10406240	1	108.0	5.03447140140683	c1.loc143	1	143.666666666667	4.6918491049414	C3-041	CLN	1:13751696_13759439	13.751695999999999	10.327249	22.58411	0.9025471529741614	1.0
3	115.33333333333401	6.386668829742121	0.0	15.748227665473198	0.12469518145845698	0.0855355815545661	3:18034465_18068296	3	112.0	6.46939872059391	3:21591305_21676622	3	138.666666666667	5.8415443241293605	C3-041	CLN	3:18410093_18510795	18.410093	18.034465	21.591305	0.9224826054159155	1.0
4	20.0	6.001260090519169	0.0	2.0096800190379303	-0.361398742438868	0.0607396943008853	4:1_2820	4	0.0	0.0710962339528436	4:18558764_18585056	4	120.666666666667	0.0245137471695749	C3-041	CLN	4:2785497_2786087	2.7854970000000003	1e-06	18.558764	1.0070733564051835	1.0
5	80.0	3.94048842273966	0.013000000000000001	7.68159135812362	-0.165242141130993	0.0849093616593124	c5.loc75	5	75.0	2.58549199499913	5:21406542_21505987	5	115.33333333333401	2.52934286340931	C3-041	CLN	5:15625661_15643000	15.625661	15.208403	21.406542	0.9863647134038109	1.0
1	411.111111111114	10.0003171639856	0.0	33.233926035847695	-0.6149197903495551	0.100281779404443	1:23920404_24049411	1	391.452991452995	8.20662579928918	1:24634604_24720665	1	412.820512820516	8.15255738427992	C3-017	CLN	1:24571725_24622029	24.571725	23.920404	24.634604	1.0642555105803968	1.0
1	118.064516129032	5.190833687839981	0.003	10.877980558141301	-0.974985051685371	0.212872890829274	1:22940448_22979217	1	107.09677419354799	2.8777218953927797	1:30244434_30427671	1	166.451612903226	3.19003125104409	C3-019	DAG	1:24577060_24628158	24.57706	22.940448	30.244434000000002	1.032697961621899	2.0
3	84.51612903225809	4.809193108304191	0.004	12.0208496283585	-0.0209838606329571	0.31499491892544396	3:11307176_11307240	3	66.4516129032259	2.65627025465257	c3.loc109	3	109.0	3.3865479938208596	C3-019	DAG	3:16851502_16928992	16.851502	11.307176	22.206269	1.0738090369308688	2.0
5	8.84353741496599	13.874648988259802	0.0	30.858968600675897	-0.928537133348836	0.10074594706496302	5:1157705_1282520	5	6.80272108843537	14.222154070739698	5:3475567_3527966	5	14.285714285714299	14.183876953401501	C3-021	CLN	5:1950044_1974670	1.9500439999999999	1.157705	3.475567	0.9232502348810383	1.0
3	9.52380952380952	4.73545382277709	0.001	8.95720067664406	-0.410633330873219	0.15052326033340502	3:1171865_2202160	3	2.04081632653061	3.5436963057378	3:10278035_10342292	3	45.5782312925171	3.90297390312505	C3-021	CLN	3:4308135_4749996	4.308135	1.171865	10.278035000000001	0.9046873896932233	1.0
4	39.45578231292521	3.56397661483842	0.033	8.46168794099399	0.47205280130040705	0.101768421820417	4:9931708_9954864	4	37.4149659863946	3.6804953053665	c4.loc60	4	60.0	3.74648347658788	C3-021	CLN	4:10216845_10274416	10.216845	9.931708	12.813405	0.9630718249911714	1.0
5	26.446280991735502	6.99791890605044	0.0	21.4730574259668	1.82389089541229	0.272199924709015	5:4453532_4783720	5	18.181818181818198	6.994945749967071	c5.loc31	5	31.0	6.96716444718838	C3-026	DAG	5:6299330_6913366	6.29933	4.453532	7.267172	1.0222660107017947	2.0
1	137.826446280992	4.26095755130535	0.006999999999999999	13.6057028744074	-0.6084347436816011	0.423008214615807	1:22472445_22602153	1	109.09090909090901	4.2264060923547	1:30159436_30427671	1	154.545454545455	4.79480305479594	C3-026	DAG	1:26522589_26526441	26.522589	22.472445	30.159436	1.015530770727449	2.0
3	27.2727272727273	4.03185740158912	0.009000000000000001	8.38469365740685	1.44123117728654	0.282494037953794	3:1_150757	3	0.0	2.76821993158023	3:10685605_10686843	3	80.9917355371901	2.187386495624	C3-026	DAG	3:7736726_7736919	7.736725999999999	1e-06	10.685605	0.9936416313056333	2.0
1	151.44927536231899	12.4128759931603	0.0	28.9393946429209	-3.0013987264744597	0.336980333852107	1:23044325_23343339	1	142.75362318840598	12.1206686547523	c1.loc162	1	162.724637681159	12.272381144833801	C3-085	RLN	1:24607533_24708008	24.607533	23.044325	25.661727	0.9114147493696269	1.5
5	165.942028985507	4.89998920349845	0.004	12.302768467661199	0.268831703084305	0.458689867721359	5:21412556_21443548	5	121.73913043478301	5.30181399720552	5:26723396_26975502	5	167.391304347826	5.49488524955609	C3-085	RLN	5:26287321_26492438	26.287321000000002	21.412556	26.723396	0.9748681606871816	1.5
2	59.0	3.76708629685956	0.046	7.67914128516757	-1.9560939438858203	0.336460211071018	c2.loc32	2	32.0	2.9338021187011303	2:10614752_10771326	2	69.5652173913044	2.8703599162769504	C3-085	RLN	2:9567760_9765198	9.56776	1.494167	10.614752000000001	1.0804844307451225	1.5
1	105.65359477124201	21.3047919660684	0.0	48.465578425215995	-2.9117313522554302	0.257921927268427	c1.loc99	1	99.6535947712418	19.3988556287041	1:24773735_24857025	1	109.150326797385	18.9208633827604	C3-008	DAG	1:24400263_24497388	24.400263	22.934777	24.773735000000002	1.0082784544038799	2.0
1	151.44927536231899	12.047938742899198	0.0	25.9149186835886	-3.63890270561391	0.42652105120800504	1:23044325_23343339	1	142.75362318840598	11.322396418527601	c1.loc152	1	152.724637681159	11.4151465751693	C3-085	TLN	1:24607533_24708008	24.607533	23.044325	24.717918	1.057789257729837	0.5
5	165.942028985507	4.622005452297059	0.005	13.271391257841803	-0.0355389931489143	0.580916189026906	5:21365515_21396854	5	120.28985507246401	5.6513544218086205	5:26217098_26239888	5	161.59420289855	5.2835691179158495	C3-085	TLN	5:26287321_26492438	26.287321000000002	21.365515	26.217097999999996	0.9880820715090959	0.5
2	59.0	4.20779759157412	0.011000000000000001	10.5337197868113	-2.44346093335242	0.41827938088059297	c2.loc37	2	37.0	4.44236096827063	c2.loc68	2	68.0	4.44683667949054	C3-085	TLN	2:9567760_9765198	9.56776	2.0173810000000003	10.523278999999999	1.0050035719898662	0.5
5	32.2368421052632	9.94120793469762	0.0	27.258032406226896	2.02245607523167	0.263377497369039	5:3511075_3693869	5	21.7105263157895	10.270642528690999	c5.loc34	5	34.0	10.150476767010199	C3-090	CLN	5:5885270_5911250	5.885269999999999	3.511075	6.043789	1.0515229164400317	1.0
1	194.078947368422	3.52399513844844	0.045	11.4588587549169	0.7515978626595842	0.37821649931546003	1:28737115_28856010	1	188.157894736843	3.67163577643807	1:30348971_30427671	1	199.342105263159	4.67512000330578	C3-090	CLN	1:29444185_29485991	29.444184999999997	28.737115000000003	30.348971000000002	0.939859734854265	1.0
5	34.0	3.563401539528	0.031	10.362862441703301	-0.451844164904012	0.241441108973975	c5.loc2	5	2.0	2.04105146018063	5:15590643_15750890	5	37.9084967320261	1.8871825120076497	C3-087	DAG	5:15105070_15120851	15.105070000000001	0.844576	15.590643	0.9976662236095468	2.0
