# Supplementary material for: Species-wide gene editing of a flowering regulator reveals hidden phenotypic variation
Source: PLoS Biol. 2025 Jun 9;23(6):e3003226. doi: 10.1371/journal.pbio.3003226 (PMC12185000; doi:10.1371/journal.pbio.3003226)
Supplement: S1 Data — (ZIP) [file pbio.3003226.s021.zip › df_range_f2_parents.csv]

pop	min_dag_f2	max_dag_f2	range_dag_f2	range_dag_parents
C3-090	23	36	13	8.833333333333336
C3-030	14	26	12	8.2
C3-085	15	29	14	7.833333333333329
C3-066	15	25	10	6.0000000000000036
C3-017	12	20	8	4.833333333333332
C3-026	16	29	13	12.333333333333329
C3-082	16	31	15	18.5
C3-021	15	24	9	7.0
C3-087	16	26	10	5.0
C3-008	15	29	14	10.333333333333329
C3-041	15	22	7	2.9499999999999993
C3-022	16	26	10	6.399999999999999
C3-019	14	26	12	9.333333333333329
