# Supplementary material for: Species-wide gene editing of a flowering regulator reveals hidden phenotypic variation
Source: PLoS Biol. 2025 Jun 9;23(6):e3003226. doi: 10.1371/journal.pbio.3003226 (PMC12185000; doi:10.1371/journal.pbio.3003226)
Supplement: S1 Data — (ZIP) [file pbio.3003226.s021.zip › df_rgr_group_filt.csv]

line	type	rgr_median	rgr_mean	rgr_std	rgr_count
COL	COL	0.15232290788826727	0.1619405258710453	0.02503614440492302	87
ID0424-02-R05	mut	0.16711943452936084	0.18036532763040106	0.0420843603446247	10
ID0424-04-R05	mut	0.16249572915821395	0.16410356698886533	0.031237814708988235	11
ID0932-02-R04	mut	0.18881614606689723	0.18160467518647974	0.04541678812671882	6
ID0932-09-R01	mut	0.21785042631392043	0.19810318881121697	0.037522274967985894	7
ID1890-01-R05	mut	0.13011671555457888	0.15340743910085256	0.0348272183489987	9
ID1890-05-R04	mut	0.1300768085097689	0.14779675162970374	0.04381629653685071	9
ID1954-06-R05	mut	0.16101815324748467	0.16338262376760068	0.03533041219939149	11
ID1954-10-R05	mut	0.11996963758968412	0.14078424066396583	0.038700173874385894	11
ID2016-03-R05	mut	0.1351603633064887	0.14552598655569227	0.034139406039303495	9
ID2171-08-R03	mut	0.15918441813439385	0.16166422045708714	0.029174895287075817	11
ID2171-21-R05	mut	0.14055404749054987	0.1648208342847316	0.043575040804203526	11
ID4807-02-R05	mut	0.1449974389759512	0.15989774867043866	0.031069954172517074	10
ID4807-14-R03	mut	0.1407821609938979	0.15052952207591266	0.029191607092842787	12
ID5151-11-R04	mut	0.14415221069885556	0.14370255356485473	0.011897649986229856	9
ID5741-02-R03	mut	0.19489120961684228	0.1952330218995354	0.031801270526049814	8
ID5741-04-R01	mut	0.2147289188205313	0.1944650526775116	0.0423032950230014	8
ID6086-01-R04	mut	0.14764734295261325	0.1461281809726868	0.029787184715742078	11
ID6086-07-R03	mut	0.14774742704223964	0.16032367447145293	0.027675438555156334	11
ID6132-01-R01	mut	0.15533730650803668	0.1580860937897604	0.024979877774642223	10
ID6132-05-R01	mut	0.13671215591906907	0.1516590304685167	0.03084536449727336	11
ID6133-01-R05	mut	0.14714126420545195	0.15569448985634754	0.021683415068358688	8
ID6133-07-R03	mut	0.1608781321036316	0.15920858800848345	0.019959500695512302	10
ID6136-02-R05	mut	0.16270274782994865	0.1592335066728651	0.022422964199618384	12
ID6136-15-R04	mut	0.14084769474126588	0.14119572520916063	0.018010751536372112	10
ID6138-07-R03	mut	0.1302930480842483	0.13547022314108345	0.02615511599693829	10
ID6138-09-R04	mut	0.12346448292581491	0.14341636445886377	0.04075290545034172	8
ID6413-10-R05	mut	0.16107785363493882	0.16419507182232074	0.015531423225678947	11
ID6413-12-R05	mut	0.1661761186143359	0.16270038950554516	0.023790246882138297	10
ID6990-01-R05	mut	0.14653395136488934	0.16197944635579825	0.04214039603755454	11
ID7169-04-R05	mut	0.15128484515693819	0.1516164426849315	0.010808051157793621	9
ID7186-15-R03	mut	0.16211962664601093	0.17030249326787558	0.029988895752153362	6
ID7316-05-R05	mut	0.15299884915003925	0.15156563229172532	0.01766927427416661	10
ID8234-01-R05	mut	0.14788110020266299	0.14525218230636117	0.006629514440646428	11
ID8246-10-R03	mut	0.16186982202108752	0.17160852331890053	0.02271541646392885	11
ID8246-17-R05	mut	0.16324340014780298	0.17070464063294094	0.029618686581747378	10
ID8283-01-R04	mut	0.14397769620705791	0.17148572651103733	0.04989521351861826	10
ID8283-02-R04	mut	0.1510060056944911	0.1704697569298404	0.040875170637628536	9
ID8369-04-R05	mut	0.13993047217617738	0.1400979537990191	0.009770628383681269	9
ID8369-05-R03	mut	0.1412183104622786	0.14150472458345445	0.01179384787750399	9
ID8376-04-R05	mut	0.19399528490569848	0.18956842992674666	0.03484734026297292	9
ID8376-10-R04	mut	0.17519272221053317	0.18192543253944546	0.043244997022834436	8
ID9069-01-R05	mut	0.14916182897508012	0.15408143456165205	0.009570594313524373	12
ID9070-02-R01	mut	0.15880475283268058	0.16131268321243347	0.015741675609734485	9
ID9070-11-R04	mut	0.1558255081278543	0.154950369665499	0.007160194211928452	9
ID9079-02-R01	mut	0.11783949560196152	0.11751160405304624	0.013293415974549506	12
ID9102-01-R05	mut	0.14942668355098984	0.1704108094926767	0.03448255995344407	11
ID9102-02-R05	mut	0.17187211704718644	0.16681325656917415	0.03183887430188045	11
ID9111-02-R04	mut	0.1731191103663492	0.18240001260680969	0.0385913090751167	10
ID9323-02-R05	mut	0.13332215093603153	0.13470108987751817	0.006102511324711122	9
ID9323-12-R04	mut	0.13695930200747183	0.1365379891451109	0.009867639374017939	9
ID9402-01-R05	mut	0.16846699361184284	0.1589597515893995	0.021728468003906768	9
ID9402-11-R03	mut	0.15942837481759392	0.15789535714545813	0.019910396201972713	9
ID9404-08-R03	mut	0.1383478266311118	0.14120101895493306	0.013093303981323485	12
ID9407-01-R05	mut	0.1506571707799927	0.1614363009872085	0.03905927427346563	12
ID9421-04-R02	mut	0.13042733815012003	0.132801332432895	0.013520976535721546	8
ID9421-07-R02	mut	0.12961521019901548	0.1296493667804301	0.010999699616177494	9
ID9450-02-R05	mut	0.15350600725778302	0.17068832015372512	0.04878652005504942	10
ID9450-05-R04	mut	0.15154865088436514	0.15507643743841915	0.03586277327787414	11
ID9569-06-R03	mut	0.13751958888199312	0.13927839877851725	0.013081879310606464	9
ID9569-11-R01	mut	0.14508833840359608	0.1444805080850956	0.0057957097540539525	9
ID9579-01-R04	mut	0.16502241549883967	0.15890117608395057	0.023297022121136955	12
ID9579-07-R05	mut	0.16832761413027336	0.16573233887990182	0.03493089370360133	11
ID9582-01-R03	mut	0.14737044003861816	0.15287959946421928	0.028616598656401742	12
ID9582-02-R02	mut	0.14602814761898292	0.15683022411584777	0.02492945326786096	10
ID9583-03-R01	mut	0.1277620368063038	0.12874800980323603	0.006626805834510903	9
ID9583-06-R04	mut	0.1267571653471693	0.13030133590614412	0.008049624446293816	9
ID9599-02-R02	mut	0.1423431989320544	0.15103239386251002	0.024955199692445897	11
ID9644-13-R02	mut	0.18015102641133796	0.17633267293524818	0.03339878507894661	11
ID9644-14-R02	mut	0.17485515869077917	0.17625131041498107	0.032282040221148486	11
ID9729-01-R05	mut	0.1576735305235193	0.15529978160628544	0.015403855637455893	9
ID9729-09-R05	mut	0.14697830004886928	0.1587707567610892	0.03250419669085021	11
ID9733-02-R04	mut	0.16638753155099534	0.1617068008458013	0.029129416672578172	10
ID9733-03-R03	mut	0.14072454181638275	0.13457315764333158	0.019578129144103094	11
ID9736-02-R05	mut	0.15206784233084258	0.15984412560140934	0.04000156669151142	12
ID9736-05-R04	mut	0.15287839087890084	0.1660432168000619	0.034352117746810865	11
ID9738-01-R02	mut	0.13643124389060668	0.13715630346905142	0.006307635551352999	6
ID9738-04-R02	mut	0.13781814649381652	0.13832916411215798	0.01179166890159016	6
ID9741-04-R05	mut	0.1495817878981251	0.14772664337818234	0.015576545421601563	6
ID9743-03-R05	mut	0.15253797336135178	0.1538563662791316	0.010751582855975519	6
ID9743-06-R03	mut	0.15020545506724908	0.1549440570133814	0.022886029814019552	6
ID9748-01-R03	mut	0.1577661815690795	0.15921137574732833	0.024057323333400396	12
ID9755-05-R05	mut	0.13089061359306892	0.13148138526257863	0.012149106020097498	12
ID9821-07-R02	mut	0.1488364497222215	0.1547993292845767	0.021331377245409174	6
ID9821-14-R04	mut	0.14417298603691034	0.14621513847459597	0.01649604974899679	6
ID9831-01-R01	mut	0.14082509426500633	0.1409988534011924	0.016861336439896058	6
ID9831-03-R04	mut	0.14092081552031643	0.14762441993626427	0.022467691709103548	6
ID9848-08-R02	mut	0.1446678995210339	0.14387400030236946	0.005843505555785483	6
ID9882-01-R03	mut	0.13954937939090226	0.14429939798054414	0.012627149476121351	9
ID9882-02-R04	mut	0.14010161044822642	0.13901299682523882	0.012719549563246826	9
ID9888-01-R01	mut	0.15178562793430006	0.15070196087989643	0.018023339082894697	8
ID9888-01-R04	mut	0.13171457280332793	0.1383427516328965	0.024045058122044796	8
ID9895-03-R05	mut	0.1370124237159222	0.13821585395810698	0.008238902015709907	9
ID9895-09-R04	mut	0.1263740025822477	0.13022266694098114	0.011710173674538246	9
ID9906-04-R02	mut	0.14698396476023606	0.14793840796795862	0.007628206991086162	8
ID9906-06-R04	mut	0.1509521696700669	0.15005609567965547	0.0176878061833844	7
ID9908-06-R05	mut	0.148648830682726	0.1495301880497189	0.021127419602928844	12
ID9908-12-R05	mut	0.13852253166523704	0.14125544506236495	0.021818309235182354	12
ID9918-07-R03	mut	0.15985199403844447	0.1597737001159064	0.009680849938861497	12
ID9925-03-R03	mut	0.13729432677696668	0.13639543361095563	0.015283052345620725	12
ID9925-06-R02	mut	0.13332420552066487	0.1314886552387174	0.010860362859016976	11
IDCS77069-05-R03	mut	0.1515655097532533	0.15746029660665872	0.027628110201382925	11
IDCS77069-08-R03	mut	0.14122866163137993	0.14464333895776546	0.015539954026907657	12
IDCS77187-01-R05	mut	0.1489552407443975	0.14994101857445127	0.018682306389517164	12
IDCS77187-04-R04	mut	0.14427661469670117	0.1505025500108774	0.01719911635919001	12
WT-ID0424	wt	0.14035560576954959	0.15171422616646263	0.026196431111209048	8
WT-ID0932	wt	0.19997030557858553	0.1992920390973346	0.02927095590511755	6
WT-ID1890	wt	0.14495286623411138	0.1589135942092291	0.04278212488739679	10
WT-ID1954	wt	0.128051343982831	0.14742914625345793	0.040217861916919465	9
WT-ID2016	wt	0.15874751783110133	0.1657365806442444	0.026557387712135044	8
WT-ID2171	wt	0.17296832661622843	0.17481764138003808	0.029405694464349052	9
WT-ID4807	wt	0.14470016423635032	0.15369909925159814	0.038708803535046056	11
WT-ID5151	wt	0.14426286173480338	0.15082576547135204	0.02438062144914357	6
WT-ID5741	wt	0.16690629506364155	0.1638764675024389	0.01781967178803548	8
WT-ID6086	wt	0.14869602499823598	0.15456335717126654	0.023434567696746633	12
WT-ID6132	wt	0.14676205051177924	0.15471414451387913	0.026334135030971283	9
WT-ID6133	wt	0.16031629911077913	0.16322054108982792	0.014453551526244843	10
WT-ID6136	wt	0.15589749904852068	0.16038116989890938	0.016865612995276044	11
WT-ID6138	wt	0.13146303351563157	0.13569267190222647	0.020827218073138108	11
WT-ID6413	wt	0.16255983926168624	0.17015911374713988	0.027887324649631156	12
WT-ID6990	wt	0.14214220475308714	0.16183651902728605	0.042062626352252636	10
WT-ID7169	wt	0.13850508439987708	0.15180995618035356	0.025970789779844298	8
WT-ID7316	wt	0.1545628733242943	0.1621311971192873	0.025865823958746408	8
WT-ID8234	wt	0.13890963841742593	0.1444705368979441	0.01370898323635589	11
WT-ID8246	wt	0.16707655902859891	0.18148001193521335	0.028820037738034352	12
WT-ID8283	wt	0.15011554625507717	0.17537991154903243	0.042320364908208966	11
WT-ID9069	wt	0.15149839430296902	0.1494109055441144	0.01176339096561972	11
WT-ID9070	wt	0.14473493792897812	0.14421204311134944	0.014426306030327627	7
WT-ID9079	wt	0.12353616284244932	0.1245117809859019	0.010055178520867	11
WT-ID9102	wt	0.1432660649127399	0.15140847246393924	0.02732295044035771	10
WT-ID9111	wt	0.22340114209006684	0.19816373682151042	0.04199630914987632	7
WT-ID9323	wt	0.14292319917626606	0.14134077398622433	0.01112507613870542	8
WT-ID9404	wt	0.14886326374078887	0.14455392520956145	0.011228807260439913	11
WT-ID9407	wt	0.1766922189631051	0.17276240214062968	0.022302090800999444	8
WT-ID9421	wt	0.12815072329567945	0.1275324694062038	0.007124808864525389	8
WT-ID9450	wt	0.16316219656844289	0.16485027846383873	0.03629233959225522	12
WT-ID9569	wt	0.1420787737233453	0.14049545428609128	0.0074691447909570234	9
WT-ID9579	wt	0.15862939237965357	0.15129011034418005	0.026566545080560944	11
WT-ID9582	wt	0.14941643704702873	0.14714777198867857	0.008958490645705067	6
WT-ID9583	wt	0.13728374942061244	0.13637582964619743	0.012679012577813684	8
WT-ID9599	wt	0.1496559605313985	0.15135573218129336	0.008478748832057417	9
WT-ID9644	wt	0.17350117830474243	0.18278485155639232	0.03121964603954225	9
WT-ID9729	wt	0.1545030057872896	0.15552357970690772	0.03842282785538068	10
WT-ID9733	wt	0.16383316059425498	0.17422225686203738	0.04334110698681232	7
WT-ID9736	wt	0.14702735479025159	0.15358808776120444	0.0397266437655231	8
WT-ID9738	wt	0.13531113570875553	0.13793903869072544	0.011628168092787801	6
WT-ID9741	wt	0.13689140568042094	0.13647266989682993	0.023228766758681678	6
WT-ID9743	wt	0.15348686030292732	0.1593118594515686	0.021209677316593106	6
WT-ID9748	wt	0.15348478762544954	0.1576944902936036	0.01766742573215789	9
WT-ID9755	wt	0.1551472990824134	0.151717564851279	0.01628250851037688	12
WT-ID9831	wt	0.13882199922733302	0.1463240812744339	0.018653290615676867	6
WT-ID9882	wt	0.13365798093835984	0.13527761693597387	0.009116129063560501	9
WT-ID9888	wt	0.13746329261453885	0.13603987946192966	0.009784933809782534	9
WT-ID9895	wt	0.13614446339175754	0.13979020623982172	0.007073451476304694	9
WT-ID9897	wt	0.1521934444264823	0.15290789658291076	0.014425163919831103	10
WT-ID9906	wt	0.1407805947875953	0.1409202679902302	0.010031204144922588	8
WT-ID9908	wt	0.13471353370519945	0.14780018258309402	0.027445907676868143	12
WT-ID9918	wt	0.1498108946632735	0.15741601098708247	0.020506261569613653	11
WT-ID9925	wt	0.143350585928458	0.14665684946737628	0.014806128809256306	11
WT-IDCS77069	wt	0.14210072472508894	0.14745167365933715	0.019573441211529225	10
WT-IDCS77187	wt	0.1447086541408688	0.14642627893751328	0.018734766600848343	12
