# Supplementary material for: Species-wide gene editing of a flowering regulator reveals hidden phenotypic variation
Source: PLoS Biol. 2025 Jun 9;23(6):e3003226. doi: 10.1371/journal.pbio.3003226 (PMC12185000; doi:10.1371/journal.pbio.3003226)
Supplement: S1 Data — (ZIP) [file pbio.3003226.s021.zip › ests_and_ft.csv]

pop	phenotype	additive.fx_mean_x	additive.fx_std_x	additive.fx_count_x	additive.fx_sum_x	ests_sum_adjusted_all	additive.fx_mean_y	additive.fx_std_y	additive.fx_count_y	additive.fx_sum_y	ests_sum_adjusted_ft	line_A	line_B	FT_line_A	FT_line_B	FTi_diff	line_sorted_1	line_sorted_2	line_sorted_1_FTi	line_sorted_2_FTi	effect_adj_factor
C3-008	CLN	-1.38500377621732		1	-1.38500377621732	1.38500377621732	-1.38500377621732		1.0	-1.38500377621732	1.38500377621732	ID9729-01-R05	ID7186-15-R03	29.0	14.25	14.75	ID7186-15-R03	ID9729-01-R05	14.25	29.0	-1.0
C3-008	DAG	-2.9117313522554302		1	-2.9117313522554302	2.9117313522554302	-2.9117313522554302		1.0	-2.9117313522554302	2.9117313522554302	ID9729-01-R05	ID7186-15-R03	29.0	14.25	14.75	ID7186-15-R03	ID9729-01-R05	14.25	29.0	-1.0
C3-008	RLN	-2.728691537619695	1.9057950031117774	2	-5.45738307523939	5.45738307523939	-4.0762921078714704		1.0	-4.0762921078714704	4.0762921078714704	ID9729-01-R05	ID7186-15-R03	29.0	14.25	14.75	ID7186-15-R03	ID9729-01-R05	14.25	29.0	-1.0
C3-008	TLN	-5.44695792395073		1	-5.44695792395073	5.44695792395073	-5.44695792395073		1.0	-5.44695792395073	5.44695792395073	ID9729-01-R05	ID7186-15-R03	29.0	14.25	14.75	ID7186-15-R03	ID9729-01-R05	14.25	29.0	-1.0
C3-017	CLN	-0.6149197903495551		1	-0.6149197903495551	0.6149197903495551	-0.6149197903495551		1.0	-0.6149197903495551	0.6149197903495551	ID9741-02-R03	ID9908-12-R05	20.90909090909091	14.083333333333336	6.825757575757574	ID9908-12-R05	ID9741-02-R03	14.083333333333336	20.90909090909091	-1.0
C3-017	DAG	-1.37500265154879		1	-1.37500265154879	1.37500265154879	-1.37500265154879		1.0	-1.37500265154879	1.37500265154879	ID9741-02-R03	ID9908-12-R05	20.90909090909091	14.083333333333336	6.825757575757574	ID9908-12-R05	ID9741-02-R03	14.083333333333336	20.90909090909091	-1.0
C3-017	RLN	-2.3323479212455203		1	-2.3323479212455203	2.3323479212455203	-2.3323479212455203		1.0	-2.3323479212455203	2.3323479212455203	ID9741-02-R03	ID9908-12-R05	20.90909090909091	14.083333333333336	6.825757575757574	ID9908-12-R05	ID9741-02-R03	14.083333333333336	20.90909090909091	-1.0
C3-017	TLN	-2.94691317069549		1	-2.94691317069549	2.94691317069549	-2.94691317069549		1.0	-2.94691317069549	2.94691317069549	ID9741-02-R03	ID9908-12-R05	20.90909090909091	14.083333333333336	6.825757575757574	ID9908-12-R05	ID9741-02-R03	14.083333333333336	20.90909090909091	-1.0
C3-019	CLN	-0.36095477112555896		1	-0.36095477112555896	0.36095477112555896					0.0	ID9729-01-R05	ID9736-02-R05	29.0	18.272727272727273	10.727272727272727	ID9736-02-R05	ID9729-01-R05	18.272727272727273	29.0	-1.0
C3-019	DAG	-0.49798445615916404	0.674580711453205	2	-0.9959689123183281	0.9959689123183281	-0.974985051685371		1.0	-0.974985051685371	0.974985051685371	ID9729-01-R05	ID9736-02-R05	29.0	18.272727272727273	10.727272727272727	ID9736-02-R05	ID9729-01-R05	18.272727272727273	29.0	-1.0
C3-019	RLN	-0.918600594615382	0.41737287512330795	3	-2.755801783846146	2.755801783846146					0.0	ID9729-01-R05	ID9736-02-R05	29.0	18.272727272727273	10.727272727272727	ID9736-02-R05	ID9729-01-R05	18.272727272727273	29.0	-1.0
C3-019	TLN	-1.1846725675340997	0.3876109581497177	2	-2.3693451350681993	2.3693451350681993					0.0	ID9729-01-R05	ID9736-02-R05	29.0	18.272727272727273	10.727272727272727	ID9736-02-R05	ID9729-01-R05	18.272727272727273	29.0	-1.0
C3-021	CLN	-0.2890392209738826	0.7081679793183618	3	-0.8671176629216479	0.8671176629216479					0.0	ID9407-04-R02	ID9755-05-R05	23.11111111111111	17.416666666666668	5.694444444444443	ID9755-05-R05	ID9407-04-R02	17.416666666666668	23.11111111111111	-1.0
C3-021	DAG	-1.12734790138108		1	-1.12734790138108	1.12734790138108					0.0	ID9407-04-R02	ID9755-05-R05	23.11111111111111	17.416666666666668	5.694444444444443	ID9755-05-R05	ID9407-04-R02	17.416666666666668	23.11111111111111	-1.0
C3-021	RLN	-2.0187859889924		1	-2.0187859889924	2.0187859889924					0.0	ID9407-04-R02	ID9755-05-R05	23.11111111111111	17.416666666666668	5.694444444444443	ID9755-05-R05	ID9407-04-R02	17.416666666666668	23.11111111111111	-1.0
C3-021	TLN	-2.27640239984845	0.8403406266678648	2	-4.5528047996969	4.5528047996969					0.0	ID9407-04-R02	ID9755-05-R05	23.11111111111111	17.416666666666668	5.694444444444443	ID9755-05-R05	ID9407-04-R02	17.416666666666668	23.11111111111111	-1.0
C3-022	CLN	-0.519975331608579		1	-0.519975331608579	0.519975331608579					0.0	ID6990-08-R03	ID9925-03-R03	25.66666666666667	15.916666666666664	9.750000000000007	ID9925-03-R03	ID6990-08-R03	15.916666666666664	25.66666666666667	-1.0
C3-022	DAG	-1.0658736778104936	1.1576706987559011	2	-2.131747355620987	2.131747355620987	-1.8844704792817601		1.0	-1.8844704792817601	1.8844704792817601	ID6990-08-R03	ID9925-03-R03	25.66666666666667	15.916666666666664	9.750000000000007	ID9925-03-R03	ID6990-08-R03	15.916666666666664	25.66666666666667	-1.0
C3-022	RLN	-1.8461151577787096		1	-1.8461151577787096	1.8461151577787096	-1.8461151577787096		1.0	-1.8461151577787096	1.8461151577787096	ID6990-08-R03	ID9925-03-R03	25.66666666666667	15.916666666666664	9.750000000000007	ID9925-03-R03	ID6990-08-R03	15.916666666666664	25.66666666666667	-1.0
C3-022	TLN	-2.2324865105744		1	-2.2324865105744	2.2324865105744	-2.2324865105744		1.0	-2.2324865105744	2.2324865105744	ID6990-08-R03	ID9925-03-R03	25.66666666666667	15.916666666666664	9.750000000000007	ID9925-03-R03	ID6990-08-R03	15.916666666666664	25.66666666666667	-1.0
C3-026	CLN	0.2272746077206352	0.3657649494003414	2	0.4545492154412704	0.4545492154412704					0.0	ID9925-03-R03	ID8376-10-R04	15.916666666666664	29.818181818181817	13.901515151515152	ID9925-03-R03	ID8376-10-R04	15.916666666666664	29.818181818181817	1.0
C3-026	DAG	0.885562443005743	1.3079097103169215	3	2.6566873290172293	2.6566873290172293					0.0	ID9925-03-R03	ID8376-10-R04	15.916666666666664	29.818181818181817	13.901515151515152	ID9925-03-R03	ID8376-10-R04	15.916666666666664	29.818181818181817	1.0
C3-026	RLN	0.6414043145075434	1.8498996885964132	2	1.2828086290150869	1.2828086290150869					0.0	ID9925-03-R03	ID8376-10-R04	15.916666666666664	29.818181818181817	13.901515151515152	ID9925-03-R03	ID8376-10-R04	15.916666666666664	29.818181818181817	1.0
C3-026	TLN	0.9081313429369366	2.270004907734055	2	1.8162626858738733	1.8162626858738733					0.0	ID9925-03-R03	ID8376-10-R04	15.916666666666664	29.818181818181817	13.901515151515152	ID9925-03-R03	ID8376-10-R04	15.916666666666664	29.818181818181817	1.0
C3-030	DAG	-0.6767887802058042	0.8535040955435229	2	-1.3535775604116085	1.3535775604116085					0.0	ID9569-06-R03	ID9755-05-R05	22.16666666666667	17.416666666666668	4.7500000000000036	ID9755-05-R05	ID9569-06-R03	17.416666666666668	22.16666666666667	-1.0
C3-030	RLN	-0.8125115996347315	0.6855850475259893	2	-1.625023199269463	1.625023199269463					0.0	ID9569-06-R03	ID9755-05-R05	22.16666666666667	17.416666666666668	4.7500000000000036	ID9755-05-R05	ID9569-06-R03	17.416666666666668	22.16666666666667	-1.0
C3-030	TLN	-0.9707842123916881	1.1267146921547713	2	-1.9415684247833762	1.9415684247833762					0.0	ID9569-06-R03	ID9755-05-R05	22.16666666666667	17.416666666666668	4.7500000000000036	ID9755-05-R05	ID9569-06-R03	17.416666666666668	22.16666666666667	-1.0
C3-041	CLN	-0.18771802692956877	0.22676001301913676	4	-0.7508721077182751	0.7508721077182751					0.0	ID9102-01-R05	ID9583-03-R01	23.16666666666667	18.08333333333333	5.083333333333343	ID9583-03-R01	ID9102-01-R05	18.08333333333333	23.16666666666667	-1.0
C3-041	DAG	-0.685464911573147		1	-0.685464911573147	0.685464911573147					0.0	ID9102-01-R05	ID9583-03-R01	23.16666666666667	18.08333333333333	5.083333333333343	ID9583-03-R01	ID9102-01-R05	18.08333333333333	23.16666666666667	-1.0
C3-041	RLN	-0.6464319877859308	0.42133294463791227	4	-2.5857279511437232	2.5857279511437232					0.0	ID9102-01-R05	ID9583-03-R01	23.16666666666667	18.08333333333333	5.083333333333343	ID9583-03-R01	ID9102-01-R05	18.08333333333333	23.16666666666667	-1.0
C3-041	TLN	-0.8669823478550229	0.5257422238006435	4	-3.4679293914200917	3.4679293914200917					0.0	ID9102-01-R05	ID9583-03-R01	23.16666666666667	18.08333333333333	5.083333333333343	ID9583-03-R01	ID9102-01-R05	18.08333333333333	23.16666666666667	-1.0
C3-066	CLN	-0.18872707265202793	0.25422085791858084	4	-0.7549082906081117	0.7549082906081117					0.0	ID8369-04-R05	ID9582-01-R03	24.58333333333333	16.5	8.083333333333329	ID9582-01-R03	ID8369-04-R05	16.5	24.58333333333333	-1.0
C3-066	DAG	-0.5741547474883066	0.4783931837603542	4	-2.2966189899532266	2.2966189899532266	-0.21527761393334105		1.0	-0.21527761393334105	0.21527761393334105	ID8369-04-R05	ID9582-01-R03	24.58333333333333	16.5	8.083333333333329	ID9582-01-R03	ID8369-04-R05	16.5	24.58333333333333	-1.0
C3-066	RLN	-0.734884304268002	0.7451492903159619	3	-2.204652912804006	2.204652912804006	-0.984964479234735		1.0	-0.984964479234735	0.984964479234735	ID8369-04-R05	ID9582-01-R03	24.58333333333333	16.5	8.083333333333329	ID9582-01-R03	ID8369-04-R05	16.5	24.58333333333333	-1.0
C3-066	TLN	-0.710820872996529	1.0865947052317788	4	-2.843283491986116	2.843283491986116	-1.2714311992505		1.0	-1.2714311992505	1.2714311992505	ID8369-04-R05	ID9582-01-R03	24.58333333333333	16.5	8.083333333333329	ID9582-01-R03	ID8369-04-R05	16.5	24.58333333333333	-1.0
C3-082	CLN	-0.6235038582123659	0.5223912975665236	3	-1.8705115746370975	1.8705115746370975					0.0	ID9421-04-R02	ID9736-05-R04	35.833333333333336	19.33333333333333	16.500000000000007	ID9736-05-R04	ID9421-04-R02	19.33333333333333	35.833333333333336	-1.0
C3-082	DAG	-1.2540689123652407	1.0504196646333472	3	-3.762206737095722	3.762206737095722					0.0	ID9421-04-R02	ID9736-05-R04	35.833333333333336	19.33333333333333	16.500000000000007	ID9736-05-R04	ID9421-04-R02	19.33333333333333	35.833333333333336	-1.0
C3-082	RLN	-0.7459700716733133	1.0834501228639326	5	-3.7298503583665665	3.7298503583665665					0.0	ID9421-04-R02	ID9736-05-R04	35.833333333333336	19.33333333333333	16.500000000000007	ID9736-05-R04	ID9421-04-R02	19.33333333333333	35.833333333333336	-1.0
C3-082	TLN	-1.6108967848445475	1.658703634739732	5	-8.054483924222737	8.054483924222737					0.0	ID9421-04-R02	ID9736-05-R04	35.833333333333336	19.33333333333333	16.500000000000007	ID9736-05-R04	ID9421-04-R02	19.33333333333333	35.833333333333336	-1.0
C3-085	CLN	-0.4291630082628548	0.36673436760612177	3	-1.2874890247885644	1.2874890247885644	-0.720312400517706		1.0	-0.720312400517706	0.720312400517706	ID9729-01-R05	ID9925-06-R02	29.0	16.454545454545453	12.545454545454547	ID9925-06-R02	ID9729-01-R05	16.454545454545453	29.0	-1.0
C3-085	DAG	-0.9827928233549087	1.3193027637125374	3	-2.948378470064726	2.948378470064726	-2.32855698710172		1.0	-2.32855698710172	2.32855698710172	ID9729-01-R05	ID9925-06-R02	29.0	16.454545454545453	12.545454545454547	ID9925-06-R02	ID9729-01-R05	16.454545454545453	29.0	-1.0
C3-085	RLN	-1.5628869890919919	1.6701977570266051	3	-4.688660967275975	4.688660967275975	-3.0013987264744597		1.0	-3.0013987264744597	3.0013987264744597	ID9729-01-R05	ID9925-06-R02	29.0	16.454545454545453	12.545454545454547	ID9925-06-R02	ID9729-01-R05	16.454545454545453	29.0	-1.0
C3-085	TLN	-2.039300877371748	1.8353655015323525	3	-6.1179026321152445	6.1179026321152445	-3.63890270561391		1.0	-3.63890270561391	3.63890270561391	ID9729-01-R05	ID9925-06-R02	29.0	16.454545454545453	12.545454545454547	ID9925-06-R02	ID9729-01-R05	16.454545454545453	29.0	-1.0
C3-087	CLN	-0.26534538807908165	0.35107851496694226	3	-0.796036164237245	0.796036164237245					0.0	ID9729-01-R05	IDCS77069-05-R03	29.0	22.33333333333333	6.666666666666671	IDCS77069-05-R03	ID9729-01-R05	22.33333333333333	29.0	-1.0
C3-087	DAG	-0.451844164904012		1	-0.451844164904012	0.451844164904012					0.0	ID9729-01-R05	IDCS77069-05-R03	29.0	22.33333333333333	6.666666666666671	IDCS77069-05-R03	ID9729-01-R05	22.33333333333333	29.0	-1.0
C3-087	RLN	-0.5805199351091134	0.8818674830310602	3	-1.74155980532734	1.74155980532734					0.0	ID9729-01-R05	IDCS77069-05-R03	29.0	22.33333333333333	6.666666666666671	IDCS77069-05-R03	ID9729-01-R05	22.33333333333333	29.0	-1.0
C3-087	TLN	-0.5919029457188106	1.1984944656042358	3	-1.775708837156432	1.775708837156432					0.0	ID9729-01-R05	IDCS77069-05-R03	29.0	22.33333333333333	6.666666666666671	IDCS77069-05-R03	ID9729-01-R05	22.33333333333333	29.0	-1.0
C3-090	CLN	1.387026968945627	0.8986324600363367	2	2.774053937891254	2.774053937891254					0.0	ID9729-01-R05	ID9421-07-R02	29.0	38.0	9.0	ID9729-01-R05	ID9421-07-R02	29.0	38.0	1.0
C3-090	DAG	2.70186023136682		1	2.70186023136682	2.70186023136682					0.0	ID9729-01-R05	ID9421-07-R02	29.0	38.0	9.0	ID9729-01-R05	ID9421-07-R02	29.0	38.0	1.0
C3-090	RLN	4.734580906657		1	4.734580906657	4.734580906657					0.0	ID9729-01-R05	ID9421-07-R02	29.0	38.0	9.0	ID9729-01-R05	ID9421-07-R02	29.0	38.0	1.0
C3-090	TLN	6.7196726731925285		1	6.7196726731925285	6.7196726731925285					0.0	ID9729-01-R05	ID9421-07-R02	29.0	38.0	9.0	ID9729-01-R05	ID9421-07-R02	29.0	38.0	1.0
