# Supplementary material for: Species-wide gene editing of a flowering regulator reveals hidden phenotypic variation
Source: PLoS Biol. 2025 Jun 9;23(6):e3003226. doi: 10.1371/journal.pbio.3003226 (PMC12185000; doi:10.1371/journal.pbio.3003226)
Supplement: S1 Data — (ZIP) [file pbio.3003226.s021.zip › F2_dag_filtered_no.csv]

plant	dag	line
C3-008_R001	18	C3-008
C3-008_R003	18	C3-008
C3-008_R004	18	C3-008
C3-008_R005	20	C3-008
C3-008_R006	23	C3-008
C3-008_R008	19	C3-008
C3-008_R009	18	C3-008
C3-008_R010	18	C3-008
C3-008_R012	17	C3-008
C3-008_R013	23	C3-008
C3-008_R014	20	C3-008
C3-008_R018	23	C3-008
C3-008_R019	22	C3-008
C3-008_R020	18	C3-008
C3-008_R021	18	C3-008
C3-008_R022	15	C3-008
C3-008_R023	20	C3-008
C3-008_R024	22	C3-008
C3-008_R033	15	C3-008
C3-008_R034	15	C3-008
C3-008_R035	22	C3-008
C3-008_R036	18	C3-008
C3-008_R037	19	C3-008
C3-008_R039	22	C3-008
C3-008_R040	15	C3-008
C3-008_R041	20	C3-008
C3-008_R042	19	C3-008
C3-008_R043	19	C3-008
C3-008_R044	18	C3-008
C3-008_R045	24	C3-008
C3-008_R046	22	C3-008
C3-008_R047	25	C3-008
C3-008_R048	19	C3-008
C3-008_R049	18	C3-008
C3-008_R052	19	C3-008
C3-008_R054	17	C3-008
C3-008_R055	19	C3-008
C3-008_R056	18	C3-008
C3-008_R057	18	C3-008
C3-008_R058	24	C3-008
C3-008_R059	24	C3-008
C3-008_R060	24	C3-008
C3-008_R061	19	C3-008
C3-008_R062	19	C3-008
C3-008_R064	18	C3-008
C3-008_R065	17	C3-008
C3-008_R066	19	C3-008
C3-008_R067	24	C3-008
C3-008_R068	20	C3-008
C3-008_R069	18	C3-008
C3-008_R070	17	C3-008
C3-008_R071	18	C3-008
C3-008_R072	18	C3-008
C3-008_R073	19	C3-008
C3-008_R074	24	C3-008
C3-008_R076	22	C3-008
C3-008_R077	18	C3-008
C3-008_R078	17	C3-008
C3-008_R079	17	C3-008
C3-008_R080	18	C3-008
C3-008_R081	27	C3-008
C3-008_R082	18	C3-008
C3-008_R083	17	C3-008
C3-008_R084	22	C3-008
C3-008_R085	18	C3-008
C3-008_R086	21	C3-008
C3-008_R087	24	C3-008
C3-008_R088	19	C3-008
C3-008_R089	19	C3-008
C3-008_R090	23	C3-008
C3-008_R091	17	C3-008
C3-008_R092	18	C3-008
C3-008_R093	19	C3-008
C3-008_R094	24	C3-008
C3-008_R095	17	C3-008
C3-008_R096	18	C3-008
C3-008_R097	22	C3-008
C3-008_R098	16	C3-008
C3-008_R099	15	C3-008
C3-008_R100	17	C3-008
C3-008_R101	18	C3-008
C3-008_R102	17	C3-008
C3-008_R103	20	C3-008
C3-008_R104	21	C3-008
C3-008_R105	16	C3-008
C3-008_R106	20	C3-008
C3-008_R107	18	C3-008
C3-008_R109	15	C3-008
C3-008_R113	16	C3-008
C3-008_R114	18	C3-008
C3-008_R115	24	C3-008
C3-008_R116	15	C3-008
C3-008_R117	21	C3-008
C3-008_R118	22	C3-008
C3-008_R119	26	C3-008
C3-008_R120	18	C3-008
C3-008_R122	20	C3-008
C3-008_R123	17	C3-008
C3-008_R124	15	C3-008
C3-008_R125	24	C3-008
C3-008_R126	17	C3-008
C3-008_R127	21	C3-008
C3-008_R128	18	C3-008
C3-008_R129	16	C3-008
C3-008_R130	17	C3-008
C3-008_R131	16	C3-008
C3-008_R132	20	C3-008
C3-008_R133	20	C3-008
C3-008_R134	18	C3-008
C3-008_R135	22	C3-008
C3-008_R136	18	C3-008
C3-008_R137	21	C3-008
C3-008_R138	19	C3-008
C3-008_R139	24	C3-008
C3-008_R140	26	C3-008
C3-008_R141	26	C3-008
C3-008_R142	18	C3-008
C3-008_R143	19	C3-008
C3-008_R144	15	C3-008
C3-008_R145	19	C3-008
C3-008_R146	25	C3-008
C3-008_R147	17	C3-008
C3-008_R148	22	C3-008
C3-008_R149	21	C3-008
C3-008_R150	20	C3-008
C3-008_R151	21	C3-008
C3-008_R153	18	C3-008
C3-008_R154	18	C3-008
C3-008_R155	24	C3-008
C3-008_R156	19	C3-008
C3-008_R157	18	C3-008
C3-008_R158	20	C3-008
C3-008_R159	16	C3-008
C3-008_R160	17	C3-008
C3-008_R161	16	C3-008
C3-008_R162	17	C3-008
C3-008_R163	17	C3-008
C3-008_R164	28	C3-008
C3-008_R165	19	C3-008
C3-008_R166	19	C3-008
C3-008_R167	18	C3-008
C3-008_R168	18	C3-008
C3-008_R169	18	C3-008
C3-008_R170	17	C3-008
C3-008_R171	29	C3-008
C3-008_R172	25	C3-008
C3-008_R173	18	C3-008
C3-008_R174	23	C3-008
C3-008_R175	17	C3-008
C3-017_R001	15	C3-017
C3-017_R003	17	C3-017
C3-017_R005	15	C3-017
C3-017_R006	14	C3-017
C3-017_R009	17	C3-017
C3-017_R010	14	C3-017
C3-017_R011	15	C3-017
C3-017_R012	16	C3-017
C3-017_R013	15	C3-017
C3-017_R014	18	C3-017
C3-017_R017	14	C3-017
C3-017_R019	12	C3-017
C3-017_R020	18	C3-017
C3-017_R021	14	C3-017
C3-017_R024	12	C3-017
C3-017_R026	14	C3-017
C3-017_R034	14	C3-017
C3-017_R035	16	C3-017
C3-017_R036	17	C3-017
C3-017_R037	15	C3-017
C3-017_R040	13	C3-017
C3-017_R041	14	C3-017
C3-017_R043	14	C3-017
C3-017_R044	15	C3-017
C3-017_R045	18	C3-017
C3-017_R048	14	C3-017
C3-017_R050	14	C3-017
C3-017_R051	14	C3-017
C3-017_R053	14	C3-017
C3-017_R054	13	C3-017
C3-017_R055	13	C3-017
C3-017_R058	15	C3-017
C3-017_R060	18	C3-017
C3-017_R061	15	C3-017
C3-017_R062	16	C3-017
C3-017_R066	14	C3-017
C3-017_R070	17	C3-017
C3-017_R071	17	C3-017
C3-017_R072	16	C3-017
C3-017_R075	13	C3-017
C3-017_R076	12	C3-017
C3-017_R077	14	C3-017
C3-017_R078	15	C3-017
C3-017_R079	18	C3-017
C3-017_R081	13	C3-017
C3-017_R083	15	C3-017
C3-017_R084	18	C3-017
C3-017_R087	12	C3-017
C3-017_R089	14	C3-017
C3-017_R091	15	C3-017
C3-017_R092	14	C3-017
C3-017_R096	14	C3-017
C3-017_R097	18	C3-017
C3-017_R099	12	C3-017
C3-017_R101	13	C3-017
C3-017_R102	13	C3-017
C3-017_R104	20	C3-017
C3-017_R105	14	C3-017
C3-017_R106	16	C3-017
C3-017_R107	15	C3-017
C3-017_R108	13	C3-017
C3-017_R109	15	C3-017
C3-017_R110	15	C3-017
C3-017_R111	13	C3-017
C3-017_R112	16	C3-017
C3-017_R113	14	C3-017
C3-017_R114	16	C3-017
C3-017_R115	14	C3-017
C3-017_R116	20	C3-017
C3-017_R117	15	C3-017
C3-017_R118	14	C3-017
C3-017_R119	14	C3-017
C3-017_R120	14	C3-017
C3-017_R121	13	C3-017
C3-017_R122	15	C3-017
C3-017_R123	14	C3-017
C3-017_R124	16	C3-017
C3-017_R128	16	C3-017
C3-017_R129	16	C3-017
C3-017_R131	14	C3-017
C3-017_R132	18	C3-017
C3-017_R133	13	C3-017
C3-017_R134	18	C3-017
C3-017_R135	12	C3-017
C3-017_R136	17	C3-017
C3-017_R138	14	C3-017
C3-017_R139	15	C3-017
C3-017_R140	14	C3-017
C3-017_R141	17	C3-017
C3-017_R142	17	C3-017
C3-017_R143	17	C3-017
C3-017_R144	15	C3-017
C3-017_R145	14	C3-017
C3-017_R146	14	C3-017
C3-017_R147	15	C3-017
C3-017_R148	16	C3-017
C3-017_R149	15	C3-017
C3-017_R150	14	C3-017
C3-017_R151	16	C3-017
C3-017_R152	12	C3-017
C3-017_R153	16	C3-017
C3-017_R154	18	C3-017
C3-017_R155	17	C3-017
C3-017_R156	15	C3-017
C3-017_R157	12	C3-017
C3-017_R158	14	C3-017
C3-017_R159	16	C3-017
C3-017_R160	14	C3-017
C3-017_R161	13	C3-017
C3-017_R162	16	C3-017
C3-017_R163	17	C3-017
C3-017_R164	13	C3-017
C3-017_R165	15	C3-017
C3-017_R166	13	C3-017
C3-017_R167	16	C3-017
C3-019_R001	15	C3-019
C3-019_R002	15	C3-019
C3-019_R004	16	C3-019
C3-019_R005	15	C3-019
C3-019_R006	19	C3-019
C3-019_R007	15	C3-019
C3-019_R008	15	C3-019
C3-019_R009	21	C3-019
C3-019_R010	17	C3-019
C3-019_R011	19	C3-019
C3-019_R012	16	C3-019
C3-019_R013	20	C3-019
C3-019_R014	21	C3-019
C3-019_R015	14	C3-019
C3-019_R016	18	C3-019
C3-019_R017	14	C3-019
C3-019_R018	17	C3-019
C3-019_R019	20	C3-019
C3-019_R020	21	C3-019
C3-019_R021	17	C3-019
C3-019_R023	15	C3-019
C3-019_R024	17	C3-019
C3-019_R025	15	C3-019
C3-019_R026	19	C3-019
C3-019_R028	20	C3-019
C3-019_R030	21	C3-019
C3-019_R031	20	C3-019
C3-019_R032	17	C3-019
C3-019_R033	17	C3-019
C3-019_R034	18	C3-019
C3-019_R035	19	C3-019
C3-019_R036	19	C3-019
C3-019_R037	18	C3-019
C3-019_R038	17	C3-019
C3-019_R040	21	C3-019
C3-019_R041	20	C3-019
C3-019_R042	16	C3-019
C3-019_R043	16	C3-019
C3-019_R044	17	C3-019
C3-019_R045	20	C3-019
C3-019_R046	20	C3-019
C3-019_R047	14	C3-019
C3-019_R048	15	C3-019
C3-019_R049	18	C3-019
C3-019_R050	18	C3-019
C3-019_R051	15	C3-019
C3-019_R052	17	C3-019
C3-019_R053	21	C3-019
C3-019_R054	15	C3-019
C3-019_R055	17	C3-019
C3-019_R056	17	C3-019
C3-019_R057	20	C3-019
C3-019_R058	18	C3-019
C3-019_R059	14	C3-019
C3-019_R060	16	C3-019
C3-019_R061	18	C3-019
C3-019_R062	21	C3-019
C3-019_R063	21	C3-019
C3-019_R064	16	C3-019
C3-019_R065	17	C3-019
C3-019_R066	22	C3-019
C3-019_R067	19	C3-019
C3-019_R068	18	C3-019
C3-019_R069	20	C3-019
C3-019_R070	16	C3-019
C3-019_R071	15	C3-019
C3-019_R072	16	C3-019
C3-019_R073	16	C3-019
C3-019_R074	16	C3-019
C3-019_R075	16	C3-019
C3-019_R076	21	C3-019
C3-019_R077	18	C3-019
C3-019_R078	23	C3-019
C3-019_R079	18	C3-019
C3-019_R080	19	C3-019
C3-019_R081	18	C3-019
C3-019_R082	15	C3-019
C3-019_R084	16	C3-019
C3-019_R085	19	C3-019
C3-019_R086	19	C3-019
C3-019_R087	17	C3-019
C3-019_R088	18	C3-019
C3-019_R089	18	C3-019
C3-019_R090	18	C3-019
C3-019_R091	20	C3-019
C3-019_R092	19	C3-019
C3-019_R093	17	C3-019
C3-019_R094	18	C3-019
C3-019_R095	17	C3-019
C3-019_R096	16	C3-019
C3-019_R098	20	C3-019
C3-019_R099	17	C3-019
C3-019_R100	16	C3-019
C3-019_R101	18	C3-019
C3-019_R102	19	C3-019
C3-019_R103	19	C3-019
C3-019_R104	18	C3-019
C3-019_R105	18	C3-019
C3-019_R106	16	C3-019
C3-019_R107	21	C3-019
C3-019_R108	18	C3-019
C3-019_R109	18	C3-019
C3-019_R110	19	C3-019
C3-019_R111	23	C3-019
C3-019_R112	18	C3-019
C3-019_R113	18	C3-019
C3-019_R114	20	C3-019
C3-019_R115	18	C3-019
C3-019_R116	19	C3-019
C3-019_R118	17	C3-019
C3-019_R119	18	C3-019
C3-019_R120	16	C3-019
C3-019_R121	21	C3-019
C3-019_R122	17	C3-019
C3-019_R123	18	C3-019
C3-019_R124	19	C3-019
C3-019_R125	17	C3-019
C3-019_R126	18	C3-019
C3-019_R127	21	C3-019
C3-019_R128	18	C3-019
C3-019_R129	24	C3-019
C3-019_R130	26	C3-019
C3-019_R131	18	C3-019
C3-019_R132	21	C3-019
C3-019_R133	18	C3-019
C3-019_R134	19	C3-019
C3-019_R135	21	C3-019
C3-019_R136	20	C3-019
C3-019_R137	16	C3-019
C3-019_R138	17	C3-019
C3-019_R139	18	C3-019
C3-019_R140	17	C3-019
C3-019_R141	18	C3-019
C3-019_R143	17	C3-019
C3-019_R144	22	C3-019
C3-019_R145	23	C3-019
C3-019_R146	23	C3-019
C3-019_R147	18	C3-019
C3-019_R148	19	C3-019
C3-019_R150	18	C3-019
C3-019_R151	20	C3-019
C3-019_R152	21	C3-019
C3-019_R153	19	C3-019
C3-019_R154	21	C3-019
C3-019_R155	20	C3-019
C3-019_R156	19	C3-019
C3-019_R157	19	C3-019
C3-019_R158	20	C3-019
C3-019_R160	19	C3-019
C3-019_R161	20	C3-019
C3-019_R162	19	C3-019
C3-019_R164	19	C3-019
C3-019_R165	20	C3-019
C3-019_R166	19	C3-019
C3-019_R167	20	C3-019
C3-021_R001	16	C3-021
C3-021_R002	16	C3-021
C3-021_R003	17	C3-021
C3-021_R005	15	C3-021
C3-021_R007	20	C3-021
C3-021_R008	19	C3-021
C3-021_R009	21	C3-021
C3-021_R010	19	C3-021
C3-021_R011	19	C3-021
C3-021_R012	19	C3-021
C3-021_R013	17	C3-021
C3-021_R014	15	C3-021
C3-021_R015	17	C3-021
C3-021_R016	17	C3-021
C3-021_R017	20	C3-021
C3-021_R018	17	C3-021
C3-021_R019	21	C3-021
C3-021_R020	18	C3-021
C3-021_R021	19	C3-021
C3-021_R022	18	C3-021
C3-021_R023	18	C3-021
C3-021_R024	15	C3-021
C3-021_R025	18	C3-021
C3-021_R026	19	C3-021
C3-021_R027	17	C3-021
C3-021_R028	18	C3-021
C3-021_R029	17	C3-021
C3-021_R030	16	C3-021
C3-021_R032	17	C3-021
C3-021_R033	18	C3-021
C3-021_R034	19	C3-021
C3-021_R035	19	C3-021
C3-021_R036	19	C3-021
C3-021_R037	17	C3-021
C3-021_R038	19	C3-021
C3-021_R039	17	C3-021
C3-021_R040	20	C3-021
C3-021_R041	16	C3-021
C3-021_R042	19	C3-021
C3-021_R043	15	C3-021
C3-021_R044	21	C3-021
C3-021_R045	20	C3-021
C3-021_R046	18	C3-021
C3-021_R047	18	C3-021
C3-021_R048	19	C3-021
C3-021_R049	19	C3-021
C3-021_R050	20	C3-021
C3-021_R051	21	C3-021
C3-021_R052	20	C3-021
C3-021_R053	19	C3-021
C3-021_R054	20	C3-021
C3-021_R055	20	C3-021
C3-021_R056	19	C3-021
C3-021_R057	18	C3-021
C3-021_R058	19	C3-021
C3-021_R059	19	C3-021
C3-021_R060	18	C3-021
C3-021_R061	21	C3-021
C3-021_R062	19	C3-021
C3-021_R063	17	C3-021
C3-021_R064	20	C3-021
C3-021_R065	21	C3-021
C3-021_R066	19	C3-021
C3-021_R067	18	C3-021
C3-021_R068	17	C3-021
C3-021_R069	20	C3-021
C3-021_R070	18	C3-021
C3-021_R071	20	C3-021
C3-021_R072	19	C3-021
C3-021_R073	21	C3-021
C3-021_R074	17	C3-021
C3-021_R075	17	C3-021
C3-021_R077	17	C3-021
C3-021_R079	19	C3-021
C3-021_R080	16	C3-021
C3-021_R081	22	C3-021
C3-021_R082	16	C3-021
C3-021_R083	17	C3-021
C3-021_R084	18	C3-021
C3-021_R085	19	C3-021
C3-021_R086	18	C3-021
C3-021_R087	18	C3-021
C3-021_R088	20	C3-021
C3-021_R090	18	C3-021
C3-021_R091	19	C3-021
C3-021_R092	15	C3-021
C3-021_R093	20	C3-021
C3-021_R095	17	C3-021
C3-021_R096	20	C3-021
C3-021_R097	21	C3-021
C3-021_R098	19	C3-021
C3-021_R099	19	C3-021
C3-021_R100	18	C3-021
C3-021_R102	16	C3-021
C3-021_R103	17	C3-021
C3-021_R104	21	C3-021
C3-021_R105	19	C3-021
C3-021_R106	15	C3-021
C3-021_R107	21	C3-021
C3-021_R108	16	C3-021
C3-021_R109	19	C3-021
C3-021_R110	19	C3-021
C3-021_R111	19	C3-021
C3-021_R112	18	C3-021
C3-021_R113	18	C3-021
C3-021_R114	21	C3-021
C3-021_R115	19	C3-021
C3-021_R116	19	C3-021
C3-021_R117	17	C3-021
C3-021_R118	19	C3-021
C3-021_R119	20	C3-021
C3-021_R120	19	C3-021
C3-021_R121	16	C3-021
C3-021_R123	17	C3-021
C3-021_R124	22	C3-021
C3-021_R125	22	C3-021
C3-021_R127	21	C3-021
C3-021_R128	21	C3-021
C3-021_R129	18	C3-021
C3-021_R133	16	C3-021
C3-021_R134	20	C3-021
C3-021_R136	19	C3-021
C3-021_R137	19	C3-021
C3-021_R138	18	C3-021
C3-021_R139	18	C3-021
C3-021_R140	19	C3-021
C3-021_R141	22	C3-021
C3-021_R142	21	C3-021
C3-021_R143	15	C3-021
C3-021_R144	22	C3-021
C3-021_R145	18	C3-021
C3-021_R148	19	C3-021
C3-021_R149	19	C3-021
C3-021_R150	15	C3-021
C3-021_R151	22	C3-021
C3-021_R152	24	C3-021
C3-021_R153	21	C3-021
C3-021_R154	18	C3-021
C3-021_R155	22	C3-021
C3-021_R156	23	C3-021
C3-021_R164	16	C3-021
C3-021_R165	19	C3-021
C3-021_R168	19	C3-021
C3-021_R169	21	C3-021
C3-021_R170	20	C3-021
C3-021_R171	20	C3-021
C3-022_R001	19	C3-022
C3-022_R002	19	C3-022
C3-022_R003	20	C3-022
C3-022_R004	23	C3-022
C3-022_R005	18	C3-022
C3-022_R006	17	C3-022
C3-022_R007	24	C3-022
C3-022_R008	20	C3-022
C3-022_R009	20	C3-022
C3-022_R010	19	C3-022
C3-022_R011	17	C3-022
C3-022_R012	18	C3-022
C3-022_R013	19	C3-022
C3-022_R014	20	C3-022
C3-022_R015	21	C3-022
C3-022_R017	17	C3-022
C3-022_R018	16	C3-022
C3-022_R019	21	C3-022
C3-022_R020	17	C3-022
C3-022_R021	17	C3-022
C3-022_R022	18	C3-022
C3-022_R023	23	C3-022
C3-022_R024	20	C3-022
C3-022_R025	23	C3-022
C3-022_R026	23	C3-022
C3-022_R027	19	C3-022
C3-022_R028	20	C3-022
C3-022_R030	21	C3-022
C3-022_R031	21	C3-022
C3-022_R032	19	C3-022
C3-022_R033	22	C3-022
C3-022_R034	18	C3-022
C3-022_R035	19	C3-022
C3-022_R036	19	C3-022
C3-022_R037	20	C3-022
C3-022_R038	22	C3-022
C3-022_R039	19	C3-022
C3-022_R040	19	C3-022
C3-022_R041	21	C3-022
C3-022_R042	18	C3-022
C3-022_R043	16	C3-022
C3-022_R044	18	C3-022
C3-022_R045	22	C3-022
C3-022_R046	22	C3-022
C3-022_R047	19	C3-022
C3-022_R048	19	C3-022
C3-022_R050	19	C3-022
C3-022_R051	18	C3-022
C3-022_R052	19	C3-022
C3-022_R053	24	C3-022
C3-022_R054	17	C3-022
C3-022_R055	23	C3-022
C3-022_R056	20	C3-022
C3-022_R057	17	C3-022
C3-022_R058	19	C3-022
C3-022_R059	23	C3-022
C3-022_R060	18	C3-022
C3-022_R061	23	C3-022
C3-022_R062	17	C3-022
C3-022_R063	20	C3-022
C3-022_R064	22	C3-022
C3-022_R065	18	C3-022
C3-022_R066	21	C3-022
C3-022_R068	17	C3-022
C3-022_R069	17	C3-022
C3-022_R071	22	C3-022
C3-022_R072	18	C3-022
C3-022_R075	19	C3-022
C3-022_R077	22	C3-022
C3-022_R078	18	C3-022
C3-022_R079	20	C3-022
C3-022_R080	19	C3-022
C3-022_R081	20	C3-022
C3-022_R082	21	C3-022
C3-022_R083	22	C3-022
C3-022_R084	22	C3-022
C3-022_R085	24	C3-022
C3-022_R086	19	C3-022
C3-022_R087	20	C3-022
C3-022_R089	22	C3-022
C3-022_R090	22	C3-022
C3-022_R091	19	C3-022
C3-022_R092	22	C3-022
C3-022_R093	24	C3-022
C3-022_R094	22	C3-022
C3-022_R096	23	C3-022
C3-022_R097	26	C3-022
C3-022_R098	17	C3-022
C3-022_R099	20	C3-022
C3-022_R100	21	C3-022
C3-022_R102	19	C3-022
C3-022_R103	23	C3-022
C3-022_R104	19	C3-022
C3-022_R105	19	C3-022
C3-022_R106	19	C3-022
C3-022_R107	22	C3-022
C3-022_R108	20	C3-022
C3-022_R109	20	C3-022
C3-022_R110	21	C3-022
C3-022_R111	19	C3-022
C3-022_R112	19	C3-022
C3-022_R113	22	C3-022
C3-022_R115	19	C3-022
C3-022_R116	23	C3-022
C3-022_R118	22	C3-022
C3-022_R119	21	C3-022
C3-022_R120	21	C3-022
C3-022_R121	18	C3-022
C3-022_R122	23	C3-022
C3-022_R123	19	C3-022
C3-022_R124	23	C3-022
C3-022_R125	18	C3-022
C3-022_R126	19	C3-022
C3-022_R127	17	C3-022
C3-022_R128	24	C3-022
C3-022_R129	18	C3-022
C3-022_R130	18	C3-022
C3-022_R131	22	C3-022
C3-022_R132	24	C3-022
C3-022_R133	22	C3-022
C3-022_R134	19	C3-022
C3-022_R135	20	C3-022
C3-022_R136	19	C3-022
C3-022_R137	20	C3-022
C3-022_R138	18	C3-022
C3-022_R139	21	C3-022
C3-022_R141	18	C3-022
C3-022_R142	21	C3-022
C3-022_R143	21	C3-022
C3-022_R144	17	C3-022
C3-022_R145	22	C3-022
C3-022_R146	23	C3-022
C3-022_R147	20	C3-022
C3-022_R148	17	C3-022
C3-022_R149	22	C3-022
C3-022_R150	22	C3-022
C3-022_R151	18	C3-022
C3-022_R152	20	C3-022
C3-022_R153	19	C3-022
C3-022_R155	21	C3-022
C3-022_R156	22	C3-022
C3-022_R157	18	C3-022
C3-022_R158	23	C3-022
C3-022_R159	20	C3-022
C3-022_R160	19	C3-022
C3-022_R161	24	C3-022
C3-022_R162	20	C3-022
C3-022_R163	19	C3-022
C3-022_R165	18	C3-022
C3-022_R166	22	C3-022
C3-022_R167	19	C3-022
C3-022_R168	18	C3-022
C3-026_R001	22	C3-026
C3-026_R002	26	C3-026
C3-026_R003	23	C3-026
C3-026_R004	22	C3-026
C3-026_R005	18	C3-026
C3-026_R006	16	C3-026
C3-026_R007	19	C3-026
C3-026_R008	17	C3-026
C3-026_R009	19	C3-026
C3-026_R010	24	C3-026
C3-026_R012	18	C3-026
C3-026_R013	21	C3-026
C3-026_R014	22	C3-026
C3-026_R015	26	C3-026
C3-026_R016	25	C3-026
C3-026_R017	17	C3-026
C3-026_R019	24	C3-026
C3-026_R020	22	C3-026
C3-026_R049	18	C3-026
C3-026_R050	19	C3-026
C3-026_R051	22	C3-026
C3-026_R052	20	C3-026
C3-026_R053	27	C3-026
C3-026_R054	24	C3-026
C3-026_R055	18	C3-026
C3-026_R056	18	C3-026
C3-026_R057	24	C3-026
C3-026_R058	24	C3-026
C3-026_R059	21	C3-026
C3-026_R060	20	C3-026
C3-026_R061	17	C3-026
C3-026_R062	22	C3-026
C3-026_R063	17	C3-026
C3-026_R064	22	C3-026
C3-026_R066	19	C3-026
C3-026_R067	27	C3-026
C3-026_R068	21	C3-026
C3-026_R069	20	C3-026
C3-026_R070	22	C3-026
C3-026_R072	20	C3-026
C3-026_R073	19	C3-026
C3-026_R075	21	C3-026
C3-026_R078	20	C3-026
C3-026_R080	20	C3-026
C3-026_R081	17	C3-026
C3-026_R082	19	C3-026
C3-026_R083	20	C3-026
C3-026_R085	21	C3-026
C3-026_R086	24	C3-026
C3-026_R087	22	C3-026
C3-026_R088	24	C3-026
C3-026_R089	20	C3-026
C3-026_R090	16	C3-026
C3-026_R091	22	C3-026
C3-026_R092	25	C3-026
C3-026_R093	20	C3-026
C3-026_R094	18	C3-026
C3-026_R095	19	C3-026
C3-026_R096	21	C3-026
C3-026_R097	25	C3-026
C3-026_R098	17	C3-026
C3-026_R099	20	C3-026
C3-026_R100	20	C3-026
C3-026_R101	22	C3-026
C3-026_R102	20	C3-026
C3-026_R104	20	C3-026
C3-026_R105	21	C3-026
C3-026_R106	24	C3-026
C3-026_R107	24	C3-026
C3-026_R108	16	C3-026
C3-026_R109	23	C3-026
C3-026_R110	16	C3-026
C3-026_R111	24	C3-026
C3-026_R112	18	C3-026
C3-026_R113	19	C3-026
C3-026_R114	21	C3-026
C3-026_R115	17	C3-026
C3-026_R116	29	C3-026
C3-026_R117	23	C3-026
C3-026_R118	19	C3-026
C3-026_R119	24	C3-026
C3-026_R120	23	C3-026
C3-026_R121	21	C3-026
C3-026_R123	19	C3-026
C3-026_R124	18	C3-026
C3-026_R125	28	C3-026
C3-026_R126	22	C3-026
C3-026_R127	18	C3-026
C3-026_R128	20	C3-026
C3-026_R129	21	C3-026
C3-026_R130	20	C3-026
C3-026_R131	21	C3-026
C3-026_R132	22	C3-026
C3-026_R134	24	C3-026
C3-026_R137	25	C3-026
C3-026_R138	23	C3-026
C3-026_R139	24	C3-026
C3-026_R140	20	C3-026
C3-026_R145	21	C3-026
C3-026_R147	21	C3-026
C3-026_R148	25	C3-026
C3-026_R149	19	C3-026
C3-026_R150	25	C3-026
C3-026_R152	18	C3-026
C3-026_R153	23	C3-026
C3-026_R154	18	C3-026
C3-026_R155	23	C3-026
C3-026_R156	21	C3-026
C3-026_R157	17	C3-026
C3-026_R158	20	C3-026
C3-026_R159	20	C3-026
C3-026_R160	21	C3-026
C3-026_R161	22	C3-026
C3-026_R162	24	C3-026
C3-026_R163	16	C3-026
C3-026_R164	16	C3-026
C3-026_R165	21	C3-026
C3-026_R166	18	C3-026
C3-026_R167	28	C3-026
C3-026_R168	18	C3-026
C3-030_R006	20	C3-030
C3-030_R009	20	C3-030
C3-030_R015	20	C3-030
C3-030_R017	21	C3-030
C3-030_R019	21	C3-030
C3-030_R021	23	C3-030
C3-030_R023	20	C3-030
C3-030_R030	21	C3-030
C3-030_R031	21	C3-030
C3-030_R036	23	C3-030
C3-030_R038	19	C3-030
C3-030_R040	20	C3-030
C3-030_R041	22	C3-030
C3-030_R044	20	C3-030
C3-030_R049	21	C3-030
C3-030_R071	17	C3-030
C3-030_R073	21	C3-030
C3-030_R074	18	C3-030
C3-030_R075	15	C3-030
C3-030_R077	18	C3-030
C3-030_R078	20	C3-030
C3-030_R080	16	C3-030
C3-030_R083	19	C3-030
C3-030_R084	19	C3-030
C3-030_R085	18	C3-030
C3-030_R086	16	C3-030
C3-030_R088	17	C3-030
C3-030_R089	18	C3-030
C3-030_R090	16	C3-030
C3-030_R091	20	C3-030
C3-030_R092	14	C3-030
C3-030_R094	18	C3-030
C3-030_R096	21	C3-030
C3-030_R097	18	C3-030
C3-030_R098	22	C3-030
C3-030_R099	19	C3-030
C3-030_R100	19	C3-030
C3-030_R101	14	C3-030
C3-030_R102	19	C3-030
C3-030_R103	23	C3-030
C3-030_R105	20	C3-030
C3-030_R106	15	C3-030
C3-030_R107	17	C3-030
C3-030_R108	19	C3-030
C3-030_R109	20	C3-030
C3-030_R110	17	C3-030
C3-030_R111	19	C3-030
C3-030_R112	24	C3-030
C3-030_R113	17	C3-030
C3-030_R114	21	C3-030
C3-030_R115	21	C3-030
C3-030_R116	19	C3-030
C3-030_R117	18	C3-030
C3-030_R118	23	C3-030
C3-030_R119	21	C3-030
C3-030_R120	22	C3-030
C3-030_R121	20	C3-030
C3-030_R123	18	C3-030
C3-030_R124	18	C3-030
C3-030_R125	16	C3-030
C3-030_R126	21	C3-030
C3-030_R127	26	C3-030
C3-030_R128	18	C3-030
C3-030_R129	21	C3-030
C3-030_R130	21	C3-030
C3-030_R131	18	C3-030
C3-030_R132	20	C3-030
C3-030_R133	20	C3-030
C3-030_R134	21	C3-030
C3-030_R135	20	C3-030
C3-030_R136	21	C3-030
C3-030_R137	24	C3-030
C3-030_R138	17	C3-030
C3-030_R139	20	C3-030
C3-030_R141	20	C3-030
C3-030_R142	20	C3-030
C3-030_R143	21	C3-030
C3-030_R144	19	C3-030
C3-030_R145	17	C3-030
C3-030_R146	16	C3-030
C3-030_R147	16	C3-030
C3-030_R150	19	C3-030
C3-030_R151	15	C3-030
C3-030_R153	20	C3-030
C3-030_R154	21	C3-030
C3-030_R155	18	C3-030
C3-030_R156	17	C3-030
C3-030_R157	21	C3-030
C3-030_R158	18	C3-030
C3-030_R159	19	C3-030
C3-030_R160	20	C3-030
C3-030_R161	19	C3-030
C3-030_R162	17	C3-030
C3-030_R163	19	C3-030
C3-030_R164	19	C3-030
C3-030_R166	21	C3-030
C3-030_R167	16	C3-030
C3-030_R168	16	C3-030
C3-041_R001	16	C3-041
C3-041_R009	19	C3-041
C3-041_R010	19	C3-041
C3-041_R011	18	C3-041
C3-041_R012	18	C3-041
C3-041_R013	18	C3-041
C3-041_R014	16	C3-041
C3-041_R015	18	C3-041
C3-041_R016	17	C3-041
C3-041_R017	17	C3-041
C3-041_R018	16	C3-041
C3-041_R019	16	C3-041
C3-041_R020	18	C3-041
C3-041_R022	18	C3-041
C3-041_R023	18	C3-041
C3-041_R024	18	C3-041
C3-041_R025	19	C3-041
C3-041_R026	19	C3-041
C3-041_R027	15	C3-041
C3-041_R028	18	C3-041
C3-041_R029	17	C3-041
C3-041_R030	19	C3-041
C3-041_R031	18	C3-041
C3-041_R033	16	C3-041
C3-041_R034	19	C3-041
C3-041_R035	18	C3-041
C3-041_R036	18	C3-041
C3-041_R037	18	C3-041
C3-041_R038	17	C3-041
C3-041_R039	19	C3-041
C3-041_R040	19	C3-041
C3-041_R041	18	C3-041
C3-041_R042	19	C3-041
C3-041_R043	19	C3-041
C3-041_R045	17	C3-041
C3-041_R046	17	C3-041
C3-041_R048	19	C3-041
C3-041_R049	19	C3-041
C3-041_R050	21	C3-041
C3-041_R051	15	C3-041
C3-041_R053	18	C3-041
C3-041_R054	19	C3-041
C3-041_R055	19	C3-041
C3-041_R056	17	C3-041
C3-041_R057	18	C3-041
C3-041_R060	17	C3-041
C3-041_R061	15	C3-041
C3-041_R062	17	C3-041
C3-041_R063	15	C3-041
C3-041_R064	17	C3-041
C3-041_R065	17	C3-041
C3-041_R066	20	C3-041
C3-041_R067	17	C3-041
C3-041_R068	17	C3-041
C3-041_R069	18	C3-041
C3-041_R070	17	C3-041
C3-041_R071	17	C3-041
C3-041_R072	18	C3-041
C3-041_R073	19	C3-041
C3-041_R074	17	C3-041
C3-041_R075	18	C3-041
C3-041_R076	22	C3-041
C3-041_R077	18	C3-041
C3-041_R078	20	C3-041
C3-041_R079	17	C3-041
C3-041_R080	16	C3-041
C3-041_R081	20	C3-041
C3-041_R082	18	C3-041
C3-041_R083	17	C3-041
C3-041_R084	19	C3-041
C3-041_R085	18	C3-041
C3-041_R087	17	C3-041
C3-041_R088	18	C3-041
C3-041_R089	18	C3-041
C3-041_R090	17	C3-041
C3-041_R091	17	C3-041
C3-041_R094	18	C3-041
C3-041_R095	15	C3-041
C3-041_R096	18	C3-041
C3-041_R097	17	C3-041
C3-041_R098	18	C3-041
C3-041_R099	21	C3-041
C3-041_R100	18	C3-041
C3-041_R101	18	C3-041
C3-041_R102	17	C3-041
C3-041_R103	16	C3-041
C3-041_R104	17	C3-041
C3-041_R105	18	C3-041
C3-041_R106	20	C3-041
C3-041_R107	18	C3-041
C3-041_R108	18	C3-041
C3-041_R109	18	C3-041
C3-041_R110	21	C3-041
C3-041_R111	18	C3-041
C3-041_R113	17	C3-041
C3-041_R114	18	C3-041
C3-041_R115	21	C3-041
C3-041_R116	19	C3-041
C3-041_R118	15	C3-041
C3-041_R119	18	C3-041
C3-041_R120	18	C3-041
C3-041_R122	17	C3-041
C3-041_R123	17	C3-041
C3-041_R124	17	C3-041
C3-041_R125	17	C3-041
C3-041_R126	18	C3-041
C3-041_R127	18	C3-041
C3-041_R128	18	C3-041
C3-041_R129	15	C3-041
C3-041_R131	18	C3-041
C3-041_R132	18	C3-041
C3-041_R133	17	C3-041
C3-041_R134	19	C3-041
C3-041_R135	15	C3-041
C3-041_R136	17	C3-041
C3-041_R137	17	C3-041
C3-041_R138	17	C3-041
C3-041_R140	19	C3-041
C3-041_R141	17	C3-041
C3-041_R142	17	C3-041
C3-041_R143	17	C3-041
C3-041_R144	19	C3-041
C3-041_R146	15	C3-041
C3-041_R147	17	C3-041
C3-041_R148	21	C3-041
C3-041_R149	19	C3-041
C3-041_R150	17	C3-041
C3-041_R151	17	C3-041
C3-041_R152	18	C3-041
C3-041_R153	18	C3-041
C3-041_R156	17	C3-041
C3-041_R157	17	C3-041
C3-041_R158	15	C3-041
C3-041_R159	18	C3-041
C3-041_R160	17	C3-041
C3-041_R161	17	C3-041
C3-041_R163	18	C3-041
C3-041_R164	17	C3-041
C3-041_R165	17	C3-041
C3-041_R166	17	C3-041
C3-041_R167	17	C3-041
C3-041_R169	17	C3-041
C3-041_R170	18	C3-041
C3-041_R171	19	C3-041
C3-041_R172	16	C3-041
C3-041_R173	17	C3-041
C3-041_R174	16	C3-041
C3-041_R175	18	C3-041
C3-066_R003	19	C3-066
C3-066_R004	19	C3-066
C3-066_R005	17	C3-066
C3-066_R007	18	C3-066
C3-066_R008	18	C3-066
C3-066_R009	18	C3-066
C3-066_R010	18	C3-066
C3-066_R011	18	C3-066
C3-066_R012	18	C3-066
C3-066_R013	17	C3-066
C3-066_R014	18	C3-066
C3-066_R015	19	C3-066
C3-066_R016	19	C3-066
C3-066_R017	18	C3-066
C3-066_R018	15	C3-066
C3-066_R019	18	C3-066
C3-066_R020	19	C3-066
C3-066_R021	17	C3-066
C3-066_R022	19	C3-066
C3-066_R023	16	C3-066
C3-066_R025	17	C3-066
C3-066_R026	18	C3-066
C3-066_R027	16	C3-066
C3-066_R028	19	C3-066
C3-066_R029	23	C3-066
C3-066_R031	20	C3-066
C3-066_R032	19	C3-066
C3-066_R033	17	C3-066
C3-066_R034	18	C3-066
C3-066_R035	19	C3-066
C3-066_R036	20	C3-066
C3-066_R037	19	C3-066
C3-066_R038	17	C3-066
C3-066_R039	19	C3-066
C3-066_R040	19	C3-066
C3-066_R041	16	C3-066
C3-066_R042	19	C3-066
C3-066_R043	21	C3-066
C3-066_R044	16	C3-066
C3-066_R045	21	C3-066
C3-066_R046	17	C3-066
C3-066_R047	18	C3-066
C3-066_R048	18	C3-066
C3-066_R049	19	C3-066
C3-066_R050	17	C3-066
C3-066_R052	18	C3-066
C3-066_R053	19	C3-066
C3-066_R054	17	C3-066
C3-066_R055	17	C3-066
C3-066_R056	16	C3-066
C3-066_R057	16	C3-066
C3-066_R058	16	C3-066
C3-066_R059	16	C3-066
C3-066_R061	25	C3-066
C3-066_R062	19	C3-066
C3-066_R063	21	C3-066
C3-066_R064	18	C3-066
C3-066_R065	17	C3-066
C3-066_R066	15	C3-066
C3-066_R067	19	C3-066
C3-066_R068	21	C3-066
C3-066_R069	18	C3-066
C3-066_R070	17	C3-066
C3-066_R071	19	C3-066
C3-066_R072	18	C3-066
C3-066_R073	19	C3-066
C3-066_R074	18	C3-066
C3-066_R075	18	C3-066
C3-066_R076	18	C3-066
C3-066_R077	21	C3-066
C3-066_R078	17	C3-066
C3-066_R079	21	C3-066
C3-066_R080	20	C3-066
C3-066_R081	18	C3-066
C3-066_R082	17	C3-066
C3-066_R083	18	C3-066
C3-066_R084	19	C3-066
C3-066_R086	19	C3-066
C3-066_R087	19	C3-066
C3-066_R088	18	C3-066
C3-066_R091	16	C3-066
C3-066_R092	18	C3-066
C3-066_R094	20	C3-066
C3-066_R095	15	C3-066
C3-066_R096	18	C3-066
C3-066_R097	20	C3-066
C3-066_R098	19	C3-066
C3-066_R099	16	C3-066
C3-066_R100	17	C3-066
C3-066_R101	16	C3-066
C3-066_R102	18	C3-066
C3-066_R103	16	C3-066
C3-066_R104	17	C3-066
C3-066_R105	19	C3-066
C3-066_R106	16	C3-066
C3-066_R107	17	C3-066
C3-066_R108	18	C3-066
C3-066_R109	17	C3-066
C3-066_R110	18	C3-066
C3-066_R111	19	C3-066
C3-066_R112	17	C3-066
C3-066_R113	18	C3-066
C3-066_R114	19	C3-066
C3-066_R115	17	C3-066
C3-066_R116	19	C3-066
C3-066_R117	21	C3-066
C3-066_R118	18	C3-066
C3-066_R119	20	C3-066
C3-066_R120	18	C3-066
C3-066_R121	17	C3-066
C3-066_R122	18	C3-066
C3-066_R123	19	C3-066
C3-066_R124	18	C3-066
C3-066_R125	18	C3-066
C3-066_R126	19	C3-066
C3-066_R127	19	C3-066
C3-066_R128	17	C3-066
C3-066_R129	21	C3-066
C3-066_R130	19	C3-066
C3-066_R131	16	C3-066
C3-066_R132	18	C3-066
C3-066_R133	18	C3-066
C3-066_R134	19	C3-066
C3-066_R135	15	C3-066
C3-066_R136	18	C3-066
C3-066_R137	19	C3-066
C3-066_R138	19	C3-066
C3-066_R139	17	C3-066
C3-066_R140	16	C3-066
C3-066_R141	16	C3-066
C3-066_R142	18	C3-066
C3-066_R144	21	C3-066
C3-066_R145	18	C3-066
C3-066_R146	18	C3-066
C3-066_R147	16	C3-066
C3-066_R149	21	C3-066
C3-066_R150	20	C3-066
C3-066_R151	18	C3-066
C3-066_R152	20	C3-066
C3-066_R153	19	C3-066
C3-066_R154	18	C3-066
C3-066_R155	19	C3-066
C3-066_R156	19	C3-066
C3-066_R157	19	C3-066
C3-066_R158	17	C3-066
C3-066_R159	19	C3-066
C3-066_R160	21	C3-066
C3-066_R161	15	C3-066
C3-066_R162	16	C3-066
C3-066_R163	18	C3-066
C3-066_R164	18	C3-066
C3-066_R165	18	C3-066
C3-066_R166	19	C3-066
C3-066_R167	17	C3-066
C3-066_R168	19	C3-066
C3-082_R001	19	C3-082
C3-082_R002	16	C3-082
C3-082_R003	18	C3-082
C3-082_R004	22	C3-082
C3-082_R005	22	C3-082
C3-082_R006	21	C3-082
C3-082_R007	22	C3-082
C3-082_R008	22	C3-082
C3-082_R009	22	C3-082
C3-082_R010	23	C3-082
C3-082_R011	21	C3-082
C3-082_R012	22	C3-082
C3-082_R013	26	C3-082
C3-082_R014	22	C3-082
C3-082_R015	19	C3-082
C3-082_R016	20	C3-082
C3-082_R017	18	C3-082
C3-082_R020	23	C3-082
C3-082_R022	20	C3-082
C3-082_R023	22	C3-082
C3-082_R024	24	C3-082
C3-082_R025	22	C3-082
C3-082_R026	24	C3-082
C3-082_R027	25	C3-082
C3-082_R028	25	C3-082
C3-082_R029	18	C3-082
C3-082_R031	22	C3-082
C3-082_R032	23	C3-082
C3-082_R033	24	C3-082
C3-082_R034	22	C3-082
C3-082_R035	22	C3-082
C3-082_R036	26	C3-082
C3-082_R037	18	C3-082
C3-082_R038	23	C3-082
C3-082_R039	19	C3-082
C3-082_R040	29	C3-082
C3-082_R042	20	C3-082
C3-082_R043	19	C3-082
C3-082_R044	19	C3-082
C3-082_R045	23	C3-082
C3-082_R046	30	C3-082
C3-082_R047	21	C3-082
C3-082_R048	18	C3-082
C3-082_R049	28	C3-082
C3-082_R050	24	C3-082
C3-082_R051	20	C3-082
C3-082_R052	16	C3-082
C3-082_R053	20	C3-082
C3-082_R054	23	C3-082
C3-082_R055	27	C3-082
C3-082_R056	22	C3-082
C3-082_R057	20	C3-082
C3-082_R058	22	C3-082
C3-082_R059	23	C3-082
C3-082_R060	22	C3-082
C3-082_R061	26	C3-082
C3-082_R062	20	C3-082
C3-082_R063	19	C3-082
C3-082_R064	25	C3-082
C3-082_R066	22	C3-082
C3-082_R067	26	C3-082
C3-082_R068	21	C3-082
C3-082_R069	22	C3-082
C3-082_R070	23	C3-082
C3-082_R071	20	C3-082
C3-082_R072	18	C3-082
C3-082_R073	21	C3-082
C3-082_R074	23	C3-082
C3-082_R075	19	C3-082
C3-082_R076	23	C3-082
C3-082_R077	26	C3-082
C3-082_R078	20	C3-082
C3-082_R079	19	C3-082
C3-082_R080	30	C3-082
C3-082_R081	25	C3-082
C3-082_R082	29	C3-082
C3-082_R083	19	C3-082
C3-082_R084	24	C3-082
C3-082_R085	20	C3-082
C3-082_R086	22	C3-082
C3-082_R087	18	C3-082
C3-082_R088	20	C3-082
C3-082_R089	19	C3-082
C3-082_R090	22	C3-082
C3-082_R091	28	C3-082
C3-082_R092	23	C3-082
C3-082_R093	25	C3-082
C3-082_R094	24	C3-082
C3-082_R095	18	C3-082
C3-082_R097	19	C3-082
C3-082_R098	21	C3-082
C3-082_R099	24	C3-082
C3-082_R100	16	C3-082
C3-082_R104	22	C3-082
C3-082_R105	19	C3-082
C3-082_R106	22	C3-082
C3-082_R107	22	C3-082
C3-082_R108	18	C3-082
C3-082_R109	24	C3-082
C3-082_R110	20	C3-082
C3-082_R111	24	C3-082
C3-082_R112	21	C3-082
C3-082_R113	21	C3-082
C3-082_R114	28	C3-082
C3-082_R116	20	C3-082
C3-082_R117	18	C3-082
C3-082_R118	18	C3-082
C3-082_R119	28	C3-082
C3-082_R120	20	C3-082
C3-082_R121	23	C3-082
C3-082_R122	28	C3-082
C3-082_R123	21	C3-082
C3-082_R124	25	C3-082
C3-082_R125	20	C3-082
C3-082_R126	29	C3-082
C3-082_R127	24	C3-082
C3-082_R128	25	C3-082
C3-082_R129	20	C3-082
C3-082_R130	22	C3-082
C3-082_R131	17	C3-082
C3-082_R132	19	C3-082
C3-082_R133	24	C3-082
C3-082_R134	28	C3-082
C3-082_R136	23	C3-082
C3-082_R137	24	C3-082
C3-082_R138	23	C3-082
C3-082_R139	23	C3-082
C3-082_R140	31	C3-082
C3-082_R141	23	C3-082
C3-082_R142	23	C3-082
C3-082_R143	31	C3-082
C3-082_R144	26	C3-082
C3-082_R145	24	C3-082
C3-082_R146	25	C3-082
C3-082_R147	20	C3-082
C3-082_R148	26	C3-082
C3-082_R149	25	C3-082
C3-082_R150	20	C3-082
C3-082_R152	20	C3-082
C3-082_R154	26	C3-082
C3-082_R155	23	C3-082
C3-082_R156	24	C3-082
C3-082_R157	19	C3-082
C3-082_R158	26	C3-082
C3-082_R159	22	C3-082
C3-082_R160	23	C3-082
C3-082_R161	26	C3-082
C3-082_R162	20	C3-082
C3-082_R163	19	C3-082
C3-082_R164	21	C3-082
C3-082_R165	20	C3-082
C3-082_R166	19	C3-082
C3-082_R167	22	C3-082
C3-085_R002	23	C3-085
C3-085_R003	22	C3-085
C3-085_R004	19	C3-085
C3-085_R005	28	C3-085
C3-085_R006	19	C3-085
C3-085_R007	19	C3-085
C3-085_R008	21	C3-085
C3-085_R009	28	C3-085
C3-085_R010	25	C3-085
C3-085_R011	21	C3-085
C3-085_R012	25	C3-085
C3-085_R013	20	C3-085
C3-085_R014	20	C3-085
C3-085_R015	19	C3-085
C3-085_R016	18	C3-085
C3-085_R017	21	C3-085
C3-085_R018	18	C3-085
C3-085_R019	19	C3-085
C3-085_R020	19	C3-085
C3-085_R021	18	C3-085
C3-085_R022	24	C3-085
C3-085_R023	19	C3-085
C3-085_R024	22	C3-085
C3-085_R025	18	C3-085
C3-085_R026	22	C3-085
C3-085_R027	22	C3-085
C3-085_R028	20	C3-085
C3-085_R029	21	C3-085
C3-085_R030	25	C3-085
C3-085_R031	18	C3-085
C3-085_R033	22	C3-085
C3-085_R036	20	C3-085
C3-085_R037	22	C3-085
C3-085_R039	16	C3-085
C3-085_R040	25	C3-085
C3-085_R041	19	C3-085
C3-085_R042	25	C3-085
C3-085_R043	20	C3-085
C3-085_R044	20	C3-085
C3-085_R045	21	C3-085
C3-085_R046	22	C3-085
C3-085_R047	22	C3-085
C3-085_R048	25	C3-085
C3-085_R049	15	C3-085
C3-085_R050	23	C3-085
C3-085_R051	20	C3-085
C3-085_R052	18	C3-085
C3-085_R064	18	C3-085
C3-085_R065	24	C3-085
C3-085_R066	19	C3-085
C3-085_R067	19	C3-085
C3-085_R068	18	C3-085
C3-085_R069	24	C3-085
C3-085_R070	28	C3-085
C3-085_R071	17	C3-085
C3-085_R072	18	C3-085
C3-085_R073	21	C3-085
C3-085_R074	23	C3-085
C3-085_R075	24	C3-085
C3-085_R076	24	C3-085
C3-085_R077	19	C3-085
C3-085_R078	21	C3-085
C3-085_R079	18	C3-085
C3-085_R080	16	C3-085
C3-085_R081	19	C3-085
C3-085_R082	20	C3-085
C3-085_R083	23	C3-085
C3-085_R085	23	C3-085
C3-085_R086	19	C3-085
C3-085_R088	24	C3-085
C3-085_R089	21	C3-085
C3-085_R090	22	C3-085
C3-085_R092	21	C3-085
C3-085_R093	21	C3-085
C3-085_R094	23	C3-085
C3-085_R095	19	C3-085
C3-085_R096	22	C3-085
C3-085_R097	22	C3-085
C3-085_R098	21	C3-085
C3-085_R099	20	C3-085
C3-085_R100	23	C3-085
C3-085_R102	29	C3-085
C3-085_R103	20	C3-085
C3-085_R104	21	C3-085
C3-085_R106	18	C3-085
C3-085_R107	18	C3-085
C3-085_R108	23	C3-085
C3-085_R109	21	C3-085
C3-085_R110	24	C3-085
C3-085_R112	21	C3-085
C3-085_R113	22	C3-085
C3-085_R114	24	C3-085
C3-085_R115	22	C3-085
C3-085_R116	21	C3-085
C3-085_R117	18	C3-085
C3-085_R118	22	C3-085
C3-085_R119	22	C3-085
C3-085_R120	19	C3-085
C3-085_R121	19	C3-085
C3-085_R122	19	C3-085
C3-085_R124	20	C3-085
C3-085_R125	19	C3-085
C3-085_R126	19	C3-085
C3-085_R127	22	C3-085
C3-085_R128	17	C3-085
C3-085_R129	20	C3-085
C3-085_R130	20	C3-085
C3-085_R131	16	C3-085
C3-085_R132	24	C3-085
C3-085_R133	16	C3-085
C3-085_R134	23	C3-085
C3-085_R135	22	C3-085
C3-085_R137	15	C3-085
C3-085_R138	21	C3-085
C3-085_R140	26	C3-085
C3-085_R141	17	C3-085
C3-085_R142	16	C3-085
C3-085_R143	21	C3-085
C3-085_R144	24	C3-085
C3-085_R145	19	C3-085
C3-085_R146	18	C3-085
C3-085_R147	20	C3-085
C3-085_R148	17	C3-085
C3-085_R149	19	C3-085
C3-085_R150	16	C3-085
C3-085_R152	20	C3-085
C3-085_R154	21	C3-085
C3-085_R155	20	C3-085
C3-085_R156	21	C3-085
C3-085_R159	18	C3-085
C3-085_R160	15	C3-085
C3-085_R161	17	C3-085
C3-085_R162	18	C3-085
C3-085_R163	18	C3-085
C3-085_R166	17	C3-085
C3-085_R167	16	C3-085
C3-085_R168	21	C3-085
C3-085_R169	17	C3-085
C3-087_R001	19	C3-087
C3-087_R002	19	C3-087
C3-087_R004	18	C3-087
C3-087_R009	18	C3-087
C3-087_R010	23	C3-087
C3-087_R011	17	C3-087
C3-087_R012	18	C3-087
C3-087_R013	21	C3-087
C3-087_R014	19	C3-087
C3-087_R015	21	C3-087
C3-087_R016	20	C3-087
C3-087_R017	20	C3-087
C3-087_R018	19	C3-087
C3-087_R019	18	C3-087
C3-087_R020	18	C3-087
C3-087_R021	16	C3-087
C3-087_R022	19	C3-087
C3-087_R023	21	C3-087
C3-087_R024	19	C3-087
C3-087_R025	17	C3-087
C3-087_R026	19	C3-087
C3-087_R027	20	C3-087
C3-087_R028	17	C3-087
C3-087_R030	21	C3-087
C3-087_R031	19	C3-087
C3-087_R032	17	C3-087
C3-087_R033	19	C3-087
C3-087_R034	17	C3-087
C3-087_R035	20	C3-087
C3-087_R036	20	C3-087
C3-087_R037	19	C3-087
C3-087_R038	18	C3-087
C3-087_R039	17	C3-087
C3-087_R040	19	C3-087
C3-087_R041	20	C3-087
C3-087_R043	21	C3-087
C3-087_R044	19	C3-087
C3-087_R045	19	C3-087
C3-087_R046	19	C3-087
C3-087_R047	19	C3-087
C3-087_R048	19	C3-087
C3-087_R049	19	C3-087
C3-087_R050	19	C3-087
C3-087_R051	18	C3-087
C3-087_R052	20	C3-087
C3-087_R053	18	C3-087
C3-087_R054	19	C3-087
C3-087_R055	16	C3-087
C3-087_R056	19	C3-087
C3-087_R057	18	C3-087
C3-087_R058	19	C3-087
C3-087_R059	19	C3-087
C3-087_R060	19	C3-087
C3-087_R061	20	C3-087
C3-087_R062	19	C3-087
C3-087_R063	18	C3-087
C3-087_R064	19	C3-087
C3-087_R065	19	C3-087
C3-087_R066	19	C3-087
C3-087_R067	17	C3-087
C3-087_R068	19	C3-087
C3-087_R069	19	C3-087
C3-087_R071	17	C3-087
C3-087_R073	18	C3-087
C3-087_R074	16	C3-087
C3-087_R075	18	C3-087
C3-087_R076	17	C3-087
C3-087_R077	18	C3-087
C3-087_R078	21	C3-087
C3-087_R079	19	C3-087
C3-087_R080	19	C3-087
C3-087_R081	19	C3-087
C3-087_R082	17	C3-087
C3-087_R083	18	C3-087
C3-087_R084	17	C3-087
C3-087_R085	17	C3-087
C3-087_R086	18	C3-087
C3-087_R087	19	C3-087
C3-087_R088	18	C3-087
C3-087_R089	18	C3-087
C3-087_R090	19	C3-087
C3-087_R092	18	C3-087
C3-087_R093	19	C3-087
C3-087_R094	17	C3-087
C3-087_R095	21	C3-087
C3-087_R096	18	C3-087
C3-087_R097	18	C3-087
C3-087_R098	18	C3-087
C3-087_R099	19	C3-087
C3-087_R100	18	C3-087
C3-087_R101	18	C3-087
C3-087_R102	18	C3-087
C3-087_R103	21	C3-087
C3-087_R104	20	C3-087
C3-087_R105	18	C3-087
C3-087_R106	19	C3-087
C3-087_R107	21	C3-087
C3-087_R108	20	C3-087
C3-087_R109	18	C3-087
C3-087_R110	20	C3-087
C3-087_R111	18	C3-087
C3-087_R112	20	C3-087
C3-087_R113	19	C3-087
C3-087_R114	18	C3-087
C3-087_R115	18	C3-087
C3-087_R116	21	C3-087
C3-087_R117	18	C3-087
C3-087_R118	18	C3-087
C3-087_R119	21	C3-087
C3-087_R120	21	C3-087
C3-087_R121	19	C3-087
C3-087_R122	19	C3-087
C3-087_R124	21	C3-087
C3-087_R125	19	C3-087
C3-087_R127	21	C3-087
C3-087_R128	21	C3-087
C3-087_R129	19	C3-087
C3-087_R130	26	C3-087
C3-087_R131	19	C3-087
C3-087_R132	20	C3-087
C3-087_R133	17	C3-087
C3-087_R134	19	C3-087
C3-087_R135	22	C3-087
C3-087_R136	22	C3-087
C3-087_R137	26	C3-087
C3-087_R138	22	C3-087
C3-087_R139	18	C3-087
C3-087_R140	21	C3-087
C3-087_R141	19	C3-087
C3-087_R142	22	C3-087
C3-087_R143	21	C3-087
C3-087_R144	16	C3-087
C3-087_R145	18	C3-087
C3-087_R146	20	C3-087
C3-087_R148	22	C3-087
C3-087_R149	18	C3-087
C3-087_R150	21	C3-087
C3-087_R151	19	C3-087
C3-087_R152	19	C3-087
C3-087_R153	17	C3-087
C3-087_R154	21	C3-087
C3-087_R155	20	C3-087
C3-087_R156	20	C3-087
C3-087_R157	17	C3-087
C3-087_R158	26	C3-087
C3-087_R159	17	C3-087
C3-087_R160	21	C3-087
C3-087_R161	18	C3-087
C3-087_R162	18	C3-087
C3-087_R164	21	C3-087
C3-087_R165	21	C3-087
C3-087_R166	18	C3-087
C3-087_R167	19	C3-087
C3-090_R001	31	C3-090
C3-090_R003	28	C3-090
C3-090_R004	28	C3-090
C3-090_R006	31	C3-090
C3-090_R007	32	C3-090
C3-090_R008	28	C3-090
C3-090_R009	29	C3-090
C3-090_R010	32	C3-090
C3-090_R011	28	C3-090
C3-090_R013	30	C3-090
C3-090_R014	24	C3-090
C3-090_R015	32	C3-090
C3-090_R016	30	C3-090
C3-090_R017	31	C3-090
C3-090_R018	28	C3-090
C3-090_R019	30	C3-090
C3-090_R020	30	C3-090
C3-090_R021	29	C3-090
C3-090_R022	24	C3-090
C3-090_R023	26	C3-090
C3-090_R024	34	C3-090
C3-090_R025	28	C3-090
C3-090_R026	34	C3-090
C3-090_R027	30	C3-090
C3-090_R028	31	C3-090
C3-090_R029	31	C3-090
C3-090_R031	32	C3-090
C3-090_R032	35	C3-090
C3-090_R033	29	C3-090
C3-090_R034	31	C3-090
C3-090_R035	28	C3-090
C3-090_R036	31	C3-090
C3-090_R038	32	C3-090
C3-090_R039	26	C3-090
C3-090_R040	32	C3-090
C3-090_R041	29	C3-090
C3-090_R042	27	C3-090
C3-090_R043	32	C3-090
C3-090_R044	30	C3-090
C3-090_R045	34	C3-090
C3-090_R046	33	C3-090
C3-090_R047	34	C3-090
C3-090_R048	27	C3-090
C3-090_R049	34	C3-090
C3-090_R050	26	C3-090
C3-090_R051	31	C3-090
C3-090_R052	29	C3-090
C3-090_R053	31	C3-090
C3-090_R054	30	C3-090
C3-090_R055	28	C3-090
C3-090_R056	28	C3-090
C3-090_R057	28	C3-090
C3-090_R058	23	C3-090
C3-090_R059	30	C3-090
C3-090_R060	28	C3-090
C3-090_R061	27	C3-090
C3-090_R062	29	C3-090
C3-090_R063	32	C3-090
C3-090_R064	30	C3-090
C3-090_R065	29	C3-090
C3-090_R066	35	C3-090
C3-090_R067	35	C3-090
C3-090_R068	29	C3-090
C3-090_R069	28	C3-090
C3-090_R070	33	C3-090
C3-090_R071	26	C3-090
C3-090_R072	27	C3-090
C3-090_R073	34	C3-090
C3-090_R074	26	C3-090
C3-090_R075	27	C3-090
C3-090_R076	27	C3-090
C3-090_R077	25	C3-090
C3-090_R078	28	C3-090
C3-090_R079	42	C3-090
C3-090_R080	28	C3-090
C3-090_R082	34	C3-090
C3-090_R083	34	C3-090
C3-090_R084	35	C3-090
C3-090_R085	27	C3-090
C3-090_R086	32	C3-090
C3-090_R087	30	C3-090
C3-090_R088	28	C3-090
C3-090_R089	26	C3-090
C3-090_R090	34	C3-090
C3-090_R091	26	C3-090
C3-090_R092	28	C3-090
C3-090_R093	30	C3-090
C3-090_R094	30	C3-090
C3-090_R095	36	C3-090
C3-090_R096	32	C3-090
C3-090_R097	33	C3-090
C3-090_R098	31	C3-090
C3-090_R099	28	C3-090
C3-090_R100	31	C3-090
C3-090_R101	31	C3-090
C3-090_R102	24	C3-090
C3-090_R103	26	C3-090
C3-090_R104	31	C3-090
C3-090_R105	32	C3-090
C3-090_R106	31	C3-090
C3-090_R107	27	C3-090
C3-090_R108	34	C3-090
C3-090_R110	28	C3-090
C3-090_R111	34	C3-090
C3-090_R113	33	C3-090
C3-090_R114	32	C3-090
C3-090_R115	26	C3-090
C3-090_R117	32	C3-090
C3-090_R118	28	C3-090
C3-090_R119	30	C3-090
C3-090_R121	31	C3-090
C3-090_R122	33	C3-090
C3-090_R123	29	C3-090
C3-090_R125	30	C3-090
C3-090_R126	31	C3-090
C3-090_R127	33	C3-090
C3-090_R128	33	C3-090
C3-090_R129	32	C3-090
C3-090_R130	28	C3-090
C3-090_R131	31	C3-090
C3-090_R132	32	C3-090
C3-090_R133	31	C3-090
C3-090_R137	32	C3-090
C3-090_R138	28	C3-090
C3-090_R139	32	C3-090
C3-090_R140	32	C3-090
C3-090_R141	32	C3-090
C3-090_R142	29	C3-090
C3-090_R143	32	C3-090
C3-090_R144	31	C3-090
C3-090_R145	33	C3-090
C3-090_R146	32	C3-090
C3-090_R147	30	C3-090
C3-090_R148	32	C3-090
C3-090_R149	36	C3-090
C3-090_R150	34	C3-090
C3-090_R151	35	C3-090
C3-090_R152	28	C3-090
C3-090_R153	28	C3-090
C3-090_R154	27	C3-090
C3-090_R155	28	C3-090
C3-090_R157	33	C3-090
C3-090_R158	31	C3-090
C3-090_R161	27	C3-090
C3-090_R162	32	C3-090
C3-090_R163	27	C3-090
C3-090_R164	32	C3-090
