# Supplementary material for: Species-wide gene editing of a flowering regulator reveals hidden phenotypic variation
Source: PLoS Biol. 2025 Jun 9;23(6):e3003226. doi: 10.1371/journal.pbio.3003226 (PMC12185000; doi:10.1371/journal.pbio.3003226)
Supplement: S1 Data — (ZIP) [file pbio.3003226.s021.zip › F2_leaves_filtered_no25_74.csv]

plant	rosette	cauline	line
C3-008_R001	14.0	3.0	C3-008
C3-008_R003	14.0	4.0	C3-008
C3-008_R004	11.0	3.0	C3-008
C3-008_R005	16.0	5.0	C3-008
C3-008_R006	17.0	6.0	C3-008
C3-008_R008	14.0	4.0	C3-008
C3-008_R009	13.0	4.0	C3-008
C3-008_R010	12.0	4.0	C3-008
C3-008_R012	24.0	11.0	C3-008
C3-008_R013	17.0	6.0	C3-008
C3-008_R014	14.0	4.0	C3-008
C3-008_R016	21.0	11.0	C3-008
C3-008_R017	20.0	8.0	C3-008
C3-008_R018	14.0	4.0	C3-008
C3-008_R019	15.0	5.0	C3-008
C3-008_R020	11.0	3.0	C3-008
C3-008_R021	9.0	3.0	C3-008
C3-008_R022	10.0	3.0	C3-008
C3-008_R023	16.0	5.0	C3-008
C3-008_R024	15.0	4.0	C3-008
C3-008_R033	9.0	3.0	C3-008
C3-008_R034	10.0	3.0	C3-008
C3-008_R035	20.0	8.0	C3-008
C3-008_R036	14.0	4.0	C3-008
C3-008_R037	13.0	4.0	C3-008
C3-008_R038	24.0	9.0	C3-008
C3-008_R039	16.0	6.0	C3-008
C3-008_R040	9.0	4.0	C3-008
C3-008_R041	18.0	4.0	C3-008
C3-008_R042	13.0	3.0	C3-008
C3-008_R043	14.0	4.0	C3-008
C3-008_R044	15.0	4.0	C3-008
C3-008_R045	21.0	6.0	C3-008
C3-008_R046	16.0	5.0	C3-008
C3-008_R047	23.0	11.0	C3-008
C3-008_R048	13.0	4.0	C3-008
C3-008_R049	11.0	4.0	C3-008
C3-008_R052	11.0	3.0	C3-008
C3-008_R054	11.0	3.0	C3-008
C3-008_R055	14.0	4.0	C3-008
C3-008_R056	14.0	4.0	C3-008
C3-008_R057	11.0	3.0	C3-008
C3-008_R058	19.0	0.0	C3-008
C3-008_R059	20.0	8.0	C3-008
C3-008_R060	21.0	9.0	C3-008
C3-008_R061	16.0	4.0	C3-008
C3-008_R062	15.0	4.0	C3-008
C3-008_R064	14.0	4.0	C3-008
C3-008_R065	9.0	4.0	C3-008
C3-008_R066	11.0	3.0	C3-008
C3-008_R067	21.0	2.0	C3-008
C3-008_R068	12.0	3.0	C3-008
C3-008_R069	15.0	4.0	C3-008
C3-008_R070	11.0	4.0	C3-008
C3-008_R071	13.0	3.0	C3-008
C3-008_R072	8.0	3.0	C3-008
C3-008_R073	13.0	4.0	C3-008
C3-008_R074	21.0	7.0	C3-008
C3-008_R076	17.0	5.0	C3-008
C3-008_R077	8.0	3.0	C3-008
C3-008_R078	13.0	3.0	C3-008
C3-008_R079	11.0	4.0	C3-008
C3-008_R080	12.0	5.0	C3-008
C3-008_R081	24.0	8.0	C3-008
C3-008_R082	12.0	2.0	C3-008
C3-008_R083	9.0	4.0	C3-008
C3-008_R084	18.0	6.0	C3-008
C3-008_R085	13.0	4.0	C3-008
C3-008_R086	15.0	5.0	C3-008
C3-008_R087	22.0	9.0	C3-008
C3-008_R088	17.0	4.0	C3-008
C3-008_R089	14.0	3.0	C3-008
C3-008_R090	18.0	6.0	C3-008
C3-008_R091	13.0	3.0	C3-008
C3-008_R092	10.0	4.0	C3-008
C3-008_R093	17.0	5.0	C3-008
C3-008_R094	23.0	8.0	C3-008
C3-008_R095	9.0	3.0	C3-008
C3-008_R096	13.0	3.0	C3-008
C3-008_R097	17.0	7.0	C3-008
C3-008_R098	10.0	4.0	C3-008
C3-008_R099	9.0	3.0	C3-008
C3-008_R100	11.0	3.0	C3-008
C3-008_R101	13.0	4.0	C3-008
C3-008_R102	12.0	3.0	C3-008
C3-008_R103	16.0	6.0	C3-008
C3-008_R104	18.0	6.0	C3-008
C3-008_R105	10.0	4.0	C3-008
C3-008_R106	16.0	3.0	C3-008
C3-008_R107	15.0	5.0	C3-008
C3-008_R108	15.0	3.0	C3-008
C3-008_R109	9.0	4.0	C3-008
C3-008_R113	11.0	3.0	C3-008
C3-008_R114	12.0	4.0	C3-008
C3-008_R115	18.0	7.0	C3-008
C3-008_R116	10.0	4.0	C3-008
C3-008_R117	17.0	6.0	C3-008
C3-008_R118	18.0	4.0	C3-008
C3-008_R119	24.0	9.0	C3-008
C3-008_R120	13.0	4.0	C3-008
C3-008_R122	16.0	5.0	C3-008
C3-008_R123	12.0	4.0	C3-008
C3-008_R124	8.0	2.0	C3-008
C3-008_R125	27.0	7.0	C3-008
C3-008_R126	8.0	3.0	C3-008
C3-008_R127	11.0	5.0	C3-008
C3-008_R128	12.0	4.0	C3-008
C3-008_R129	10.0	4.0	C3-008
C3-008_R130	8.0	4.0	C3-008
C3-008_R131	11.0	4.0	C3-008
C3-008_R132	15.0	5.0	C3-008
C3-008_R133	16.0	5.0	C3-008
C3-008_R134	14.0	3.0	C3-008
C3-008_R135	20.0	8.0	C3-008
C3-008_R136	10.0	4.0	C3-008
C3-008_R137	14.0	4.0	C3-008
C3-008_R138	13.0	5.0	C3-008
C3-008_R139	17.0	0.0	C3-008
C3-008_R140	26.0	0.0	C3-008
C3-008_R141	14.0	4.0	C3-008
C3-008_R142	10.0	5.0	C3-008
C3-008_R143	16.0	6.0	C3-008
C3-008_R144	7.0	3.0	C3-008
C3-008_R145	13.0	5.0	C3-008
C3-008_R146	20.0	0.0	C3-008
C3-008_R147	12.0	4.0	C3-008
C3-008_R148	17.0	6.0	C3-008
C3-008_R149	16.0	5.0	C3-008
C3-008_R150	11.0	4.0	C3-008
C3-008_R151	15.0	5.0	C3-008
C3-008_R153	13.0	4.0	C3-008
C3-008_R154	12.0	5.0	C3-008
C3-008_R155	19.0	5.0	C3-008
C3-008_R156	14.0	4.0	C3-008
C3-008_R157	11.0	3.0	C3-008
C3-008_R158	14.0	4.0	C3-008
C3-008_R159	9.0	4.0	C3-008
C3-008_R160	12.0	3.0	C3-008
C3-008_R161	13.0	3.0	C3-008
C3-008_R162	10.0	3.0	C3-008
C3-008_R163	11.0	4.0	C3-008
C3-008_R164	22.0	9.0	C3-008
C3-008_R165	14.0	4.0	C3-008
C3-008_R166	15.0	6.0	C3-008
C3-008_R167	11.0	3.0	C3-008
C3-008_R168	12.0	3.0	C3-008
C3-008_R169	12.0	4.0	C3-008
C3-008_R170	12.0	5.0	C3-008
C3-008_R171	28.0	10.0	C3-008
C3-008_R172	24.0	0.0	C3-008
C3-008_R173	12.0	3.0	C3-008
C3-008_R174	15.0	6.0	C3-008
C3-008_R175	9.0	3.0	C3-008
C3-017_R001	7.0	2.0	C3-017
C3-017_R003	13.0	3.0	C3-017
C3-017_R005	11.0	2.0	C3-017
C3-017_R006	8.0	2.0	C3-017
C3-017_R009	12.0	3.0	C3-017
C3-017_R010	8.0	1.0	C3-017
C3-017_R011	11.0	4.0	C3-017
C3-017_R012	10.0	3.0	C3-017
C3-017_R013	9.0	1.0	C3-017
C3-017_R014	13.0	4.0	C3-017
C3-017_R017	10.0	3.0	C3-017
C3-017_R019	7.0	2.0	C3-017
C3-017_R020	11.0	2.0	C3-017
C3-017_R021	9.0	2.0	C3-017
C3-017_R024	8.0	2.0	C3-017
C3-017_R026	8.0	3.0	C3-017
C3-017_R034	8.0	3.0	C3-017
C3-017_R035	9.0	3.0	C3-017
C3-017_R036	13.0	3.0	C3-017
C3-017_R037	8.0	3.0	C3-017
C3-017_R040	8.0	3.0	C3-017
C3-017_R041	7.0	2.0	C3-017
C3-017_R043	9.0	2.0	C3-017
C3-017_R044	11.0	2.0	C3-017
C3-017_R045	15.0	4.0	C3-017
C3-017_R048	8.0	2.0	C3-017
C3-017_R050	8.0	1.0	C3-017
C3-017_R051	8.0	2.0	C3-017
C3-017_R053	9.0	2.0	C3-017
C3-017_R054	8.0	2.0	C3-017
C3-017_R055	8.0	1.0	C3-017
C3-017_R058	8.0	3.0	C3-017
C3-017_R060	14.0	3.0	C3-017
C3-017_R061	9.0	3.0	C3-017
C3-017_R062	13.0	4.0	C3-017
C3-017_R065	13.0	4.0	C3-017
C3-017_R066	8.0	2.0	C3-017
C3-017_R070	14.0	4.0	C3-017
C3-017_R071	13.0	3.0	C3-017
C3-017_R072	10.0	3.0	C3-017
C3-017_R075	9.0	2.0	C3-017
C3-017_R076	7.0	1.0	C3-017
C3-017_R077	9.0	3.0	C3-017
C3-017_R078	9.0	3.0	C3-017
C3-017_R079	14.0	4.0	C3-017
C3-017_R081	7.0	2.0	C3-017
C3-017_R082	9.0	2.0	C3-017
C3-017_R083	10.0	2.0	C3-017
C3-017_R084	12.0	4.0	C3-017
C3-017_R087	8.0	2.0	C3-017
C3-017_R089	6.0	3.0	C3-017
C3-017_R091	12.0	3.0	C3-017
C3-017_R092	8.0	2.0	C3-017
C3-017_R096	8.0	2.0	C3-017
C3-017_R097	12.0	3.0	C3-017
C3-017_R099	6.0	2.0	C3-017
C3-017_R101	8.0	1.0	C3-017
C3-017_R102	8.0	1.0	C3-017
C3-017_R104	14.0	0.0	C3-017
C3-017_R105	11.0	3.0	C3-017
C3-017_R106	14.0	4.0	C3-017
C3-017_R107	12.0	3.0	C3-017
C3-017_R108	8.0	1.0	C3-017
C3-017_R109	10.0	4.0	C3-017
C3-017_R110	9.0	3.0	C3-017
C3-017_R111	7.0	2.0	C3-017
C3-017_R112	9.0	3.0	C3-017
C3-017_R113	8.0	2.0	C3-017
C3-017_R114	12.0	4.0	C3-017
C3-017_R115	9.0	2.0	C3-017
C3-017_R117	9.0	3.0	C3-017
C3-017_R118	9.0	2.0	C3-017
C3-017_R119	9.0	2.0	C3-017
C3-017_R120	8.0	2.0	C3-017
C3-017_R121	6.0	2.0	C3-017
C3-017_R122	9.0	2.0	C3-017
C3-017_R123	9.0	2.0	C3-017
C3-017_R124	9.0	2.0	C3-017
C3-017_R129	14.0	3.0	C3-017
C3-017_R131	8.0	2.0	C3-017
C3-017_R132	8.0	2.0	C3-017
C3-017_R133	8.0	2.0	C3-017
C3-017_R134	12.0	2.0	C3-017
C3-017_R135	7.0	2.0	C3-017
C3-017_R136	12.0	4.0	C3-017
C3-017_R138	9.0	2.0	C3-017
C3-017_R139	9.0	3.0	C3-017
C3-017_R140	9.0	3.0	C3-017
C3-017_R141	14.0	3.0	C3-017
C3-017_R142	13.0	3.0	C3-017
C3-017_R143	12.0	4.0	C3-017
C3-017_R144	9.0	3.0	C3-017
C3-017_R145	8.0	2.0	C3-017
C3-017_R146	9.0	2.0	C3-017
C3-017_R147	9.0	3.0	C3-017
C3-017_R148	12.0	3.0	C3-017
C3-017_R149	8.0	2.0	C3-017
C3-017_R150	11.0	2.0	C3-017
C3-017_R151	10.0	2.0	C3-017
C3-017_R152	6.0	2.0	C3-017
C3-017_R153	8.0	2.0	C3-017
C3-017_R154	12.0	5.0	C3-017
C3-017_R155	14.0	3.0	C3-017
C3-017_R156	8.0	2.0	C3-017
C3-017_R157	8.0	2.0	C3-017
C3-017_R158	8.0	2.0	C3-017
C3-017_R159	7.0	2.0	C3-017
C3-017_R160	8.0	3.0	C3-017
C3-017_R161	5.0	2.0	C3-017
C3-017_R162	14.0	4.0	C3-017
C3-017_R163	15.0	5.0	C3-017
C3-017_R164	8.0	2.0	C3-017
C3-017_R165	8.0	2.0	C3-017
C3-017_R166	8.0	2.0	C3-017
C3-017_R167	12.0	2.0	C3-017
C3-019_R001	9.0	1.0	C3-019
C3-019_R002	10.0	2.0	C3-019
C3-019_R004	10.0	2.0	C3-019
C3-019_R005	10.0	3.0	C3-019
C3-019_R006	16.0	4.0	C3-019
C3-019_R007	9.0	2.0	C3-019
C3-019_R008	9.0	3.0	C3-019
C3-019_R009	14.0	4.0	C3-019
C3-019_R010	12.0	3.0	C3-019
C3-019_R011	14.0	3.0	C3-019
C3-019_R012	9.0	3.0	C3-019
C3-019_R013	14.0	4.0	C3-019
C3-019_R014	16.0	4.0	C3-019
C3-019_R015	7.0	2.0	C3-019
C3-019_R016	11.0	3.0	C3-019
C3-019_R017	7.0	2.0	C3-019
C3-019_R018	13.0	3.0	C3-019
C3-019_R019	13.0	3.0	C3-019
C3-019_R020	12.0	4.0	C3-019
C3-019_R021	11.0	2.0	C3-019
C3-019_R023	10.0	2.0	C3-019
C3-019_R024	11.0	3.0	C3-019
C3-019_R025	10.0	2.0	C3-019
C3-019_R026	14.0	3.0	C3-019
C3-019_R028	13.0	3.0	C3-019
C3-019_R030	14.0	3.0	C3-019
C3-019_R031	18.0	4.0	C3-019
C3-019_R032	12.0	2.0	C3-019
C3-019_R033	11.0	2.0	C3-019
C3-019_R034	11.0	3.0	C3-019
C3-019_R035	11.0	3.0	C3-019
C3-019_R036	12.0	4.0	C3-019
C3-019_R037	12.0	3.0	C3-019
C3-019_R038	11.0	3.0	C3-019
C3-019_R040	13.0	2.0	C3-019
C3-019_R041	14.0	4.0	C3-019
C3-019_R042	9.0	3.0	C3-019
C3-019_R043	10.0	3.0	C3-019
C3-019_R044	12.0	2.0	C3-019
C3-019_R045	12.0	3.0	C3-019
C3-019_R046	15.0	4.0	C3-019
C3-019_R047	11.0	2.0	C3-019
C3-019_R048	11.0	3.0	C3-019
C3-019_R049	13.0	4.0	C3-019
C3-019_R050	12.0	3.0	C3-019
C3-019_R051	12.0	2.0	C3-019
C3-019_R052	11.0	3.0	C3-019
C3-019_R053	12.0	3.0	C3-019
C3-019_R054	9.0	3.0	C3-019
C3-019_R055	13.0	3.0	C3-019
C3-019_R056	10.0	3.0	C3-019
C3-019_R057	14.0	4.0	C3-019
C3-019_R058	11.0	2.0	C3-019
C3-019_R059	10.0	1.0	C3-019
C3-019_R060	11.0	2.0	C3-019
C3-019_R061	10.0	2.0	C3-019
C3-019_R062	16.0	4.0	C3-019
C3-019_R063	14.0	5.0	C3-019
C3-019_R064	11.0	3.0	C3-019
C3-019_R065	9.0	3.0	C3-019
C3-019_R066	19.0	2.0	C3-019
C3-019_R067	10.0	3.0	C3-019
C3-019_R068	14.0	3.0	C3-019
C3-019_R069	14.0	3.0	C3-019
C3-019_R070	9.0	2.0	C3-019
C3-019_R071	10.0	2.0	C3-019
C3-019_R072	11.0	3.0	C3-019
C3-019_R073	12.0	2.0	C3-019
C3-019_R074	10.0	2.0	C3-019
C3-019_R075	11.0	2.0	C3-019
C3-019_R076	18.0	5.0	C3-019
C3-019_R077	10.0	4.0	C3-019
C3-019_R078	16.0	4.0	C3-019
C3-019_R079	12.0	3.0	C3-019
C3-019_R080	13.0	3.0	C3-019
C3-019_R081	13.0	3.0	C3-019
C3-019_R082	10.0	2.0	C3-019
C3-019_R084	11.0	2.0	C3-019
C3-019_R085	10.0	3.0	C3-019
C3-019_R086	12.0	3.0	C3-019
C3-019_R087	10.0	3.0	C3-019
C3-019_R088	14.0	4.0	C3-019
C3-019_R089	11.0	3.0	C3-019
C3-019_R090	11.0	4.0	C3-019
C3-019_R091	14.0	3.0	C3-019
C3-019_R092	12.0	2.0	C3-019
C3-019_R093	12.0	3.0	C3-019
C3-019_R094	15.0	5.0	C3-019
C3-019_R095	11.0	3.0	C3-019
C3-019_R096	9.0	2.0	C3-019
C3-019_R098	14.0	3.0	C3-019
C3-019_R099	10.0	3.0	C3-019
C3-019_R100	11.0	2.0	C3-019
C3-019_R101	10.0	3.0	C3-019
C3-019_R102	13.0	3.0	C3-019
C3-019_R103	13.0	3.0	C3-019
C3-019_R104	12.0	2.0	C3-019
C3-019_R105	14.0	4.0	C3-019
C3-019_R106	10.0	3.0	C3-019
C3-019_R107	16.0	4.0	C3-019
C3-019_R108	13.0	3.0	C3-019
C3-019_R109	10.0	3.0	C3-019
C3-019_R110	12.0	3.0	C3-019
C3-019_R111	17.0	0.0	C3-019
C3-019_R112	10.0	3.0	C3-019
C3-019_R113	10.0	2.0	C3-019
C3-019_R114	13.0	3.0	C3-019
C3-019_R115	13.0	4.0	C3-019
C3-019_R116	12.0	3.0	C3-019
C3-019_R118	10.0	3.0	C3-019
C3-019_R119	12.0	4.0	C3-019
C3-019_R120	11.0	3.0	C3-019
C3-019_R121	13.0	4.0	C3-019
C3-019_R122	14.0	5.0	C3-019
C3-019_R123	11.0	4.0	C3-019
C3-019_R124	14.0	3.0	C3-019
C3-019_R125	16.0	2.0	C3-019
C3-019_R126	13.0	4.0	C3-019
C3-019_R127	11.0	3.0	C3-019
C3-019_R128	11.0	2.0	C3-019
C3-019_R129	15.0	2.0	C3-019
C3-019_R130	18.0	5.0	C3-019
C3-019_R131	11.0	3.0	C3-019
C3-019_R132	14.0	5.0	C3-019
C3-019_R133	11.0	4.0	C3-019
C3-019_R134	13.0	2.0	C3-019
C3-019_R135	16.0	2.0	C3-019
C3-019_R136	11.0	3.0	C3-019
C3-019_R137	13.0	2.0	C3-019
C3-019_R138	11.0	3.0	C3-019
C3-019_R139	13.0	2.0	C3-019
C3-019_R140	10.0	3.0	C3-019
C3-019_R141	14.0	2.0	C3-019
C3-019_R143	12.0	3.0	C3-019
C3-019_R144	15.0	4.0	C3-019
C3-019_R145	16.0	3.0	C3-019
C3-019_R146	15.0	4.0	C3-019
C3-019_R147	10.0	3.0	C3-019
C3-019_R148	10.0	3.0	C3-019
C3-019_R150	10.0	1.0	C3-019
C3-019_R151	10.0	3.0	C3-019
C3-019_R152	12.0	3.0	C3-019
C3-019_R153	13.0	3.0	C3-019
C3-019_R154	15.0	3.0	C3-019
C3-019_R155	13.0	3.0	C3-019
C3-019_R156	8.0	2.0	C3-019
C3-019_R157	15.0	4.0	C3-019
C3-019_R158	11.0	4.0	C3-019
C3-019_R160	12.0	3.0	C3-019
C3-019_R161	12.0	3.0	C3-019
C3-019_R162	13.0	3.0	C3-019
C3-019_R164	10.0	2.0	C3-019
C3-019_R165	13.0	3.0	C3-019
C3-019_R166	12.0	4.0	C3-019
C3-019_R167	11.0	3.0	C3-019
C3-021_R001	11.0	5.0	C3-021
C3-021_R002	10.0	3.0	C3-021
C3-021_R003	11.0	4.0	C3-021
C3-021_R005	6.0	3.0	C3-021
C3-021_R008	11.0	6.0	C3-021
C3-021_R009	9.0	4.0	C3-021
C3-021_R010	10.0	4.0	C3-021
C3-021_R011	10.0	5.0	C3-021
C3-021_R012	11.0	6.0	C3-021
C3-021_R013	12.0	4.0	C3-021
C3-021_R014	10.0	4.0	C3-021
C3-021_R015	11.0	5.0	C3-021
C3-021_R016	9.0	2.0	C3-021
C3-021_R017	14.0	6.0	C3-021
C3-021_R018	10.0	2.0	C3-021
C3-021_R019	13.0	6.0	C3-021
C3-021_R020	12.0	5.0	C3-021
C3-021_R021	11.0	5.0	C3-021
C3-021_R022	13.0	5.0	C3-021
C3-021_R023	12.0	5.0	C3-021
C3-021_R024	9.0	3.0	C3-021
C3-021_R025	11.0	5.0	C3-021
C3-021_R026	13.0	4.0	C3-021
C3-021_R027	11.0	4.0	C3-021
C3-021_R028	14.0	5.0	C3-021
C3-021_R029	12.0	4.0	C3-021
C3-021_R030	8.0	4.0	C3-021
C3-021_R032	10.0	4.0	C3-021
C3-021_R033	13.0	5.0	C3-021
C3-021_R034	15.0	6.0	C3-021
C3-021_R035	12.0	6.0	C3-021
C3-021_R036	13.0	6.0	C3-021
C3-021_R037	10.0	3.0	C3-021
C3-021_R038	14.0	5.0	C3-021
C3-021_R039	12.0	6.0	C3-021
C3-021_R040	11.0	3.0	C3-021
C3-021_R041	12.0	4.0	C3-021
C3-021_R042	9.0	5.0	C3-021
C3-021_R043	9.0	5.0	C3-021
C3-021_R044	19.0	8.0	C3-021
C3-021_R045	13.0	5.0	C3-021
C3-021_R046	14.0	6.0	C3-021
C3-021_R047	12.0	4.0	C3-021
C3-021_R048	9.0	3.0	C3-021
C3-021_R049	13.0	4.0	C3-021
C3-021_R050	15.0	5.0	C3-021
C3-021_R051	11.0	3.0	C3-021
C3-021_R052	17.0	7.0	C3-021
C3-021_R053	9.0	4.0	C3-021
C3-021_R054	17.0	7.0	C3-021
C3-021_R055	13.0	6.0	C3-021
C3-021_R056	13.0	5.0	C3-021
C3-021_R057	13.0	7.0	C3-021
C3-021_R058	11.0	5.0	C3-021
C3-021_R059	10.0	4.0	C3-021
C3-021_R060	10.0	4.0	C3-021
C3-021_R061	16.0	5.0	C3-021
C3-021_R062	13.0	4.0	C3-021
C3-021_R063	10.0	3.0	C3-021
C3-021_R064	17.0	6.0	C3-021
C3-021_R065	11.0	5.0	C3-021
C3-021_R066	12.0	5.0	C3-021
C3-021_R067	12.0	5.0	C3-021
C3-021_R068	11.0	4.0	C3-021
C3-021_R069	12.0	6.0	C3-021
C3-021_R070	12.0	6.0	C3-021
C3-021_R071	17.0	8.0	C3-021
C3-021_R072	13.0	4.0	C3-021
C3-021_R073	16.0	5.0	C3-021
C3-021_R074	10.0	4.0	C3-021
C3-021_R075	12.0	6.0	C3-021
C3-021_R077	11.0	4.0	C3-021
C3-021_R079	13.0	6.0	C3-021
C3-021_R080	10.0	4.0	C3-021
C3-021_R081	18.0	7.0	C3-021
C3-021_R082	11.0	4.0	C3-021
C3-021_R083	12.0	4.0	C3-021
C3-021_R084	13.0	5.0	C3-021
C3-021_R085	11.0	5.0	C3-021
C3-021_R086	13.0	5.0	C3-021
C3-021_R087	14.0	5.0	C3-021
C3-021_R088	13.0	5.0	C3-021
C3-021_R090	9.0	3.0	C3-021
C3-021_R091	14.0	6.0	C3-021
C3-021_R092	9.0	4.0	C3-021
C3-021_R093	15.0	7.0	C3-021
C3-021_R094	17.0	6.0	C3-021
C3-021_R095	10.0	5.0	C3-021
C3-021_R096	11.0	5.0	C3-021
C3-021_R097	17.0	7.0	C3-021
C3-021_R098	13.0	5.0	C3-021
C3-021_R099	10.0	4.0	C3-021
C3-021_R100	16.0	5.0	C3-021
C3-021_R102	10.0	4.0	C3-021
C3-021_R103	10.0	5.0	C3-021
C3-021_R104	14.0	5.0	C3-021
C3-021_R105	10.0	5.0	C3-021
C3-021_R106	8.0	3.0	C3-021
C3-021_R107	16.0	6.0	C3-021
C3-021_R108	10.0	5.0	C3-021
C3-021_R109	12.0	5.0	C3-021
C3-021_R110	14.0	5.0	C3-021
C3-021_R111	13.0	6.0	C3-021
C3-021_R113	12.0	4.0	C3-021
C3-021_R114	12.0	4.0	C3-021
C3-021_R115	10.0	4.0	C3-021
C3-021_R116	13.0	5.0	C3-021
C3-021_R117	9.0	4.0	C3-021
C3-021_R118	10.0	5.0	C3-021
C3-021_R119	12.0	4.0	C3-021
C3-021_R120	13.0	5.0	C3-021
C3-021_R121	9.0	5.0	C3-021
C3-021_R123	10.0	2.0	C3-021
C3-021_R124	11.0	5.0	C3-021
C3-021_R125	15.0	6.0	C3-021
C3-021_R127	16.0	7.0	C3-021
C3-021_R128	14.0	6.0	C3-021
C3-021_R129	11.0	4.0	C3-021
C3-021_R133	10.0	4.0	C3-021
C3-021_R134	11.0	4.0	C3-021
C3-021_R136	11.0	4.0	C3-021
C3-021_R137	14.0	5.0	C3-021
C3-021_R138	12.0	4.0	C3-021
C3-021_R139	13.0	2.0	C3-021
C3-021_R140	15.0	6.0	C3-021
C3-021_R141	11.0	4.0	C3-021
C3-021_R142	10.0	3.0	C3-021
C3-021_R143	9.0	4.0	C3-021
C3-021_R144	15.0	7.0	C3-021
C3-021_R145	10.0	4.0	C3-021
C3-021_R148	13.0	4.0	C3-021
C3-021_R149	11.0	5.0	C3-021
C3-021_R150	9.0	3.0	C3-021
C3-021_R151	16.0	5.0	C3-021
C3-021_R152	13.0	5.0	C3-021
C3-021_R153	18.0	5.0	C3-021
C3-021_R154	10.0	5.0	C3-021
C3-021_R155	12.0	3.0	C3-021
C3-021_R156	16.0	5.0	C3-021
C3-021_R164	11.0	3.0	C3-021
C3-021_R165	16.0	7.0	C3-021
C3-021_R168	12.0	4.0	C3-021
C3-021_R169	10.0	3.0	C3-021
C3-021_R170	12.0	6.0	C3-021
C3-021_R171	14.0	5.0	C3-021
C3-022_R001	11.0	3.0	C3-022
C3-022_R002	10.0	4.0	C3-022
C3-022_R003	10.0	5.0	C3-022
C3-022_R004	14.0	5.0	C3-022
C3-022_R005	10.0	4.0	C3-022
C3-022_R006	11.0	2.0	C3-022
C3-022_R007	10.0	2.0	C3-022
C3-022_R008	13.0	4.0	C3-022
C3-022_R009	11.0	3.0	C3-022
C3-022_R010	11.0	3.0	C3-022
C3-022_R012	7.0	4.0	C3-022
C3-022_R013	12.0	3.0	C3-022
C3-022_R014	13.0	4.0	C3-022
C3-022_R015	12.0	3.0	C3-022
C3-022_R017	8.0	4.0	C3-022
C3-022_R018	9.0	3.0	C3-022
C3-022_R019	12.0	4.0	C3-022
C3-022_R020	10.0	4.0	C3-022
C3-022_R021	9.0	3.0	C3-022
C3-022_R022	10.0	2.0	C3-022
C3-022_R023	9.0	3.0	C3-022
C3-022_R024	11.0	3.0	C3-022
C3-022_R025	13.0	5.0	C3-022
C3-022_R026	7.0	4.0	C3-022
C3-022_R027	10.0	3.0	C3-022
C3-022_R028	10.0	5.0	C3-022
C3-022_R030	11.0	3.0	C3-022
C3-022_R031	13.0	3.0	C3-022
C3-022_R032	14.0	2.0	C3-022
C3-022_R033	11.0	3.0	C3-022
C3-022_R034	9.0	3.0	C3-022
C3-022_R035	10.0	2.0	C3-022
C3-022_R036	12.0	4.0	C3-022
C3-022_R037	11.0	4.0	C3-022
C3-022_R038	12.0	4.0	C3-022
C3-022_R039	12.0	2.0	C3-022
C3-022_R040	12.0	4.0	C3-022
C3-022_R041	9.0	1.0	C3-022
C3-022_R042	10.0	4.0	C3-022
C3-022_R043	11.0	4.0	C3-022
C3-022_R044	10.0	3.0	C3-022
C3-022_R045	13.0	4.0	C3-022
C3-022_R046	12.0	1.0	C3-022
C3-022_R047	13.0	4.0	C3-022
C3-022_R048	11.0	3.0	C3-022
C3-022_R049	9.0	2.0	C3-022
C3-022_R050	10.0	2.0	C3-022
C3-022_R051	10.0	4.0	C3-022
C3-022_R052	10.0	4.0	C3-022
C3-022_R053	15.0	3.0	C3-022
C3-022_R054	9.0	2.0	C3-022
C3-022_R055	11.0	3.0	C3-022
C3-022_R056	11.0	4.0	C3-022
C3-022_R057	12.0	3.0	C3-022
C3-022_R058	11.0	3.0	C3-022
C3-022_R059	16.0	5.0	C3-022
C3-022_R060	11.0	3.0	C3-022
C3-022_R061	17.0	4.0	C3-022
C3-022_R062	13.0	4.0	C3-022
C3-022_R063	12.0	4.0	C3-022
C3-022_R064	12.0	3.0	C3-022
C3-022_R065	11.0	3.0	C3-022
C3-022_R066	12.0	4.0	C3-022
C3-022_R067	16.0	4.0	C3-022
C3-022_R068	8.0	2.0	C3-022
C3-022_R069	9.0	3.0	C3-022
C3-022_R071	12.0	3.0	C3-022
C3-022_R072	9.0	3.0	C3-022
C3-022_R075	13.0	3.0	C3-022
C3-022_R077	12.0	4.0	C3-022
C3-022_R078	11.0	4.0	C3-022
C3-022_R079	12.0	3.0	C3-022
C3-022_R080	11.0	4.0	C3-022
C3-022_R081	10.0	4.0	C3-022
C3-022_R082	17.0	4.0	C3-022
C3-022_R083	10.0	2.0	C3-022
C3-022_R084	15.0	4.0	C3-022
C3-022_R085	14.0	3.0	C3-022
C3-022_R086	10.0	3.0	C3-022
C3-022_R087	11.0	2.0	C3-022
C3-022_R089	13.0	4.0	C3-022
C3-022_R090	11.0	2.0	C3-022
C3-022_R091	13.0	4.0	C3-022
C3-022_R092	11.0	4.0	C3-022
C3-022_R093	12.0	3.0	C3-022
C3-022_R094	13.0	4.0	C3-022
C3-022_R095	11.0	3.0	C3-022
C3-022_R096	11.0	4.0	C3-022
C3-022_R097	13.0	4.0	C3-022
C3-022_R098	10.0	4.0	C3-022
C3-022_R099	11.0	4.0	C3-022
C3-022_R100	11.0	5.0	C3-022
C3-022_R102	11.0	2.0	C3-022
C3-022_R103	15.0	4.0	C3-022
C3-022_R104	11.0	4.0	C3-022
C3-022_R105	10.0	3.0	C3-022
C3-022_R106	10.0	2.0	C3-022
C3-022_R107	10.0	2.0	C3-022
C3-022_R108	12.0	3.0	C3-022
C3-022_R109	13.0	4.0	C3-022
C3-022_R110	11.0	3.0	C3-022
C3-022_R111	11.0	2.0	C3-022
C3-022_R112	8.0	2.0	C3-022
C3-022_R113	10.0	4.0	C3-022
C3-022_R115	9.0	3.0	C3-022
C3-022_R116	16.0	4.0	C3-022
C3-022_R118	13.0	5.0	C3-022
C3-022_R119	10.0	2.0	C3-022
C3-022_R120	11.0	2.0	C3-022
C3-022_R121	9.0	2.0	C3-022
C3-022_R122	12.0	3.0	C3-022
C3-022_R123	9.0	3.0	C3-022
C3-022_R124	13.0	5.0	C3-022
C3-022_R125	13.0	3.0	C3-022
C3-022_R126	14.0	4.0	C3-022
C3-022_R127	14.0	4.0	C3-022
C3-022_R128	14.0	5.0	C3-022
C3-022_R129	8.0	3.0	C3-022
C3-022_R130	11.0	4.0	C3-022
C3-022_R131	12.0	4.0	C3-022
C3-022_R132	17.0	4.0	C3-022
C3-022_R133	11.0	2.0	C3-022
C3-022_R134	11.0	2.0	C3-022
C3-022_R135	8.0	3.0	C3-022
C3-022_R136	12.0	3.0	C3-022
C3-022_R137	9.0	3.0	C3-022
C3-022_R138	13.0	4.0	C3-022
C3-022_R139	12.0	3.0	C3-022
C3-022_R141	10.0	4.0	C3-022
C3-022_R142	13.0	3.0	C3-022
C3-022_R143	8.0	3.0	C3-022
C3-022_R144	8.0	3.0	C3-022
C3-022_R145	12.0	4.0	C3-022
C3-022_R146	16.0	3.0	C3-022
C3-022_R147	9.0	3.0	C3-022
C3-022_R148	11.0	2.0	C3-022
C3-022_R149	13.0	4.0	C3-022
C3-022_R150	12.0	2.0	C3-022
C3-022_R151	10.0	4.0	C3-022
C3-022_R152	12.0	1.0	C3-022
C3-022_R153	13.0	4.0	C3-022
C3-022_R155	10.0	4.0	C3-022
C3-022_R156	12.0	2.0	C3-022
C3-022_R157	11.0	3.0	C3-022
C3-022_R158	16.0	4.0	C3-022
C3-022_R159	12.0	3.0	C3-022
C3-022_R160	10.0	3.0	C3-022
C3-022_R161	10.0	3.0	C3-022
C3-022_R162	10.0	3.0	C3-022
C3-022_R163	10.0	4.0	C3-022
C3-022_R165	10.0	2.0	C3-022
C3-022_R166	12.0	3.0	C3-022
C3-022_R167	13.0	3.0	C3-022
C3-022_R168	9.0	3.0	C3-022
C3-026_R001	10.0	2.0	C3-026
C3-026_R002	11.0	4.0	C3-026
C3-026_R003	11.0	2.0	C3-026
C3-026_R004	12.0	1.0	C3-026
C3-026_R005	8.0	2.0	C3-026
C3-026_R006	12.0	2.0	C3-026
C3-026_R007	8.0	1.0	C3-026
C3-026_R008	7.0	2.0	C3-026
C3-026_R009	8.0	1.0	C3-026
C3-026_R010	12.0	3.0	C3-026
C3-026_R012	10.0	1.0	C3-026
C3-026_R013	10.0	2.0	C3-026
C3-026_R014	11.0	2.0	C3-026
C3-026_R015	12.0	4.0	C3-026
C3-026_R016	13.0	3.0	C3-026
C3-026_R017	9.0	1.0	C3-026
C3-026_R019	15.0	2.0	C3-026
C3-026_R020	15.0	3.0	C3-026
C3-026_R049	8.0	2.0	C3-026
C3-026_R050	12.0	2.0	C3-026
C3-026_R051	14.0	1.0	C3-026
C3-026_R052	13.0	1.0	C3-026
C3-026_R053	21.0	6.0	C3-026
C3-026_R054	18.0	2.0	C3-026
C3-026_R055	8.0	2.0	C3-026
C3-026_R056	10.0	2.0	C3-026
C3-026_R057	13.0	2.0	C3-026
C3-026_R058	11.0	2.0	C3-026
C3-026_R059	11.0	3.0	C3-026
C3-026_R060	10.0	1.0	C3-026
C3-026_R061	10.0	1.0	C3-026
C3-026_R062	11.0	2.0	C3-026
C3-026_R063	10.0	2.0	C3-026
C3-026_R064	10.0	2.0	C3-026
C3-026_R066	11.0	2.0	C3-026
C3-026_R067	16.0	4.0	C3-026
C3-026_R068	11.0	2.0	C3-026
C3-026_R069	12.0	2.0	C3-026
C3-026_R070	15.0	2.0	C3-026
C3-026_R072	11.0	2.0	C3-026
C3-026_R073	13.0	3.0	C3-026
C3-026_R075	11.0	1.0	C3-026
C3-026_R078	12.0	1.0	C3-026
C3-026_R080	9.0	2.0	C3-026
C3-026_R082	9.0	2.0	C3-026
C3-026_R083	9.0	2.0	C3-026
C3-026_R085	10.0	3.0	C3-026
C3-026_R086	14.0	3.0	C3-026
C3-026_R087	13.0	2.0	C3-026
C3-026_R088	12.0	2.0	C3-026
C3-026_R089	12.0	2.0	C3-026
C3-026_R090	8.0	1.0	C3-026
C3-026_R091	11.0	3.0	C3-026
C3-026_R093	11.0	2.0	C3-026
C3-026_R094	9.0	2.0	C3-026
C3-026_R095	7.0	2.0	C3-026
C3-026_R096	10.0	2.0	C3-026
C3-026_R098	10.0	1.0	C3-026
C3-026_R099	12.0	2.0	C3-026
C3-026_R100	10.0	1.0	C3-026
C3-026_R101	12.0	3.0	C3-026
C3-026_R102	10.0	2.0	C3-026
C3-026_R104	12.0	3.0	C3-026
C3-026_R105	11.0	3.0	C3-026
C3-026_R106	15.0	4.0	C3-026
C3-026_R107	14.0	3.0	C3-026
C3-026_R108	8.0	2.0	C3-026
C3-026_R109	16.0	0.0	C3-026
C3-026_R110	9.0	1.0	C3-026
C3-026_R111	13.0	3.0	C3-026
C3-026_R112	10.0	2.0	C3-026
C3-026_R113	13.0	2.0	C3-026
C3-026_R114	13.0	2.0	C3-026
C3-026_R115	9.0	2.0	C3-026
C3-026_R116	19.0	5.0	C3-026
C3-026_R117	10.0	4.0	C3-026
C3-026_R118	11.0	2.0	C3-026
C3-026_R119	18.0	3.0	C3-026
C3-026_R120	15.0	0.0	C3-026
C3-026_R121	11.0	3.0	C3-026
C3-026_R123	11.0	2.0	C3-026
C3-026_R124	8.0	2.0	C3-026
C3-026_R126	15.0	2.0	C3-026
C3-026_R127	7.0	2.0	C3-026
C3-026_R128	9.0	3.0	C3-026
C3-026_R129	14.0	3.0	C3-026
C3-026_R130	9.0	3.0	C3-026
C3-026_R131	16.0	2.0	C3-026
C3-026_R132	9.0	1.0	C3-026
C3-026_R134	16.0	0.0	C3-026
C3-026_R137	8.0	2.0	C3-026
C3-026_R138	12.0	3.0	C3-026
C3-026_R139	12.0	3.0	C3-026
C3-026_R140	10.0	3.0	C3-026
C3-026_R145	10.0	2.0	C3-026
C3-026_R148	13.0	3.0	C3-026
C3-026_R149	10.0	2.0	C3-026
C3-026_R150	16.0	3.0	C3-026
C3-026_R152	10.0	3.0	C3-026
C3-026_R154	10.0	2.0	C3-026
C3-026_R155	11.0	2.0	C3-026
C3-026_R156	13.0	3.0	C3-026
C3-026_R157	9.0	1.0	C3-026
C3-026_R158	12.0	1.0	C3-026
C3-026_R159	13.0	2.0	C3-026
C3-026_R160	11.0	1.0	C3-026
C3-026_R161	12.0	1.0	C3-026
C3-026_R162	17.0	3.0	C3-026
C3-026_R163	10.0	1.0	C3-026
C3-026_R164	8.0	2.0	C3-026
C3-026_R165	10.0	2.0	C3-026
C3-026_R166	7.0	1.0	C3-026
C3-026_R167	13.0	0.0	C3-026
C3-026_R168	6.0	1.0	C3-026
C3-030_R006	15.0	7.0	C3-030
C3-030_R009	15.0	5.0	C3-030
C3-030_R015	14.0	6.0	C3-030
C3-030_R017	12.0	5.0	C3-030
C3-030_R019	14.0	5.0	C3-030
C3-030_R021	16.0	5.0	C3-030
C3-030_R023	12.0	4.0	C3-030
C3-030_R030	15.0	6.0	C3-030
C3-030_R031	16.0	5.0	C3-030
C3-030_R035	19.0	5.0	C3-030
C3-030_R036	13.0	6.0	C3-030
C3-030_R038	14.0	6.0	C3-030
C3-030_R040	13.0	5.0	C3-030
C3-030_R041	13.0	4.0	C3-030
C3-030_R044	14.0	5.0	C3-030
C3-030_R049	13.0	5.0	C3-030
C3-030_R071	11.0	3.0	C3-030
C3-030_R073	15.0	6.0	C3-030
C3-030_R074	12.0	5.0	C3-030
C3-030_R075	11.0	4.0	C3-030
C3-030_R077	12.0	4.0	C3-030
C3-030_R078	17.0	6.0	C3-030
C3-030_R080	11.0	5.0	C3-030
C3-030_R083	9.0	4.0	C3-030
C3-030_R084	13.0	6.0	C3-030
C3-030_R085	9.0	4.0	C3-030
C3-030_R086	10.0	4.0	C3-030
C3-030_R088	11.0	4.0	C3-030
C3-030_R089	13.0	4.0	C3-030
C3-030_R090	8.0	4.0	C3-030
C3-030_R091	15.0	5.0	C3-030
C3-030_R092	6.0	3.0	C3-030
C3-030_R094	11.0	5.0	C3-030
C3-030_R096	15.0	5.0	C3-030
C3-030_R097	11.0	4.0	C3-030
C3-030_R098	14.0	5.0	C3-030
C3-030_R099	13.0	6.0	C3-030
C3-030_R100	12.0	5.0	C3-030
C3-030_R101	8.0	2.0	C3-030
C3-030_R102	11.0	4.0	C3-030
C3-030_R103	11.0	5.0	C3-030
C3-030_R104	10.0	2.0	C3-030
C3-030_R105	12.0	5.0	C3-030
C3-030_R106	9.0	5.0	C3-030
C3-030_R107	10.0	4.0	C3-030
C3-030_R108	13.0	5.0	C3-030
C3-030_R109	11.0	5.0	C3-030
C3-030_R110	11.0	4.0	C3-030
C3-030_R111	13.0	5.0	C3-030
C3-030_R112	14.0	6.0	C3-030
C3-030_R113	12.0	5.0	C3-030
C3-030_R114	11.0	4.0	C3-030
C3-030_R116	15.0	6.0	C3-030
C3-030_R117	12.0	4.0	C3-030
C3-030_R118	10.0	4.0	C3-030
C3-030_R119	15.0	5.0	C3-030
C3-030_R120	14.0	5.0	C3-030
C3-030_R121	10.0	4.0	C3-030
C3-030_R123	12.0	5.0	C3-030
C3-030_R124	13.0	5.0	C3-030
C3-030_R125	9.0	4.0	C3-030
C3-030_R126	12.0	5.0	C3-030
C3-030_R127	14.0	5.0	C3-030
C3-030_R128	9.0	4.0	C3-030
C3-030_R129	14.0	6.0	C3-030
C3-030_R130	13.0	5.0	C3-030
C3-030_R131	11.0	4.0	C3-030
C3-030_R132	14.0	5.0	C3-030
C3-030_R133	12.0	4.0	C3-030
C3-030_R134	13.0	6.0	C3-030
C3-030_R135	13.0	6.0	C3-030
C3-030_R136	10.0	4.0	C3-030
C3-030_R137	17.0	8.0	C3-030
C3-030_R138	10.0	5.0	C3-030
C3-030_R139	9.0	5.0	C3-030
C3-030_R141	13.0	4.0	C3-030
C3-030_R142	12.0	5.0	C3-030
C3-030_R143	11.0	4.0	C3-030
C3-030_R144	11.0	4.0	C3-030
C3-030_R145	12.0	4.0	C3-030
C3-030_R146	9.0	6.0	C3-030
C3-030_R147	9.0	4.0	C3-030
C3-030_R150	14.0	7.0	C3-030
C3-030_R151	9.0	3.0	C3-030
C3-030_R153	14.0	6.0	C3-030
C3-030_R155	9.0	4.0	C3-030
C3-030_R156	16.0	6.0	C3-030
C3-030_R157	14.0	6.0	C3-030
C3-030_R158	10.0	5.0	C3-030
C3-030_R159	11.0	4.0	C3-030
C3-030_R160	12.0	6.0	C3-030
C3-030_R161	12.0	5.0	C3-030
C3-030_R162	11.0	5.0	C3-030
C3-030_R163	14.0	5.0	C3-030
C3-030_R164	11.0	5.0	C3-030
C3-030_R166	13.0	4.0	C3-030
C3-030_R167	12.0	3.0	C3-030
C3-030_R168	9.0	4.0	C3-030
C3-041_R001	6.0	2.0	C3-041
C3-041_R010	11.0	2.0	C3-041
C3-041_R011	8.0	1.0	C3-041
C3-041_R012	8.0	1.0	C3-041
C3-041_R013	8.0	2.0	C3-041
C3-041_R014	7.0	2.0	C3-041
C3-041_R015	9.0	0.0	C3-041
C3-041_R016	7.0	1.0	C3-041
C3-041_R017	8.0	2.0	C3-041
C3-041_R018	10.0	2.0	C3-041
C3-041_R019	11.0	2.0	C3-041
C3-041_R020	8.0	1.0	C3-041
C3-041_R022	8.0	3.0	C3-041
C3-041_R023	8.0	1.0	C3-041
C3-041_R024	9.0	0.0	C3-041
C3-041_R025	8.0	1.0	C3-041
C3-041_R026	9.0	2.0	C3-041
C3-041_R027	8.0	1.0	C3-041
C3-041_R028	8.0	1.0	C3-041
C3-041_R029	10.0	2.0	C3-041
C3-041_R030	11.0	1.0	C3-041
C3-041_R031	9.0	2.0	C3-041
C3-041_R032	13.0	2.0	C3-041
C3-041_R033	6.0	1.0	C3-041
C3-041_R034	10.0	2.0	C3-041
C3-041_R035	9.0	2.0	C3-041
C3-041_R036	9.0	2.0	C3-041
C3-041_R037	10.0	1.0	C3-041
C3-041_R038	8.0	2.0	C3-041
C3-041_R039	9.0	2.0	C3-041
C3-041_R040	13.0	3.0	C3-041
C3-041_R041	8.0	2.0	C3-041
C3-041_R042	10.0	2.0	C3-041
C3-041_R043	9.0	1.0	C3-041
C3-041_R045	9.0	1.0	C3-041
C3-041_R046	9.0	1.0	C3-041
C3-041_R048	11.0	2.0	C3-041
C3-041_R049	11.0	1.0	C3-041
C3-041_R050	15.0	3.0	C3-041
C3-041_R051	9.0	1.0	C3-041
C3-041_R053	9.0	2.0	C3-041
C3-041_R054	12.0	2.0	C3-041
C3-041_R055	11.0	2.0	C3-041
C3-041_R056	8.0	1.0	C3-041
C3-041_R057	7.0	2.0	C3-041
C3-041_R060	8.0	1.0	C3-041
C3-041_R061	8.0	2.0	C3-041
C3-041_R062	8.0	1.0	C3-041
C3-041_R063	9.0	2.0	C3-041
C3-041_R064	9.0	1.0	C3-041
C3-041_R065	10.0	2.0	C3-041
C3-041_R066	13.0	3.0	C3-041
C3-041_R067	9.0	1.0	C3-041
C3-041_R068	9.0	1.0	C3-041
C3-041_R069	9.0	2.0	C3-041
C3-041_R070	6.0	2.0	C3-041
C3-041_R071	6.0	1.0	C3-041
C3-041_R072	6.0	1.0	C3-041
C3-041_R073	9.0	2.0	C3-041
C3-041_R074	9.0	1.0	C3-041
C3-041_R075	8.0	1.0	C3-041
C3-041_R076	12.0	2.0	C3-041
C3-041_R077	7.0	1.0	C3-041
C3-041_R078	10.0	2.0	C3-041
C3-041_R079	8.0	1.0	C3-041
C3-041_R080	7.0	1.0	C3-041
C3-041_R081	10.0	3.0	C3-041
C3-041_R082	8.0	1.0	C3-041
C3-041_R083	8.0	1.0	C3-041
C3-041_R084	10.0	1.0	C3-041
C3-041_R085	10.0	1.0	C3-041
C3-041_R087	9.0	2.0	C3-041
C3-041_R088	9.0	2.0	C3-041
C3-041_R089	9.0	2.0	C3-041
C3-041_R090	8.0	1.0	C3-041
C3-041_R091	9.0	1.0	C3-041
C3-041_R094	10.0	3.0	C3-041
C3-041_R095	7.0	2.0	C3-041
C3-041_R096	7.0	2.0	C3-041
C3-041_R097	8.0	2.0	C3-041
C3-041_R098	9.0	2.0	C3-041
C3-041_R099	11.0	1.0	C3-041
C3-041_R100	11.0	2.0	C3-041
C3-041_R101	10.0	2.0	C3-041
C3-041_R102	11.0	2.0	C3-041
C3-041_R103	8.0	1.0	C3-041
C3-041_R104	9.0	2.0	C3-041
C3-041_R105	10.0	2.0	C3-041
C3-041_R106	9.0	3.0	C3-041
C3-041_R107	8.0	1.0	C3-041
C3-041_R108	10.0	2.0	C3-041
C3-041_R109	8.0	2.0	C3-041
C3-041_R110	6.0	2.0	C3-041
C3-041_R111	10.0	2.0	C3-041
C3-041_R113	8.0	1.0	C3-041
C3-041_R114	10.0	1.0	C3-041
C3-041_R115	9.0	2.0	C3-041
C3-041_R116	8.0	2.0	C3-041
C3-041_R117	6.0	1.0	C3-041
C3-041_R118	8.0	1.0	C3-041
C3-041_R119	11.0	1.0	C3-041
C3-041_R120	9.0	1.0	C3-041
C3-041_R122	6.0	2.0	C3-041
C3-041_R123	10.0	1.0	C3-041
C3-041_R124	9.0	1.0	C3-041
C3-041_R125	8.0	1.0	C3-041
C3-041_R126	9.0	3.0	C3-041
C3-041_R127	9.0	1.0	C3-041
C3-041_R128	7.0	1.0	C3-041
C3-041_R129	8.0	1.0	C3-041
C3-041_R131	8.0	2.0	C3-041
C3-041_R132	10.0	2.0	C3-041
C3-041_R133	7.0	2.0	C3-041
C3-041_R134	13.0	3.0	C3-041
C3-041_R135	11.0	1.0	C3-041
C3-041_R136	7.0	1.0	C3-041
C3-041_R137	9.0	1.0	C3-041
C3-041_R138	8.0	1.0	C3-041
C3-041_R141	11.0	3.0	C3-041
C3-041_R142	7.0	2.0	C3-041
C3-041_R143	8.0	1.0	C3-041
C3-041_R144	9.0	1.0	C3-041
C3-041_R146	11.0	2.0	C3-041
C3-041_R147	10.0	2.0	C3-041
C3-041_R149	10.0	2.0	C3-041
C3-041_R150	9.0	1.0	C3-041
C3-041_R151	7.0	1.0	C3-041
C3-041_R152	10.0	2.0	C3-041
C3-041_R153	9.0	1.0	C3-041
C3-041_R156	6.0	1.0	C3-041
C3-041_R157	8.0	2.0	C3-041
C3-041_R158	7.0	2.0	C3-041
C3-041_R159	9.0	1.0	C3-041
C3-041_R160	8.0	0.0	C3-041
C3-041_R161	10.0	2.0	C3-041
C3-041_R163	9.0	1.0	C3-041
C3-041_R164	7.0	2.0	C3-041
C3-041_R165	7.0	2.0	C3-041
C3-041_R166	8.0	1.0	C3-041
C3-041_R167	8.0	1.0	C3-041
C3-041_R169	8.0	2.0	C3-041
C3-041_R170	8.0	1.0	C3-041
C3-041_R171	8.0	2.0	C3-041
C3-041_R172	9.0	3.0	C3-041
C3-041_R173	8.0	2.0	C3-041
C3-041_R174	8.0	1.0	C3-041
C3-041_R175	10.0	1.0	C3-041
C3-066_R003	14.0	4.0	C3-066
C3-066_R004	13.0	4.0	C3-066
C3-066_R005	10.0	2.0	C3-066
C3-066_R007	9.0	2.0	C3-066
C3-066_R008	10.0	3.0	C3-066
C3-066_R009	13.0	4.0	C3-066
C3-066_R010	10.0	2.0	C3-066
C3-066_R011	11.0	3.0	C3-066
C3-066_R012	12.0	3.0	C3-066
C3-066_R013	12.0	5.0	C3-066
C3-066_R014	11.0	3.0	C3-066
C3-066_R015	14.0	3.0	C3-066
C3-066_R016	19.0	5.0	C3-066
C3-066_R017	13.0	3.0	C3-066
C3-066_R018	7.0	1.0	C3-066
C3-066_R019	9.0	3.0	C3-066
C3-066_R020	13.0	3.0	C3-066
C3-066_R021	11.0	4.0	C3-066
C3-066_R022	11.0	3.0	C3-066
C3-066_R023	9.0	2.0	C3-066
C3-066_R025	10.0	3.0	C3-066
C3-066_R026	10.0	3.0	C3-066
C3-066_R027	12.0	3.0	C3-066
C3-066_R028	11.0	3.0	C3-066
C3-066_R029	17.0	6.0	C3-066
C3-066_R031	9.0	2.0	C3-066
C3-066_R032	11.0	3.0	C3-066
C3-066_R033	10.0	4.0	C3-066
C3-066_R034	11.0	2.0	C3-066
C3-066_R035	13.0	3.0	C3-066
C3-066_R036	17.0	4.0	C3-066
C3-066_R037	13.0	3.0	C3-066
C3-066_R038	13.0	4.0	C3-066
C3-066_R039	12.0	1.0	C3-066
C3-066_R040	10.0	4.0	C3-066
C3-066_R041	10.0	2.0	C3-066
C3-066_R042	15.0	4.0	C3-066
C3-066_R043	11.0	3.0	C3-066
C3-066_R044	12.0	3.0	C3-066
C3-066_R045	11.0	3.0	C3-066
C3-066_R046	11.0	3.0	C3-066
C3-066_R047	12.0	3.0	C3-066
C3-066_R048	11.0	3.0	C3-066
C3-066_R049	15.0	6.0	C3-066
C3-066_R050	12.0	2.0	C3-066
C3-066_R052	15.0	3.0	C3-066
C3-066_R053	12.0	3.0	C3-066
C3-066_R054	12.0	4.0	C3-066
C3-066_R055	11.0	2.0	C3-066
C3-066_R056	10.0	3.0	C3-066
C3-066_R057	10.0	2.0	C3-066
C3-066_R058	12.0	3.0	C3-066
C3-066_R059	10.0	3.0	C3-066
C3-066_R061	17.0	5.0	C3-066
C3-066_R062	12.0	4.0	C3-066
C3-066_R063	11.0	3.0	C3-066
C3-066_R064	12.0	3.0	C3-066
C3-066_R065	12.0	4.0	C3-066
C3-066_R066	7.0	2.0	C3-066
C3-066_R067	13.0	3.0	C3-066
C3-066_R068	14.0	3.0	C3-066
C3-066_R069	9.0	3.0	C3-066
C3-066_R070	11.0	2.0	C3-066
C3-066_R071	13.0	3.0	C3-066
C3-066_R072	11.0	3.0	C3-066
C3-066_R073	12.0	3.0	C3-066
C3-066_R074	11.0	3.0	C3-066
C3-066_R075	11.0	3.0	C3-066
C3-066_R076	13.0	4.0	C3-066
C3-066_R077	16.0	3.0	C3-066
C3-066_R078	12.0	3.0	C3-066
C3-066_R079	17.0	4.0	C3-066
C3-066_R080	14.0	4.0	C3-066
C3-066_R081	12.0	3.0	C3-066
C3-066_R082	13.0	4.0	C3-066
C3-066_R083	11.0	3.0	C3-066
C3-066_R084	13.0	3.0	C3-066
C3-066_R086	15.0	4.0	C3-066
C3-066_R087	12.0	2.0	C3-066
C3-066_R088	9.0	2.0	C3-066
C3-066_R091	12.0	3.0	C3-066
C3-066_R092	12.0	3.0	C3-066
C3-066_R094	15.0	4.0	C3-066
C3-066_R095	8.0	2.0	C3-066
C3-066_R096	13.0	3.0	C3-066
C3-066_R097	14.0	3.0	C3-066
C3-066_R098	13.0	3.0	C3-066
C3-066_R099	10.0	2.0	C3-066
C3-066_R100	12.0	4.0	C3-066
C3-066_R101	11.0	2.0	C3-066
C3-066_R102	12.0	4.0	C3-066
C3-066_R103	8.0	2.0	C3-066
C3-066_R104	11.0	4.0	C3-066
C3-066_R105	12.0	2.0	C3-066
C3-066_R106	10.0	3.0	C3-066
C3-066_R107	13.0	2.0	C3-066
C3-066_R108	10.0	3.0	C3-066
C3-066_R109	9.0	2.0	C3-066
C3-066_R110	12.0	3.0	C3-066
C3-066_R111	10.0	3.0	C3-066
C3-066_R112	9.0	3.0	C3-066
C3-066_R113	9.0	3.0	C3-066
C3-066_R114	12.0	3.0	C3-066
C3-066_R115	11.0	3.0	C3-066
C3-066_R116	16.0	4.0	C3-066
C3-066_R117	13.0	2.0	C3-066
C3-066_R118	12.0	2.0	C3-066
C3-066_R119	19.0	5.0	C3-066
C3-066_R120	11.0	3.0	C3-066
C3-066_R121	10.0	3.0	C3-066
C3-066_R122	12.0	2.0	C3-066
C3-066_R123	13.0	4.0	C3-066
C3-066_R124	11.0	2.0	C3-066
C3-066_R125	14.0	3.0	C3-066
C3-066_R126	15.0	3.0	C3-066
C3-066_R127	12.0	4.0	C3-066
C3-066_R128	10.0	3.0	C3-066
C3-066_R129	15.0	3.0	C3-066
C3-066_R130	14.0	4.0	C3-066
C3-066_R131	9.0	2.0	C3-066
C3-066_R132	13.0	3.0	C3-066
C3-066_R133	14.0	2.0	C3-066
C3-066_R134	15.0	3.0	C3-066
C3-066_R135	9.0	3.0	C3-066
C3-066_R136	11.0	3.0	C3-066
C3-066_R137	15.0	4.0	C3-066
C3-066_R138	9.0	2.0	C3-066
C3-066_R139	13.0	3.0	C3-066
C3-066_R140	10.0	4.0	C3-066
C3-066_R141	13.0	4.0	C3-066
C3-066_R142	11.0	2.0	C3-066
C3-066_R143	10.0	3.0	C3-066
C3-066_R144	14.0	3.0	C3-066
C3-066_R145	15.0	5.0	C3-066
C3-066_R146	14.0	4.0	C3-066
C3-066_R147	11.0	2.0	C3-066
C3-066_R149	12.0	3.0	C3-066
C3-066_R150	16.0	3.0	C3-066
C3-066_R151	13.0	3.0	C3-066
C3-066_R152	15.0	3.0	C3-066
C3-066_R153	12.0	3.0	C3-066
C3-066_R154	15.0	4.0	C3-066
C3-066_R155	14.0	4.0	C3-066
C3-066_R156	14.0	3.0	C3-066
C3-066_R157	13.0	4.0	C3-066
C3-066_R158	12.0	3.0	C3-066
C3-066_R159	16.0	4.0	C3-066
C3-066_R160	15.0	3.0	C3-066
C3-066_R161	9.0	1.0	C3-066
C3-066_R162	13.0	3.0	C3-066
C3-066_R163	12.0	3.0	C3-066
C3-066_R164	12.0	3.0	C3-066
C3-066_R165	8.0	3.0	C3-066
C3-066_R166	11.0	3.0	C3-066
C3-066_R167	8.0	3.0	C3-066
C3-066_R168	15.0	4.0	C3-066
C3-082_R001	12.0	3.0	C3-082
C3-082_R003	13.0	3.0	C3-082
C3-082_R004	16.0	4.0	C3-082
C3-082_R005	14.0	4.0	C3-082
C3-082_R006	13.0	1.0	C3-082
C3-082_R007	14.0	3.0	C3-082
C3-082_R008	14.0	3.0	C3-082
C3-082_R009	16.0	4.0	C3-082
C3-082_R010	15.0	5.0	C3-082
C3-082_R011	14.0	2.0	C3-082
C3-082_R012	13.0	2.0	C3-082
C3-082_R013	18.0	4.0	C3-082
C3-082_R014	14.0	3.0	C3-082
C3-082_R015	11.0	3.0	C3-082
C3-082_R016	12.0	2.0	C3-082
C3-082_R017	8.0	4.0	C3-082
C3-082_R020	14.0	5.0	C3-082
C3-082_R022	12.0	2.0	C3-082
C3-082_R023	13.0	3.0	C3-082
C3-082_R024	15.0	4.0	C3-082
C3-082_R025	14.0	3.0	C3-082
C3-082_R026	16.0	3.0	C3-082
C3-082_R027	20.0	3.0	C3-082
C3-082_R028	19.0	4.0	C3-082
C3-082_R029	11.0	2.0	C3-082
C3-082_R030	17.0	2.0	C3-082
C3-082_R031	14.0	4.0	C3-082
C3-082_R032	14.0	6.0	C3-082
C3-082_R033	13.0	2.0	C3-082
C3-082_R034	13.0	4.0	C3-082
C3-082_R035	14.0	3.0	C3-082
C3-082_R036	20.0	6.0	C3-082
C3-082_R037	11.0	4.0	C3-082
C3-082_R038	15.0	2.0	C3-082
C3-082_R039	13.0	2.0	C3-082
C3-082_R040	21.0	5.0	C3-082
C3-082_R042	12.0	3.0	C3-082
C3-082_R043	11.0	1.0	C3-082
C3-082_R045	12.0	2.0	C3-082
C3-082_R046	19.0	4.0	C3-082
C3-082_R047	14.0	2.0	C3-082
C3-082_R048	13.0	2.0	C3-082
C3-082_R049	13.0	4.0	C3-082
C3-082_R050	16.0	4.0	C3-082
C3-082_R051	14.0	3.0	C3-082
C3-082_R053	12.0	2.0	C3-082
C3-082_R054	16.0	4.0	C3-082
C3-082_R055	19.0	3.0	C3-082
C3-082_R056	15.0	4.0	C3-082
C3-082_R057	15.0	5.0	C3-082
C3-082_R058	19.0	4.0	C3-082
C3-082_R059	20.0	4.0	C3-082
C3-082_R060	16.0	5.0	C3-082
C3-082_R061	21.0	5.0	C3-082
C3-082_R062	17.0	3.0	C3-082
C3-082_R063	18.0	5.0	C3-082
C3-082_R064	23.0	8.0	C3-082
C3-082_R066	16.0	4.0	C3-082
C3-082_R067	17.0	5.0	C3-082
C3-082_R068	16.0	4.0	C3-082
C3-082_R069	18.0	4.0	C3-082
C3-082_R070	17.0	5.0	C3-082
C3-082_R071	14.0	2.0	C3-082
C3-082_R072	13.0	2.0	C3-082
C3-082_R073	15.0	3.0	C3-082
C3-082_R074	18.0	3.0	C3-082
C3-082_R075	12.0	5.0	C3-082
C3-082_R076	20.0	6.0	C3-082
C3-082_R077	21.0	6.0	C3-082
C3-082_R078	12.0	5.0	C3-082
C3-082_R079	14.0	4.0	C3-082
C3-082_R080	22.0	5.0	C3-082
C3-082_R081	22.0	6.0	C3-082
C3-082_R082	21.0	6.0	C3-082
C3-082_R083	15.0	3.0	C3-082
C3-082_R084	19.0	4.0	C3-082
C3-082_R085	15.0	4.0	C3-082
C3-082_R086	16.0	4.0	C3-082
C3-082_R087	13.0	2.0	C3-082
C3-082_R088	13.0	4.0	C3-082
C3-082_R089	12.0	3.0	C3-082
C3-082_R090	12.0	2.0	C3-082
C3-082_R091	24.0	3.0	C3-082
C3-082_R092	13.0	2.0	C3-082
C3-082_R093	20.0	4.0	C3-082
C3-082_R094	16.0	3.0	C3-082
C3-082_R095	12.0	3.0	C3-082
C3-082_R097	13.0	3.0	C3-082
C3-082_R098	15.0	4.0	C3-082
C3-082_R099	18.0	3.0	C3-082
C3-082_R100	11.0	3.0	C3-082
C3-082_R104	15.0	3.0	C3-082
C3-082_R105	15.0	2.0	C3-082
C3-082_R106	15.0	4.0	C3-082
C3-082_R107	13.0	3.0	C3-082
C3-082_R108	13.0	2.0	C3-082
C3-082_R109	15.0	4.0	C3-082
C3-082_R110	11.0	3.0	C3-082
C3-082_R111	19.0	6.0	C3-082
C3-082_R112	18.0	5.0	C3-082
C3-082_R113	14.0	3.0	C3-082
C3-082_R114	28.0	6.0	C3-082
C3-082_R116	12.0	3.0	C3-082
C3-082_R117	11.0	1.0	C3-082
C3-082_R118	10.0	2.0	C3-082
C3-082_R119	26.0	7.0	C3-082
C3-082_R120	14.0	4.0	C3-082
C3-082_R121	17.0	6.0	C3-082
C3-082_R122	19.0	7.0	C3-082
C3-082_R123	16.0	3.0	C3-082
C3-082_R124	18.0	2.0	C3-082
C3-082_R125	12.0	2.0	C3-082
C3-082_R126	17.0	5.0	C3-082
C3-082_R127	17.0	4.0	C3-082
C3-082_R128	22.0	5.0	C3-082
C3-082_R129	12.0	3.0	C3-082
C3-082_R130	15.0	6.0	C3-082
C3-082_R131	13.0	2.0	C3-082
C3-082_R132	13.0	4.0	C3-082
C3-082_R133	19.0	6.0	C3-082
C3-082_R134	24.0	6.0	C3-082
C3-082_R136	21.0	8.0	C3-082
C3-082_R137	15.0	3.0	C3-082
C3-082_R138	18.0	4.0	C3-082
C3-082_R139	11.0	3.0	C3-082
C3-082_R140	24.0	5.0	C3-082
C3-082_R141	13.0	2.0	C3-082
C3-082_R143	18.0	5.0	C3-082
C3-082_R144	20.0	7.0	C3-082
C3-082_R145	18.0	4.0	C3-082
C3-082_R146	19.0	7.0	C3-082
C3-082_R147	10.0	3.0	C3-082
C3-082_R148	21.0	7.0	C3-082
C3-082_R149	19.0	6.0	C3-082
C3-082_R150	14.0	3.0	C3-082
C3-082_R152	11.0	2.0	C3-082
C3-082_R154	19.0	3.0	C3-082
C3-082_R155	13.0	3.0	C3-082
C3-082_R156	13.0	2.0	C3-082
C3-082_R157	11.0	3.0	C3-082
C3-082_R158	19.0	4.0	C3-082
C3-082_R159	13.0	2.0	C3-082
C3-082_R160	20.0	7.0	C3-082
C3-082_R161	17.0	3.0	C3-082
C3-082_R162	13.0	3.0	C3-082
C3-082_R163	13.0	3.0	C3-082
C3-082_R164	17.0	2.0	C3-082
C3-082_R165	8.0	3.0	C3-082
C3-082_R166	12.0	3.0	C3-082
C3-082_R167	16.0	5.0	C3-082
C3-085_R002	14.0	4.0	C3-085
C3-085_R003	18.0	4.0	C3-085
C3-085_R004	12.0	3.0	C3-085
C3-085_R006	11.0	4.0	C3-085
C3-085_R007	12.0	4.0	C3-085
C3-085_R008	11.0	3.0	C3-085
C3-085_R009	24.0	9.0	C3-085
C3-085_R010	18.0	5.0	C3-085
C3-085_R011	12.0	3.0	C3-085
C3-085_R012	23.0	6.0	C3-085
C3-085_R013	14.0	3.0	C3-085
C3-085_R015	12.0	3.0	C3-085
C3-085_R016	12.0	3.0	C3-085
C3-085_R017	12.0	3.0	C3-085
C3-085_R018	13.0	3.0	C3-085
C3-085_R019	15.0	4.0	C3-085
C3-085_R020	10.0	3.0	C3-085
C3-085_R021	9.0	1.0	C3-085
C3-085_R022	14.0	3.0	C3-085
C3-085_R023	12.0	1.0	C3-085
C3-085_R024	16.0	5.0	C3-085
C3-085_R025	13.0	3.0	C3-085
C3-085_R026	16.0	4.0	C3-085
C3-085_R027	16.0	3.0	C3-085
C3-085_R028	12.0	3.0	C3-085
C3-085_R029	12.0	4.0	C3-085
C3-085_R030	19.0	5.0	C3-085
C3-085_R031	10.0	2.0	C3-085
C3-085_R033	17.0	5.0	C3-085
C3-085_R036	7.0	2.0	C3-085
C3-085_R037	17.0	5.0	C3-085
C3-085_R039	11.0	2.0	C3-085
C3-085_R040	16.0	4.0	C3-085
C3-085_R041	11.0	2.0	C3-085
C3-085_R042	17.0	4.0	C3-085
C3-085_R043	12.0	3.0	C3-085
C3-085_R044	14.0	3.0	C3-085
C3-085_R045	15.0	3.0	C3-085
C3-085_R046	15.0	5.0	C3-085
C3-085_R047	15.0	4.0	C3-085
C3-085_R048	18.0	3.0	C3-085
C3-085_R049	9.0	3.0	C3-085
C3-085_R050	20.0	6.0	C3-085
C3-085_R051	14.0	4.0	C3-085
C3-085_R052	10.0	3.0	C3-085
C3-085_R064	10.0	2.0	C3-085
C3-085_R065	18.0	4.0	C3-085
C3-085_R066	8.0	3.0	C3-085
C3-085_R067	10.0	2.0	C3-085
C3-085_R068	13.0	3.0	C3-085
C3-085_R069	16.0	5.0	C3-085
C3-085_R070	24.0	7.0	C3-085
C3-085_R071	10.0	3.0	C3-085
C3-085_R072	9.0	2.0	C3-085
C3-085_R073	15.0	3.0	C3-085
C3-085_R074	16.0	3.0	C3-085
C3-085_R076	18.0	8.0	C3-085
C3-085_R077	12.0	3.0	C3-085
C3-085_R078	14.0	5.0	C3-085
C3-085_R079	11.0	3.0	C3-085
C3-085_R080	7.0	2.0	C3-085
C3-085_R081	10.0	3.0	C3-085
C3-085_R082	13.0	3.0	C3-085
C3-085_R083	16.0	5.0	C3-085
C3-085_R085	16.0	4.0	C3-085
C3-085_R086	9.0	2.0	C3-085
C3-085_R088	16.0	3.0	C3-085
C3-085_R089	10.0	2.0	C3-085
C3-085_R090	18.0	5.0	C3-085
C3-085_R092	13.0	4.0	C3-085
C3-085_R093	13.0	3.0	C3-085
C3-085_R094	16.0	4.0	C3-085
C3-085_R095	11.0	3.0	C3-085
C3-085_R096	15.0	3.0	C3-085
C3-085_R097	16.0	4.0	C3-085
C3-085_R099	12.0	4.0	C3-085
C3-085_R100	17.0	4.0	C3-085
C3-085_R102	21.0	7.0	C3-085
C3-085_R103	12.0	3.0	C3-085
C3-085_R104	15.0	3.0	C3-085
C3-085_R106	10.0	3.0	C3-085
C3-085_R107	13.0	3.0	C3-085
C3-085_R108	21.0		C3-085
C3-085_R109	9.0	2.0	C3-085
C3-085_R110	12.0	3.0	C3-085
C3-085_R112	10.0	2.0	C3-085
C3-085_R113	12.0	3.0	C3-085
C3-085_R114	13.0	3.0	C3-085
C3-085_R115	14.0	3.0	C3-085
C3-085_R116	13.0	3.0	C3-085
C3-085_R117	8.0	3.0	C3-085
C3-085_R118	14.0	4.0	C3-085
C3-085_R119	13.0	4.0	C3-085
C3-085_R120	11.0	3.0	C3-085
C3-085_R121	8.0	2.0	C3-085
C3-085_R122	7.0	2.0	C3-085
C3-085_R124	8.0	2.0	C3-085
C3-085_R125	10.0	3.0	C3-085
C3-085_R126	10.0	2.0	C3-085
C3-085_R127	12.0	4.0	C3-085
C3-085_R128	8.0	2.0	C3-085
C3-085_R129	11.0	3.0	C3-085
C3-085_R130	10.0	2.0	C3-085
C3-085_R131	6.0	1.0	C3-085
C3-085_R132	13.0	4.0	C3-085
C3-085_R133	8.0	2.0	C3-085
C3-085_R134	13.0	3.0	C3-085
C3-085_R135	13.0	3.0	C3-085
C3-085_R137	9.0	2.0	C3-085
C3-085_R138	13.0	3.0	C3-085
C3-085_R140	15.0	3.0	C3-085
C3-085_R141	6.0	3.0	C3-085
C3-085_R142	8.0	2.0	C3-085
C3-085_R143	9.0	3.0	C3-085
C3-085_R144	13.0	3.0	C3-085
C3-085_R145	9.0	3.0	C3-085
C3-085_R146	9.0	3.0	C3-085
C3-085_R147	11.0	3.0	C3-085
C3-085_R148	9.0	2.0	C3-085
C3-085_R149	10.0	2.0	C3-085
C3-085_R150	7.0	2.0	C3-085
C3-085_R152	15.0	4.0	C3-085
C3-085_R154	9.0	2.0	C3-085
C3-085_R155	12.0	3.0	C3-085
C3-085_R156	12.0	2.0	C3-085
C3-085_R159	9.0	3.0	C3-085
C3-085_R160	8.0	2.0	C3-085
C3-085_R161	9.0	3.0	C3-085
C3-085_R162	10.0	3.0	C3-085
C3-085_R163	6.0	2.0	C3-085
C3-085_R166	9.0	2.0	C3-085
C3-085_R167	8.0	1.0	C3-085
C3-085_R168	10.0	2.0	C3-085
C3-085_R169	10.0	2.0	C3-085
C3-087_R001	15.0	5.0	C3-087
C3-087_R002	14.0	4.0	C3-087
C3-087_R004	15.0	5.0	C3-087
C3-087_R009	14.0	6.0	C3-087
C3-087_R010	19.0	6.0	C3-087
C3-087_R011	14.0	3.0	C3-087
C3-087_R012	15.0	5.0	C3-087
C3-087_R013	9.0	3.0	C3-087
C3-087_R014	15.0	5.0	C3-087
C3-087_R015	19.0	6.0	C3-087
C3-087_R016	16.0	6.0	C3-087
C3-087_R017	16.0	6.0	C3-087
C3-087_R018	13.0	6.0	C3-087
C3-087_R019	15.0	4.0	C3-087
C3-087_R020	14.0	4.0	C3-087
C3-087_R021	13.0	4.0	C3-087
C3-087_R022	16.0	4.0	C3-087
C3-087_R023	16.0	5.0	C3-087
C3-087_R024	17.0	6.0	C3-087
C3-087_R025	14.0	6.0	C3-087
C3-087_R026	14.0	5.0	C3-087
C3-087_R027	14.0	5.0	C3-087
C3-087_R028	13.0	4.0	C3-087
C3-087_R031	13.0	5.0	C3-087
C3-087_R032	11.0	3.0	C3-087
C3-087_R033	13.0	4.0	C3-087
C3-087_R034	14.0	4.0	C3-087
C3-087_R035	11.0	3.0	C3-087
C3-087_R036	16.0	6.0	C3-087
C3-087_R037	14.0	4.0	C3-087
C3-087_R038	17.0	5.0	C3-087
C3-087_R039	11.0	5.0	C3-087
C3-087_R040	14.0	4.0	C3-087
C3-087_R041	14.0	5.0	C3-087
C3-087_R043	17.0	5.0	C3-087
C3-087_R044	12.0	5.0	C3-087
C3-087_R045	16.0	6.0	C3-087
C3-087_R046	15.0	5.0	C3-087
C3-087_R047	18.0	5.0	C3-087
C3-087_R048	15.0	6.0	C3-087
C3-087_R049	14.0	6.0	C3-087
C3-087_R050	15.0	4.0	C3-087
C3-087_R051	15.0	6.0	C3-087
C3-087_R052	15.0	5.0	C3-087
C3-087_R053	13.0	4.0	C3-087
C3-087_R054	12.0	5.0	C3-087
C3-087_R055	14.0	4.0	C3-087
C3-087_R056	11.0	4.0	C3-087
C3-087_R057	16.0	5.0	C3-087
C3-087_R058	12.0	3.0	C3-087
C3-087_R059	13.0	5.0	C3-087
C3-087_R060	15.0	5.0	C3-087
C3-087_R061	18.0	5.0	C3-087
C3-087_R062	17.0	6.0	C3-087
C3-087_R063	14.0	5.0	C3-087
C3-087_R064	17.0	6.0	C3-087
C3-087_R065	14.0	6.0	C3-087
C3-087_R066	10.0	4.0	C3-087
C3-087_R067	13.0	4.0	C3-087
C3-087_R068	16.0	6.0	C3-087
C3-087_R069	17.0	5.0	C3-087
C3-087_R071	13.0	4.0	C3-087
C3-087_R073	14.0	6.0	C3-087
C3-087_R074	13.0	4.0	C3-087
C3-087_R075	15.0	5.0	C3-087
C3-087_R076	16.0	6.0	C3-087
C3-087_R077	16.0	4.0	C3-087
C3-087_R078	15.0	4.0	C3-087
C3-087_R079	16.0	5.0	C3-087
C3-087_R080	11.0	4.0	C3-087
C3-087_R081	16.0	6.0	C3-087
C3-087_R082	12.0	5.0	C3-087
C3-087_R083	13.0	4.0	C3-087
C3-087_R084	15.0	4.0	C3-087
C3-087_R085	15.0	4.0	C3-087
C3-087_R086	16.0	5.0	C3-087
C3-087_R087	15.0	6.0	C3-087
C3-087_R088	15.0	6.0	C3-087
C3-087_R089	15.0	5.0	C3-087
C3-087_R090	16.0	5.0	C3-087
C3-087_R092	16.0	5.0	C3-087
C3-087_R093	19.0	5.0	C3-087
C3-087_R094	15.0	5.0	C3-087
C3-087_R095	14.0	4.0	C3-087
C3-087_R096	15.0	5.0	C3-087
C3-087_R097	15.0	4.0	C3-087
C3-087_R098	14.0	4.0	C3-087
C3-087_R099	16.0	6.0	C3-087
C3-087_R100	14.0	6.0	C3-087
C3-087_R101	8.0	3.0	C3-087
C3-087_R102	11.0	4.0	C3-087
C3-087_R103	17.0	5.0	C3-087
C3-087_R104	16.0	5.0	C3-087
C3-087_R105	15.0	3.0	C3-087
C3-087_R106	13.0	4.0	C3-087
C3-087_R107	15.0	4.0	C3-087
C3-087_R108	14.0	5.0	C3-087
C3-087_R109	12.0	6.0	C3-087
C3-087_R110	16.0	6.0	C3-087
C3-087_R111	14.0	5.0	C3-087
C3-087_R112	17.0	5.0	C3-087
C3-087_R113	14.0	7.0	C3-087
C3-087_R114	11.0	4.0	C3-087
C3-087_R115	14.0	4.0	C3-087
C3-087_R116	16.0	5.0	C3-087
C3-087_R117	18.0	5.0	C3-087
C3-087_R118	12.0	5.0	C3-087
C3-087_R119	21.0	6.0	C3-087
C3-087_R120	18.0	6.0	C3-087
C3-087_R121	13.0	5.0	C3-087
C3-087_R122	13.0	5.0	C3-087
C3-087_R124	19.0	6.0	C3-087
C3-087_R125	15.0	5.0	C3-087
C3-087_R127	13.0	5.0	C3-087
C3-087_R128	17.0	7.0	C3-087
C3-087_R129	16.0	4.0	C3-087
C3-087_R130	19.0	7.0	C3-087
C3-087_R131	15.0	6.0	C3-087
C3-087_R132	15.0	5.0	C3-087
C3-087_R133	16.0	4.0	C3-087
C3-087_R134	15.0	4.0	C3-087
C3-087_R135	16.0	2.0	C3-087
C3-087_R136	15.0	5.0	C3-087
C3-087_R138	14.0	4.0	C3-087
C3-087_R139	15.0	4.0	C3-087
C3-087_R140	15.0	6.0	C3-087
C3-087_R141	17.0	5.0	C3-087
C3-087_R142	17.0	6.0	C3-087
C3-087_R143	17.0	7.0	C3-087
C3-087_R144	12.0	4.0	C3-087
C3-087_R145	15.0	4.0	C3-087
C3-087_R146	17.0	6.0	C3-087
C3-087_R148	17.0	7.0	C3-087
C3-087_R149	14.0	4.0	C3-087
C3-087_R150	18.0	6.0	C3-087
C3-087_R151	14.0	4.0	C3-087
C3-087_R152	15.0	6.0	C3-087
C3-087_R153	15.0	5.0	C3-087
C3-087_R154	16.0	6.0	C3-087
C3-087_R155	18.0	6.0	C3-087
C3-087_R156	17.0	5.0	C3-087
C3-087_R157	15.0	4.0	C3-087
C3-087_R158	19.0	7.0	C3-087
C3-087_R159	12.0	6.0	C3-087
C3-087_R160	14.0	7.0	C3-087
C3-087_R161	13.0	3.0	C3-087
C3-087_R162	12.0	4.0	C3-087
C3-087_R164	14.0	4.0	C3-087
C3-087_R165	14.0	5.0	C3-087
C3-087_R166	16.0	6.0	C3-087
C3-087_R167	17.0	5.0	C3-087
C3-090_R001	32.0	13.0	C3-090
C3-090_R003	22.0	10.0	C3-090
C3-090_R004	24.0	9.0	C3-090
C3-090_R005	35.0	14.0	C3-090
C3-090_R006	29.0	12.0	C3-090
C3-090_R008	20.0	9.0	C3-090
C3-090_R009	19.0	8.0	C3-090
C3-090_R010	28.0	12.0	C3-090
C3-090_R011	24.0	9.0	C3-090
C3-090_R013	29.0	12.0	C3-090
C3-090_R014	16.0	6.0	C3-090
C3-090_R015	30.0	13.0	C3-090
C3-090_R016	23.0	10.0	C3-090
C3-090_R017	30.0	13.0	C3-090
C3-090_R018	25.0	9.0	C3-090
C3-090_R019	30.0	12.0	C3-090
C3-090_R020	29.0	12.0	C3-090
C3-090_R021	24.0	11.0	C3-090
C3-090_R022	31.0	14.0	C3-090
C3-090_R023	19.0	8.0	C3-090
C3-090_R024	30.0	15.0	C3-090
C3-090_R025	22.0	9.0	C3-090
C3-090_R026	28.0	15.0	C3-090
C3-090_R027	27.0	13.0	C3-090
C3-090_R028	28.0	13.0	C3-090
C3-090_R029	31.0	14.0	C3-090
C3-090_R030	33.0	14.0	C3-090
C3-090_R031	35.0	12.0	C3-090
C3-090_R032	34.0	15.0	C3-090
C3-090_R033	22.0	8.0	C3-090
C3-090_R034	32.0	13.0	C3-090
C3-090_R035	24.0	9.0	C3-090
C3-090_R036	30.0	14.0	C3-090
C3-090_R038	29.0	15.0	C3-090
C3-090_R039	20.0	9.0	C3-090
C3-090_R040	31.0	5.0	C3-090
C3-090_R041	21.0	10.0	C3-090
C3-090_R042	26.0	13.0	C3-090
C3-090_R043	31.0	14.0	C3-090
C3-090_R044	18.0	13.0	C3-090
C3-090_R045	35.0	17.0	C3-090
C3-090_R046	33.0	11.0	C3-090
C3-090_R047	33.0	15.0	C3-090
C3-090_R048	18.0	9.0	C3-090
C3-090_R049	30.0	14.0	C3-090
C3-090_R050	16.0	7.0	C3-090
C3-090_R051	30.0	12.0	C3-090
C3-090_R052	20.0	7.0	C3-090
C3-090_R053	25.0	12.0	C3-090
C3-090_R054	30.0	14.0	C3-090
C3-090_R055	25.0	9.0	C3-090
C3-090_R056	21.0	7.0	C3-090
C3-090_R057	26.0	11.0	C3-090
C3-090_R058	17.0	7.0	C3-090
C3-090_R059	29.0	11.0	C3-090
C3-090_R060	22.0	9.0	C3-090
C3-090_R061	16.0	6.0	C3-090
C3-090_R062	28.0	12.0	C3-090
C3-090_R063	28.0	11.0	C3-090
C3-090_R064	24.0	9.0	C3-090
C3-090_R065	23.0	9.0	C3-090
C3-090_R066	34.0	11.0	C3-090
C3-090_R067	34.0	14.0	C3-090
C3-090_R068	25.0	12.0	C3-090
C3-090_R069	23.0	9.0	C3-090
C3-090_R070	27.0	12.0	C3-090
C3-090_R071	23.0	8.0	C3-090
C3-090_R072	22.0	8.0	C3-090
C3-090_R073	29.0	14.0	C3-090
C3-090_R074	20.0	8.0	C3-090
C3-090_R075	24.0	10.0	C3-090
C3-090_R076	20.0	6.0	C3-090
C3-090_R077	20.0	7.0	C3-090
C3-090_R078	23.0	9.0	C3-090
C3-090_R079	33.0	12.0	C3-090
C3-090_R080	25.0	10.0	C3-090
C3-090_R081	32.0	16.0	C3-090
C3-090_R082	25.0	13.0	C3-090
C3-090_R083	34.0	17.0	C3-090
C3-090_R084	31.0	15.0	C3-090
C3-090_R085	21.0	8.0	C3-090
C3-090_R086	34.0	12.0	C3-090
C3-090_R087	26.0	10.0	C3-090
C3-090_R088	30.0	13.0	C3-090
C3-090_R089	24.0	13.0	C3-090
C3-090_R090	29.0	15.0	C3-090
C3-090_R091	25.0	12.0	C3-090
C3-090_R092	24.0	9.0	C3-090
C3-090_R093	28.0	12.0	C3-090
C3-090_R094	30.0	13.0	C3-090
C3-090_R095	27.0	10.0	C3-090
C3-090_R096	28.0	12.0	C3-090
C3-090_R097	30.0	16.0	C3-090
C3-090_R098	27.0	13.0	C3-090
C3-090_R099	28.0	13.0	C3-090
C3-090_R100	27.0	13.0	C3-090
C3-090_R101	30.0	12.0	C3-090
C3-090_R102	16.0	7.0	C3-090
C3-090_R103	22.0	9.0	C3-090
C3-090_R104	32.0	13.0	C3-090
C3-090_R105	30.0	14.0	C3-090
C3-090_R106	28.0	11.0	C3-090
C3-090_R107	26.0	10.0	C3-090
C3-090_R108	31.0	14.0	C3-090
C3-090_R109	37.0	15.0	C3-090
C3-090_R110	20.0	9.0	C3-090
C3-090_R111	36.0	16.0	C3-090
C3-090_R113	30.0	15.0	C3-090
C3-090_R114	30.0	16.0	C3-090
C3-090_R115	21.0	8.0	C3-090
C3-090_R117	26.0	13.0	C3-090
C3-090_R118	23.0	11.0	C3-090
C3-090_R119	21.0	8.0	C3-090
C3-090_R121	25.0	13.0	C3-090
C3-090_R122	28.0	14.0	C3-090
C3-090_R123	20.0	14.0	C3-090
C3-090_R125	29.0	12.0	C3-090
C3-090_R126	26.0	13.0	C3-090
C3-090_R127	31.0	15.0	C3-090
C3-090_R128	30.0	12.0	C3-090
C3-090_R129	28.0	14.0	C3-090
C3-090_R130	20.0	7.0	C3-090
C3-090_R131	28.0	13.0	C3-090
C3-090_R132	27.0	15.0	C3-090
C3-090_R133	27.0	13.0	C3-090
C3-090_R137	21.0	11.0	C3-090
C3-090_R138	24.0	12.0	C3-090
C3-090_R139	28.0	14.0	C3-090
C3-090_R140	31.0	15.0	C3-090
C3-090_R141	29.0	12.0	C3-090
C3-090_R142	27.0	11.0	C3-090
C3-090_R143	30.0	15.0	C3-090
C3-090_R144	22.0	10.0	C3-090
C3-090_R145	38.0	14.0	C3-090
C3-090_R146	36.0	14.0	C3-090
C3-090_R147	26.0	12.0	C3-090
C3-090_R148	31.0	13.0	C3-090
C3-090_R149	30.0	16.0	C3-090
C3-090_R150	30.0	13.0	C3-090
C3-090_R151	27.0	16.0	C3-090
C3-090_R152	19.0	7.0	C3-090
C3-090_R153	25.0	12.0	C3-090
C3-090_R154	22.0	11.0	C3-090
C3-090_R155	20.0	8.0	C3-090
C3-090_R156	31.0	6.0	C3-090
C3-090_R157	29.0	12.0	C3-090
C3-090_R158	30.0	11.0	C3-090
C3-090_R161	21.0	8.0	C3-090
C3-090_R162	27.0	13.0	C3-090
C3-090_R163	19.0	6.0	C3-090
C3-090_R164	29.0	12.0	C3-090
