# Supplementary material for: Species-wide gene editing of a flowering regulator reveals hidden phenotypic variation
Source: PLoS Biol. 2025 Jun 9;23(6):e3003226. doi: 10.1371/journal.pbio.3003226 (PMC12185000; doi:10.1371/journal.pbio.3003226)
Supplement: S1 Data — (ZIP) [file pbio.3003226.s021.zip › flowering.csv]

plant	accession	rep	rosette	cauline	RLN_count	TLN	Plant_id	Site_name	Latitude	Longitude	Collection_date	Collection_year	label_1	TLN_mean
ID9908-12-R05_R1	ID9908-12-R05	R1	5	1	11	6							mut	6.181818181818182
ID9908-12-R05_R10	ID9908-12-R05	R10	5	1	11	6							mut	6.181818181818182
ID9908-12-R05_R2	ID9908-12-R05	R2	5	1	11	6							mut	6.181818181818182
ID9908-12-R05_R12	ID9908-12-R05	R12	5	1	11	6							mut	6.181818181818182
ID9908-12-R05_R11	ID9908-12-R05	R11	5	1	11	6							mut	6.181818181818182
ID9908-12-R05_R8	ID9908-12-R05	R8	5	1	11	6							mut	6.181818181818182
ID9908-12-R05_R3	ID9908-12-R05	R3	5	1	11	6							mut	6.181818181818182
ID9908-12-R05_R6	ID9908-12-R05	R6	5	1	11	6							mut	6.181818181818182
ID9908-12-R05_R7	ID9908-12-R05	R7	6	1	11	7							mut	6.181818181818182
ID9908-12-R05_R9	ID9908-12-R05	R9	6	1	11	7							mut	6.181818181818182
ID9908-12-R05_R5	ID9908-12-R05	R5	5	1	11	6							mut	6.181818181818182
ID9925-03-R03_R4	ID9925-03-R03	R4	5	1	9	6							mut	7.222222222222222
ID9925-03-R03_R12	ID9925-03-R03	R12	6	1	9	7							mut	7.222222222222222
ID9925-03-R03_R10	ID9925-03-R03	R10	6	2	9	8							mut	7.222222222222222
ID9925-03-R03_R9	ID9925-03-R03	R9	6	2	9	8							mut	7.222222222222222
ID9925-03-R03_R8	ID9925-03-R03	R8	6	1	9	7							mut	7.222222222222222
ID9925-03-R03_R3	ID9925-03-R03	R3	6	1	9	7							mut	7.222222222222222
ID9925-03-R03_R11	ID9925-03-R03	R11	6	1	9	7							mut	7.222222222222222
ID9925-03-R03_R6	ID9925-03-R03	R6	6	1	9	7							mut	7.222222222222222
ID9925-03-R03_R2	ID9925-03-R03	R2	7	1	9	8							mut	7.222222222222222
ID9848-05-R04_R12	ID9848-05-R04	R12	7	1	11	8							mut	7.2727272727272725
ID9848-05-R04_R12	ID9848-05-R04	R12	6	2	11	8							mut	7.2727272727272725
ID9848-05-R04_R2	ID9848-05-R04	R2	6	1	11	7							mut	7.2727272727272725
ID9848-05-R04_R4	ID9848-05-R04	R4	6	2	11	8							mut	7.2727272727272725
ID9848-05-R04_R5	ID9848-05-R04	R5	5	1	11	6							mut	7.2727272727272725
ID9848-05-R04_R10	ID9848-05-R04	R10	6	1	11	7							mut	7.2727272727272725
ID9848-05-R04_R7	ID9848-05-R04	R7	6	2	11	8							mut	7.2727272727272725
ID9848-05-R04_R8	ID9848-05-R04	R8	6	2	11	8							mut	7.2727272727272725
ID9848-05-R04_R9	ID9848-05-R04	R9	5	1	11	6							mut	7.2727272727272725
ID9848-05-R04_R3	ID9848-05-R04	R3	6	2	11	8							mut	7.2727272727272725
ID9848-05-R04_R11	ID9848-05-R04	R11	5	1	11	6							mut	7.2727272727272725
ID9583-03-R01_R4	ID9583-03-R01	R4	7	1	12	8							mut	7.666666666666667
ID9583-03-R01_R12	ID9583-03-R01	R12	7	1	12	8							mut	7.666666666666667
ID9583-03-R01_R10	ID9583-03-R01	R10	7	1	12	8							mut	7.666666666666667
ID9583-03-R01_R7	ID9583-03-R01	R7	7	1	12	8							mut	7.666666666666667
ID9583-03-R01_R11	ID9583-03-R01	R11	7	1	12	8							mut	7.666666666666667
ID9583-03-R01_R8	ID9583-03-R01	R8	7	1	12	8							mut	7.666666666666667
ID9583-03-R01_R1	ID9583-03-R01	R1	7	1	12	8							mut	7.666666666666667
ID9583-03-R01_R2	ID9583-03-R01	R2	7	1	12	8							mut	7.666666666666667
ID9583-03-R01_R6	ID9583-03-R01	R6	6	1	12	7							mut	7.666666666666667
ID9583-03-R01_R9	ID9583-03-R01	R9	6	1	12	7							mut	7.666666666666667
ID9583-03-R01_R3	ID9583-03-R01	R3	6	1	12	7							mut	7.666666666666667
ID9583-03-R01_R5	ID9583-03-R01	R5	6	1	12	7							mut	7.666666666666667
46U3_R1	46U3	R1	6	1	6	7	46U3	Angit	?	?	2023	2023.0	Angit	8.0
P0020-1-1_R1	P0020-1-1	R1	6	2	12	8	P0020-1-1	Angit	?	?	?	2021.0	Angit	8.0
P0020-1-1_R11	P0020-1-1	R11	6	2	12	8	P0020-1-1	Angit	?	?	?	2021.0	Angit	8.0
46U3_R3	46U3	R3	6	2	6	8	46U3	Angit	?	?	2023	2023.0	Angit	8.0
P0020-1-1_R3	P0020-1-1	R3	6	2	12	8	P0020-1-1	Angit	?	?	?	2021.0	Angit	8.0
P0020-1-1_R12	P0020-1-1	R12	6	2	12	8	P0020-1-1	Angit	?	?	?	2021.0	Angit	8.0
P0020-1-1_R8	P0020-1-1	R8	7	1	12	8	P0020-1-1	Angit	?	?	?	2021.0	Angit	8.0
P0020-1-1_R10	P0020-1-1	R10	7	1	12	8	P0020-1-1	Angit	?	?	?	2021.0	Angit	8.0
P0020-1-1_R5	P0020-1-1	R5	7	1	12	8	P0020-1-1	Angit	?	?	?	2021.0	Angit	8.0
P0020-1-1_R2	P0020-1-1	R2	6	2	12	8	P0020-1-1	Angit	?	?	?	2021.0	Angit	8.0
P0020-1-1_R9	P0020-1-1	R9	6	2	12	8	P0020-1-1	Angit	?	?	?	2021.0	Angit	8.0
46U3_R7	46U3	R7	7	2	6	9	46U3	Angit	?	?	2023	2023.0	Angit	8.0
46U3_R9	46U3	R9	6	2	6	8	46U3	Angit	?	?	2023	2023.0	Angit	8.0
P0020-1-1_R6	P0020-1-1	R6	7	1	12	8	P0020-1-1	Angit	?	?	?	2021.0	Angit	8.0
P0020-1-1_R7	P0020-1-1	R7	6	1	12	7	P0020-1-1	Angit	?	?	?	2021.0	Angit	8.0
46U3_R2	46U3	R2	6	1	6	7	46U3	Angit	?	?	2023	2023.0	Angit	8.0
46U3_R8	46U3	R8	7	2	6	9	46U3	Angit	?	?	2023	2023.0	Angit	8.0
P0020-1-1_R4	P0020-1-1	R4	7	2	12	9	P0020-1-1	Angit	?	?	?	2021.0	Angit	8.0
PA3441_R3	PA3441	R3	8	2	12	10	PA3441	Angit	38.7601	16.2348	20210310	2021.0	Angit	8.083333333333334
PA3441_R1	PA3441	R1	7	1	12	8	PA3441	Angit	38.7601	16.2348	20210310	2021.0	Angit	8.083333333333334
PA3441_R11	PA3441	R11	7	2	12	9	PA3441	Angit	38.7601	16.2348	20210310	2021.0	Angit	8.083333333333334
PA3441_R4	PA3441	R4	6	2	12	8	PA3441	Angit	38.7601	16.2348	20210310	2021.0	Angit	8.083333333333334
PA3441_R5	PA3441	R5	6	1	12	7	PA3441	Angit	38.7601	16.2348	20210310	2021.0	Angit	8.083333333333334
PA3441_R6	PA3441	R6	6	2	12	8	PA3441	Angit	38.7601	16.2348	20210310	2021.0	Angit	8.083333333333334
PA3441_R7	PA3441	R7	6	2	12	8	PA3441	Angit	38.7601	16.2348	20210310	2021.0	Angit	8.083333333333334
PA3441_R12	PA3441	R12	6	2	12	8	PA3441	Angit	38.7601	16.2348	20210310	2021.0	Angit	8.083333333333334
PA3441_R8	PA3441	R8	6	1	12	7	PA3441	Angit	38.7601	16.2348	20210310	2021.0	Angit	8.083333333333334
PA3441_R10	PA3441	R10	6	2	12	8	PA3441	Angit	38.7601	16.2348	20210310	2021.0	Angit	8.083333333333334
PA3441_R2	PA3441	R2	7	1	12	8	PA3441	Angit	38.7601	16.2348	20210310	2021.0	Angit	8.083333333333334
PA3441_R9	PA3441	R9	6	2	12	8	PA3441	Angit	38.7601	16.2348	20210310	2021.0	Angit	8.083333333333334
ID7186-15-R03_R12	ID7186-15-R03	R12	6	2	7	8							mut	8.142857142857142
ID7186-15-R03_R11	ID7186-15-R03	R11	6	2	7	8							mut	8.142857142857142
ID7186-15-R03_R6	ID7186-15-R03	R6	6	3	7	9							mut	8.142857142857142
ID7186-15-R03_R8	ID7186-15-R03	R8	7	1	7	8							mut	8.142857142857142
ID7186-15-R03_R7	ID7186-15-R03	R7	6	2	7	8							mut	8.142857142857142
ID7186-15-R03_R3	ID7186-15-R03	R3	6	2	7	8							mut	8.142857142857142
ID7186-15-R03_R10	ID7186-15-R03	R10	6	2	7	8							mut	8.142857142857142
PA4597_R12	PA4597	R12	8	2	6	10	PA4597	Angit	38.7602	16.23503	20230228	2023.0	Angit	8.166666666666666
PA4597_R9	PA4597	R9	5	2	6	7	PA4597	Angit	38.7602	16.23503	20230228	2023.0	Angit	8.166666666666666
PA4597_R10	PA4597	R10	6	1	6	7	PA4597	Angit	38.7602	16.23503	20230228	2023.0	Angit	8.166666666666666
PA4597_R4	PA4597	R4	7	1	6	8	PA4597	Angit	38.7602	16.23503	20230228	2023.0	Angit	8.166666666666666
PA4597_R2	PA4597	R2	7	1	6	8	PA4597	Angit	38.7602	16.23503	20230228	2023.0	Angit	8.166666666666666
PA4597_R11	PA4597	R11	7	2	6	9	PA4597	Angit	38.7602	16.23503	20230228	2023.0	Angit	8.166666666666666
46U1 _R9	46U1	R9	7	2	6	9								8.333333333333334
46U1 _R10	46U1	R10	7	2	6	9								8.333333333333334
46U1 _R7	46U1	R7	7	2	6	9								8.333333333333334
46U1 _R3	46U1	R3	6	2	6	8								8.333333333333334
46U1 _R2	46U1	R2	6	1	6	7								8.333333333333334
46U1 _R1	46U1	R1	6	2	6	8								8.333333333333334
PA3540_R12	PA3540	R12	8	1	9	9	PA3540	Angit	38.7601	16.2347	20210311	2021.0	Angit	9.11111111111111
PA3540_R2	PA3540	R2	7	2	9	9	PA3540	Angit	38.7601	16.2347	20210311	2021.0	Angit	9.11111111111111
PA3540_R1	PA3540	R1	7	2	9	9	PA3540	Angit	38.7601	16.2347	20210311	2021.0	Angit	9.11111111111111
PA3540_R3	PA3540	R3	7	2	9	9	PA3540	Angit	38.7601	16.2347	20210311	2021.0	Angit	9.11111111111111
PA3540_R4	PA3540	R4	9	2	9	11	PA3540	Angit	38.7601	16.2347	20210311	2021.0	Angit	9.11111111111111
PA3540_R11	PA3540	R11	8	1	9	9	PA3540	Angit	38.7601	16.2347	20210311	2021.0	Angit	9.11111111111111
PA3540_R10	PA3540	R10	8	2	9	10	PA3540	Angit	38.7601	16.2347	20210311	2021.0	Angit	9.11111111111111
PA3540_R5	PA3540	R5	8	1	9	9	PA3540	Angit	38.7601	16.2347	20210311	2021.0	Angit	9.11111111111111
PA3540_R9	PA3540	R9	6	1	9	7	PA3540	Angit	38.7601	16.2347	20210311	2021.0	Angit	9.11111111111111
ID9582-01-R03_R7	ID9582-01-R03	R7	7	2	12	9							mut	9.166666666666666
ID9582-01-R03_R8	ID9582-01-R03	R8	7	2	12	9							mut	9.166666666666666
ID9582-01-R03_R5	ID9582-01-R03	R5	8	1	12	9							mut	9.166666666666666
ID9582-01-R03_R6	ID9582-01-R03	R6	8	1	12	9							mut	9.166666666666666
ID9582-01-R03_R1	ID9582-01-R03	R1	8	1	12	9							mut	9.166666666666666
ID9582-01-R03_R9	ID9582-01-R03	R9	8	2	12	10							mut	9.166666666666666
ID9582-01-R03_R3	ID9582-01-R03	R3	8	2	12	10							mut	9.166666666666666
ID9582-01-R03_R12	ID9582-01-R03	R12	8	1	12	9							mut	9.166666666666666
ID9582-01-R03_R10	ID9582-01-R03	R10	8	1	12	9							mut	9.166666666666666
ID9582-01-R03_R11	ID9582-01-R03	R11	8	1	12	9							mut	9.166666666666666
ID9582-01-R03_R4	ID9582-01-R03	R4	8	2	12	10							mut	9.166666666666666
ID9582-01-R03_R2	ID9582-01-R03	R2	7	1	12	8							mut	9.166666666666666
ID9755-05-R05_R3	ID9755-05-R05	R3	7	3	12	10							mut	9.5
ID9755-05-R05_R1	ID9755-05-R05	R1	7	3	12	10							mut	9.5
ID9755-05-R05_R12	ID9755-05-R05	R12	6	3	12	9							mut	9.5
ID9755-05-R05_R8	ID9755-05-R05	R8	6	3	12	9							mut	9.5
ID9755-05-R05_R10	ID9755-05-R05	R10	6	3	12	9							mut	9.5
ID9755-05-R05_R9	ID9755-05-R05	R9	6	3	12	9							mut	9.5
ID9755-05-R05_R7	ID9755-05-R05	R7	6	3	12	9							mut	9.5
ID9755-05-R05_R5	ID9755-05-R05	R5	6	3	12	9							mut	9.5
ID9755-05-R05_R4	ID9755-05-R05	R4	7	3	12	10							mut	9.5
ID9755-05-R05_R6	ID9755-05-R05	R6	7	3	12	10							mut	9.5
ID9755-05-R05_R2	ID9755-05-R05	R2	7	3	12	10							mut	9.5
ID9755-05-R05_R11	ID9755-05-R05	R11	7	3	12	10							mut	9.5
PA4636_R11	PA4636	R11	8	2	7	10	PA4636	Angit	38.7602	16.23503	20230228	2023.0	Angit	9.714285714285714
PA4636_R2	PA4636	R2	8	2	7	10	PA4636	Angit	38.7602	16.23503	20230228	2023.0	Angit	9.714285714285714
PA4636_R3	PA4636	R3	8	3	7	11	PA4636	Angit	38.7602	16.23503	20230228	2023.0	Angit	9.714285714285714
PA4636_R8	PA4636	R8	8	1	7	9	PA4636	Angit	38.7602	16.23503	20230228	2023.0	Angit	9.714285714285714
PA4636_R9	PA4636	R9	7	2	7	9	PA4636	Angit	38.7602	16.23503	20230228	2023.0	Angit	9.714285714285714
PA4636_R4	PA4636	R4	7	2	7	9	PA4636	Angit	38.7602	16.23503	20230228	2023.0	Angit	9.714285714285714
PA4636_R7	PA4636	R7	8	2	7	10	PA4636	Angit	38.7602	16.23503	20230228	2023.0	Angit	9.714285714285714
PA3410_R7	PA3410	R7	9	3	9	12	PA3410	Bisig	39.4831	16.2785	20210309	2021.0	Bisig	12.666666666666666
PA3410_R8	PA3410	R8	9	2	9	11	PA3410	Bisig	39.4831	16.2785	20210309	2021.0	Bisig	12.666666666666666
PA3410_R6	PA3410	R6	9	3	9	12	PA3410	Bisig	39.4831	16.2785	20210309	2021.0	Bisig	12.666666666666666
PA3410_R4	PA3410	R4	9	2	9	11	PA3410	Bisig	39.4831	16.2785	20210309	2021.0	Bisig	12.666666666666666
PA3410_R9	PA3410	R9	10	2	9	12	PA3410	Bisig	39.4831	16.2785	20210309	2021.0	Bisig	12.666666666666666
PA3410_R10	PA3410	R10	11	3	9	14	PA3410	Bisig	39.4831	16.2785	20210309	2021.0	Bisig	12.666666666666666
PA3410_R12	PA3410	R12	11	3	9	14	PA3410	Bisig	39.4831	16.2785	20210309	2021.0	Bisig	12.666666666666666
PA3410_R1	PA3410	R1	11	3	9	14	PA3410	Bisig	39.4831	16.2785	20210309	2021.0	Bisig	12.666666666666666
PA3410_R11	PA3410	R11	11	3	9	14	PA3410	Bisig	39.4831	16.2785	20210309	2021.0	Bisig	12.666666666666666
PA3419_R10	PA3419	R10	12	3	9	15	PA3419	Bisig	39.483	16.2789	20210309	2021.0	Bisig	13.333333333333334
PA3419_R2	PA3419	R2	12	3	9	15	PA3419	Bisig	39.483	16.2789	20210309	2021.0	Bisig	13.333333333333334
PA3419_R4	PA3419	R4	11	3	9	14	PA3419	Bisig	39.483	16.2789	20210309	2021.0	Bisig	13.333333333333334
PA3419_R5	PA3419	R5	11	3	9	14	PA3419	Bisig	39.483	16.2789	20210309	2021.0	Bisig	13.333333333333334
PA3419_R11	PA3419	R11	11	3	9	14	PA3419	Bisig	39.483	16.2789	20210309	2021.0	Bisig	13.333333333333334
PA3419_R10	PA3419	R10	10	3	9	13	PA3419	Bisig	39.483	16.2789	20210309	2021.0	Bisig	13.333333333333334
PA3419_R9	PA3419	R9	10	2	9	12	PA3419	Bisig	39.483	16.2789	20210309	2021.0	Bisig	13.333333333333334
PA3419_R8	PA3419	R8	9	3	9	12	PA3419	Bisig	39.483	16.2789	20210309	2021.0	Bisig	13.333333333333334
PA3419_R7	PA3419	R7	8	3	9	11	PA3419	Bisig	39.483	16.2789	20210309	2021.0	Bisig	13.333333333333334
COL-0_R9	COL-0	R9	10	3	10	13							col	13.7
COL-0_R4	COL-0	R4	10	3	10	13							col	13.7
COL-0_R6	COL-0	R6	10	2	10	12							col	13.7
COL-0_R8	COL-0	R8	10	2	10	12							col	13.7
COL-0_R10	COL-0	R10	11	3	10	14							col	13.7
COL-0_R11	COL-0	R11	11	2	10	13							col	13.7
COL-0_R12	COL-0	R12	12	3	10	15							col	13.7
COL-0_R2	COL-0	R2	12	3	10	15							col	13.7
COL-0_R5	COL-0	R5	12	3	10	15							col	13.7
COL-0_R1	COL-0	R1	12	3	10	15							col	13.7
PA3417_R6	PA3417	R6	12	3	9	15	PA3417	Bisig	39.483	16.2789	20210309	2021.0	Bisig	14.88888888888889
PA3417_R9	PA3417	R9	11	3	9	14	PA3417	Bisig	39.483	16.2789	20210309	2021.0	Bisig	14.88888888888889
PA3417_R3	PA3417	R3	10	3	9	13	PA3417	Bisig	39.483	16.2789	20210309	2021.0	Bisig	14.88888888888889
PA3417_R4	PA3417	R4	11	3	9	14	PA3417	Bisig	39.483	16.2789	20210309	2021.0	Bisig	14.88888888888889
PA3417_R12	PA3417	R12	11	3	9	14	PA3417	Bisig	39.483	16.2789	20210309	2021.0	Bisig	14.88888888888889
PA3417_R10	PA3417	R10	12	4	9	16	PA3417	Bisig	39.483	16.2789	20210309	2021.0	Bisig	14.88888888888889
PA3417_R1	PA3417	R1	13	3	9	16	PA3417	Bisig	39.483	16.2789	20210309	2021.0	Bisig	14.88888888888889
PA3417_R11	PA3417	R11	13	3	9	16	PA3417	Bisig	39.483	16.2789	20210309	2021.0	Bisig	14.88888888888889
PA3417_R5	PA3417	R5	13	3	9	16	PA3417	Bisig	39.483	16.2789	20210309	2021.0	Bisig	14.88888888888889
PA3420_R4	PA3420	R4	13	3	11	16	PA3420	Bisig	39.4832	16.2787	20210309	2021.0	Bisig	15.181818181818182
PA3420_R8	PA3420	R8	14	4	11	18	PA3420	Bisig	39.4832	16.2787	20210309	2021.0	Bisig	15.181818181818182
PA3420_R12	PA3420	R12	9	3	11	12	PA3420	Bisig	39.4832	16.2787	20210309	2021.0	Bisig	15.181818181818182
PA3420_R6	PA3420	R6	15	5	11	20	PA3420	Bisig	39.4832	16.2787	20210309	2021.0	Bisig	15.181818181818182
PA3420_R9	PA3420	R9	13	4	11	17	PA3420	Bisig	39.4832	16.2787	20210309	2021.0	Bisig	15.181818181818182
PA3420_R5	PA3420	R5	12	3	11	15	PA3420	Bisig	39.4832	16.2787	20210309	2021.0	Bisig	15.181818181818182
PA3420_R2	PA3420	R2	12	3	11	15	PA3420	Bisig	39.4832	16.2787	20210309	2021.0	Bisig	15.181818181818182
PA3420_R11	PA3420	R11	11	3	11	14	PA3420	Bisig	39.4832	16.2787	20210309	2021.0	Bisig	15.181818181818182
PA3420_R7	PA3420	R7	11	3	11	14	PA3420	Bisig	39.4832	16.2787	20210309	2021.0	Bisig	15.181818181818182
PA3420_R3	PA3420	R3	10	3	11	13	PA3420	Bisig	39.4832	16.2787	20210309	2021.0	Bisig	15.181818181818182
PA3420_R12	PA3420	R12	10	3	11	13	PA3420	Bisig	39.4832	16.2787	20210309	2021.0	Bisig	15.181818181818182
PA3418_R12	PA3418	R12	14	4	10	18	PA3418	Bisig	39.483	16.2789	20210309	2021.0	Bisig	15.8
PA3418_R11	PA3418	R11	11	3	10	14	PA3418	Bisig	39.483	16.2789	20210309	2021.0	Bisig	15.8
PA3418_R8	PA3418	R8	11	4	10	15	PA3418	Bisig	39.483	16.2789	20210309	2021.0	Bisig	15.8
PA3418_R7	PA3418	R7	11	4	10	15	PA3418	Bisig	39.483	16.2789	20210309	2021.0	Bisig	15.8
PA3418_R4	PA3418	R4	13	4	10	17	PA3418	Bisig	39.483	16.2789	20210309	2021.0	Bisig	15.8
PA3418_R10	PA3418	R10	13	4	10	17	PA3418	Bisig	39.483	16.2789	20210309	2021.0	Bisig	15.8
PA3418_R6	PA3418	R6	13	4	10	17	PA3418	Bisig	39.483	16.2789	20210309	2021.0	Bisig	15.8
PA3418_R2	PA3418	R2	12	4	10	16	PA3418	Bisig	39.483	16.2789	20210309	2021.0	Bisig	15.8
PA3418_R11	PA3418	R11	12	5	10	17	PA3418	Bisig	39.483	16.2789	20210309	2021.0	Bisig	15.8
PA3418_R9	PA3418	R9	10	2	10	12	PA3418	Bisig	39.483	16.2789	20210309	2021.0	Bisig	15.8
46U2_R12	46U2	R12	15	4	7	19	46U2	Angit	?	?	2023	2023.0	Angit	16.285714285714285
46U2_R11	46U2	R11	14	4	7	18	46U2	Angit	?	?	2023	2023.0	Angit	16.285714285714285
46U2_R1	46U2	R1	14	2	7	16	46U2	Angit	?	?	2023	2023.0	Angit	16.285714285714285
46U2_R7	46U2	R7	13	3	7	16	46U2	Angit	?	?	2023	2023.0	Angit	16.285714285714285
46U2_R5	46U2	R5	13	3	7	16	46U2	Angit	?	?	2023	2023.0	Angit	16.285714285714285
46U2_R6	46U2	R6	12	3	7	15	46U2	Angit	?	?	2023	2023.0	Angit	16.285714285714285
46U2_R4	46U2	R4	11	3	7	14	46U2	Angit	?	?	2023	2023.0	Angit	16.285714285714285
PA4571_R4	PA4571	R4	13	3	5	16	PA4571	Angit	38.7602	16.23503	20230228	2023.0	Angit	16.6
PA4571_R8	PA4571	R8	13	2	5	15	PA4571	Angit	38.7602	16.23503	20230228	2023.0	Angit	16.6
PA4571_R3	PA4571	R3	14	2	5	16	PA4571	Angit	38.7602	16.23503	20230228	2023.0	Angit	16.6
PA4571_R11	PA4571	R11	14	5	5	19	PA4571	Angit	38.7602	16.23503	20230228	2023.0	Angit	16.6
PA4571_R6	PA4571	R6	14	3	5	17	PA4571	Angit	38.7602	16.23503	20230228	2023.0	Angit	16.6
PA4588_R5	PA4588	R5	17	3	9	20	PA4588	Angit	38.7602	16.23503	20230228	2023.0	Angit	17.333333333333332
PA4588_R11	PA4588	R11	15	4	9	19	PA4588	Angit	38.7602	16.23503	20230228	2023.0	Angit	17.333333333333332
PA4588_R4	PA4588	R4	15	3	9	18	PA4588	Angit	38.7602	16.23503	20230228	2023.0	Angit	17.333333333333332
PA4588_R7	PA4588	R7	14	3	9	17	PA4588	Angit	38.7602	16.23503	20230228	2023.0	Angit	17.333333333333332
PA4588_R6	PA4588	R6	14	3	9	17	PA4588	Angit	38.7602	16.23503	20230228	2023.0	Angit	17.333333333333332
PA4588_R10	PA4588	R10	14	3	9	17	PA4588	Angit	38.7602	16.23503	20230228	2023.0	Angit	17.333333333333332
PA4588_R12	PA4588	R12	14	3	9	17	PA4588	Angit	38.7602	16.23503	20230228	2023.0	Angit	17.333333333333332
PA4588_R8	PA4588	R8	13	3	9	16	PA4588	Angit	38.7602	16.23503	20230228	2023.0	Angit	17.333333333333332
PA4588_R9	PA4588	R9	12	3	9	15	PA4588	Angit	38.7602	16.23503	20230228	2023.0	Angit	17.333333333333332
PA4605_R6	PA4605	R6	16	4	7	20	PA4605	Angit	38.7602	16.23503	20230228	2023.0	Angit	18.714285714285715
PA4605_R12	PA4605	R12	18	3	7	21	PA4605	Angit	38.7602	16.23503	20230228	2023.0	Angit	18.714285714285715
PA4605_R4	PA4605	R4	16	4	7	20	PA4605	Angit	38.7602	16.23503	20230228	2023.0	Angit	18.714285714285715
PA4605_R8	PA4605	R8	16	4	7	20	PA4605	Angit	38.7602	16.23503	20230228	2023.0	Angit	18.714285714285715
PA4605_R5	PA4605	R5	13	3	7	16	PA4605	Angit	38.7602	16.23503	20230228	2023.0	Angit	18.714285714285715
PA4605_R9	PA4605	R9	13	3	7	16	PA4605	Angit	38.7602	16.23503	20230228	2023.0	Angit	18.714285714285715
PA4605_R10	PA4605	R10	16	2	7	18	PA4605	Angit	38.7602	16.23503	20230228	2023.0	Angit	18.714285714285715
PA4625_R7	PA4625	R7	12	4	9	16	PA4625	Angit	38.7602	16.23503	20230228	2023.0	Angit	19.666666666666668
PA4625_R4	PA4625	R4	12	4	9	16	PA4625	Angit	38.7602	16.23503	20230228	2023.0	Angit	19.666666666666668
PA4625_R9	PA4625	R9	14	5	9	19	PA4625	Angit	38.7602	16.23503	20230228	2023.0	Angit	19.666666666666668
PA4625_R1	PA4625	R1	13	4	9	17	PA4625	Angit	38.7602	16.23503	20230228	2023.0	Angit	19.666666666666668
PA4625_R10	PA4625	R10	16	5	9	21	PA4625	Angit	38.7602	16.23503	20230228	2023.0	Angit	19.666666666666668
PA4625_R12	PA4625	R12	17	6	9	23	PA4625	Angit	38.7602	16.23503	20230228	2023.0	Angit	19.666666666666668
PA4625_R6	PA4625	R6	17	5	9	22	PA4625	Angit	38.7602	16.23503	20230228	2023.0	Angit	19.666666666666668
PA4625_R8	PA4625	R8	17	5	9	22	PA4625	Angit	38.7602	16.23503	20230228	2023.0	Angit	19.666666666666668
PA4625_R11	PA4625	R11	16	5	9	21	PA4625	Angit	38.7602	16.23503	20230228	2023.0	Angit	19.666666666666668
PA4574_R11	PA4574	R11	11	4	8	15	PA4574	Angit	38.7602	16.23503	20230228	2023.0	Angit	20.0
PA4574_R9	PA4574	R9	15	4	8	19	PA4574	Angit	38.7602	16.23503	20230228	2023.0	Angit	20.0
PA4574_R7	PA4574	R7	15	5	8	20	PA4574	Angit	38.7602	16.23503	20230228	2023.0	Angit	20.0
PA4574_R12	PA4574	R12	14	3	8	17	PA4574	Angit	38.7602	16.23503	20230228	2023.0	Angit	20.0
PA4574_R5	PA4574	R5	10	2	8	12	PA4574	Angit	38.7602	16.23503	20230228	2023.0	Angit	20.0
PA4574_R6	PA4574	R6	16	4	8	20	PA4574	Angit	38.7602	16.23503	20230228	2023.0	Angit	20.0
PA4574_R3	PA4574	R3	24	9	8	33	PA4574	Angit	38.7602	16.23503	20230228	2023.0	Angit	20.0
PA4574_R8	PA4574	R8	19	5	8	24	PA4574	Angit	38.7602	16.23503	20230228	2023.0	Angit	20.0
PA4613_R9	PA4613	R9	27	8	10	35	PA4613	Angit	38.7602	16.23503	20230228	2023.0	Angit	27.5
PA4613_R11	PA4613	R11	27	10	10	37	PA4613	Angit	38.7602	16.23503	20230228	2023.0	Angit	27.5
PA4613_R1	PA4613	R1	25	5	10	30	PA4613	Angit	38.7602	16.23503	20230228	2023.0	Angit	27.5
PA4613_R7	PA4613	R7	23	8	10	31	PA4613	Angit	38.7602	16.23503	20230228	2023.0	Angit	27.5
PA4613_R8	PA4613	R8	21	8	10	29	PA4613	Angit	38.7602	16.23503	20230228	2023.0	Angit	27.5
PA4613_R4	PA4613	R4	21	7	10	28	PA4613	Angit	38.7602	16.23503	20230228	2023.0	Angit	27.5
PA4613_R3	PA4613	R3	20	5	10	25	PA4613	Angit	38.7602	16.23503	20230228	2023.0	Angit	27.5
PA4613_R12	PA4613	R12	17	5	10	22	PA4613	Angit	38.7602	16.23503	20230228	2023.0	Angit	27.5
PA4613_R2	PA4613	R2	15	5	10	20	PA4613	Angit	38.7602	16.23503	20230228	2023.0	Angit	27.5
PA4613_R5	PA4613	R5	14	4	10	18	PA4613	Angit	38.7602	16.23503	20230228	2023.0	Angit	27.5
PA4638_R9	PA4638	R9	22	6	6	28	PA4638	Angit	38.7602	16.23503	20230228	2023.0	Angit	30.0
PA4638_R7	PA4638	R7	22	6	6	28	PA4638	Angit	38.7602	16.23503	20230228	2023.0	Angit	30.0
PA4638_R2	PA4638	R2	25	8	6	33	PA4638	Angit	38.7602	16.23503	20230228	2023.0	Angit	30.0
PA4638_R5	PA4638	R5	20	5	6	25	PA4638	Angit	38.7602	16.23503	20230228	2023.0	Angit	30.0
PA4638_R10	PA4638	R10	27	5	6	32	PA4638	Angit	38.7602	16.23503	20230228	2023.0	Angit	30.0
PA4638_R12	PA4638	R12	26	8	6	34	PA4638	Angit	38.7602	16.23503	20230228	2023.0	Angit	30.0
PA4616_R9	PA4616	R9	34	10	9	44	PA4616	Angit	38.7602	16.23503	20230228	2023.0	Angit	40.111111111111114
PA4616_R12	PA4616	R12	33	8	9	41	PA4616	Angit	38.7602	16.23503	20230228	2023.0	Angit	40.111111111111114
PA4616_R1	PA4616	R1	32	8	9	40	PA4616	Angit	38.7602	16.23503	20230228	2023.0	Angit	40.111111111111114
PA4616_R2	PA4616	R2	31	8	9	39	PA4616	Angit	38.7602	16.23503	20230228	2023.0	Angit	40.111111111111114
PA4616_R3	PA4616	R3	30	9	9	39	PA4616	Angit	38.7602	16.23503	20230228	2023.0	Angit	40.111111111111114
PA4616_R4	PA4616	R4	29	7	9	36	PA4616	Angit	38.7602	16.23503	20230228	2023.0	Angit	40.111111111111114
PA4616_R6	PA4616	R6	27	7	9	34	PA4616	Angit	38.7602	16.23503	20230228	2023.0	Angit	40.111111111111114
PA4616_R5	PA4616	R5	34	8	9	42	PA4616	Angit	38.7602	16.23503	20230228	2023.0	Angit	40.111111111111114
PA4616_R11	PA4616	R11	35	11	9	46	PA4616	Angit	38.7602	16.23503	20230228	2023.0	Angit	40.111111111111114
