# Supplementary material for: Species-wide gene editing of a flowering regulator reveals hidden phenotypic variation
Source: PLoS Biol. 2025 Jun 9;23(6):e3003226. doi: 10.1371/journal.pbio.3003226 (PMC12185000; doi:10.1371/journal.pbio.3003226)
Supplement: S1 Data — (ZIP) [file pbio.3003226.s021.zip › ft_genes_with_coord.csv]

name	short_name	effect	conditions	geneid	group	chromosome	coord_start_bp	coord_start_Mb	group_ft	ft_gene
DICER-LIKE 1	DCL1	Positive	SD_and_LD	AT1G01040	flowering_time	1.0	23146.0	0.023146	flowering_time	ft_gene
LATE ELONGATED HYPOCOTYL	LHY	Negative	SD_only	AT1G01060	flowering_time	1.0	33379.0	0.033379	flowering_time	ft_gene
SQUAMOSA PROMOTER BINDING PROTEIN-LIKE 8	SPL8		None	AT1G02065	flower_development	1.0	365209.0	0.365209	flower_development	ft_gene
GIBBERELLIN 2-OXIDASE 6	GA2ox6	Negative	SD_and_LD	AT1G02400	flowering_time	1.0	486801.0	0.48680100000000004	flowering_time	ft_gene
MEDEA , FERTILIZATION INDEPENDENT SEED 1	MEA, FIS1		None	AT1G02580	pend_flowering_time	1.0	544783.0	0.544783	pend_flowering_time	ft_gene
MORF RELATED GENE2	MRG2	Positive	LD_only	AT1G02740	flowering_time	1.0	599416.0	0.599416	flowering_time	ft_gene
CRYPTOCHROME 2	CRY2	Positive	LD_only	AT1G04400	flowering_time	1.0	1185550.0	1.18555	flowering_time	ft_gene
ARABIDOPSIS THALIANA PROTEIN ARGININE METHYLTRANSFERASE 10	ATPRMT10	Positive	SD_and_LD	AT1G04870	flowering_time	1.0	1373234.0	1.373234	flowering_time	ft_gene
TRITHORAX-LIKE PROTEIN 2	ATX2	Negative	SD_and_LD	AT1G05830	flowering_time	1.0	1754244.0	1.754244	flowering_time	ft_gene
SALT TOLERANCE	STO	Positive	SD_only	AT1G06040	flowering_time	1.0	1828413.0	1.828413	flowering_time	ft_gene
BMI1B, DREB2A-INTERACTING PROTEIN 1	AtBMI1B, DRIP1		LD_[no_data_under_SD]	AT1G06770	pend_flowering_time	1.0	2078911.0	2.078911	pend_flowering_time	ft_gene
EARLY IN SHORT DAYS 7 , TILTED 1 , ABA OVERLY SENSITIVE 4	ESD7, TIL1, ABO4	Negative	SD_and_LD	AT1G08260	flowering_time	1.0	2590944.0	2.590944	flowering_time	ft_gene
NUCLEAR FACTOR Y, SUBUNIT C9 , HEME ACTIVATOR PROTEIN (YEAST) HOMOLOG 5C	NF-YC9, HAP5C	Positive	LD_only	AT1G08970	flowering_time	1.0	2882524.0	2.882524	flowering_time	ft_gene
PHYTOCHROME INTERACTING FACTOR 3	PIF3	Negative	SD_and_LD	AT1G09530	pend_flowering_time	1.0	3076582.0	3.076582	pend_flowering_time	ft_gene
PHYTOCHROME A	PHYA	Positive	SD_and_LD	AT1G09570	flowering_time	1.0	3095256.0	3.095256	flowering_time	ft_gene
HYPONASTIC LEAVES 1	HYL1	Positive	SD_[no_data_under_LD]	AT1G09700	pend_flowering_time	1.0	3137767.0	3.1377669999999998	pend_flowering_time	ft_gene
CRYPTOCHROME-INTERACTING BASIC-HELIX-LOOP-HELIX 4	CIB4	Positive	LD_[no_data_under_SD]	AT1G10120	flowering_time	1.0	3304039.0	3.304039	flowering_time	ft_gene
OVERLY TOLERANT TO SALT 2	OTS2	Negative	SD_and_LD	AT1G10570	flowering_time	1.0	3487584.0	3.4875839999999996	flowering_time	ft_gene
LIGHT-REGULATED WD 1, ANTHOCYANIN11	LWD1, ATAN11	Negative	SD_and_LD	AT1G12910	flowering_time	1.0	4394897.0	4.394897	flowering_time	ft_gene
UBIQUITIN CARRIER PROTEIN 1	UBC1	Negative	SD_and_LD	AT1G14400	flowering_time	1.0	4927011.0	4.927011	flowering_time	ft_gene
GIBBERELLIC ACID INSENSITIVE, RESTORATION ON GROWTH ON AMMONIA 2	GAI, RGA2	Positive	SD_and_LD_(ox)	AT1G14920	flowering_time	1.0	5149226.0	5.1492260000000005	flowering_time	ft_gene
GIBBERELLIN 3-OXIDASE 1	GA3OX1	Positive	LD_[no_data_under_SD]	AT1G15550	flowering_time	1.0	5344478.0	5.344478	flowering_time	ft_gene
TOPLESS	TPL	Negative	LD_[no_data_under_SD]	AT1G15750	flowering_time	1.0	5414817.0	5.414817	flowering_time	ft_gene
PROTEIN PHOSPHATASE 2A 55 KDA REGULATORY SUBUNIT B BETA ISOFORM	PP2A-B55BETA	Negative	SD_and_LD	AT1G17720	pend_flowering_time	1.0	6093208.0	6.093208	pend_flowering_time	ft_gene
CLEAVAGE STIMULATING FACTOR 77	CSTF77	Positive	LD_[no_data_under_SD]	AT1G17760	flowering_time	1.0	6110107.0	6.110107	flowering_time	ft_gene
MICRORNA159B	MIR159B	Negative	SD_only	AT1G18075	pend_flowering_time	1.0	6220648.0	6.220648000000001	pend_flowering_time	ft_gene
RECEPTOR FOR ACTIVATED C KINASE 1 A , ARABIDOPSIS THALIANA HOMOLOG OF THE TOBACCO ARCA	RACK1A, ATARCA	Positive	SD_and_LD	AT1G18080	pend_flowering_time	1.0	6222201.0	6.222201	pend_flowering_time	ft_gene
MOTHER OF FT	MFT	Positive	LD_[no_data_under_SD]	AT1G18100	pend_flowering_time	1.0	6227217.0	6.227217	pend_flowering_time	ft_gene
ACTIN-RELATED PROTEIN 4	ARP4	Negative	LD_[no_data_under_SD]	AT1G18450	flowering_time	1.0	6348107.0	6.348107	flowering_time	ft_gene
SAP30 FUNCTION-RELATED 2	AFR2	Negative	SD_and_LD	AT1G19330	flowering_time	1.0	6680563.0	6.680563	flowering_time	ft_gene
AT-HOOK MOTIF NUCLEAR-LOCALIZED PROTEIN 27, ESCAROLA	AHL27, ESC	Negative	SD_and_LD	AT1G20900	pend_flowering_time	1.0	7272556.0	7.272556	pend_flowering_time	ft_gene
METHYL-CPG-BINDING DOMAIN 8	MBD8	Positive	SD_and_LD	AT1G22310	pend_flowering_time	1.0	7881537.0	7.881537	pend_flowering_time	ft_gene
GIGANTEA	GI	Positive	LD_only	AT1G22770	flowering_time	1.0	8061844.0	8.061844	flowering_time	ft_gene
INNER NO OUTER	INO		None	AT1G23420	flower_development	1.0	8317396.0	8.317396	flower_development	ft_gene
SEPALLATA 3	37865		None	AT1G24260	flower_development	1.0	8593637.0	8.593637	flower_development	ft_gene
PHYTOCHROME AND FLOWERING TIME 1, MEDIATOR25	PFT1, MED25	Positive	SD_and_LD	AT1G25540	flowering_time	1.0	8969065.0	8.969064999999999	flowering_time	ft_gene
TEMPRANILLO 1 , ETHYLENE RESPONSE DNA BINDING FACTOR 1	TEM1, EDF1	Negative	LD_[no_data_under_SD]	AT1G25560	flowering_time	1.0	8981677.0	8.981677000000001	flowering_time	ft_gene
CRYPTOCHROME-INTERACTING BASIC-HELIX-LOOP-HELIX 5	CIB5	Positive	LD_[no_data_under_SD]	AT1G26260	flowering_time	1.0	9086853.0	9.086853	flowering_time	ft_gene
CAULIFLOWER	CAL		None	AT1G26310	flower_development	1.0	9100153.0	9.100153	flower_development	ft_gene
CULLIN 3A	CUL3A	Positive	LD_[no_data_under_SD]	AT1G26830	flowering_time	1.0	9295736.0	9.295736	flowering_time	ft_gene
DNAJ HOMOLOG ATJ1	ATJ1	Positive	LD_[no_data_under_SD]	AT1G28210	pend_flowering_time	1.0	9854546.0	9.854546000000001	pend_flowering_time	ft_gene
VASCULAR PLANT ONE ZINC FINGER PROTEIN 1	VOZ1	Positive	LD_only	AT1G28520	flowering_time	1.0	10029150.0	10.02915	flowering_time	ft_gene
GIBBERELLIN 2-OXIDASE 2	GA2ox2	Negative	SD_and_LD	AT1G30040	flowering_time	1.0	10537648.0	10.537647999999999	flowering_time	ft_gene
UNUSUAL FLORAL ORGANS	UFO		None	AT1G30950	flower_development	1.0	11036180.0	11.03618	flower_development	ft_gene
SUPPRESSOR OF FRIGIDA4	SUF4	Negative	SD_and_LD	AT1G30970	flowering_time	1.0	11040281.0	11.040281	flowering_time	ft_gene
FRIGIDA LIKE 2	FRL2	Negative	None	AT1G31814	flowering_time	1.0	11412608.0	11.412608	flowering_time	ft_gene
RADICAL-INDUCED CELL DEATH 1	RCD1	Negative	SD_and_LD	AT1G32230	flowering_time	1.0	11612118.0	11.612117999999999	flowering_time	ft_gene
FLOWERING BHLH 1	FBH1	Positive	SD_and_LD	AT1G35460	flowering_time	1.0	13039916.0	13.039916	flowering_time	ft_gene
SEUSS	SEU		None	AT1G43850	flower_development	1.0	16617129.0	16.617129000000002	flower_development	ft_gene
GIBBERELLIN 2-OXIDASE 4	GA2ox4	Negative	SD_and_LD	AT1G47990	flowering_time	1.0	17698655.0	17.698655	flowering_time	ft_gene
G-PROTEIN-COUPLED RECEPTOR 1	GCR1	Positive	LD_[no_data_under_SD]	AT1G48270	pend_flowering_time	1.0	17827953.0	17.827953	pend_flowering_time	ft_gene
PHYTOCHROME-ASSOCIATED PROTEIN PHOSPHATASE 1	FYPP1	Positive	LD_only	AT1G50370	pend_flowering_time	1.0	18658647.0	18.658647	pend_flowering_time	ft_gene
CALCIUM DEPENDENT PROTEIN KINASE 33	CPK33	Positive	LD_[no_data_under_SD]	AT1G50700	flowering_time	1.0	18781914.0	18.781914	flowering_time	ft_gene
GIBBERELLIN 2-OXIDASE 7	GA2ox7	Negative	SD_and_LD	AT1G50960	flowering_time	1.0	18889549.0	18.889549	flowering_time	ft_gene
FLOWERING BHLH 3 , ABA-RESPONSIVE KINASE SUBSTRATE 1 , BASIC HELIX-LOOP-HELIX 122	FBH3, AKS1, BHLH122	Positive	SD_and_LD	AT1G51140	flowering_time	1.0	18943457.0	18.943457000000002	flowering_time	ft_gene
ARABIDOPSIS ASH2 RELATIVE, TRAUCO	ASH2R, TRO	Negative	LD_[no_data_under_SD]	AT1G51450	flowering_time	1.0	19074371.0	19.074371	flowering_time	ft_gene
PROTEIN PHOSPHATASE 2A 55 KDA REGULATORY SUBUNIT B ALPHA ISOFORM	PP2A-B55ALPHA	Negative	SD_and_LD	AT1G51690	pend_flowering_time	1.0	19164063.0	19.164063	pend_flowering_time	ft_gene
FAR1-RELATED SEQUENCE 6	FRS6	Negative	SD_only	AT1G52520	pend_flowering_time	1.0	19565769.0	19.565769	pend_flowering_time	ft_gene
HISTONE H2A 9	HTA9	Negative	SD_and_LD	AT1G52740	flowering_time	1.0	19645268.0	19.645267999999998	flowering_time	ft_gene
SPA1-RELATED 4	SPA4	Negative	SD_only	AT1G53090	flowering_time	1.0	19783352.0	19.783352	flowering_time	ft_gene
SQUAMOSA PROMOTER BINDING PROTEIN-LIKE 4	SPL4	Positive	LD_[no_data_under_SD]	AT1G53160	flowering_time	1.0	19806419.0	19.806419	flowering_time	ft_gene
AtRRP6L1	RRP6L1	Positive	LD_[no_data_under_SD]	AT1G54440	flowering_time	1.0	20323036.0	20.323036	flowering_time	ft_gene
NUCLEAR FACTOR Y, SUBUNIT C3	NF-YC3	Positive	LD_only	AT1G54830	flowering_time	1.0	20451083.0	20.451082999999997	flowering_time	ft_gene
HISTONE MONO-UBIQUITINATION 2	HUB2	Negative	SD_and_LD	AT1G55250	flowering_time	1.0	20607030.0	20.607029999999998	flowering_time	ft_gene
MEDIATOR 13, GRAND CENTRAL, MACCHI-BOU 2	MED13, GCT, MAB2	Positive	LD_only	AT1G55325	flowering_time	1.0	20637380.0	20.63738	flowering_time	ft_gene
VARIANT IN METHYLATION 1, ORTHRUS 2	VIM1, ORTH2	Negative	SD_and_LD	AT1G57820	flowering_time	1.0	21414170.0	21.414170000000002	flowering_time	ft_gene
OVERLY TOLERANT TO SALT 1, UB-LIKE PROTEASE 1D	OTS1, ULP1D	Negative	SD_and_LD	AT1G60220	flowering_time	1.0	22208332.0	22.208332000000002	flowering_time	ft_gene
VERNALIZATION INDEPENDENCE 5	VIP5	Negative	SD_and_LD	AT1G61040	flowering_time	1.0	22483207.0	22.483207	flowering_time	ft_gene
SHOOT MERISTEMLESS, SHOOTLESS, WALDMEISTER 1	STM, SHL, WAM1		None	AT1G62360	flower_development	1.0	23058582.0	23.058582	flower_development	ft_gene
LSD1-LIKE 1	LDL1	Positive	SD_[no_data_under_LD]	AT1G62830	flowering_time	1.0	23264490.0	23.26449	flowering_time	ft_gene
FLOWERING LOCUS T	FT	Positive	SD_and_LD	AT1G65480	flowering_time	1.0	24331428.0	24.331428	flowering_time	FT
VARIANT IN METHYLATION 2	VIM2	Negative	LD_[no_data_under_SD]	AT1G66050	flowering_time	1.0	24589487.0	24.589487	flowering_time	ft_gene
RGA-LIKE PROTEIN 1	RGL1	Negative	LD_[no_data_under_SD]	AT1G66350	flowering_time	1.0	24748195.0	24.748195000000003	flowering_time	ft_gene
AT-STUbl4	AT-STUbl4	Positive	SD_and_LD	AT1G66650	flowering_time	1.0	24860113.0	24.860113000000002	flowering_time	ft_gene
FLAVIN-BINDING, KELCH REPEAT, F BOX 1 , ADAGIO 3	FKF1, ADO3	Positive	SD_only	AT1G68050	flowering_time	1.0	25508676.0	25.508676	flowering_time	ft_gene
PERIANTHIA , TGACG SEQUENCE-SPECIFIC BINDING PROTEIN 8	PAN, TGA8		None	AT1G68640	flower_development	1.0	25769576.0	25.769576	flower_development	ft_gene
TEMPRANILLO 2 , RELATED TO ABI3/VP1 2	TEM2, RAV2	Negative	LD_[no_data_under_SD]	AT1G68840	flowering_time	1.0	25880323.0	25.880323	flowering_time	ft_gene
APETALA1	AP1		None	AT1G69120	flowering_time	1.0	25982330.0	25.982329999999997	flowering_time	ft_gene
APETALA1	AP1		None	AT1G69120	flower_development	1.0	25982330.0	25.982329999999997	flower_development	ft_gene
CYCLING DOF FACTOR 5	CDF5	Negative	SD_and_LD	AT1G69570	flowering_time	1.0	26161528.0	26.161528	flowering_time	ft_gene
AGAMOUS-LIKE 12, XAANTAL1	AGL12, XAL1	Positive	LD_only	AT1G71692	pend_flowering_time	1.0	26952645.0	26.952645	pend_flowering_time	ft_gene
CLEAVAGE STIMULATING FACTOR 64	CSTF64	Positive	LD_[no_data_under_SD]	AT1G71800	flowering_time	1.0	26999452.0	26.999452	flowering_time	ft_gene
PHYTOCHROME-DEPENDENT LATE-FLOWERING	PHL	Positive	LD_only	AT1G72390	flowering_time	1.0	27245165.0	27.245165000000004	flowering_time	ft_gene
MICRORNA159A	MIR159A	Negative	SD_only	AT1G73687	pend_flowering_time	1.0	27713234.0	27.713234000000003	pend_flowering_time	ft_gene
SAP30 FUNCTION-RELATED 1	AFR1	Negative	SD_and_LD	AT1G75060	flowering_time	1.0	28181275.0	28.181275	flowering_time	ft_gene
AT-HOOK MOTIF NUCLEAR-LOCALIZED PROTEIN 29, SUPPRESSOR OF PHYB-4#3	AHL29, SOB3	Negative	SD_and_LD	AT1G76500	pend_flowering_time	1.0	28705527.0	28.705527000000004	pend_flowering_time	ft_gene
SET DOMAIN GROUP 26, ASH1-RELATED PROTEIN 1	SDG26, ASHH1	Positive	SD_and_LD	AT1G76710	flowering_time	1.0	28789729.0	28.789728999999998	flowering_time	ft_gene
FLOWERING LOCUS M, MADS AFFECTING FLOWERING 1, AGAMOUS-LIKE 27	FLM, MAF1, AGL27	Negative	SD_and_LD	AT1G77080	flowering_time	1.0	28955637.0	28.955637	flowering_time	FLM, MAF1, AGL27
EARLY FLOWERING IN SHORT DAYS , SET DOMAIN GROUP 8	EFS, SDG8	Negative	SD_and_LD	AT1G77300	flowering_time	1.0	29039922.0	29.039921999999997	flowering_time	ft_gene
GIBBERELLIN 2-OXIDASE 1	GA2ox1	Negative	SD_and_LD	AT1G78440	flowering_time	1.0	29511599.0	29.511599	flowering_time	ft_gene
TREHALOSE-6-PHOSPHATE SYNTHASE 1	TPS1	Positive	SD_and_LD	AT1G78580	flowering_time	1.0	29552340.0	29.55234	flowering_time	ft_gene
NUCLEAR PORE ANCHOR	NUA	Positive	SD_and_LD	AT1G79280	pend_flowering_time	1.0	29819142.0	29.819142	pend_flowering_time	ft_gene
ALTERED PHLOEM DEVELOPMENT, WOODY, FE	APL, WDY, FE	Positive	LD_only	AT1G79430	flowering_time	1.0	29877228.0	29.877228000000002	flowering_time	ft_gene
GA REQUIRING 2 , ARABIDOPSIS THALIANA ENT-KAURENE SYNTHASE 1	GA2, ATKS1	Positive	SD_and_LD	AT1G79460	flowering_time	1.0	29890392.0	29.890392	flowering_time	ft_gene
EARLY FLOWERING 7	ELF7	Negative	SD_and_LD	AT1G79730	flowering_time	1.0	30000538.0	30.000538	flowering_time	ft_gene
FAR1-RELATED SEQUENCE 8	FRS8	Negative	SD_only	AT1G80010	pend_flowering_time	1.0	30097401.0	30.097401	pend_flowering_time	ft_gene
PRE-MRNA PROCESSING 8, ABNORMAL SUSPENSOR 2, EMBRYO DEFECTIVE 33	PRP8, SUS2, EMB33	Positive	LD_[no_data_under_SD]	AT1G80070	flowering_time	1.0	30118052.0	30.118052000000002	flowering_time	ft_gene
GIBBERELLIN 3-OXIDASE 2	GA3OX2	Positive	LD_[no_data_under_SD]	AT1G80340	flowering_time	1.0	30200693.0	30.200692999999998	flowering_time	ft_gene
REPRESSOR OF GA1-3 1	RGA1	Negative	SD_only	AT2G01570	flowering_time	2.0	255249.0	0.255249	flowering_time	ft_gene
UBIQUITIN CARRIER PROTEIN 2	UBC2	Negative	SD_and_LD	AT2G02760	flowering_time	2.0	773684.0	0.773684	flowering_time	ft_gene
EARLY FLOWERING MYB FLOWERING	EFM	Negative	SD_and_LD	AT2G03500	flowering_time	2.0	1059710.0	1.05971	flowering_time	ft_gene
SEPALLATA 4	38231		None	AT2G03710	flower_development	2.0	1129268.0	1.129268	flower_development	ft_gene
EARLY FLOWERING 8, VERNALIZATION INDEPENDENCE 6	ELF8, VIP6	Negative	SD_and_LD	AT2G06210	flowering_time	2.0	2428903.0	2.428903	flowering_time	ft_gene
ABA HYPERSENSITIVE 1 , CAP-BINDING PROTEIN 80	ABH1, CBP80	Negative	SD_and_LD	AT2G13540	flowering_time	2.0	5636884.0	5.636883999999999	flowering_time	ft_gene
CALCIUM DEPENDENT PROTEIN KINASE 6	CPK6	Positive	LD_[no_data_under_SD]	AT2G17290	flowering_time	2.0	7516415.0	7.516414999999999	flowering_time	ft_gene
FD PARALOG, BASIC REGION/LEUCINE ZIPPER MOTIF 27	FDP, BZIP27	Positive	LD_[no_data_under_SD]	AT2G17770	flowering_time	2.0	7723103.0	7.723103	flowering_time	ft_gene
WUSCHEL	WUS		None	AT2G17950	flower_development	2.0	7808871.0	7.808871000000001	flower_development	ft_gene
HOMOLOG OF YEAST YAF9 B, TBP-ASSOCIATED FACTOR 14	YAF9B, TAF14	Negative	SD_and_LD	AT2G18000	pend_flowering_time	2.0	7829035.0	7.829035	pend_flowering_time	ft_gene
PEPTIDYLPROLYL CIS/TRANS ISOMERASE, NIMA-INTERACTING 1	PIN1AT	Positive	SD_and_LD	AT2G18040	pend_flowering_time	2.0	7842164.0	7.842164	pend_flowering_time	ft_gene
PHYTOCHROME B	PHYB	Negative	SD_and_LD	AT2G18790	flowering_time	2.0	8139881.0	8.139880999999999	flowering_time	ft_gene
VIN3-LIKE 3 , VERNALIZATION5/VIN3-LIKE 2	VIL3, VEL2	Positive	SD_[no_data_under_LD]	AT2G18880	flowering_time	2.0	8172189.0	8.172189	flowering_time	ft_gene
LOV KELCH PROTEIN 2	LKP2	Positive	LD_only	AT2G18915	flowering_time	2.0	8194572.0	8.194572	flowering_time	ft_gene
MICRORNA156G	MIR156G	Negative	SD_and_LD	AT2G19425	flowering_time	2.0	8412516.0	8.412516	flowering_time	ft_gene
FVE , MULTICOPY SUPPRESSOR OF IRA1 4	FVE, MSI4	Positive	SD_and_LD	AT2G19520	flowering_time	2.0	8455936.0	8.455936	flowering_time	ft_gene
GOLDEN2-LIKE 1, GBFS PRO-RICH REGION-INTERACTING FACTOR 1	GLK1, GPRI1	Negative	SD_and_LD	AT2G20570	flowering_time	2.0	8855358.0	8.855358	flowering_time	ft_gene
ULTRAPETALA2	ULT2		None	AT2G20825	flower_development	2.0	8965756.0	8.965755999999999	flower_development	ft_gene
FIONA 1	FIO1	Negative	SD_and_LD	AT2G21070	flowering_time	2.0	9040852.0	9.040852000000001	flowering_time	ft_gene
GLYCINE-RICH RNA-BINDING PROTEIN 7, COLD, CIRCADIAN RHYTHM, AND RNA BINDING 2	GRP7, CCR2	Positive	SD_and_LD	AT2G21660	flowering_time	2.0	9265249.0	9.265249	flowering_time	ft_gene
MEDIATOR 18	MED18	Positive	SD_and_LD	AT2G22370	flowering_time	2.0	9500815.0	9.500815	flowering_time	ft_gene
SHORT VEGETATIVE PHASE	SVP	Negative	SD_and_LD	AT2G22540	flowering_time	2.0	9579874.0	9.579874	flowering_time	ft_gene
AGAMOUS-LIKE 17	AGL17	Positive	SD_only	AT2G22630	flowering_time	2.0	9618372.0	9.618372	flowering_time	ft_gene
CURLY LEAF , SETDOMAIN GROUP 1	CLF, SDG1	Negative	SD_and_LD	AT2G23380	flowering_time	2.0	9955553.0	9.955553	flowering_time	ft_gene
SU(VAR)3-9-RELATED PROTEIN 5	SUVR5	Positive	LD_[no_data_under_SD]	AT2G23740	flowering_time	2.0	10097559.0	10.097559	flowering_time	ft_gene
MICRORNA156A	MIR156A	Negative	SD_and_LD	AT2G25095	flowering_time	2.0	10676472.0	10.676472	flowering_time	ft_gene
PICKLE , SUPPRESSOR OF SLR 2, CYTOKININ-HYPERSENSITIVE 2	PKL, SSL2, CKH2	Positive	LD_[no_data_under_SD]	AT2G25170	pend_flowering_time	2.0	10713807.0	10.713807000000001	pend_flowering_time	ft_gene
PICKLE , SUPPRESSOR OF SLR 2, CYTOKININ-HYPERSENSITIVE 2	PKL, SSL2, CKH2	Positive	LD_[no_data_under_SD]	AT2G25170	flower_development	2.0	10713807.0	10.713807000000001	flower_development	ft_gene
EARLY FLOWERING 3	ELF3	Negative	SD_and_LD	AT2G25930	flowering_time	2.0	11059035.0	11.059035	flowering_time	ft_gene
ERECTA	ER			AT2G26330	flowering_time	2.0	11208183.0	11.208183	flowering_time	ft_gene
ARABIDOPSIS THALIANA CENTRORADIALIS	ATC	Negative	SD_and_LD	AT2G27550	flowering_time	2.0	11773251.0	11.773251	flowering_time	ft_gene
POUND-FOOLISH , BEL1-LIKE HOMEODOMAIN 8	PNF, BLH8		None	AT2G27990	flower_development	2.0	11921433.0	11.921433	flower_development	ft_gene
MICRORNA172A	MIR172A	Positive	SD_and_LD	AT2G28056	flowering_time	2.0	11941661.0	11.941661	flowering_time	ft_gene
TARGET OF EARLY ACTIVATION TAGGED 1 , RELATED TO AP2.7	TOE1, RAP2.7	Negative	SD_and_LD	AT2G28550	flowering_time	2.0	12225842.0	12.225842	flowering_time	ft_gene
PLANT U-BOX 12	PUB12	Positive	LD_[no_data_under_SD]	AT2G28830	flowering_time	2.0	12366748.0	12.366748	flowering_time	ft_gene
FLC EXPRESSOR	FLX	Negative	SD_and_LD	AT2G30120	flowering_time	2.0	12860541.0	12.860541	flowering_time	ft_gene
UDP-GLUCOSYL TRANSFERASE 87A2	UGT87A2	Positive	SD_and_LD	AT2G30140	flowering_time	2.0	12872134.0	12.872133999999999	flowering_time	ft_gene
BMI1A, DREB2A-INTERACTING PROTEIN 2	AtBMI1A, DRIP2		LD_[no_data_under_SD]	AT2G30580	pend_flowering_time	2.0	13026000.0	13.026	pend_flowering_time	ft_gene
HOMOLOGUE OF TRITHORAX 1 , SET DOMAIN PROTEIN 27	ATX1, SDG27	Negative	SD_and_LD	AT2G31650	flowering_time	2.0	13455272.0	13.455272	flowering_time	ft_gene
CONSTITUTIVE PHOTOMORPHOGENIC 1	COP1	Negative	SD_and_LD	AT2G32950	flowering_time	2.0	13977933.0	13.977932999999998	flowering_time	ft_gene
RESPONSIVE TO DESSICATION20 , PEROXYGENASE3, ARABIDOPSIS THALIANA CALEOSIN 3	RD20, PXG3, ATCLO3	Positive	SD_[no_data_under_LD]	AT2G33380	pend_flowering_time	2.0	14144831.0	14.144831	pend_flowering_time	ft_gene
SQUAMOSA PROMOTER BINDING PROTEIN-LIKE 3	SPL3	Positive	SD_and_LD	AT2G33810	flowering_time	2.0	14305001.0	14.305001	flowering_time	ft_gene
FRIGIDA-ESSENTIAL 1	FES1	Negative	SD_and_LD	AT2G33835	flowering_time	2.0	14311787.0	14.311786999999999	flowering_time	ft_gene
AUXIN RESPONSE FACTOR 3 , ETTIN	ARF3, ETT		None	AT2G33860	flower_development	2.0	14325269.0	14.325269	flower_development	ft_gene
CYCLING DOF FACTOR 4	CDF4	Negative	LD_only	AT2G34140	flowering_time	2.0	14413758.0	14.413757999999998	flowering_time	ft_gene
GIBBERELLIN 2-OXIDASE 3	GA2ox3	Negative	SD_and_LD	AT2G34555	flowering_time	2.0	14556988.0	14.556988	flowering_time	ft_gene
NUCLEAR FACTOR Y SUBUNIT A4	NF-YA4	Negative	LD_only	AT2G34720	flowering_time	2.0	14649767.0	14.649767	flowering_time	ft_gene
JUMONJI DOMAIN-CONTAINING PROTEIN 15, MATERNAL EFFECT EMBRYO ARREST 27	JMJ15, MEE27	Negative	SD_and_LD	AT2G34880	flowering_time	2.0	14711880.0	14.711879999999999	flowering_time	ft_gene
SIMILAR TO RCD ONE 1	SRO1	Positive	SD_only	AT2G35510	flowering_time	2.0	14916723.0	14.916723000000001	flowering_time	ft_gene
FERTILIZATION INDEPENDENT SEED 2, FERTILIZATION-INDEPENDENT ENDOSPERM 2	FIS2, FIE2		None	AT2G35670	pend_flowering_time	2.0	14992565.0	14.992564999999999	pend_flowering_time	ft_gene
ASYMMETRIC LEAVES 1	AS1	Positive	SD_only	AT2G37630	flowering_time	2.0	15781615.0	15.781614999999999	flowering_time	ft_gene
HISTONE H2A 8	HTA8	Negative	SD_and_LD	AT2G38810	flowering_time	2.0	16219269.0	16.219269	flowering_time	ft_gene
NUCLEAR FACTOR Y, SUBUNIT B1, HEME ACTIVATOR PROTEIN (YEAST) HOMOLOG 3A	NF-YB1, HAP3A	Negative	LD_only	AT2G38880	flowering_time	2.0	16238476.0	16.238476000000002	flowering_time	ft_gene
SCHNARCHZAPFEN	SNZ	Negative	LD_[no_data_under_SD]	AT2G39250	flowering_time	2.0	16388886.0	16.388886	flowering_time	ft_gene
CURVY1	CVY1	Negative	SD_[no_data_under_LD]	AT2G39360	pend_flowering_time	2.0	16437472.0	16.437472	pend_flowering_time	ft_gene
EARLY IN SHORT DAYS 6, HIGH EXPRESSION OF OSMOTICALLY RESPONSIVE GENES 1	ESD6, HOS1	Positive	SD_and_LD	AT2G39810	flowering_time	2.0	16612800.0	16.6128	flowering_time	ft_gene
EARLY FLOWERING 4	ELF4	Negative	SD_and_LD	AT2G40080	flowering_time	2.0	16734294.0	16.734294000000002	flowering_time	ft_gene
BLADE ON PETIOLE 2	BOP2		None	AT2G40360	flower_development	2.0	16852880.0	16.85288	flower_development	ft_gene
SQUAMOSA PROMOTER BINDING PROTEIN-LIKE 9	SPL9	Positive	SD_(multiple_mutant)	AT2G42200	flowering_time	2.0	17587407.0	17.587407000000002	flowering_time	ft_gene
FLOWERING BHLH 4, ABA-RESPONSIVE KINASE SUBSTRATE 3	FBH4, AKS3	Positive	SD_and_LD	AT2G42280	flowering_time	2.0	17611185.0	17.611185	flowering_time	ft_gene
VASCULAR PLANT ONE ZINC FINGER PROTEIN 2	VOZ2	Positive	LD_only	AT2G42400	flowering_time	2.0	17654232.0	17.654232	flowering_time	ft_gene
SHATTERPROOF 2, AGAMOUS-LIKE 5	SHP2, AGL5		None	AT2G42830	flower_development	2.0	17820255.0	17.820255	flower_development	ft_gene
PHYTOCHROME INTERACTING FACTOR 4	PIF4	Positive	SD_only	AT2G43010	flowering_time	2.0	17886427.0	17.886426999999998	flowering_time	ft_gene
FPA	FPA	Positive	SD_and_LD	AT2G43410	flowering_time	2.0	18025247.0	18.025247	flowering_time	ft_gene
SET DOMAIN-CONTAINING PROTEIN 7, HISTONE-LYSINE N-METHYLTRANSFERASE ASHH3	SDG7, ASSH3	Negative	SD_[no_data_under_LD]	AT2G44150	flowering_time	2.0	18258610.0	18.25861	flowering_time	ft_gene
CASEIN KINASE II BETA SUBUNIT 4	CKB4	Positive	SD_only	AT2G44680	flowering_time	2.0	18426546.0	18.426546	flowering_time	ft_gene
HISTONE MONO-UBIQUITINATION 1	HUB1	Negative	SD_and_LD	AT2G44950	flowering_time	2.0	18542213.0	18.542213	flowering_time	ft_gene
AT-HOOK MOTIF NUCLEAR-LOCALIZED PROTEIN 22	AHL22	Negative	SD_and_LD	AT2G45430	flowering_time	2.0	18727561.0	18.727560999999998	flowering_time	ft_gene
SIN3 ASSOCIATED POLYPEPTIDE P18	SAP18		None	AT2G45640	flower_development	2.0	18799610.0	18.79961	flower_development	ft_gene
AGAMOUS-LIKE 6	AGL6	Positive	SD_and_LD	AT2G45650	flowering_time	2.0	18804350.0	18.80435	flowering_time	ft_gene
SUPPRESSOR OF OVEREXPRESSION OF CO 1 , AGAMOUS-LIKE 20	SOC1, AGL20	Positive	SD_and_LD	AT2G45660	flowering_time	2.0	18807538.0	18.807538	flowering_time	ft_gene
BRAHMA, CHROMATIN REMODELING 2	BRM, CHR2	Negative	SD_and_LD	AT2G46020	flowering_time	2.0	18923304.0	18.923304	flowering_time	ft_gene
MICRORNA159C	MIR159C	Negative	SD_only	AT2G46255	pend_flowering_time	2.0	18994632.0	18.994632	pend_flowering_time	ft_gene
LIGHT-RESPONSE BTB 1	LRB1	Positive	SD_and_LD	AT2G46260	flowering_time	2.0	18995968.0	18.995967999999998	flowering_time	ft_gene
SPA1-RELATED 1	SPA1	Negative	SD_only	AT2G46340	flowering_time	2.0	19022173.0	19.022173000000002	flowering_time	ft_gene
PSEUDO-RESPONSE REGULATOR 9	PRR9	Positive	SD_and_LD	AT2G46790	flowering_time	2.0	19232649.0	19.232649	flowering_time	ft_gene
CIRCADIAN CLOCK ASSOCIATED 1	CCA1	Negative	SD_only	AT2G46830	flowering_time	2.0	19245672.0	19.245672	flowering_time	ft_gene
PHYTOCHROME INTERACTING FACTOR 3-LIKE 1	PIL1	Positive	SD_only	AT2G46970	pend_flowering_time	2.0	19295490.0	19.29549	pend_flowering_time	ft_gene
RED AND FAR-RED INSENSITIVE 2	RFI2	Negative	SD_and_LD	AT2G47700	flowering_time	2.0	19552314.0	19.552314000000003	flowering_time	ft_gene
HUA2 LIKE 2	HULK2	Positive	LD_[no_data_under_SD]	AT2G48160	flowering_time	2.0	19689409.0	19.689409	flowering_time	ft_gene
ARABIDOPSIS SNF1 KINASE HOMOLOG 10 , SNF1-RELATED PROTEIN KINASE 1.1	AKIN10, SNRK1.1	Negative	LD_[no_data_under_SD]	AT3G01090	flowering_time	3.0	31181.0	0.031181	flowering_time	ft_gene
METHYL-CPG-BINDING DOMAIN 9	MBD9	Negative	LD_[no_data_under_SD]	AT3G01460	flowering_time	3.0	173316.0	0.173316	flowering_time	ft_gene
SWP73A	SWP73A	Negative	SD_only	AT3G01890	pend_flowering_time	3.0	310015.0	0.310015	pend_flowering_time	ft_gene
SEPALLATA 2	37500		None	AT3G02310	flower_development	3.0	464279.0	0.464279	flower_development	ft_gene
GAST1 PROTEIN HOMOLOG 5	GASA5	Negative	SD_and_LD	AT3G02885	flowering_time	3.0	638021.0	0.638021	flowering_time	ft_gene
RGA-LIKE PROTEIN 2	RGL2	Negative	LD_[no_data_under_SD]	AT3G03450	flowering_time	3.0	819337.0	0.8193370000000001	flowering_time	ft_gene
MYB-RELATED PROTEIN 2	MYR2	Negative	SD_and_LD	AT3G04030	flowering_time	3.0	1042882.0	1.0428819999999999	flowering_time	ft_gene
FLOWERING LOCUS KH DOMAIN	FLK	Positive	SD_and_LD	AT3G04610	flowering_time	3.0	1250553.0	1.250553	flowering_time	ft_gene
HASTY 1	HST1	Positive	SD_and_LD	AT3G05040	pend_flowering_time	3.0	1401271.0	1.401271	pend_flowering_time	ft_gene
GA INSENSITIVE DWARF 1A	GID1A	Positive	SD_and_LD	AT3G05120	flowering_time	3.0	1430471.0	1.4304709999999998	flowering_time	ft_gene
CONSTANS-LIKE 9	COL9	Negative	LD_only	AT3G07650	flowering_time	3.0	2441657.0	2.441657	flowering_time	ft_gene
REVEILLE8	RVE8	Negative	SD_and_LD	AT3G09600	pend_flowering_time	3.0	2946406.0	2.946406	pend_flowering_time	ft_gene
FLOWERING LOCUS D , REDUCED SYSTEMIC IMMUNITY 1	FLD, RSI1	Positive	SD_and_LD	AT3G10390	flowering_time	3.0	3229293.0	3.229293	flowering_time	ft_gene
NAC DOMAIN CONTAINING PROTEIN 50	NAC050	Negative	LD_[no_data_under_SD]	AT3G10480	pend_flowering_time	3.0	3264348.0	3.264348	pend_flowering_time	ft_gene
NAC DOMAIN CONTAINING PROTEIN 52	NAC052	Negative	LD_[no_data_under_SD]	AT3G10490	pend_flowering_time	3.0	3267835.0	3.267835	pend_flowering_time	ft_gene
MICRORNA172C	MIR172C	Positive	SD_and_LD	AT3G11435	flowering_time	3.0	3599776.0	3.5997760000000003	flowering_time	ft_gene
MYB DOMAIN PROTEIN 65	MYB65		/	AT3G11440	pend_flowering_time	3.0	3602093.0	3.602093	pend_flowering_time	ft_gene
UBIQUITIN-SPECIFIC PROTEASE 13	UBP13	Negative	SD_and_LD	AT3G11910	flowering_time	3.0	3761388.0	3.7613879999999997	flowering_time	ft_gene
FLOR1, FLORAL TRANSITION AT THE MERISTEM 4	FLR1, FTM4	Positive	LD_[no_data_under_SD]	AT3G12145	pend_flowering_time	3.0	3874499.0	3.8744989999999997	pend_flowering_time	ft_gene
ENHANCER OF AG-4 1	HUA1		None	AT3G12680	flower_development	3.0	4025076.0	4.025076	flower_development	ft_gene
PHOTOPERIOD-INDEPENDENT EARLY FLOWERING 1	PIE1	Negative	SD_and_LD	AT3G12810	flowering_time	3.0	4065042.0	4.065042	flowering_time	ft_gene
LSD1-LIKE 2	LDL2	Positive	SD_[no_data_under_LD]	AT3G13682	flowering_time	3.0	4479193.0	4.479193	flowering_time	ft_gene
SQUAMOSA PROMOTER BINDING PROTEIN-LIKE 5	SPL5	Positive	LD_[no_data_under_SD]	AT3G15270	flowering_time	3.0	5140365.0	5.140365	flowering_time	ft_gene
SPA1-RELATED 3	SPA3	Negative	SD_only	AT3G15354	flowering_time	3.0	5169095.0	5.1690949999999996	flowering_time	ft_gene
BRANCHED 1 , TCP DOMAIN PROTEIN 18	BRC1, TCP18	Negative	LD_[no_data_under_SD]	AT3G18550	flowering_time	3.0	6383508.0	6.383508	flowering_time	ft_gene
BRANCHED 1 , TCP DOMAIN PROTEIN 18	BRC1, TCP18	Negative	LD_[no_data_under_SD]	AT3G18550	flower_development	3.0	6383508.0	6.383508	flower_development	ft_gene
REDUCED VERNALIZATION RESPONSE 1	VRN1	Positive	SD_and_LD	AT3G18990	flowering_time	3.0	6548869.0	6.548869	flowering_time	ft_gene
DAY NEUTRAL FLOWERING	DNF	Negative	SD_only	AT3G19140	flowering_time	3.0	6614910.0	6.614910000000001	flowering_time	ft_gene
PHYTOCHROME-ASSOCIATED PROTEIN PHOSPHATASE 3	FYPP3	Negative	LD_[no_data_under_SD]	AT3G19980	pend_flowering_time	3.0	6961736.0	6.961736	pend_flowering_time	ft_gene
FERTILIZATION-INDEPENDENT ENDOSPERM 1 , FERTILIZATION INDEPENDENT SEED 3	FIE1, FIS3	Negative	LD_[no_data_under_SD]	AT3G20740	flowering_time	3.0	7248809.0	7.248809	flowering_time	ft_gene
JUMONJI 30	JMJ30	Negative	SD_and_LD	AT3G20810	flowering_time	3.0	7275674.0	7.275674	flowering_time	ft_gene
PATHOGEN AND CIRCADIAN CONTROLLED 1	PCC1	Positive	LD_[no_data_under_SD]	AT3G22231	pend_flowering_time	3.0	7845823.0	7.845822999999999	pend_flowering_time	ft_gene
TIME FOR COFFEE	TIC	Negative	LD_only	AT3G22380	flowering_time	3.0	7912905.0	7.912905	flowering_time	ft_gene
PLANT HOMOLOGOUS TO PARAFIBROMIN , CDC73	PHP, CDC73	Negative	SD_and_LD	AT3G22590	flowering_time	3.0	8003934.0	8.003934	flowering_time	ft_gene
INDOLE-3-ACETIC ACID 7, AUXIN RESISTANT 2	IAA7, AXR2		SD_only	AT3G23050	pend_flowering_time	3.0	8194679.0	8.194678999999999	pend_flowering_time	ft_gene
BMI1C	AtBMI1C	Positive	SD_and_LD	AT3G23060	flowering_time	3.0	8200636.0	8.200636	flowering_time	ft_gene
SUPERMAN , FLORAL DEFECTIVE 10	SUP, FLO10		None	AT3G23130	flower_development	3.0	8242302.0	8.242302	flower_development	ft_gene
VIN3-LIKE 1, VERNALIZATION 5	VIL1, VRN5	Positive	SD_only	AT3G24440	flowering_time	3.0	8876027.0	8.876027	flowering_time	ft_gene
LIGHT-REGULATED WD 2	LWD2	Negative	SD_and_LD	AT3G26640	flowering_time	3.0	9793220.0	9.79322	flowering_time	ft_gene
INDUCER OF CBF EXPRESSION 1 , SCREAM	ICE1, SCRM	Negative	SD_and_LD	AT3G26744	flowering_time	3.0	9832689.0	9.832689	flowering_time	ft_gene
STRUCTURE SPECIFIC RECOGNITION PROTEIN 1, HIGH MOBILITY GROUP, NUCLEOSOME/CHROMATIN ASSEMBLY FACTOR D	SSRP1, HMG, NFD	Negative	SD_and_LD	AT3G28730	flowering_time	3.0	10784889.0	10.784889	flowering_time	ft_gene
MYB DOMAIN PROTEIN 30	MYB30	Positive	SD_and_LD	AT3G28910	flowering_time	3.0	10911157.0	10.911157000000001	flowering_time	ft_gene
ACTIN-RELATED PROTEIN 6 , SUPPRESSOR OF FRIGIDA3 , EARLY IN SHORT DAYS 1	ARP6, SUF3, ESD1	Negative	SD_and_LD	AT3G33520	flowering_time	3.0	14093656.0	14.093656	flowering_time	ft_gene
SUCROSE SYNTHASE 4	SUS4	Positive	SD_and_LD	AT3G43190	flowering_time	3.0	15179020.0	15.179020000000001	flowering_time	ft_gene
DICER-LIKE 3	DCL3	Positive	SD_and_LD	AT3G43920	flowering_time	3.0	15753548.0	15.753548	flowering_time	ft_gene
DNAJ HOMOLOG 3	ATJ3	Positive	SD_and_LD	AT3G44110	flowering_time	3.0	15868794.0	15.868794	flowering_time	ft_gene
HISTONE DEACETYLASE 9	HDA9	Negative	SD_only	AT3G44680	flowering_time	3.0	16226556.0	16.226556	flowering_time	ft_gene
JUMONJI 32, JUMONJI DOMAIN CONTAINING 5	JMJ32, JMJD5	Negative	SD_and_LD	AT3G45880	flowering_time	3.0	16868914.0	16.868914	flowering_time	ft_gene
PLANT U-BOX 13	PUB13	Positive	LD_only	AT3G46510	flowering_time	3.0	17123739.0	17.123739	flowering_time	ft_gene
LUX ARRHYTHMO, PHYTOCLOCK 1	LUX, PCL1	Negative	SD_and_LD	AT3G46640	flowering_time	3.0	17183070.0	17.18307	flowering_time	ft_gene
CYCLING DOF FACTOR 3	CDF3	Negative	SD_only	AT3G47500	flowering_time	3.0	17504000.0	17.504	flowering_time	ft_gene
RELATIVE OF EARLY FLOWERING 6 , JUMONJI DOMAIN-CONTAINING PROTEIN 12	REF6, JMJ12	Positive	SD_and_LD	AT3G48430	flowering_time	3.0	17935609.0	17.935609	flowering_time	ft_gene
NUCLEAR FACTOR Y, SUBUNIT C1, HEME ACTIVATOR PROTEIN (YEAST) HOMOLOG 5A	NF-YC1, HAP5A		None	AT3G48590	pend_flowering_time	3.0	18008657.0	18.008657	pend_flowering_time	ft_gene
UBIQUITIN-SPECIFIC PROTEASE 26	UBP26	Negative	SD_and_LD	AT3G49600	flowering_time	3.0	18380549.0	18.380549	flowering_time	ft_gene
HUMAN WDR5 HOMOLOG A	WDR5A	Negative	LD_[no_data_under_SD]	AT3G49660	flowering_time	3.0	18413613.0	18.413613	flowering_time	ft_gene
STYLISH1, SHI RELATED SEQUENCE 1	STY1, SRS1		LD_only	AT3G51060	pend_flowering_time	3.0	18964344.0	18.964344	pend_flowering_time	ft_gene
APETALA3	AP3		None	AT3G54340	flower_development	3.0	20119173.0	20.119173	flower_development	ft_gene
NIGHT LIGHT-INDUCIBLE AND CLOCK-REGULATED 2	LNK2	Positive	LD_only	AT3G54500	flowering_time	3.0	20175370.0	20.17537	flowering_time	ft_gene
HISTONE H2A 11	HTA11	Negative	SD_and_LD	AT3G54560	flowering_time	3.0	20196266.0	20.196266	flowering_time	ft_gene
SCHLAFMUTZE	SMZ	Negative	SD_and_LD	AT3G54990	flowering_time	3.0	20373718.0	20.373718	flowering_time	ft_gene
FOLYLPOLYGLUTAMATE SYNTHETASE 3, DHFS-FPGS HOMOLOG D	FPGS3, DFD	Positive	LD_[no_data_under_SD]	AT3G55630	pend_flowering_time	3.0	20636669.0	20.636669	pend_flowering_time	ft_gene
BLADE ON PETIOLE 1	BOP1		None	AT3G57130	flower_development	3.0	21147558.0	21.147558	flower_development	ft_gene
AGAMOUS-LIKE 16	AGL16	Negative	LD_only	AT3G57230	flowering_time	3.0	21177423.0	21.177423	flowering_time	ft_gene
INOSITOL REQUIRING 80	INO80	Positive	SD_and_LD	AT3G57300	flowering_time	3.0	21199488.0	21.199488	flowering_time	ft_gene
AGAMOUS-LIKE 18	AGL18	Negative	SD_and_LD	AT3G57390	flowering_time	3.0	21233701.0	21.233701	flowering_time	ft_gene
SQUAMOSA PROMOTER BINDING PROTEIN-LIKE 15	SPL15	Positive	SD_[no_data_under_LD]	AT3G57920	flowering_time	3.0	21444321.0	21.444321	flowering_time	ft_gene
SHATTERPROOF 1, AGAMOUS-LIKE 1	SHP1, AGL1		None	AT3G58780	flower_development	3.0	21738460.0	21.73846	flower_development	ft_gene
PHYTOCHROME-INTERACTING FACTOR 5, PHYTOCHROME INTERACTING FACTOR 3-LIKE 6	PIF5, PIL6	Positive	MD_(12h_light/_12h_dark)_[no_data_under_SD_or_LD]	AT3G59060	flowering_time	3.0	21827978.0	21.827978	flowering_time	ft_gene
CASEIN KINASE II BETA SUBUNIT 3	CKB3	Positive	SD_and_LD	AT3G60250	flowering_time	3.0	22270337.0	22.270336999999998	flowering_time	ft_gene
AT-HOOK MOTIF NUCLEAR-LOCALIZED PROTEIN 18	AHL18	Negative	SD_and_LD	AT3G60870	pend_flowering_time	3.0	22493204.0	22.493204000000002	pend_flowering_time	ft_gene
LATE MERISTEM IDENTITY2 , MYB DOMAIN PROTEIN 17	LMI2, MYB17		None	AT3G61250	flower_development	3.0	22671002.0	22.671001999999998	flower_development	ft_gene
LIGHT-RESPONSE BTB 2, POZ/BTB CONTAININ G-PROTEIN 1	LRB2, POB1	Positive	SD_and_LD	AT3G61600	flowering_time	3.0	22795579.0	22.795579	flowering_time	ft_gene
GA INSENSITIVE DWARF 1B	GID1B	Positive	SD_and_LD	AT3G63010	flowering_time	3.0	23289425.0	23.289425	flowering_time	ft_gene
EID1-LIKE 3	EDL3	Positive	SD_and_LD	AT3G63060	pend_flowering_time	3.0	23300290.0	23.30029	pend_flowering_time	ft_gene
HUA2 LIKE 3	HULK3	Positive	LD_[no_data_under_SD]	AT3G63070	flowering_time	3.0	23302365.0	23.302364999999998	flowering_time	ft_gene
MEDIATOR 12, CENTER CITY, CRYPTIC PRECOCIOUS	MED12, CCT, CRP	Positive	LD_only	AT4G00450	flowering_time	4.0	202416.0	0.202416	flowering_time	ft_gene
FRIGIDA	FRI	Negative	SD_and_LD	AT4G00650	flowering_time	4.0	269026.0	0.26902600000000004	flowering_time	FRI
LHP1-INTERACTING FACTOR	LIF2	Negative	SD_and_LD	AT4G00830	flowering_time	4.0	352016.0	0.352016	flowering_time	ft_gene
SWINGER	SWN		Nonz	AT4G02020	pend_flowering_time	4.0	886600.0	0.8866	pend_flowering_time	ft_gene
LUMINIDEPENDENS	LD	Positive	SD_and_LD	AT4G02560	flowering_time	4.0	1123490.0	1.1234899999999999	flowering_time	ft_gene
GA REQUIRING 1	GA1	Positive	SD_and_LD	AT4G02780	flowering_time	4.0	1237767.0	1.237767	flowering_time	ft_gene
NODULIN HOMEOBOX	AtNDX	Positive	LD_[no_data_under_SD]	AT4G03090	flowering_time	4.0	1366282.0	1.366282	flowering_time	ft_gene
MEDIATOR 16, SENSITIVE TO FREEZING 6	MED16, SFR6	Positive	LD_[no_data_under_SD]	AT4G04920	flowering_time	4.0	2497644.0	2.4976439999999998	flowering_time	ft_gene
CRYPTOCHROME 1	CRY1	Positive	LD_only	AT4G08920	flowering_time	4.0	5724103.0	5.7241029999999995	flowering_time	ft_gene
FLOWERING BHLH 2	FBH2	Positive	SD_and_LD	AT4G09180	flowering_time	4.0	5847401.0	5.8474010000000005	flowering_time	ft_gene
DE-ETIOLATED 1 , FUSCA 2	DET1, FUS2	Negative	SD_only	AT4G10180	flowering_time	4.0	6346463.0	6.346463	flowering_time	ft_gene
SPT16	SPT16	Negative	SD_and_LD	AT4G10710	flowering_time	4.0	6601989.0	6.601989	flowering_time	ft_gene
SPA1-RELATED 2	SPA2		None	AT4G11110	pend_flowering_time	4.0	6771605.0	6.771605	pend_flowering_time	ft_gene
XAANTAL2, AGAMOUS-LIKE 14	XAL2, AGL14	Positive	SD_only	AT4G11880	flowering_time	4.0	7143115.0	7.143114999999999	flowering_time	ft_gene
XAANTAL2, AGAMOUS-LIKE 14	XAL2, AGL14	Positive	SD_only	AT4G11880	flower_development	4.0	7143115.0	7.143114999999999	flower_development	ft_gene
NUCLEAR FACTOR Y, SUBUNIT B3, HEME ACTIVATOR PROTEIN (YEAST) HOMOLOG 3C	NF-YB3, HAP3C	Positive	LD_only	AT4G14540	flowering_time	4.0	8344616.0	8.344616	flowering_time	ft_gene
EARLY IN SHORT DAYS 4	ESD4	Negative	SD_and_LD	AT4G15880	flowering_time	4.0	9012645.0	9.012645	flowering_time	ft_gene
RESPONSE REGULATOR 2 , ARABIDOPSIS RESPONSE REGULATOR 2	RR2, ARR2	Negative	SD	AT4G16110	pend_flowering_time	4.0	9112686.0	9.112686	pend_flowering_time	ft_gene
PHYTOCHROME D	PHYD	Negative	LD_[no_data_under_SD]	AT4G16250	flowering_time	4.0	9195602.0	9.195602000000001	flowering_time	ft_gene
FCA	FCA	Positive	SD_and_LD	AT4G16280	flowering_time	4.0	9206597.0	9.206597	flowering_time	ft_gene
REDUCED VERNALIZATION RESPONSE 2	VRN2	Positive	SD_and_LD	AT4G16845	flowering_time	4.0	9476143.0	9.476142999999999	flowering_time	ft_gene
PHYTOCHROME E	PHYE	Negative	SD_only	AT4G18130	flowering_time	4.0	10042137.0	10.042137	flowering_time	ft_gene
AGAMOUS	AG		None	AT4G18960	flower_development	4.0	10382856.0	10.382856	flower_development	ft_gene
TWIN SISTER OF FT	TSF	Positive	LD_only	AT4G20370	flowering_time	4.0	11000771.0	11.000771	flowering_time	ft_gene
JUMONJI 14 , PKDM7B , JUMONJI 4	JMJ14, PKDM7B, JMJ4	Negative	SD_and_LD	AT4G20400	flowering_time	4.0	11008666.0	11.008666	flowering_time	ft_gene
GIBBERELLIN 2-OXIDASE 8	GA2ox8	Negative	SD_and_LD	AT4G21200	flowering_time	4.0	11302685.0	11.302685	flowering_time	ft_gene
EARLY BOLTING IN SHORT DAYS	EBS	Negative	SD_and_LD	AT4G22140	flowering_time	4.0	11727726.0	11.727725999999999	flowering_time	ft_gene
AGAMOUS-LIKE 19	AGL19	Positive	SD_and_LD	AT4G22950	flowering_time	4.0	12023915.0	12.023914999999999	flowering_time	ft_gene
CADMIUM SENSITIVE 2 , ROOT MERISTEMLESS 1 , GLUTAMATE-CYSTEINE LIGASE	CAD2, RML1, GSH1	Positive	LD_[no_data_under_SD]	AT4G23100	flowering_time	4.0	12102135.0	12.102135	flowering_time	ft_gene
SLEEPY1	SLY1	Positive	LD_[no_data_under_SD]	AT4G24210	pend_flowering_time	4.0	12563553.0	12.563553	pend_flowering_time	ft_gene
MICRORNA824	MIR824		1	AT4G24415	pend_flowering_time	4.0	12623536.0	12.623536	pend_flowering_time	ft_gene
AGAMOUS-LIKE 24	AGL24	Positive	SD_and_LD	AT4G24540	flowering_time	4.0	12670965.0	12.670964999999999	flowering_time	ft_gene
PHOSPHOGLUCOSE ISOMERASE 1	PGI1	Positive	SD_only	AT4G24620	flowering_time	4.0	12708752.0	12.708752	flowering_time	ft_gene
MODIFIER OF SNC1	MOS1	Positive	LD_[no_data_under_SD]	AT4G24680	flowering_time	4.0	12732678.0	12.732678	flowering_time	ft_gene
ALPHA-AMYLASE-LIKE	AMY1	Negative	LD_[no_data_under_SD]	AT4G25000	pend_flowering_time	4.0	12851969.0	12.851969	pend_flowering_time	ft_gene
GIBBERELLIN 20-OXIDASE 1	GA20ox1	Positive	SD_and_LD	AT4G25420	flowering_time	4.0	12990884.0	12.990884	flowering_time	ft_gene
C-REPEAT/DRE BINDING FACTOR 1 , DRE BINDING PROTEIN 1B	CBF1, DREB1B		None	AT4G25490	pend_flowering_time	4.0	13021780.0	13.02178	pend_flowering_time	ft_gene
FLOWERING WAGENINGEN, HOMEODOMAIN GLABROUS 6	FWA, HDG6	Positive	SD_and_LD	AT4G25530	flowering_time	4.0	13038360.0	13.03836	flowering_time	ft_gene
GNC-LIKE, CYTOKININ-RESPONSIVE GATA FACTOR 1	GNL, CGA1	Negative	SD_and_LD	AT4G26150	pend_flowering_time	4.0	13253210.0	13.253210000000001	pend_flowering_time	ft_gene
WRKY DNA-BINDING PROTEIN 34 , MICROSPORE-SPECIFIC PROMOTER 3	WRKY34, MSP3	Negative	LD_[no_data_under_SD]	AT4G26440	flowering_time	4.0	13357596.0	13.357596	flowering_time	ft_gene
SPOROCYTELESS , NOZZLE	SPL, NZZ		None	AT4G27330	flower_development	4.0	13682078.0	13.682078	flower_development	ft_gene
ULTRAPETALA1	ULT1	Positive	SD_only	AT4G28190	flowering_time	4.0	13985178.0	13.985178	flowering_time	ft_gene
ULTRAPETALA1	ULT1	Positive	SD_only	AT4G28190	flower_development	4.0	13985178.0	13.985178	flower_development	ft_gene
HEXOKINASE 1, GLUCOSE INSENSITIVE 2	HXK1, GIN2	Positive	SD_only	AT4G29130	flowering_time	4.0	14352037.0	14.352037	flowering_time	ft_gene
VERNALIZATION INDEPENDENCE 3 , ARABIDOPSIS THALIANA HOMOLOG OF YEAST SKI8	VIP3, SKI8	Negative	SD_and_LD	AT4G29830	flowering_time	4.0	14597661.0	14.597660999999999	flowering_time	ft_gene
VIN3-LIKE 2, VERNALIZATION5/VIN3-LIKE 1	VIL2, VEL1	Positive	SD_only	AT4G30200	flowering_time	4.0	14786633.0	14.786632999999998	flowering_time	ft_gene
MICRORNA156B	MIR156B	Negative	SD_and_LD	AT4G30972	flowering_time	4.0	15074945.0	15.074945000000001	flowering_time	ft_gene
SHK1 BINDING PROTEIN 1 , PROTEIN ARGININE METHYLTRANSFERASE 5	SKB1, PRMT5	Positive	SD_and_LD	AT4G31120	flowering_time	4.0	15132011.0	15.132010999999999	flowering_time	ft_gene
MICRORNA156C	MIR156C	Negative	SD_and_LD	AT4G31877	flowering_time	4.0	15413319.0	15.413319	flowering_time	ft_gene
LEUNIG	LUG		None	AT4G32551	flower_development	4.0	15707481.0	15.707481	flower_development	ft_gene
HOMEOBOX GENE 1	ATH1	Negative	SD_only	AT4G32980	flowering_time	4.0	15914722.0	15.914722	flowering_time	ft_gene
TARGET OF FLC AND SVP1	TFS1	Positive		AT4G34400	flowering_time	4.0	16445208.0	16.445207999999997	flowering_time	ft_gene
CRYPTOCHROME-INTERACTING BASIC-HELIX-LOOP-HELIX 1	CIB1	Positive	LD_[no_data_under_SD]	AT4G34530	flowering_time	4.0	16498391.0	16.498391	flowering_time	ft_gene
ARGININE DECARBOXYLASE 2	ADC2	Negative	SD_[no_data_under_LD]	AT4G34710	pend_flowering_time	4.0	16560062.0	16.560062	pend_flowering_time	ft_gene
FD	FD	Positive	LD_only	AT4G35900	flowering_time	4.0	17004595.0	17.004595000000002	flowering_time	ft_gene
APETALA2	AP2	Negative	SD_and_LD	AT4G36920	flowering_time	4.0	17400610.0	17.40061	flowering_time	ft_gene
APETALA2	AP2	Negative	SD_and_LD	AT4G36920	flower_development	4.0	17400610.0	17.40061	flower_development	ft_gene
MORF RELATED GENE1	MRG1	Positive	LD_only	AT4G37280	flowering_time	4.0	17546584.0	17.546584	flowering_time	ft_gene
HISTONE DEACETYLASE 1 , HISTONE DEACETYLASE 19, AtRPD3A	HDA1, HDA19,	Positive	SD_and_LD	AT4G38130	pend_flowering_time	4.0	17896292.0	17.896292000000003	pend_flowering_time	ft_gene
HISTONE DEACETYLASE 1 , HISTONE DEACETYLASE 19, AtRPD3A	HDA1, HDA19,	Positive	SD_and_LD	AT4G38130	flower_development	4.0	17896292.0	17.896292000000003	flower_development	ft_gene
COLD SHOCK PROTEIN 2, GLYCINE RICH PROTEIN 2	CSP2, GRP2	Negative	SD_[no_data_under_LD]	AT4G38680	flowering_time	4.0	18071884.0	18.071884	flowering_time	ft_gene
B-BOX DOMAIN PROTEIN 19	BBX19	Negative	LD_[no_data_under_SD]	AT4G38960	flowering_time	4.0	18161088.0	18.161088	flowering_time	ft_gene
SHORT LIFE1 , SHORT LIFE	SHL1, SHL	Negative	SD_and_LD	AT4G39100	flowering_time	4.0	18217939.0	18.217939	flowering_time	ft_gene
HOMEOBOX PROTEIN 16 , ARABIDOPSIS THALIANA HOMEOBOX PROTEIN 16	HB16, ATHB16	Negative	LD_only	AT4G40060	flowering_time	4.0	18571359.0	18.571359	flowering_time	ft_gene
LACCASE 8	LAC8	Negative	LD_[no_data_under_SD]	AT5G01040	pend_flowering_time	5.0	13128.0	0.013128	pend_flowering_time	ft_gene
PENNYWISE , REPLUMLESS , BELLRINGER	PNY, RPL, BLR		None	AT5G02030	flower_development	5.0	395634.0	0.39563400000000004	flower_development	ft_gene
PSEUDO-RESPONSE REGULATOR 7	PRR7	Positive	LD_only	AT5G02810	flowering_time	5.0	637897.0	0.637897	flowering_time	ft_gene
PETAL LOSS	PTL		None	AT5G03680	flower_development	5.0	957744.0	0.957744	flower_development	ft_gene
LATE MERISTEM IDENTITY 1 , HOMEOBOX 51	LMI1, HB51		None	AT5G03790	flower_development	5.0	1004983.0	1.004983	flower_development	ft_gene
TERMINAL FLOWER1	TFL1	Negative	SD_and_LD	AT5G03840	flowering_time	5.0	1024641.0	1.024641	flowering_time	ft_gene
TERMINAL FLOWER1	TFL1	Negative	SD_and_LD	AT5G03840	flower_development	5.0	1024641.0	1.024641	flower_development	ft_gene
EARLY FLOWERING 6	ELF6	Negative	SD_and_LD	AT5G04240	flowering_time	5.0	1169544.0	1.1695440000000001	flowering_time	ft_gene
MICRORNA172B	MIR172B	Positive	SD_and_LD	AT5G04275	flowering_time	5.0	1188211.0	1.1882110000000001	flowering_time	ft_gene
FOLYLPOLYGLUTAMATE SYNTHETASE 1 , DHFS-FPGS HOMOLOG B	FPGS1, DFB	Positive	LD_[no_data_under_SD]	AT5G05980	pend_flowering_time	5.0	1799490.0	1.7994900000000003	pend_flowering_time	ft_gene
MYB DOMAIN PROTEIN 33	MYB33		/	AT5G06100	pend_flowering_time	5.0	1837907.0	1.837907	pend_flowering_time	ft_gene
SUCROSE-PROTON SYMPORTER 9	SUC9	Negative	SD_only	AT5G06170	flowering_time	5.0	1869791.0	1.869791	flowering_time	ft_gene
UBIQUITIN-SPECIFIC PROTEASE 12	UBP12	Negative	SD_and_LD	AT5G06600	flowering_time	5.0	2019107.0	2.019107	flowering_time	ft_gene
FT-INTERACTING PROTEIN 1	FTIP1	Positive	LD_only	AT5G06850	flowering_time	5.0	2126975.0	2.126975	flowering_time	ft_gene
GIBBERELLIN 20-OXIDASE 3	GA20OX3	Positive	SD_and_LD	AT5G07200	flowering_time	5.0	2243553.0	2.243553	flowering_time	ft_gene
HUA2 LIKE 1	HULK1		None	AT5G08230	pend_flowering_time	5.0	2641394.0	2.641394	pend_flowering_time	ft_gene
HISTONE ACETYLTRANSFERASE OF THE MYST FAMILY 2, HISTONE ACETYLTRANSFERASE OF THE GNAT/MYST SUPERFAMILY 5, HISTONE ACETYLTRANSFERASE OF THE CBP FAMILY 11	HAM2, HAG5, HAC11	Negative	SD_and_LD	AT5G09740	flowering_time	5.0	3021952.0	3.021952	flowering_time	ft_gene
TGACG MOTIF-BINDING FACTOR 4	TGA4		None	AT5G10030	pend_flowering_time	5.0	3137310.0	3.13731	pend_flowering_time	ft_gene
FLOWERING LOCUS C, AGAMOUS-LIKE 25, FLOWERING LOCUS F	FLC, AGL25, FLF	Negative	SD_and_LD	AT5G10140	flowering_time	5.0	3173497.0	3.1734970000000002	FLC	FLC, AGL25, FLF
MICRORNA156D	MIR156D	Negative	SD_and_LD	AT5G10945	flowering_time	5.0	3456647.0	3.4566470000000002	flowering_time	ft_gene
EMBRYONIC FLOWER 1	EMF1	Negative	SD_and_LD	AT5G11530	flowering_time	5.0	3695862.0	3.6958620000000004	flowering_time	ft_gene
MICRORNA156E	MIR156E	Negative	SD_and_LD	AT5G11977	flowering_time	5.0	3867213.0	3.8672129999999996	flowering_time	ft_gene
NUCLEAR FACTOR Y SUBUNIT A1, HEME ACTIVATOR PROTEIN (YEAST) HOMOLOG 2A	NF-YA1, HAP2B	Negative	LD_only	AT5G12840	flowering_time	5.0	4050691.0	4.0506910000000005	flowering_time	ft_gene
HOPW1-1-INTERACTING 3, GH3-LIKE DEFENSE GENE 1, GRETCHEN HAGEN 3.12	WIN3, GDG1, GH3.12	Negative	LD_only	AT5G13320	pend_flowering_time	5.0	4267510.0	4.26751	pend_flowering_time	ft_gene
FY	FY	Positive	SD_and_LD	AT5G13480	flowering_time	5.0	4326473.0	4.326473	flowering_time	ft_gene
AGAMOUS-LIKE 15	AGL15	Negative	SD_and_LD	AT5G13790	flowering_time	5.0	4449014.0	4.449014	flowering_time	ft_gene
KNUCKLES	KNU		None	AT5G14010	flower_development	5.0	4522149.0	4.522149	flower_development	ft_gene
BAF60, CHC1	BAF60, CHC1	Positive	LD_only	AT5G14170	flowering_time	5.0	4568509.0	4.568509	flowering_time	ft_gene
GAST1 PROTEIN HOMOLOG 4	GASA4	Positive	SD_only	AT5G15230	pend_flowering_time	5.0	4944900.0	4.9449	pend_flowering_time	ft_gene
SEPALLATA1	37135		None	AT5G15800	flower_development	5.0	5151334.0	5.151333999999999	flower_development	ft_gene
CONSTANS	CO	Positive	LD_only	AT5G15840	flowering_time	5.0	5171182.0	5.171182	flowering_time	ft_gene
FRIGIDA LIKE 1, SUPPRESSOR OF FRI 8	FRL1, SUF8	Negative	SD_and_LD	AT5G16320	flowering_time	5.0	5344502.0	5.344501999999999	flowering_time	ft_gene
RGA-LIKE PROTEIN 3	RGL3	Negative	LD_[no_data_under_SD]	AT5G17490	flowering_time	5.0	5764063.0	5.764063	flowering_time	ft_gene
TERMINAL FLOWER 2, LIKE HETEROCHROMATIN PROTEIN 1	TFL2, LHP1	Negative	SD_and_LD	AT5G17690	flowering_time	5.0	5827171.0	5.827171	flowering_time	ft_gene
MYB-RELATED PROTEIN 1	MYR1	Negative	SD_and_LD	AT5G18240	flowering_time	5.0	6028285.0	6.0282849999999994	flowering_time	ft_gene
PISTILLATA	PI		None	AT5G20240	flower_development	5.0	6829042.0	6.829041999999999	flower_development	ft_gene
DICER-LIKE 4	DCL4	Positive	SD_and_LD	AT5G20320	flowering_time	5.0	6859218.0	6.859217999999999	flowering_time	ft_gene
ENHANCER OF AG-4 2	HUA2	Negative	SD_and_LD	AT5G23150	flowering_time	5.0	7785835.0	7.7858350000000005	flowering_time	ft_gene
REPRESSOR OF UV-B PHOTOMORPHOGENESIS 2, EARLY FLOWERING BY OVEREXPRESSION 2	RUP2, EFO2	Positive	SD_only	AT5G23730	flowering_time	5.0	8005234.0	8.005234	flowering_time	ft_gene
PSEUDO-RESPONSE REGULATOR 5	PRR5	Positive	LD_only	AT5G24470	flowering_time	5.0	8355951.0	8.355951	flowering_time	ft_gene
FLOWERING PROMOTING FACTOR 1	FPF1	Positive	SD_and_LD	AT5G24860	flowering_time	5.0	8541778.0	8.541778	flowering_time	ft_gene
MICRORNA156F	MIR156F	Negative	SD_and_LD	AT5G26147	flowering_time	5.0	9136126.0	9.136125999999999	flowering_time	ft_gene
GA INSENSITIVE DWARF 1C	GID1C	Positive	SD_and_LD	AT5G27320	flowering_time	5.0	9629087.0	9.629087	flowering_time	ft_gene
STERILE APETALA	SAP		None	AT5G35770	flower_development	5.0	13936086.0	13.936085999999998	flower_development	ft_gene
PHYTOCHROME C	PHYC	Negative	SD_only	AT5G35840	flowering_time	5.0	14007826.0	14.007826000000001	flowering_time	ft_gene
AtRRP6L2	RRP6L2	Positive	LD_[no_data_under_SD]	AT5G35910	flowering_time	5.0	14029686.0	14.029685999999998	flowering_time	ft_gene
SERRATED LEAVES AND EARLY FLOWERING, ATSWC6	SEF, SWC6	Negative	SD_and_LD	AT5G37055	flowering_time	5.0	14641551.0	14.641551000000002	flowering_time	ft_gene
REVEILLE 2, CIRCADIAN 1	RVE2, CIR1	Negative	LD_[no_data_under_SD]	AT5G37260	flowering_time	5.0	14751344.0	14.751344	flowering_time	ft_gene
CALMODULIN-LIKE 24 , TOUCH 2	CML24, TCH2	Positive	LD_only	AT5G37770	pend_flowering_time	5.0	14998854.0	14.998854000000001	pend_flowering_time	ft_gene
VARIANT IN METHYLATION 3, ORTHRUS 1	VIM3, ORTH1	Negative	LD_[no_data_under_SD]	AT5G39550	flowering_time	5.0	15837210.0	15.83721	flowering_time	ft_gene
CYCLING DOF FACTOR 2	CDF2	Negative	SD_and_LD	AT5G39660	flowering_time	5.0	15878699.0	15.878699	flowering_time	ft_gene
HLP1	HLP1	Positive	SD_and_LD	AT5G40490	flowering_time	5.0	16225376.0	16.225376	flowering_time	ft_gene
ARABIDOPSIS TRITHORAX-RELATED 7 , SET DOMAIN PROTEIN 25	ATXR7, SDG25	Negative	SD_and_LD	AT5G42400	flowering_time	5.0	16954469.0	16.954469	flowering_time	ft_gene
INDETERMINATE DOMAIN 8, NUTCRACKER	IDD8, NUC	Positive	SD_and_LD	AT5G44160	flowering_time	5.0	17772941.0	17.772941	flowering_time	ft_gene
GOLDEN2-LIKE 2	GLK2	Negative	SD_and_LD	AT5G44190	flowering_time	5.0	17798369.0	17.798369	flowering_time	ft_gene
CAP-BINDING PROTEIN 20	CBP20	Negative	LD_[no_data_under_SD]	AT5G44200	flowering_time	5.0	17801814.0	17.801814	flowering_time	ft_gene
HOMOLOG OF YEAST YAF9 A, TBP-ASSOCIATED FACTOR 14B, GLIOMAS 41	YAF9A, TAF14B, GAS41	Negative	SD_and_LD	AT5G45600	flowering_time	5.0	18487902.0	18.487902	flowering_time	ft_gene
CULLIN 4	CUL4	Negative	SD_only	AT5G46210	flowering_time	5.0	18731418.0	18.731417999999998	flowering_time	ft_gene
NUCLEAR FACTOR Y, SUBUNIT B2 , HEME ACTIVATOR PROTEIN (YEAST) HOMOLOG 3B	NF-YB2, HAP3B	Positive	LD_only	AT5G47640	flowering_time	5.0	19309227.0	19.309227	flowering_time	ft_gene
MMS19 , HOMOLOG OF YEAST MET18	MMS19, MET18	Negative	SD_and_LD	AT5G48120	pend_flowering_time	5.0	19507902.0	19.507901999999998	pend_flowering_time	ft_gene
ADP GLUCOSE PYROPHOSPHORYLASE 1 , ADP-GLUCOSE PYROPHOSPHORYLASE SMALL SUBUNIT 1	ADG1, APS1	Positive	SD_and_LD	AT5G48300	flowering_time	5.0	19570240.0	19.57024	flowering_time	ft_gene
CRYPTOCHROME-INTERACTING BASIC-HELIX-LOOP-HELIX 2	CIB2	Positive	LD_[no_data_under_SD]	AT5G48560	flowering_time	5.0	19684006.0	19.684006	flowering_time	ft_gene
LATE FLOWERING	LATE	Negative	LD_[no_data_under_SD]	AT5G48890	flowering_time	5.0	19820353.0	19.820353	flowering_time	ft_gene
PROTEIN ARGININE METHYLTRANSFERASE 4A	PRMT4A	Positive	SD_and_LD	AT5G49020	flowering_time	5.0	19871251.0	19.871251	flowering_time	ft_gene
ETHYLENE RESPONSE FACTOR 110	ERF110		None	AT5G50080	pend_flowering_time	5.0	20365722.0	20.365722	pend_flowering_time	ft_gene
EMBRYONIC FLOWER 2, CYTOKININ RESISTANT 1	EMF2, CYR1	Negative	SD_and_LD	AT5G51230	flowering_time	5.0	20823736.0	20.823736	flowering_time	ft_gene
GIBBERELLIN 20-OXIDASE 2	GA20ox2	Positive	SD_only	AT5G51810	flowering_time	5.0	21055188.0	21.055188	flowering_time	ft_gene
PHOSPHOGLUCOMUTASE	PGM1	Positive	SD_only	AT5G51820	flowering_time	5.0	21063368.0	21.063368	flowering_time	ft_gene
AGAMOUS-LIKE 72	AGL72	Positive	SD_and_LD	AT5G51860	pend_flowering_time	5.0	21081844.0	21.081844	pend_flowering_time	ft_gene
AGAMOUS-LIKE 72	AGL72	Positive	SD_and_LD	AT5G51860	flower_development	5.0	21081844.0	21.081844	flower_development	ft_gene
AGAMOUS-LIKE 71	AGL71	Positive	SD_and_LD	AT5G51870	pend_flowering_time	5.0	21085462.0	21.085462	pend_flowering_time	ft_gene
AGAMOUS-LIKE 71	AGL71	Positive	SD_and_LD	AT5G51870	flower_development	5.0	21085462.0	21.085462	flower_development	ft_gene
REPRESSOR OF UV-B PHOTOMORPHOGENESIS 1, EARLY FLOWERING BY OVEREXPRESSION 1	RUP1, EFO1	Positive	SD_and_LD	AT5G52250	pend_flowering_time	5.0	21216855.0	21.216855	pend_flowering_time	ft_gene
MICRORNA156H	MIR156H	Negative	SD_and_LD	AT5G55835	flowering_time	5.0	22597012.0	22.597012	flowering_time	ft_gene
GATA, NITRATE-INDUCIBLE, CARBON-METABOLISM INVOLVED	GNC	Negative	SD_and_LD	AT5G56860	pend_flowering_time	5.0	22989265.0	22.989265	pend_flowering_time	ft_gene
ZEITLUPE	ZTL	Negative	SD_only	AT5G57360	flowering_time	5.0	23241427.0	23.241426999999998	flowering_time	ft_gene
VERNALIZATION INSENSITIVE 3	VIN3	Positive	SD_and_LD	AT5G57380	flowering_time	5.0	23246395.0	23.246395	flowering_time	ft_gene
CONSTANS-LIKE 5	COL5	Positive	SD_only	AT5G57660	flowering_time	5.0	23355464.0	23.355464	flowering_time	ft_gene
MULTICOPY SUPRESSOR OF IRA1	MSI1	Positive	SD_and_LD	AT5G58230	flowering_time	5.0	23556012.0	23.556012	flowering_time	ft_gene
SENSITIVITY TO RED LIGHT REDUCED 1	SRR1	Negative	SD_and_LD	AT5G59560	flowering_time	5.0	24000556.0	24.000556	flowering_time	ft_gene
BROTHER OF LUX ARRHYTHMO	BOA	Negative	LD_[no_data_under_SD]	AT5G59570	pend_flowering_time	5.0	24003888.0	24.003888	pend_flowering_time	ft_gene
PSEUDO-RESPONSE REGULATOR 3	PRR3	Negative	LD_only	AT5G60100	flowering_time	5.0	24197998.0	24.197998000000002	flowering_time	ft_gene
TARGET OF EARLY ACTIVATION TAGGED 2	TOE2	Negative	LD_[no_data_under_SD]	AT5G60120	flowering_time	5.0	24207689.0	24.207689000000002	flowering_time	ft_gene
ATSIZ1	SIZ1	Negative	SD_and_LD	AT5G60410	flowering_time	5.0	24294890.0	24.29489	flowering_time	ft_gene
EAVY METAL-ASSOCIATED ISOPRENYLATED PLANT PROTEIN3	HIPP3	Negative	LD_[no_data_under_SD]	AT5G60800	pend_flowering_time	5.0	24460783.0	24.460783	pend_flowering_time	ft_gene
FRUITFULL, AGAMOUS-LIKE 8	FUL, AGL8	Positive	SD_and_LD	AT5G60910	flowering_time	5.0	24502482.0	24.502482	flowering_time	ft_gene
HISTONE DEACETYLASE 5	HDA5	Positive	SD_and_LD	AT5G61060	flowering_time	5.0	24566783.0	24.566782999999997	flowering_time	ft_gene
VERNALIZATION INDEPENDENCE 4	VIP4	Negative	SD_and_LD	AT5G61150	flowering_time	5.0	24603656.0	24.603656	flowering_time	ft_gene
TIMING OF CAB EXPRESSION 1	TOC1	Negative	SD_only	AT5G61380	flowering_time	5.0	24675064.0	24.675064000000003	flowering_time	ft_gene
LEAFY	LFY	Positive	SD_and_LD	AT5G61850	flowering_time	5.0	24844295.0	24.844295000000002	flowering_time	ft_gene
FLX-LIKE 4, FLOWERING LOCUS C EXPRESSOR-LIKE 4	FLX4, FLL4	Negative	SD_and_LD	AT5G61920	flowering_time	5.0	24864302.0	24.864302	flowering_time	ft_gene
AUXIN RESPONSE FACTOR 2	ARF2	Positive	LD_[no_data_under_SD]	AT5G62000	pend_flowering_time	5.0	24910358.0	24.910358	pend_flowering_time	ft_gene
BROTHER OF FT	BFT	Negative	LD_only	AT5G62040	flowering_time	5.0	24922810.0	24.922810000000002	flowering_time	ft_gene
AGAMOUS-LIKE 42, FOREVER YOUNG FLOWER	AGL42, FYF	Positive	SD_and_LD	AT5G62165	pend_flowering_time	5.0	24964700.0	24.9647	pend_flowering_time	ft_gene
AGAMOUS-LIKE 42, FOREVER YOUNG FLOWER	AGL42, FYF	Positive	SD_and_LD	AT5G62165	flower_development	5.0	24964700.0	24.9647	flower_development	ft_gene
CYCLING DOF FACTOR 1	CDF1	Negative	LD_only	AT5G62430	flowering_time	5.0	25069093.0	25.069093	flowering_time	ft_gene
HISTONE DEACETYLASE 6, RNA-MEDIATED TRANSCRIPTIONAL SILENCING 1	HDA6, RTS1	Positive	SD_and_LD	AT5G63110	flowering_time	5.0	25315624.0	25.315624	flowering_time	ft_gene
NUCLEAR FACTOR Y, SUBUNIT C4	NF-YC4	Positive	LD_only	AT5G63470	flowering_time	5.0	25415701.0	25.415701000000002	flowering_time	ft_gene
HUA ENHANCER 3, CYCLIN-DEPENDENT KINASE E;1	HEN3, CDKE;1		None	AT5G63610	flower_development	5.0	25463437.0	25.463437	flower_development	ft_gene
GIGANTEA SUPPRESSOR 5, EMBRYO DEFECTIVE 2780	GIS5, EMB2780	Negative	SD_and_LD	AT5G63960	flowering_time	5.0	25599514.0	25.599514000000003	flowering_time	ft_gene
NIGHT LIGHT-INDUCIBLE AND CLOCK-REGULATED 1	LNK1	Positive	LD_only	AT5G64170	flowering_time	5.0	25672466.0	25.672466	flowering_time	ft_gene
HUA ENHANCER 4	HEN4		None	AT5G64390	flower_development	5.0	25743344.0	25.743344	flower_development	ft_gene
HISTONE ACETYLTRANSFERASE OF THE MYST FAMILY 1	HAM1	Negative	SD_and_LD	AT5G64610	flowering_time	5.0	25828160.0	25.82816	flowering_time	ft_gene
CYCLIN-DEPENDENT KINASE C;2	CDKC;2	Positive	LD_[no_data_under_SD]	AT5G64960	flowering_time	5.0	25955381.0	25.955381	flowering_time	ft_gene
MADS AFFECTING FLOWERING 2 , AGAMOUS-LIKE 31	MAF2, AGL31	Negative	SD_and_LD	AT5G65050	flowering_time	5.0	25982254.0	25.982254	flowering_time	MAF2, AGL31
MADS AFFECTING FLOWERING 3 , AGAMOUS-LIKE 70	MAF3, AGL70	Negative	SD_and_LD	AT5G65060	flowering_time	5.0	25987429.0	25.987429000000002	flowering_time	MAF3, AGL70
MADS AFFECTING FLOWERING 4 , AGAMOUS-LIKE 69	MAF4, AGL69	Negative	SD_and_LD	AT5G65070	flowering_time	5.0	25992243.0	25.992243	flowering_time	MAF4, AGL69
MADS AFFECTING FLOWERING 5 , AGAMOUS-LIKE 68	MAF5, AGL68	Negative	SD_only	AT5G65080	flowering_time	5.0	25997504.0	25.997504	flowering_time	MAF5, AGL68
TARGET OF EARLY ACTIVATION TAGGED 3	TOE3	Negative	LD_[no_data_under_SD]	AT5G67180	flowering_time	5.0	26801949.0	26.801949	flowering_time	ft_gene
