# Supplementary material for: Species-wide gene editing of a flowering regulator reveals hidden phenotypic variation
Source: PLoS Biol. 2025 Jun 9;23(6):e3003226. doi: 10.1371/journal.pbio.3003226 (PMC12185000; doi:10.1371/journal.pbio.3003226)
Supplement: S1 Data — (ZIP) [file pbio.3003226.s021.zip › hsd_test_1.csv]

accession	TLN	hsd_test
PA4616	40.1111111111111	a
PA4638	30.0	b
PA4613	27.5	b
PA4574	20.0	c
PA4625	19.6666666666667	c
PA4605	18.7142857142857	cd
PA4588	17.3333333333333	cde
PA4571	16.6	cdef
46U2	16.2857142857143	cdef
PA3418	15.8	def
PA3420	15.1818181818182	def
PA3417	14.8888888888889	def
COL-0	13.7	efg
PA3419	13.333333333333302	fg
PA3410	12.666666666666698	fgh
PA4636	9.714285714285714	ghi
ID9755-05-R05	9.5	hi
ID9582-01-R03	9.16666666666667	hi
PA3540	9.111111111111107	hi
46U1	8.33333333333333	hi
PA4597	8.16666666666667	i
ID7186-15-R03	8.142857142857139	i
PA3441	8.08333333333333	i
46U3	8.0	i
P0020-1-1	8.0	i
ID9583-03-R01	7.66666666666667	i
ID9848-05-R04	7.27272727272727	i
ID9925-03-R03	7.22222222222222	i
ID9908-12-R05	6.18181818181818	i
