# Supplementary material for: Species-wide gene editing of a flowering regulator reveals hidden phenotypic variation
Source: PLoS Biol. 2025 Jun 9;23(6):e3003226. doi: 10.1371/journal.pbio.3003226 (PMC12185000; doi:10.1371/journal.pbio.3003226)
Supplement: S1 Data — (ZIP) [file pbio.3003226.s021.zip › lod_sum_all_phenotypes.csv]

chr	phenotype	pos1	pos2	midpoint	lod_sum
5	RLN	0.1	0.2	0.15000000000000002	0.0
5	RLN	0.2	0.30000000000000004	0.25	0.0
5	RLN	0.30000000000000004	0.4	0.35000000000000003	0.0
5	RLN	0.4	0.5	0.45	0.0
5	RLN	0.5	0.6	0.55	0.0
5	RLN	0.6	0.7	0.6499999999999999	0.0
5	RLN	0.7	0.7999999999999999	0.75	0.0
5	RLN	0.7999999999999999	0.8999999999999999	0.8499999999999999	0.0
5	RLN	0.8999999999999999	0.9999999999999999	0.95	0.0
5	RLN	0.9999999999999999	1.0999999999999999	1.0499999999999998	0.0
5	RLN	1.0999999999999999	1.2	1.15	0.0
5	RLN	1.2	1.3	1.25	0.0
5	RLN	1.3	1.4000000000000001	1.35	0.0
5	RLN	1.4000000000000001	1.5000000000000002	1.4500000000000002	0.0
5	RLN	1.5000000000000002	1.6000000000000003	1.5500000000000003	0.0
5	RLN	1.6000000000000003	1.7000000000000004	1.6500000000000004	0.0
5	RLN	1.7000000000000004	1.8000000000000005	1.7500000000000004	0.0
5	RLN	1.8000000000000005	1.9000000000000006	1.8500000000000005	0.0
5	RLN	1.9000000000000006	2.0000000000000004	1.9500000000000006	0.0
5	RLN	2.0000000000000004	2.1000000000000005	2.0500000000000007	0.0
5	RLN	2.1000000000000005	2.2000000000000006	2.1500000000000004	0.0
5	RLN	2.2000000000000006	2.3000000000000007	2.250000000000001	4.49959414609128
5	RLN	2.3000000000000007	2.400000000000001	2.3500000000000005	0.0
5	RLN	2.400000000000001	2.500000000000001	2.450000000000001	0.0
5	RLN	2.500000000000001	2.600000000000001	2.5500000000000007	0.0
5	RLN	2.600000000000001	2.700000000000001	2.6500000000000012	0.0
5	RLN	2.700000000000001	2.800000000000001	2.750000000000001	0.0
5	RLN	2.800000000000001	2.9000000000000012	2.8500000000000014	0.0
5	RLN	2.9000000000000012	3.0000000000000013	2.950000000000001	0.0
5	RLN	3.0000000000000013	3.1000000000000014	3.0500000000000016	0.0
5	RLN	3.1000000000000014	3.2000000000000015	3.1500000000000012	0.0
5	RLN	3.2000000000000015	3.3000000000000016	3.2500000000000018	0.0
5	RLN	3.3000000000000016	3.4000000000000017	3.3500000000000014	0.0
5	RLN	3.4000000000000017	3.5000000000000018	3.450000000000002	0.0
5	RLN	3.5000000000000018	3.600000000000002	3.5500000000000016	0.0
5	RLN	3.600000000000002	3.700000000000002	3.650000000000002	3.4900515488828905
5	RLN	3.700000000000002	3.800000000000002	3.7500000000000018	14.8603310869846
5	RLN	3.800000000000002	3.900000000000002	3.8500000000000023	0.0
5	RLN	3.900000000000002	4.000000000000002	3.950000000000002	0.0
5	RLN	4.000000000000002	4.100000000000001	4.050000000000002	0.0
5	RLN	4.100000000000001	4.200000000000001	4.150000000000001	0.0
5	RLN	4.200000000000001	4.300000000000001	4.250000000000001	0.0
5	RLN	4.300000000000001	4.4	4.3500000000000005	7.62661260204922
5	RLN	4.4	4.5	4.45	0.0
5	RLN	4.5	4.6	4.55	0.0
5	RLN	4.6	4.699999999999999	4.6499999999999995	0.0
5	RLN	4.699999999999999	4.799999999999999	4.749999999999999	0.0
5	RLN	4.799999999999999	4.899999999999999	4.849999999999999	0.0
5	RLN	4.899999999999999	4.999999999999998	4.949999999999998	0.0
5	RLN	4.999999999999998	5.099999999999998	5.049999999999998	6.9604555401269605
5	RLN	5.099999999999998	5.1999999999999975	5.149999999999998	0.0
5	RLN	5.1999999999999975	5.299999999999997	5.249999999999997	0.0
5	RLN	5.299999999999997	5.399999999999997	5.349999999999997	0.0
5	RLN	5.399999999999997	5.4999999999999964	5.449999999999997	0.0
5	RLN	5.4999999999999964	5.599999999999996	5.549999999999996	0.0
5	RLN	5.599999999999996	5.699999999999996	5.649999999999996	0.0
5	RLN	5.699999999999996	5.799999999999995	5.749999999999996	18.460902854706895
5	RLN	5.799999999999995	5.899999999999995	5.849999999999995	0.0
5	RLN	5.899999999999995	5.999999999999995	5.949999999999995	0.0
5	RLN	5.999999999999995	6.099999999999994	6.0499999999999945	0.0
5	RLN	6.099999999999994	6.199999999999994	6.149999999999994	0.0
5	RLN	6.199999999999994	6.299999999999994	6.249999999999994	0.0
5	RLN	6.299999999999994	6.399999999999993	6.349999999999993	0.0
5	RLN	6.399999999999993	6.499999999999993	6.449999999999993	0.0
5	RLN	6.499999999999993	6.5999999999999925	6.549999999999993	0.0
5	RLN	6.5999999999999925	6.699999999999992	6.649999999999992	0.0
5	RLN	6.699999999999992	6.799999999999992	6.749999999999992	0.0
5	RLN	6.799999999999992	6.8999999999999915	6.849999999999992	0.0
5	RLN	6.8999999999999915	6.999999999999991	6.949999999999991	0.0
5	RLN	6.999999999999991	7.099999999999991	7.049999999999991	0.0
5	RLN	7.099999999999991	7.19999999999999	7.149999999999991	0.0
5	RLN	7.19999999999999	7.29999999999999	7.24999999999999	0.0
5	RLN	7.29999999999999	7.39999999999999	7.34999999999999	0.0
5	RLN	7.39999999999999	7.499999999999989	7.4499999999999895	0.0
5	RLN	7.499999999999989	7.599999999999989	7.549999999999989	0.0
5	RLN	7.599999999999989	7.699999999999989	7.649999999999989	0.0
5	RLN	7.699999999999989	7.799999999999988	7.7499999999999885	0.0
5	RLN	7.799999999999988	7.899999999999988	7.849999999999988	0.0
5	RLN	7.899999999999988	7.999999999999988	7.949999999999988	0.0
5	RLN	7.999999999999988	8.099999999999987	8.049999999999986	0.0
5	RLN	8.099999999999987	8.199999999999987	8.149999999999988	0.0
5	RLN	8.199999999999987	8.299999999999986	8.249999999999986	0.0
5	RLN	8.299999999999986	8.399999999999986	8.349999999999987	0.0
5	RLN	8.399999999999986	8.499999999999986	8.449999999999985	0.0
5	RLN	8.499999999999986	8.599999999999985	8.549999999999986	0.0
5	RLN	8.599999999999985	8.699999999999985	8.649999999999984	0.0
5	RLN	8.699999999999985	8.799999999999985	8.749999999999986	0.0
5	RLN	8.799999999999985	8.899999999999984	8.849999999999984	0.0
5	RLN	8.899999999999984	8.999999999999984	8.949999999999985	0.0
5	RLN	8.999999999999984	9.099999999999984	9.049999999999983	0.0
5	RLN	9.099999999999984	9.199999999999983	9.149999999999984	3.69834209228398
5	RLN	9.199999999999983	9.299999999999983	9.249999999999982	0.0
5	RLN	9.299999999999983	9.399999999999983	9.349999999999984	0.0
5	RLN	9.399999999999983	9.499999999999982	9.449999999999982	0.0
5	RLN	9.499999999999982	9.599999999999982	9.549999999999983	0.0
5	RLN	9.599999999999982	9.699999999999982	9.64999999999998	0.0
5	RLN	9.699999999999982	9.799999999999981	9.749999999999982	0.0
5	RLN	9.799999999999981	9.89999999999998	9.84999999999998	0.0
5	RLN	9.89999999999998	9.99999999999998	9.949999999999982	0.0
5	RLN	9.99999999999998	10.09999999999998	10.04999999999998	0.0
5	RLN	10.09999999999998	10.19999999999998	10.14999999999998	0.0
5	RLN	10.19999999999998	10.29999999999998	10.249999999999979	0.0
5	RLN	10.29999999999998	10.399999999999979	10.34999999999998	0.0
5	RLN	10.399999999999979	10.499999999999979	10.449999999999978	0.0
5	RLN	10.499999999999979	10.599999999999978	10.54999999999998	0.0
5	RLN	10.599999999999978	10.699999999999978	10.649999999999977	0.0
5	RLN	10.699999999999978	10.799999999999978	10.749999999999979	0.0
5	RLN	10.799999999999978	10.899999999999977	10.849999999999977	0.0
5	RLN	10.899999999999977	10.999999999999977	10.949999999999978	0.0
5	RLN	10.999999999999977	11.099999999999977	11.049999999999976	0.0
5	RLN	11.099999999999977	11.199999999999976	11.149999999999977	0.0
5	RLN	11.199999999999976	11.299999999999976	11.249999999999975	0.0
5	RLN	11.299999999999976	11.399999999999975	11.349999999999977	0.0
5	RLN	11.399999999999975	11.499999999999975	11.449999999999974	0.0
5	RLN	11.499999999999975	11.599999999999975	11.549999999999976	0.0
5	RLN	11.599999999999975	11.699999999999974	11.649999999999974	0.0
5	RLN	11.699999999999974	11.799999999999974	11.749999999999975	0.0
5	RLN	11.799999999999974	11.899999999999974	11.849999999999973	0.0
5	RLN	11.899999999999974	11.999999999999973	11.949999999999974	0.0
5	RLN	11.999999999999973	12.099999999999973	12.049999999999972	0.0
5	RLN	12.099999999999973	12.199999999999973	12.149999999999974	0.0
5	RLN	12.199999999999973	12.299999999999972	12.249999999999972	0.0
5	RLN	12.299999999999972	12.399999999999972	12.349999999999973	0.0
5	RLN	12.399999999999972	12.499999999999972	12.44999999999997	0.0
5	RLN	12.499999999999972	12.599999999999971	12.549999999999972	0.0
5	RLN	12.599999999999971	12.69999999999997	12.64999999999997	0.0
5	RLN	12.69999999999997	12.79999999999997	12.749999999999972	0.0
5	RLN	12.79999999999997	12.89999999999997	12.84999999999997	0.0
5	RLN	12.89999999999997	12.99999999999997	12.94999999999997	0.0
5	RLN	12.99999999999997	13.09999999999997	13.049999999999969	0.0
5	RLN	13.09999999999997	13.199999999999969	13.14999999999997	0.0
5	RLN	13.199999999999969	13.299999999999969	13.249999999999968	0.0
5	RLN	13.299999999999969	13.399999999999968	13.34999999999997	0.0
5	RLN	13.399999999999968	13.499999999999968	13.449999999999967	0.0
5	RLN	13.499999999999968	13.599999999999968	13.549999999999969	0.0
5	RLN	13.599999999999968	13.699999999999967	13.649999999999967	0.0
5	RLN	13.699999999999967	13.799999999999967	13.749999999999968	0.0
5	RLN	13.799999999999967	13.899999999999967	13.849999999999966	0.0
5	RLN	13.899999999999967	13.999999999999966	13.949999999999967	0.0
5	RLN	13.999999999999966	14.099999999999966	14.049999999999965	0.0
5	RLN	14.099999999999966	14.199999999999966	14.149999999999967	0.0
5	RLN	14.199999999999966	14.299999999999965	14.249999999999964	0.0
5	RLN	14.299999999999965	14.399999999999965	14.349999999999966	0.0
5	RLN	14.399999999999965	14.499999999999964	14.449999999999964	0.0
5	RLN	14.499999999999964	14.599999999999964	14.549999999999965	0.0
5	RLN	14.599999999999964	14.699999999999964	14.649999999999963	0.0
5	RLN	14.699999999999964	14.799999999999963	14.749999999999964	0.0
5	RLN	14.799999999999963	14.899999999999963	14.849999999999962	0.0
5	RLN	14.899999999999963	14.999999999999963	14.949999999999964	0.0
5	RLN	14.999999999999963	15.099999999999962	15.049999999999962	0.0
5	RLN	15.099999999999962	15.199999999999962	15.149999999999963	0.0
5	RLN	15.199999999999962	15.299999999999962	15.249999999999961	0.0
5	RLN	15.299999999999962	15.399999999999961	15.349999999999962	0.0
5	RLN	15.399999999999961	15.499999999999961	15.44999999999996	0.0
5	RLN	15.499999999999961	15.59999999999996	15.549999999999962	0.0
5	RLN	15.59999999999996	15.69999999999996	15.64999999999996	0.0
5	RLN	15.69999999999996	15.79999999999996	15.749999999999961	0.0
5	RLN	15.79999999999996	15.89999999999996	15.849999999999959	0.0
5	RLN	15.89999999999996	15.99999999999996	15.94999999999996	0.0
5	RLN	15.99999999999996	16.09999999999996	16.049999999999958	0.0
5	RLN	16.09999999999996	16.19999999999996	16.14999999999996	0.0
5	RLN	16.19999999999996	16.29999999999996	16.24999999999996	0.0
5	RLN	16.29999999999996	16.399999999999963	16.349999999999962	0.0
5	RLN	16.399999999999963	16.499999999999964	16.449999999999964	0.0
5	RLN	16.499999999999964	16.599999999999966	16.549999999999965	0.0
5	RLN	16.599999999999966	16.699999999999967	16.649999999999967	0.0
5	RLN	16.699999999999967	16.79999999999997	16.749999999999968	0.0
5	RLN	16.79999999999997	16.89999999999997	16.84999999999997	0.0
5	RLN	16.89999999999997	16.99999999999997	16.94999999999997	0.0
5	RLN	16.99999999999997	17.099999999999973	17.049999999999972	0.0
5	RLN	17.099999999999973	17.199999999999974	17.149999999999974	0.0
5	RLN	17.199999999999974	17.299999999999976	17.249999999999975	0.0
5	RLN	17.299999999999976	17.399999999999977	17.349999999999977	0.0
5	RLN	17.399999999999977	17.49999999999998	17.449999999999978	0.0
5	RLN	17.49999999999998	17.59999999999998	17.54999999999998	0.0
5	RLN	17.59999999999998	17.69999999999998	17.64999999999998	0.0
5	RLN	17.69999999999998	17.799999999999983	17.749999999999982	0.0
5	RLN	17.799999999999983	17.899999999999984	17.849999999999984	0.0
5	RLN	17.899999999999984	17.999999999999986	17.949999999999985	0.0
5	RLN	17.999999999999986	18.099999999999987	18.049999999999986	0.0
5	RLN	18.099999999999987	18.19999999999999	18.149999999999988	0.0
5	RLN	18.19999999999999	18.29999999999999	18.24999999999999	0.0
5	RLN	18.29999999999999	18.39999999999999	18.34999999999999	0.0
5	RLN	18.39999999999999	18.499999999999993	18.449999999999992	0.0
5	RLN	18.499999999999993	18.599999999999994	18.549999999999994	0.0
5	RLN	18.599999999999994	18.699999999999996	18.649999999999995	0.0
5	RLN	18.699999999999996	18.799999999999997	18.749999999999996	0.0
5	RLN	18.799999999999997	18.9	18.849999999999998	0.0
5	RLN	18.9	19.0	18.95	0.0
5	RLN	19.0	19.1	19.05	0.0
5	RLN	19.1	19.200000000000003	19.150000000000002	0.0
5	RLN	19.200000000000003	19.300000000000004	19.250000000000004	0.0
5	RLN	19.300000000000004	19.400000000000006	19.350000000000005	0.0
5	RLN	19.400000000000006	19.500000000000007	19.450000000000006	0.0
5	RLN	19.500000000000007	19.60000000000001	19.550000000000008	0.0
5	RLN	19.60000000000001	19.70000000000001	19.65000000000001	0.0
5	RLN	19.70000000000001	19.80000000000001	19.75000000000001	0.0
5	RLN	19.80000000000001	19.900000000000013	19.850000000000012	0.0
5	RLN	19.900000000000013	20.000000000000014	19.950000000000014	0.0
5	RLN	20.000000000000014	20.100000000000016	20.050000000000015	0.0
5	RLN	20.100000000000016	20.200000000000017	20.150000000000016	0.0
5	RLN	20.200000000000017	20.30000000000002	20.250000000000018	0.0
5	RLN	20.30000000000002	20.40000000000002	20.35000000000002	0.0
5	RLN	20.40000000000002	20.50000000000002	20.45000000000002	0.0
5	RLN	20.50000000000002	20.600000000000023	20.550000000000022	0.0
5	RLN	20.600000000000023	20.700000000000024	20.650000000000023	0.0
5	RLN	20.700000000000024	20.800000000000026	20.750000000000025	0.0
5	RLN	20.800000000000026	20.900000000000027	20.850000000000026	0.0
5	RLN	20.900000000000027	21.00000000000003	20.950000000000028	0.0
5	RLN	21.00000000000003	21.10000000000003	21.05000000000003	0.0
5	RLN	21.10000000000003	21.20000000000003	21.15000000000003	0.0
5	RLN	21.20000000000003	21.300000000000033	21.250000000000032	0.0
5	RLN	21.300000000000033	21.400000000000034	21.350000000000033	0.0
5	RLN	21.400000000000034	21.500000000000036	21.450000000000035	0.0
5	RLN	21.500000000000036	21.600000000000037	21.550000000000036	0.0
5	RLN	21.600000000000037	21.70000000000004	21.650000000000038	0.0
5	RLN	21.70000000000004	21.80000000000004	21.75000000000004	0.0
5	RLN	21.80000000000004	21.90000000000004	21.85000000000004	0.0
5	RLN	21.90000000000004	22.000000000000043	21.950000000000042	0.0
5	RLN	22.000000000000043	22.100000000000044	22.050000000000043	0.0
5	RLN	22.100000000000044	22.200000000000045	22.150000000000045	0.0
5	RLN	22.200000000000045	22.300000000000047	22.250000000000046	0.0
5	RLN	22.300000000000047	22.40000000000005	22.350000000000048	0.0
5	RLN	22.40000000000005	22.50000000000005	22.45000000000005	0.0
5	RLN	22.50000000000005	22.60000000000005	22.55000000000005	0.0
5	RLN	22.60000000000005	22.700000000000053	22.650000000000052	0.0
5	RLN	22.700000000000053	22.800000000000054	22.750000000000053	0.0
5	RLN	22.800000000000054	22.900000000000055	22.850000000000055	0.0
5	RLN	22.900000000000055	23.000000000000057	22.950000000000056	0.0
5	RLN	23.000000000000057	23.10000000000006	23.050000000000058	0.0
5	RLN	23.10000000000006	23.20000000000006	23.15000000000006	0.0
5	RLN	23.20000000000006	23.30000000000006	23.25000000000006	0.0
5	RLN	23.30000000000006	23.400000000000063	23.350000000000062	0.0
5	RLN	23.400000000000063	23.500000000000064	23.450000000000063	0.0
5	RLN	23.500000000000064	23.600000000000065	23.550000000000065	0.0
5	RLN	23.600000000000065	23.700000000000067	23.650000000000066	0.0
5	RLN	23.700000000000067	23.800000000000068	23.750000000000068	0.0
5	RLN	23.800000000000068	23.90000000000007	23.85000000000007	0.0
5	RLN	23.90000000000007	24.00000000000007	23.95000000000007	0.0
5	RLN	24.00000000000007	24.100000000000072	24.05000000000007	0.0
5	RLN	24.100000000000072	24.200000000000074	24.150000000000073	0.0
5	RLN	24.200000000000074	24.300000000000075	24.250000000000075	0.0
5	RLN	24.300000000000075	24.400000000000077	24.350000000000076	0.0
5	RLN	24.400000000000077	24.500000000000078	24.450000000000077	0.0
5	RLN	24.500000000000078	24.60000000000008	24.55000000000008	0.0
5	RLN	24.60000000000008	24.70000000000008	24.65000000000008	0.0
5	RLN	24.70000000000008	24.800000000000082	24.75000000000008	0.0
5	RLN	24.800000000000082	24.900000000000084	24.850000000000083	0.0
5	RLN	24.900000000000084	25.000000000000085	24.950000000000085	0.0
5	RLN	25.000000000000085	25.100000000000087	25.050000000000086	0.0
5	RLN	25.100000000000087	25.200000000000088	25.150000000000087	0.0
5	RLN	25.200000000000088	25.30000000000009	25.25000000000009	0.0
5	RLN	25.30000000000009	25.40000000000009	25.35000000000009	0.0
5	RLN	25.40000000000009	25.500000000000092	25.45000000000009	0.0
5	RLN	25.500000000000092	25.600000000000094	25.550000000000093	0.0
5	RLN	25.600000000000094	25.700000000000095	25.650000000000095	0.0
5	RLN	25.700000000000095	25.800000000000097	25.750000000000096	0.0
5	RLN	25.800000000000097	25.900000000000098	25.850000000000097	0.0
5	RLN	25.900000000000098	26.0000000000001	25.9500000000001	0.0
5	RLN	26.0000000000001	26.1000000000001	26.0500000000001	0.0
5	RLN	26.1000000000001	26.200000000000102	26.1500000000001	0.0
5	RLN	26.200000000000102	26.300000000000104	26.250000000000103	0.0
5	RLN	26.300000000000104	26.400000000000105	26.350000000000104	4.89998920349845
5	RLN	26.400000000000105	26.500000000000107	26.450000000000106	0.0
5	RLN	26.500000000000107	26.600000000000108	26.550000000000107	0.0
5	RLN	26.600000000000108	26.70000000000011	26.65000000000011	0.0
5	RLN	26.70000000000011	26.80000000000011	26.75000000000011	0.0
5	RLN	26.80000000000011	26.900000000000112	26.85000000000011	0.0
5	RLN	26.900000000000112	27.000000000000114	26.950000000000113	0.0
1	RLN	0.1	0.2	0.15000000000000002	0.0
1	RLN	0.2	0.30000000000000004	0.25	0.0
1	RLN	0.30000000000000004	0.4	0.35000000000000003	0.0
1	RLN	0.4	0.5	0.45	0.0
1	RLN	0.5	0.6	0.55	0.0
1	RLN	0.6	0.7	0.6499999999999999	0.0
1	RLN	0.7	0.7999999999999999	0.75	0.0
1	RLN	0.7999999999999999	0.8999999999999999	0.8499999999999999	0.0
1	RLN	0.8999999999999999	0.9999999999999999	0.95	0.0
1	RLN	0.9999999999999999	1.0999999999999999	1.0499999999999998	0.0
1	RLN	1.0999999999999999	1.2	1.15	0.0
1	RLN	1.2	1.3	1.25	0.0
1	RLN	1.3	1.4000000000000001	1.35	0.0
1	RLN	1.4000000000000001	1.5000000000000002	1.4500000000000002	0.0
1	RLN	1.5000000000000002	1.6000000000000003	1.5500000000000003	0.0
1	RLN	1.6000000000000003	1.7000000000000004	1.6500000000000004	0.0
1	RLN	1.7000000000000004	1.8000000000000005	1.7500000000000004	0.0
1	RLN	1.8000000000000005	1.9000000000000006	1.8500000000000005	0.0
1	RLN	1.9000000000000006	2.0000000000000004	1.9500000000000006	0.0
1	RLN	2.0000000000000004	2.1000000000000005	2.0500000000000007	0.0
1	RLN	2.1000000000000005	2.2000000000000006	2.1500000000000004	0.0
1	RLN	2.2000000000000006	2.3000000000000007	2.250000000000001	0.0
1	RLN	2.3000000000000007	2.400000000000001	2.3500000000000005	0.0
1	RLN	2.400000000000001	2.500000000000001	2.450000000000001	0.0
1	RLN	2.500000000000001	2.600000000000001	2.5500000000000007	0.0
1	RLN	2.600000000000001	2.700000000000001	2.6500000000000012	0.0
1	RLN	2.700000000000001	2.800000000000001	2.750000000000001	0.0
1	RLN	2.800000000000001	2.9000000000000012	2.8500000000000014	0.0
1	RLN	2.9000000000000012	3.0000000000000013	2.950000000000001	0.0
1	RLN	3.0000000000000013	3.1000000000000014	3.0500000000000016	0.0
1	RLN	3.1000000000000014	3.2000000000000015	3.1500000000000012	0.0
1	RLN	3.2000000000000015	3.3000000000000016	3.2500000000000018	0.0
1	RLN	3.3000000000000016	3.4000000000000017	3.3500000000000014	0.0
1	RLN	3.4000000000000017	3.5000000000000018	3.450000000000002	0.0
1	RLN	3.5000000000000018	3.600000000000002	3.5500000000000016	0.0
1	RLN	3.600000000000002	3.700000000000002	3.650000000000002	0.0
1	RLN	3.700000000000002	3.800000000000002	3.7500000000000018	0.0
1	RLN	3.800000000000002	3.900000000000002	3.8500000000000023	0.0
1	RLN	3.900000000000002	4.000000000000002	3.950000000000002	0.0
1	RLN	4.000000000000002	4.100000000000001	4.050000000000002	0.0
1	RLN	4.100000000000001	4.200000000000001	4.150000000000001	0.0
1	RLN	4.200000000000001	4.300000000000001	4.250000000000001	0.0
1	RLN	4.300000000000001	4.4	4.3500000000000005	0.0
1	RLN	4.4	4.5	4.45	0.0
1	RLN	4.5	4.6	4.55	0.0
1	RLN	4.6	4.699999999999999	4.6499999999999995	0.0
1	RLN	4.699999999999999	4.799999999999999	4.749999999999999	0.0
1	RLN	4.799999999999999	4.899999999999999	4.849999999999999	0.0
1	RLN	4.899999999999999	4.999999999999998	4.949999999999998	0.0
1	RLN	4.999999999999998	5.099999999999998	5.049999999999998	0.0
1	RLN	5.099999999999998	5.1999999999999975	5.149999999999998	0.0
1	RLN	5.1999999999999975	5.299999999999997	5.249999999999997	0.0
1	RLN	5.299999999999997	5.399999999999997	5.349999999999997	0.0
1	RLN	5.399999999999997	5.4999999999999964	5.449999999999997	0.0
1	RLN	5.4999999999999964	5.599999999999996	5.549999999999996	0.0
1	RLN	5.599999999999996	5.699999999999996	5.649999999999996	0.0
1	RLN	5.699999999999996	5.799999999999995	5.749999999999996	0.0
1	RLN	5.799999999999995	5.899999999999995	5.849999999999995	0.0
1	RLN	5.899999999999995	5.999999999999995	5.949999999999995	0.0
1	RLN	5.999999999999995	6.099999999999994	6.0499999999999945	0.0
1	RLN	6.099999999999994	6.199999999999994	6.149999999999994	0.0
1	RLN	6.199999999999994	6.299999999999994	6.249999999999994	0.0
1	RLN	6.299999999999994	6.399999999999993	6.349999999999993	0.0
1	RLN	6.399999999999993	6.499999999999993	6.449999999999993	0.0
1	RLN	6.499999999999993	6.5999999999999925	6.549999999999993	0.0
1	RLN	6.5999999999999925	6.699999999999992	6.649999999999992	0.0
1	RLN	6.699999999999992	6.799999999999992	6.749999999999992	0.0
1	RLN	6.799999999999992	6.8999999999999915	6.849999999999992	0.0
1	RLN	6.8999999999999915	6.999999999999991	6.949999999999991	0.0
1	RLN	6.999999999999991	7.099999999999991	7.049999999999991	0.0
1	RLN	7.099999999999991	7.19999999999999	7.149999999999991	0.0
1	RLN	7.19999999999999	7.29999999999999	7.24999999999999	0.0
1	RLN	7.29999999999999	7.39999999999999	7.34999999999999	0.0
1	RLN	7.39999999999999	7.499999999999989	7.4499999999999895	0.0
1	RLN	7.499999999999989	7.599999999999989	7.549999999999989	0.0
1	RLN	7.599999999999989	7.699999999999989	7.649999999999989	0.0
1	RLN	7.699999999999989	7.799999999999988	7.7499999999999885	0.0
1	RLN	7.799999999999988	7.899999999999988	7.849999999999988	0.0
1	RLN	7.899999999999988	7.999999999999988	7.949999999999988	0.0
1	RLN	7.999999999999988	8.099999999999987	8.049999999999986	0.0
1	RLN	8.099999999999987	8.199999999999987	8.149999999999988	0.0
1	RLN	8.199999999999987	8.299999999999986	8.249999999999986	0.0
1	RLN	8.299999999999986	8.399999999999986	8.349999999999987	0.0
1	RLN	8.399999999999986	8.499999999999986	8.449999999999985	0.0
1	RLN	8.499999999999986	8.599999999999985	8.549999999999986	0.0
1	RLN	8.599999999999985	8.699999999999985	8.649999999999984	0.0
1	RLN	8.699999999999985	8.799999999999985	8.749999999999986	0.0
1	RLN	8.799999999999985	8.899999999999984	8.849999999999984	0.0
1	RLN	8.899999999999984	8.999999999999984	8.949999999999985	0.0
1	RLN	8.999999999999984	9.099999999999984	9.049999999999983	0.0
1	RLN	9.099999999999984	9.199999999999983	9.149999999999984	0.0
1	RLN	9.199999999999983	9.299999999999983	9.249999999999982	0.0
1	RLN	9.299999999999983	9.399999999999983	9.349999999999984	0.0
1	RLN	9.399999999999983	9.499999999999982	9.449999999999982	0.0
1	RLN	9.499999999999982	9.599999999999982	9.549999999999983	0.0
1	RLN	9.599999999999982	9.699999999999982	9.64999999999998	0.0
1	RLN	9.699999999999982	9.799999999999981	9.749999999999982	0.0
1	RLN	9.799999999999981	9.89999999999998	9.84999999999998	0.0
1	RLN	9.89999999999998	9.99999999999998	9.949999999999982	0.0
1	RLN	9.99999999999998	10.09999999999998	10.04999999999998	0.0
1	RLN	10.09999999999998	10.19999999999998	10.14999999999998	0.0
1	RLN	10.19999999999998	10.29999999999998	10.249999999999979	0.0
1	RLN	10.29999999999998	10.399999999999979	10.34999999999998	0.0
1	RLN	10.399999999999979	10.499999999999979	10.449999999999978	0.0
1	RLN	10.499999999999979	10.599999999999978	10.54999999999998	0.0
1	RLN	10.599999999999978	10.699999999999978	10.649999999999977	5.655124675875468
1	RLN	10.699999999999978	10.799999999999978	10.749999999999979	0.0
1	RLN	10.799999999999978	10.899999999999977	10.849999999999977	0.0
1	RLN	10.899999999999977	10.999999999999977	10.949999999999978	0.0
1	RLN	10.999999999999977	11.099999999999977	11.049999999999976	0.0
1	RLN	11.099999999999977	11.199999999999976	11.149999999999977	0.0
1	RLN	11.199999999999976	11.299999999999976	11.249999999999975	0.0
1	RLN	11.299999999999976	11.399999999999975	11.349999999999977	0.0
1	RLN	11.399999999999975	11.499999999999975	11.449999999999974	0.0
1	RLN	11.499999999999975	11.599999999999975	11.549999999999976	0.0
1	RLN	11.599999999999975	11.699999999999974	11.649999999999974	0.0
1	RLN	11.699999999999974	11.799999999999974	11.749999999999975	0.0
1	RLN	11.799999999999974	11.899999999999974	11.849999999999973	0.0
1	RLN	11.899999999999974	11.999999999999973	11.949999999999974	0.0
1	RLN	11.999999999999973	12.099999999999973	12.049999999999972	0.0
1	RLN	12.099999999999973	12.199999999999973	12.149999999999974	0.0
1	RLN	12.199999999999973	12.299999999999972	12.249999999999972	0.0
1	RLN	12.299999999999972	12.399999999999972	12.349999999999973	0.0
1	RLN	12.399999999999972	12.499999999999972	12.44999999999997	0.0
1	RLN	12.499999999999972	12.599999999999971	12.549999999999972	0.0
1	RLN	12.599999999999971	12.69999999999997	12.64999999999997	0.0
1	RLN	12.69999999999997	12.79999999999997	12.749999999999972	0.0
1	RLN	12.79999999999997	12.89999999999997	12.84999999999997	0.0
1	RLN	12.89999999999997	12.99999999999997	12.94999999999997	0.0
1	RLN	12.99999999999997	13.09999999999997	13.049999999999969	0.0
1	RLN	13.09999999999997	13.199999999999969	13.14999999999997	0.0
1	RLN	13.199999999999969	13.299999999999969	13.249999999999968	0.0
1	RLN	13.299999999999969	13.399999999999968	13.34999999999997	0.0
1	RLN	13.399999999999968	13.499999999999968	13.449999999999967	0.0
1	RLN	13.499999999999968	13.599999999999968	13.549999999999969	0.0
1	RLN	13.599999999999968	13.699999999999967	13.649999999999967	0.0
1	RLN	13.699999999999967	13.799999999999967	13.749999999999968	0.0
1	RLN	13.799999999999967	13.899999999999967	13.849999999999966	0.0
1	RLN	13.899999999999967	13.999999999999966	13.949999999999967	0.0
1	RLN	13.999999999999966	14.099999999999966	14.049999999999965	0.0
1	RLN	14.099999999999966	14.199999999999966	14.149999999999967	0.0
1	RLN	14.199999999999966	14.299999999999965	14.249999999999964	0.0
1	RLN	14.299999999999965	14.399999999999965	14.349999999999966	0.0
1	RLN	14.399999999999965	14.499999999999964	14.449999999999964	0.0
1	RLN	14.499999999999964	14.599999999999964	14.549999999999965	0.0
1	RLN	14.599999999999964	14.699999999999964	14.649999999999963	0.0
1	RLN	14.699999999999964	14.799999999999963	14.749999999999964	0.0
1	RLN	14.799999999999963	14.899999999999963	14.849999999999962	0.0
1	RLN	14.899999999999963	14.999999999999963	14.949999999999964	0.0
1	RLN	14.999999999999963	15.099999999999962	15.049999999999962	0.0
1	RLN	15.099999999999962	15.199999999999962	15.149999999999963	0.0
1	RLN	15.199999999999962	15.299999999999962	15.249999999999961	0.0
1	RLN	15.299999999999962	15.399999999999961	15.349999999999962	0.0
1	RLN	15.399999999999961	15.499999999999961	15.44999999999996	0.0
1	RLN	15.499999999999961	15.59999999999996	15.549999999999962	0.0
1	RLN	15.59999999999996	15.69999999999996	15.64999999999996	0.0
1	RLN	15.69999999999996	15.79999999999996	15.749999999999961	0.0
1	RLN	15.79999999999996	15.89999999999996	15.849999999999959	0.0
1	RLN	15.89999999999996	15.99999999999996	15.94999999999996	0.0
1	RLN	15.99999999999996	16.09999999999996	16.049999999999958	0.0
1	RLN	16.09999999999996	16.19999999999996	16.14999999999996	0.0
1	RLN	16.19999999999996	16.29999999999996	16.24999999999996	0.0
1	RLN	16.29999999999996	16.399999999999963	16.349999999999962	0.0
1	RLN	16.399999999999963	16.499999999999964	16.449999999999964	0.0
1	RLN	16.499999999999964	16.599999999999966	16.549999999999965	0.0
1	RLN	16.599999999999966	16.699999999999967	16.649999999999967	0.0
1	RLN	16.699999999999967	16.79999999999997	16.749999999999968	0.0
1	RLN	16.79999999999997	16.89999999999997	16.84999999999997	0.0
1	RLN	16.89999999999997	16.99999999999997	16.94999999999997	0.0
1	RLN	16.99999999999997	17.099999999999973	17.049999999999972	0.0
1	RLN	17.099999999999973	17.199999999999974	17.149999999999974	0.0
1	RLN	17.199999999999974	17.299999999999976	17.249999999999975	0.0
1	RLN	17.299999999999976	17.399999999999977	17.349999999999977	0.0
1	RLN	17.399999999999977	17.49999999999998	17.449999999999978	0.0
1	RLN	17.49999999999998	17.59999999999998	17.54999999999998	0.0
1	RLN	17.59999999999998	17.69999999999998	17.64999999999998	0.0
1	RLN	17.69999999999998	17.799999999999983	17.749999999999982	0.0
1	RLN	17.799999999999983	17.899999999999984	17.849999999999984	0.0
1	RLN	17.899999999999984	17.999999999999986	17.949999999999985	0.0
1	RLN	17.999999999999986	18.099999999999987	18.049999999999986	0.0
1	RLN	18.099999999999987	18.19999999999999	18.149999999999988	0.0
1	RLN	18.19999999999999	18.29999999999999	18.24999999999999	0.0
1	RLN	18.29999999999999	18.39999999999999	18.34999999999999	0.0
1	RLN	18.39999999999999	18.499999999999993	18.449999999999992	0.0
1	RLN	18.499999999999993	18.599999999999994	18.549999999999994	0.0
1	RLN	18.599999999999994	18.699999999999996	18.649999999999995	0.0
1	RLN	18.699999999999996	18.799999999999997	18.749999999999996	0.0
1	RLN	18.799999999999997	18.9	18.849999999999998	0.0
1	RLN	18.9	19.0	18.95	0.0
1	RLN	19.0	19.1	19.05	0.0
1	RLN	19.1	19.200000000000003	19.150000000000002	0.0
1	RLN	19.200000000000003	19.300000000000004	19.250000000000004	0.0
1	RLN	19.300000000000004	19.400000000000006	19.350000000000005	0.0
1	RLN	19.400000000000006	19.500000000000007	19.450000000000006	0.0
1	RLN	19.500000000000007	19.60000000000001	19.550000000000008	0.0
1	RLN	19.60000000000001	19.70000000000001	19.65000000000001	0.0
1	RLN	19.70000000000001	19.80000000000001	19.75000000000001	0.0
1	RLN	19.80000000000001	19.900000000000013	19.850000000000012	0.0
1	RLN	19.900000000000013	20.000000000000014	19.950000000000014	0.0
1	RLN	20.000000000000014	20.100000000000016	20.050000000000015	0.0
1	RLN	20.100000000000016	20.200000000000017	20.150000000000016	0.0
1	RLN	20.200000000000017	20.30000000000002	20.250000000000018	0.0
1	RLN	20.30000000000002	20.40000000000002	20.35000000000002	0.0
1	RLN	20.40000000000002	20.50000000000002	20.45000000000002	0.0
1	RLN	20.50000000000002	20.600000000000023	20.550000000000022	0.0
1	RLN	20.600000000000023	20.700000000000024	20.650000000000023	0.0
1	RLN	20.700000000000024	20.800000000000026	20.750000000000025	0.0
1	RLN	20.800000000000026	20.900000000000027	20.850000000000026	0.0
1	RLN	20.900000000000027	21.00000000000003	20.950000000000028	0.0
1	RLN	21.00000000000003	21.10000000000003	21.05000000000003	0.0
1	RLN	21.10000000000003	21.20000000000003	21.15000000000003	0.0
1	RLN	21.20000000000003	21.300000000000033	21.250000000000032	0.0
1	RLN	21.300000000000033	21.400000000000034	21.350000000000033	0.0
1	RLN	21.400000000000034	21.500000000000036	21.450000000000035	0.0
1	RLN	21.500000000000036	21.600000000000037	21.550000000000036	0.0
1	RLN	21.600000000000037	21.70000000000004	21.650000000000038	0.0
1	RLN	21.70000000000004	21.80000000000004	21.75000000000004	0.0
1	RLN	21.80000000000004	21.90000000000004	21.85000000000004	0.0
1	RLN	21.90000000000004	22.000000000000043	21.950000000000042	0.0
1	RLN	22.000000000000043	22.100000000000044	22.050000000000043	0.0
1	RLN	22.100000000000044	22.200000000000045	22.150000000000045	0.0
1	RLN	22.200000000000045	22.300000000000047	22.250000000000046	0.0
1	RLN	22.300000000000047	22.40000000000005	22.350000000000048	0.0
1	RLN	22.40000000000005	22.50000000000005	22.45000000000005	0.0
1	RLN	22.50000000000005	22.60000000000005	22.55000000000005	0.0
1	RLN	22.60000000000005	22.700000000000053	22.650000000000052	0.0
1	RLN	22.700000000000053	22.800000000000054	22.750000000000053	0.0
1	RLN	22.800000000000054	22.900000000000055	22.850000000000055	5.23837067898933
1	RLN	22.900000000000055	23.000000000000057	22.950000000000056	0.0
1	RLN	23.000000000000057	23.10000000000006	23.050000000000058	0.0
1	RLN	23.10000000000006	23.20000000000006	23.15000000000006	0.0
1	RLN	23.20000000000006	23.30000000000006	23.25000000000006	0.0
1	RLN	23.30000000000006	23.400000000000063	23.350000000000062	0.0
1	RLN	23.400000000000063	23.500000000000064	23.450000000000063	0.0
1	RLN	23.500000000000064	23.600000000000065	23.550000000000065	0.0
1	RLN	23.600000000000065	23.700000000000067	23.650000000000066	0.0
1	RLN	23.700000000000067	23.800000000000068	23.750000000000068	14.1471770762434
1	RLN	23.800000000000068	23.90000000000007	23.85000000000007	0.0
1	RLN	23.90000000000007	24.00000000000007	23.95000000000007	0.0
1	RLN	24.00000000000007	24.100000000000072	24.05000000000007	0.0
1	RLN	24.100000000000072	24.200000000000074	24.150000000000073	0.0
1	RLN	24.200000000000074	24.300000000000075	24.250000000000075	0.0
1	RLN	24.300000000000075	24.400000000000077	24.350000000000076	21.454255895768988
1	RLN	24.400000000000077	24.500000000000078	24.450000000000077	0.0
1	RLN	24.500000000000078	24.60000000000008	24.55000000000008	19.2376687718954
1	RLN	24.60000000000008	24.70000000000008	24.65000000000008	24.2360483026418
1	RLN	24.70000000000008	24.800000000000082	24.75000000000008	12.4128759931603
1	RLN	24.800000000000082	24.900000000000084	24.850000000000083	0.0
1	RLN	24.900000000000084	25.000000000000085	24.950000000000085	0.0
1	RLN	25.000000000000085	25.100000000000087	25.050000000000086	0.0
1	RLN	25.100000000000087	25.200000000000088	25.150000000000087	0.0
1	RLN	25.200000000000088	25.30000000000009	25.25000000000009	0.0
1	RLN	25.30000000000009	25.40000000000009	25.35000000000009	0.0
1	RLN	25.40000000000009	25.500000000000092	25.45000000000009	0.0
1	RLN	25.500000000000092	25.600000000000094	25.550000000000093	0.0
1	RLN	25.600000000000094	25.700000000000095	25.650000000000095	0.0
1	RLN	25.700000000000095	25.800000000000097	25.750000000000096	0.0
1	RLN	25.800000000000097	25.900000000000098	25.850000000000097	0.0
1	RLN	25.900000000000098	26.0000000000001	25.9500000000001	0.0
1	RLN	26.0000000000001	26.1000000000001	26.0500000000001	0.0
1	RLN	26.1000000000001	26.200000000000102	26.1500000000001	0.0
1	RLN	26.200000000000102	26.300000000000104	26.250000000000103	0.0
1	RLN	26.300000000000104	26.400000000000105	26.350000000000104	0.0
1	RLN	26.400000000000105	26.500000000000107	26.450000000000106	0.0
1	RLN	26.500000000000107	26.600000000000108	26.550000000000107	0.0
1	RLN	26.600000000000108	26.70000000000011	26.65000000000011	0.0
1	RLN	26.70000000000011	26.80000000000011	26.75000000000011	0.0
1	RLN	26.80000000000011	26.900000000000112	26.85000000000011	0.0
1	RLN	26.900000000000112	27.000000000000114	26.950000000000113	0.0
1	RLN	27.000000000000114	27.100000000000115	27.050000000000114	0.0
1	RLN	27.100000000000115	27.200000000000117	27.150000000000116	0.0
1	RLN	27.200000000000117	27.300000000000118	27.250000000000117	0.0
1	RLN	27.300000000000118	27.40000000000012	27.35000000000012	6.51537535782802
1	RLN	27.40000000000012	27.50000000000012	27.45000000000012	0.0
1	RLN	27.50000000000012	27.600000000000122	27.55000000000012	0.0
1	RLN	27.600000000000122	27.700000000000124	27.650000000000123	0.0
1	RLN	27.700000000000124	27.800000000000125	27.750000000000124	0.0
1	RLN	27.800000000000125	27.900000000000126	27.850000000000126	0.0
1	RLN	27.900000000000126	28.000000000000128	27.950000000000127	0.0
1	RLN	28.000000000000128	28.10000000000013	28.05000000000013	0.0
1	RLN	28.10000000000013	28.20000000000013	28.15000000000013	0.0
1	RLN	28.20000000000013	28.300000000000132	28.25000000000013	0.0
1	RLN	28.300000000000132	28.400000000000134	28.350000000000133	0.0
1	RLN	28.400000000000134	28.500000000000135	28.450000000000134	0.0
1	RLN	28.500000000000135	28.600000000000136	28.550000000000136	0.0
1	RLN	28.600000000000136	28.700000000000138	28.650000000000137	0.0
1	RLN	28.700000000000138	28.80000000000014	28.75000000000014	0.0
1	RLN	28.80000000000014	28.90000000000014	28.85000000000014	0.0
1	RLN	28.90000000000014	29.000000000000142	28.95000000000014	0.0
1	RLN	29.000000000000142	29.100000000000144	29.050000000000143	0.0
1	RLN	29.100000000000144	29.200000000000145	29.150000000000144	0.0
1	RLN	29.200000000000145	29.300000000000146	29.250000000000146	0.0
1	RLN	29.300000000000146	29.400000000000148	29.350000000000147	7.3353802178909016
1	RLN	29.400000000000148	29.50000000000015	29.45000000000015	0.0
1	RLN	29.50000000000015	29.60000000000015	29.55000000000015	0.0
1	RLN	29.60000000000015	29.700000000000152	29.65000000000015	0.0
1	RLN	29.700000000000152	29.800000000000153	29.750000000000153	0.0
1	RLN	29.800000000000153	29.900000000000155	29.850000000000154	0.0
1	RLN	29.900000000000155	30.000000000000156	29.950000000000156	0.0
1	RLN	30.000000000000156	30.100000000000158	30.050000000000157	0.0
1	RLN	30.100000000000158	30.20000000000016	30.15000000000016	0.0
1	RLN	30.20000000000016	30.30000000000016	30.25000000000016	0.0
1	RLN	30.30000000000016	30.400000000000162	30.35000000000016	0.0
1	RLN	30.400000000000162	30.500000000000163	30.450000000000163	4.84806608099197
2	RLN	0.1	0.2	0.15000000000000002	0.0
2	RLN	0.2	0.30000000000000004	0.25	0.0
2	RLN	0.30000000000000004	0.4	0.35000000000000003	0.0
2	RLN	0.4	0.5	0.45	0.0
2	RLN	0.5	0.6	0.55	0.0
2	RLN	0.6	0.7	0.6499999999999999	0.0
2	RLN	0.7	0.7999999999999999	0.75	0.0
2	RLN	0.7999999999999999	0.8999999999999999	0.8499999999999999	0.0
2	RLN	0.8999999999999999	0.9999999999999999	0.95	0.0
2	RLN	0.9999999999999999	1.0999999999999999	1.0499999999999998	0.0
2	RLN	1.0999999999999999	1.2	1.15	0.0
2	RLN	1.2	1.3	1.25	0.0
2	RLN	1.3	1.4000000000000001	1.35	0.0
2	RLN	1.4000000000000001	1.5000000000000002	1.4500000000000002	0.0
2	RLN	1.5000000000000002	1.6000000000000003	1.5500000000000003	0.0
2	RLN	1.6000000000000003	1.7000000000000004	1.6500000000000004	0.0
2	RLN	1.7000000000000004	1.8000000000000005	1.7500000000000004	0.0
2	RLN	1.8000000000000005	1.9000000000000006	1.8500000000000005	0.0
2	RLN	1.9000000000000006	2.0000000000000004	1.9500000000000006	0.0
2	RLN	2.0000000000000004	2.1000000000000005	2.0500000000000007	0.0
2	RLN	2.1000000000000005	2.2000000000000006	2.1500000000000004	0.0
2	RLN	2.2000000000000006	2.3000000000000007	2.250000000000001	0.0
2	RLN	2.3000000000000007	2.400000000000001	2.3500000000000005	0.0
2	RLN	2.400000000000001	2.500000000000001	2.450000000000001	0.0
2	RLN	2.500000000000001	2.600000000000001	2.5500000000000007	0.0
2	RLN	2.600000000000001	2.700000000000001	2.6500000000000012	0.0
2	RLN	2.700000000000001	2.800000000000001	2.750000000000001	0.0
2	RLN	2.800000000000001	2.9000000000000012	2.8500000000000014	0.0
2	RLN	2.9000000000000012	3.0000000000000013	2.950000000000001	0.0
2	RLN	3.0000000000000013	3.1000000000000014	3.0500000000000016	0.0
2	RLN	3.1000000000000014	3.2000000000000015	3.1500000000000012	0.0
2	RLN	3.2000000000000015	3.3000000000000016	3.2500000000000018	0.0
2	RLN	3.3000000000000016	3.4000000000000017	3.3500000000000014	0.0
2	RLN	3.4000000000000017	3.5000000000000018	3.450000000000002	0.0
2	RLN	3.5000000000000018	3.600000000000002	3.5500000000000016	0.0
2	RLN	3.600000000000002	3.700000000000002	3.650000000000002	0.0
2	RLN	3.700000000000002	3.800000000000002	3.7500000000000018	0.0
2	RLN	3.800000000000002	3.900000000000002	3.8500000000000023	0.0
2	RLN	3.900000000000002	4.000000000000002	3.950000000000002	0.0
2	RLN	4.000000000000002	4.100000000000001	4.050000000000002	0.0
2	RLN	4.100000000000001	4.200000000000001	4.150000000000001	0.0
2	RLN	4.200000000000001	4.300000000000001	4.250000000000001	0.0
2	RLN	4.300000000000001	4.4	4.3500000000000005	0.0
2	RLN	4.4	4.5	4.45	0.0
2	RLN	4.5	4.6	4.55	0.0
2	RLN	4.6	4.699999999999999	4.6499999999999995	0.0
2	RLN	4.699999999999999	4.799999999999999	4.749999999999999	0.0
2	RLN	4.799999999999999	4.899999999999999	4.849999999999999	0.0
2	RLN	4.899999999999999	4.999999999999998	4.949999999999998	0.0
2	RLN	4.999999999999998	5.099999999999998	5.049999999999998	0.0
2	RLN	5.099999999999998	5.1999999999999975	5.149999999999998	0.0
2	RLN	5.1999999999999975	5.299999999999997	5.249999999999997	0.0
2	RLN	5.299999999999997	5.399999999999997	5.349999999999997	0.0
2	RLN	5.399999999999997	5.4999999999999964	5.449999999999997	0.0
2	RLN	5.4999999999999964	5.599999999999996	5.549999999999996	0.0
2	RLN	5.599999999999996	5.699999999999996	5.649999999999996	0.0
2	RLN	5.699999999999996	5.799999999999995	5.749999999999996	0.0
2	RLN	5.799999999999995	5.899999999999995	5.849999999999995	0.0
2	RLN	5.899999999999995	5.999999999999995	5.949999999999995	0.0
2	RLN	5.999999999999995	6.099999999999994	6.0499999999999945	0.0
2	RLN	6.099999999999994	6.199999999999994	6.149999999999994	0.0
2	RLN	6.199999999999994	6.299999999999994	6.249999999999994	0.0
2	RLN	6.299999999999994	6.399999999999993	6.349999999999993	0.0
2	RLN	6.399999999999993	6.499999999999993	6.449999999999993	0.0
2	RLN	6.499999999999993	6.5999999999999925	6.549999999999993	0.0
2	RLN	6.5999999999999925	6.699999999999992	6.649999999999992	0.0
2	RLN	6.699999999999992	6.799999999999992	6.749999999999992	0.0
2	RLN	6.799999999999992	6.8999999999999915	6.849999999999992	0.0
2	RLN	6.8999999999999915	6.999999999999991	6.949999999999991	0.0
2	RLN	6.999999999999991	7.099999999999991	7.049999999999991	0.0
2	RLN	7.099999999999991	7.19999999999999	7.149999999999991	0.0
2	RLN	7.19999999999999	7.29999999999999	7.24999999999999	0.0
2	RLN	7.29999999999999	7.39999999999999	7.34999999999999	0.0
2	RLN	7.39999999999999	7.499999999999989	7.4499999999999895	0.0
2	RLN	7.499999999999989	7.599999999999989	7.549999999999989	0.0
2	RLN	7.599999999999989	7.699999999999989	7.649999999999989	0.0
2	RLN	7.699999999999989	7.799999999999988	7.7499999999999885	0.0
2	RLN	7.799999999999988	7.899999999999988	7.849999999999988	0.0
2	RLN	7.899999999999988	7.999999999999988	7.949999999999988	0.0
2	RLN	7.999999999999988	8.099999999999987	8.049999999999986	0.0
2	RLN	8.099999999999987	8.199999999999987	8.149999999999988	0.0
2	RLN	8.199999999999987	8.299999999999986	8.249999999999986	0.0
2	RLN	8.299999999999986	8.399999999999986	8.349999999999987	0.0
2	RLN	8.399999999999986	8.499999999999986	8.449999999999985	0.0
2	RLN	8.499999999999986	8.599999999999985	8.549999999999986	0.0
2	RLN	8.599999999999985	8.699999999999985	8.649999999999984	0.0
2	RLN	8.699999999999985	8.799999999999985	8.749999999999986	0.0
2	RLN	8.799999999999985	8.899999999999984	8.849999999999984	0.0
2	RLN	8.899999999999984	8.999999999999984	8.949999999999985	0.0
2	RLN	8.999999999999984	9.099999999999984	9.049999999999983	0.0
2	RLN	9.099999999999984	9.199999999999983	9.149999999999984	0.0
2	RLN	9.199999999999983	9.299999999999983	9.249999999999982	0.0
2	RLN	9.299999999999983	9.399999999999983	9.349999999999984	0.0
2	RLN	9.399999999999983	9.499999999999982	9.449999999999982	0.0
2	RLN	9.499999999999982	9.599999999999982	9.549999999999983	0.0
2	RLN	9.599999999999982	9.699999999999982	9.64999999999998	3.76708629685956
2	RLN	9.699999999999982	9.799999999999981	9.749999999999982	0.0
2	RLN	9.799999999999981	9.89999999999998	9.84999999999998	0.0
2	RLN	9.89999999999998	9.99999999999998	9.949999999999982	0.0
2	RLN	9.99999999999998	10.09999999999998	10.04999999999998	0.0
2	RLN	10.09999999999998	10.19999999999998	10.14999999999998	0.0
2	RLN	10.19999999999998	10.29999999999998	10.249999999999979	4.40114176324997
2	RLN	10.29999999999998	10.399999999999979	10.34999999999998	0.0
2	RLN	10.399999999999979	10.499999999999979	10.449999999999978	0.0
2	RLN	10.499999999999979	10.599999999999978	10.54999999999998	0.0
2	RLN	10.599999999999978	10.699999999999978	10.649999999999977	0.0
2	RLN	10.699999999999978	10.799999999999978	10.749999999999979	0.0
2	RLN	10.799999999999978	10.899999999999977	10.849999999999977	0.0
2	RLN	10.899999999999977	10.999999999999977	10.949999999999978	0.0
2	RLN	10.999999999999977	11.099999999999977	11.049999999999976	0.0
2	RLN	11.099999999999977	11.199999999999976	11.149999999999977	0.0
2	RLN	11.199999999999976	11.299999999999976	11.249999999999975	0.0
2	RLN	11.299999999999976	11.399999999999975	11.349999999999977	0.0
2	RLN	11.399999999999975	11.499999999999975	11.449999999999974	0.0
2	RLN	11.499999999999975	11.599999999999975	11.549999999999976	0.0
2	RLN	11.599999999999975	11.699999999999974	11.649999999999974	0.0
2	RLN	11.699999999999974	11.799999999999974	11.749999999999975	0.0
2	RLN	11.799999999999974	11.899999999999974	11.849999999999973	0.0
2	RLN	11.899999999999974	11.999999999999973	11.949999999999974	9.77976792444116
2	RLN	11.999999999999973	12.099999999999973	12.049999999999972	0.0
2	RLN	12.099999999999973	12.199999999999973	12.149999999999974	0.0
2	RLN	12.199999999999973	12.299999999999972	12.249999999999972	3.6406578515166097
2	RLN	12.299999999999972	12.399999999999972	12.349999999999973	0.0
2	RLN	12.399999999999972	12.499999999999972	12.44999999999997	0.0
2	RLN	12.499999999999972	12.599999999999971	12.549999999999972	5.47681424977463
2	RLN	12.599999999999971	12.69999999999997	12.64999999999997	0.0
2	RLN	12.69999999999997	12.79999999999997	12.749999999999972	0.0
2	RLN	12.79999999999997	12.89999999999997	12.84999999999997	0.0
2	RLN	12.89999999999997	12.99999999999997	12.94999999999997	0.0
2	RLN	12.99999999999997	13.09999999999997	13.049999999999969	0.0
2	RLN	13.09999999999997	13.199999999999969	13.14999999999997	0.0
2	RLN	13.199999999999969	13.299999999999969	13.249999999999968	4.8236842848032815
2	RLN	13.299999999999969	13.399999999999968	13.34999999999997	0.0
2	RLN	13.399999999999968	13.499999999999968	13.449999999999967	0.0
2	RLN	13.499999999999968	13.599999999999968	13.549999999999969	0.0
2	RLN	13.599999999999968	13.699999999999967	13.649999999999967	0.0
2	RLN	13.699999999999967	13.799999999999967	13.749999999999968	0.0
2	RLN	13.799999999999967	13.899999999999967	13.849999999999966	0.0
2	RLN	13.899999999999967	13.999999999999966	13.949999999999967	0.0
2	RLN	13.999999999999966	14.099999999999966	14.049999999999965	0.0
2	RLN	14.099999999999966	14.199999999999966	14.149999999999967	0.0
2	RLN	14.199999999999966	14.299999999999965	14.249999999999964	0.0
2	RLN	14.299999999999965	14.399999999999965	14.349999999999966	0.0
2	RLN	14.399999999999965	14.499999999999964	14.449999999999964	0.0
2	RLN	14.499999999999964	14.599999999999964	14.549999999999965	0.0
2	RLN	14.599999999999964	14.699999999999964	14.649999999999963	0.0
2	RLN	14.699999999999964	14.799999999999963	14.749999999999964	0.0
2	RLN	14.799999999999963	14.899999999999963	14.849999999999962	0.0
2	RLN	14.899999999999963	14.999999999999963	14.949999999999964	0.0
2	RLN	14.999999999999963	15.099999999999962	15.049999999999962	0.0
2	RLN	15.099999999999962	15.199999999999962	15.149999999999963	0.0
2	RLN	15.199999999999962	15.299999999999962	15.249999999999961	0.0
2	RLN	15.299999999999962	15.399999999999961	15.349999999999962	0.0
2	RLN	15.399999999999961	15.499999999999961	15.44999999999996	0.0
2	RLN	15.499999999999961	15.59999999999996	15.549999999999962	0.0
2	RLN	15.59999999999996	15.69999999999996	15.64999999999996	0.0
2	RLN	15.69999999999996	15.79999999999996	15.749999999999961	0.0
2	RLN	15.79999999999996	15.89999999999996	15.849999999999959	0.0
2	RLN	15.89999999999996	15.99999999999996	15.94999999999996	0.0
2	RLN	15.99999999999996	16.09999999999996	16.049999999999958	0.0
2	RLN	16.09999999999996	16.19999999999996	16.14999999999996	0.0
2	RLN	16.19999999999996	16.29999999999996	16.24999999999996	0.0
2	RLN	16.29999999999996	16.399999999999963	16.349999999999962	0.0
2	RLN	16.399999999999963	16.499999999999964	16.449999999999964	0.0
2	RLN	16.499999999999964	16.599999999999966	16.549999999999965	0.0
2	RLN	16.599999999999966	16.699999999999967	16.649999999999967	0.0
2	RLN	16.699999999999967	16.79999999999997	16.749999999999968	0.0
2	RLN	16.79999999999997	16.89999999999997	16.84999999999997	0.0
2	RLN	16.89999999999997	16.99999999999997	16.94999999999997	0.0
2	RLN	16.99999999999997	17.099999999999973	17.049999999999972	0.0
2	RLN	17.099999999999973	17.199999999999974	17.149999999999974	0.0
2	RLN	17.199999999999974	17.299999999999976	17.249999999999975	0.0
2	RLN	17.299999999999976	17.399999999999977	17.349999999999977	0.0
2	RLN	17.399999999999977	17.49999999999998	17.449999999999978	0.0
2	RLN	17.49999999999998	17.59999999999998	17.54999999999998	0.0
2	RLN	17.59999999999998	17.69999999999998	17.64999999999998	0.0
2	RLN	17.69999999999998	17.799999999999983	17.749999999999982	0.0
2	RLN	17.799999999999983	17.899999999999984	17.849999999999984	0.0
2	RLN	17.899999999999984	17.999999999999986	17.949999999999985	0.0
2	RLN	17.999999999999986	18.099999999999987	18.049999999999986	0.0
2	RLN	18.099999999999987	18.19999999999999	18.149999999999988	0.0
2	RLN	18.19999999999999	18.29999999999999	18.24999999999999	0.0
2	RLN	18.29999999999999	18.39999999999999	18.34999999999999	0.0
2	RLN	18.39999999999999	18.499999999999993	18.449999999999992	0.0
2	RLN	18.499999999999993	18.599999999999994	18.549999999999994	0.0
2	RLN	18.599999999999994	18.699999999999996	18.649999999999995	0.0
2	RLN	18.699999999999996	18.799999999999997	18.749999999999996	0.0
2	RLN	18.799999999999997	18.9	18.849999999999998	0.0
2	RLN	18.9	19.0	18.95	0.0
2	RLN	19.0	19.1	19.05	0.0
2	RLN	19.1	19.200000000000003	19.150000000000002	0.0
2	RLN	19.200000000000003	19.300000000000004	19.250000000000004	0.0
2	RLN	19.300000000000004	19.400000000000006	19.350000000000005	0.0
2	RLN	19.400000000000006	19.500000000000007	19.450000000000006	0.0
2	RLN	19.500000000000007	19.60000000000001	19.550000000000008	0.0
2	RLN	19.60000000000001	19.70000000000001	19.65000000000001	0.0
3	RLN	0.1	0.2	0.15000000000000002	0.0
3	RLN	0.2	0.30000000000000004	0.25	0.0
3	RLN	0.30000000000000004	0.4	0.35000000000000003	0.0
3	RLN	0.4	0.5	0.45	0.0
3	RLN	0.5	0.6	0.55	0.0
3	RLN	0.6	0.7	0.6499999999999999	0.0
3	RLN	0.7	0.7999999999999999	0.75	0.0
3	RLN	0.7999999999999999	0.8999999999999999	0.8499999999999999	0.0
3	RLN	0.8999999999999999	0.9999999999999999	0.95	0.0
3	RLN	0.9999999999999999	1.0999999999999999	1.0499999999999998	0.0
3	RLN	1.0999999999999999	1.2	1.15	0.0
3	RLN	1.2	1.3	1.25	0.0
3	RLN	1.3	1.4000000000000001	1.35	0.0
3	RLN	1.4000000000000001	1.5000000000000002	1.4500000000000002	0.0
3	RLN	1.5000000000000002	1.6000000000000003	1.5500000000000003	0.0
3	RLN	1.6000000000000003	1.7000000000000004	1.6500000000000004	0.0
3	RLN	1.7000000000000004	1.8000000000000005	1.7500000000000004	0.0
3	RLN	1.8000000000000005	1.9000000000000006	1.8500000000000005	0.0
3	RLN	1.9000000000000006	2.0000000000000004	1.9500000000000006	0.0
3	RLN	2.0000000000000004	2.1000000000000005	2.0500000000000007	0.0
3	RLN	2.1000000000000005	2.2000000000000006	2.1500000000000004	0.0
3	RLN	2.2000000000000006	2.3000000000000007	2.250000000000001	0.0
3	RLN	2.3000000000000007	2.400000000000001	2.3500000000000005	0.0
3	RLN	2.400000000000001	2.500000000000001	2.450000000000001	0.0
3	RLN	2.500000000000001	2.600000000000001	2.5500000000000007	0.0
3	RLN	2.600000000000001	2.700000000000001	2.6500000000000012	0.0
3	RLN	2.700000000000001	2.800000000000001	2.750000000000001	0.0
3	RLN	2.800000000000001	2.9000000000000012	2.8500000000000014	0.0
3	RLN	2.9000000000000012	3.0000000000000013	2.950000000000001	0.0
3	RLN	3.0000000000000013	3.1000000000000014	3.0500000000000016	0.0
3	RLN	3.1000000000000014	3.2000000000000015	3.1500000000000012	0.0
3	RLN	3.2000000000000015	3.3000000000000016	3.2500000000000018	0.0
3	RLN	3.3000000000000016	3.4000000000000017	3.3500000000000014	0.0
3	RLN	3.4000000000000017	3.5000000000000018	3.450000000000002	0.0
3	RLN	3.5000000000000018	3.600000000000002	3.5500000000000016	0.0
3	RLN	3.600000000000002	3.700000000000002	3.650000000000002	0.0
3	RLN	3.700000000000002	3.800000000000002	3.7500000000000018	0.0
3	RLN	3.800000000000002	3.900000000000002	3.8500000000000023	0.0
3	RLN	3.900000000000002	4.000000000000002	3.950000000000002	0.0
3	RLN	4.000000000000002	4.100000000000001	4.050000000000002	0.0
3	RLN	4.100000000000001	4.200000000000001	4.150000000000001	0.0
3	RLN	4.200000000000001	4.300000000000001	4.250000000000001	0.0
3	RLN	4.300000000000001	4.4	4.3500000000000005	0.0
3	RLN	4.4	4.5	4.45	0.0
3	RLN	4.5	4.6	4.55	0.0
3	RLN	4.6	4.699999999999999	4.6499999999999995	0.0
3	RLN	4.699999999999999	4.799999999999999	4.749999999999999	0.0
3	RLN	4.799999999999999	4.899999999999999	4.849999999999999	0.0
3	RLN	4.899999999999999	4.999999999999998	4.949999999999998	0.0
3	RLN	4.999999999999998	5.099999999999998	5.049999999999998	0.0
3	RLN	5.099999999999998	5.1999999999999975	5.149999999999998	0.0
3	RLN	5.1999999999999975	5.299999999999997	5.249999999999997	0.0
3	RLN	5.299999999999997	5.399999999999997	5.349999999999997	0.0
3	RLN	5.399999999999997	5.4999999999999964	5.449999999999997	0.0
3	RLN	5.4999999999999964	5.599999999999996	5.549999999999996	0.0
3	RLN	5.599999999999996	5.699999999999996	5.649999999999996	0.0
3	RLN	5.699999999999996	5.799999999999995	5.749999999999996	0.0
3	RLN	5.799999999999995	5.899999999999995	5.849999999999995	0.0
3	RLN	5.899999999999995	5.999999999999995	5.949999999999995	0.0
3	RLN	5.999999999999995	6.099999999999994	6.0499999999999945	0.0
3	RLN	6.099999999999994	6.199999999999994	6.149999999999994	0.0
3	RLN	6.199999999999994	6.299999999999994	6.249999999999994	0.0
3	RLN	6.299999999999994	6.399999999999993	6.349999999999993	0.0
3	RLN	6.399999999999993	6.499999999999993	6.449999999999993	0.0
3	RLN	6.499999999999993	6.5999999999999925	6.549999999999993	0.0
3	RLN	6.5999999999999925	6.699999999999992	6.649999999999992	0.0
3	RLN	6.699999999999992	6.799999999999992	6.749999999999992	0.0
3	RLN	6.799999999999992	6.8999999999999915	6.849999999999992	0.0
3	RLN	6.8999999999999915	6.999999999999991	6.949999999999991	0.0
3	RLN	6.999999999999991	7.099999999999991	7.049999999999991	0.0
3	RLN	7.099999999999991	7.19999999999999	7.149999999999991	0.0
3	RLN	7.19999999999999	7.29999999999999	7.24999999999999	0.0
3	RLN	7.29999999999999	7.39999999999999	7.34999999999999	0.0
3	RLN	7.39999999999999	7.499999999999989	7.4499999999999895	0.0
3	RLN	7.499999999999989	7.599999999999989	7.549999999999989	0.0
3	RLN	7.599999999999989	7.699999999999989	7.649999999999989	0.0
3	RLN	7.699999999999989	7.799999999999988	7.7499999999999885	0.0
3	RLN	7.799999999999988	7.899999999999988	7.849999999999988	0.0
3	RLN	7.899999999999988	7.999999999999988	7.949999999999988	0.0
3	RLN	7.999999999999988	8.099999999999987	8.049999999999986	0.0
3	RLN	8.099999999999987	8.199999999999987	8.149999999999988	0.0
3	RLN	8.199999999999987	8.299999999999986	8.249999999999986	0.0
3	RLN	8.299999999999986	8.399999999999986	8.349999999999987	0.0
3	RLN	8.399999999999986	8.499999999999986	8.449999999999985	0.0
3	RLN	8.499999999999986	8.599999999999985	8.549999999999986	0.0
3	RLN	8.599999999999985	8.699999999999985	8.649999999999984	0.0
3	RLN	8.699999999999985	8.799999999999985	8.749999999999986	0.0
3	RLN	8.799999999999985	8.899999999999984	8.849999999999984	0.0
3	RLN	8.899999999999984	8.999999999999984	8.949999999999985	0.0
3	RLN	8.999999999999984	9.099999999999984	9.049999999999983	0.0
3	RLN	9.099999999999984	9.199999999999983	9.149999999999984	0.0
3	RLN	9.199999999999983	9.299999999999983	9.249999999999982	0.0
3	RLN	9.299999999999983	9.399999999999983	9.349999999999984	0.0
3	RLN	9.399999999999983	9.499999999999982	9.449999999999982	0.0
3	RLN	9.499999999999982	9.599999999999982	9.549999999999983	4.36170375158252
3	RLN	9.599999999999982	9.699999999999982	9.64999999999998	0.0
3	RLN	9.699999999999982	9.799999999999981	9.749999999999982	0.0
3	RLN	9.799999999999981	9.89999999999998	9.84999999999998	0.0
3	RLN	9.89999999999998	9.99999999999998	9.949999999999982	0.0
3	RLN	9.99999999999998	10.09999999999998	10.04999999999998	0.0
3	RLN	10.09999999999998	10.19999999999998	10.14999999999998	0.0
3	RLN	10.19999999999998	10.29999999999998	10.249999999999979	0.0
3	RLN	10.29999999999998	10.399999999999979	10.34999999999998	0.0
3	RLN	10.399999999999979	10.499999999999979	10.449999999999978	0.0
3	RLN	10.499999999999979	10.599999999999978	10.54999999999998	0.0
3	RLN	10.599999999999978	10.699999999999978	10.649999999999977	0.0
3	RLN	10.699999999999978	10.799999999999978	10.749999999999979	0.0
3	RLN	10.799999999999978	10.899999999999977	10.849999999999977	0.0
3	RLN	10.899999999999977	10.999999999999977	10.949999999999978	0.0
3	RLN	10.999999999999977	11.099999999999977	11.049999999999976	0.0
3	RLN	11.099999999999977	11.199999999999976	11.149999999999977	0.0
3	RLN	11.199999999999976	11.299999999999976	11.249999999999975	0.0
3	RLN	11.299999999999976	11.399999999999975	11.349999999999977	0.0
3	RLN	11.399999999999975	11.499999999999975	11.449999999999974	0.0
3	RLN	11.499999999999975	11.599999999999975	11.549999999999976	0.0
3	RLN	11.599999999999975	11.699999999999974	11.649999999999974	0.0
3	RLN	11.699999999999974	11.799999999999974	11.749999999999975	0.0
3	RLN	11.799999999999974	11.899999999999974	11.849999999999973	0.0
3	RLN	11.899999999999974	11.999999999999973	11.949999999999974	0.0
3	RLN	11.999999999999973	12.099999999999973	12.049999999999972	0.0
3	RLN	12.099999999999973	12.199999999999973	12.149999999999974	0.0
3	RLN	12.199999999999973	12.299999999999972	12.249999999999972	0.0
3	RLN	12.299999999999972	12.399999999999972	12.349999999999973	0.0
3	RLN	12.399999999999972	12.499999999999972	12.44999999999997	0.0
3	RLN	12.499999999999972	12.599999999999971	12.549999999999972	0.0
3	RLN	12.599999999999971	12.69999999999997	12.64999999999997	0.0
3	RLN	12.69999999999997	12.79999999999997	12.749999999999972	0.0
3	RLN	12.79999999999997	12.89999999999997	12.84999999999997	0.0
3	RLN	12.89999999999997	12.99999999999997	12.94999999999997	0.0
3	RLN	12.99999999999997	13.09999999999997	13.049999999999969	0.0
3	RLN	13.09999999999997	13.199999999999969	13.14999999999997	0.0
3	RLN	13.199999999999969	13.299999999999969	13.249999999999968	0.0
3	RLN	13.299999999999969	13.399999999999968	13.34999999999997	0.0
3	RLN	13.399999999999968	13.499999999999968	13.449999999999967	0.0
3	RLN	13.499999999999968	13.599999999999968	13.549999999999969	0.0
3	RLN	13.599999999999968	13.699999999999967	13.649999999999967	0.0
3	RLN	13.699999999999967	13.799999999999967	13.749999999999968	0.0
3	RLN	13.799999999999967	13.899999999999967	13.849999999999966	0.0
3	RLN	13.899999999999967	13.999999999999966	13.949999999999967	0.0
3	RLN	13.999999999999966	14.099999999999966	14.049999999999965	0.0
3	RLN	14.099999999999966	14.199999999999966	14.149999999999967	0.0
3	RLN	14.199999999999966	14.299999999999965	14.249999999999964	0.0
3	RLN	14.299999999999965	14.399999999999965	14.349999999999966	0.0
3	RLN	14.399999999999965	14.499999999999964	14.449999999999964	0.0
3	RLN	14.499999999999964	14.599999999999964	14.549999999999965	0.0
3	RLN	14.599999999999964	14.699999999999964	14.649999999999963	0.0
3	RLN	14.699999999999964	14.799999999999963	14.749999999999964	0.0
3	RLN	14.799999999999963	14.899999999999963	14.849999999999962	0.0
3	RLN	14.899999999999963	14.999999999999963	14.949999999999964	0.0
3	RLN	14.999999999999963	15.099999999999962	15.049999999999962	0.0
3	RLN	15.099999999999962	15.199999999999962	15.149999999999963	0.0
3	RLN	15.199999999999962	15.299999999999962	15.249999999999961	0.0
3	RLN	15.299999999999962	15.399999999999961	15.349999999999962	0.0
3	RLN	15.399999999999961	15.499999999999961	15.44999999999996	0.0
3	RLN	15.499999999999961	15.59999999999996	15.549999999999962	0.0
3	RLN	15.59999999999996	15.69999999999996	15.64999999999996	0.0
3	RLN	15.69999999999996	15.79999999999996	15.749999999999961	0.0
3	RLN	15.79999999999996	15.89999999999996	15.849999999999959	0.0
3	RLN	15.89999999999996	15.99999999999996	15.94999999999996	0.0
3	RLN	15.99999999999996	16.09999999999996	16.049999999999958	0.0
3	RLN	16.09999999999996	16.19999999999996	16.14999999999996	0.0
3	RLN	16.19999999999996	16.29999999999996	16.24999999999996	0.0
3	RLN	16.29999999999996	16.399999999999963	16.349999999999962	0.0
3	RLN	16.399999999999963	16.499999999999964	16.449999999999964	0.0
3	RLN	16.499999999999964	16.599999999999966	16.549999999999965	0.0
3	RLN	16.599999999999966	16.699999999999967	16.649999999999967	0.0
3	RLN	16.699999999999967	16.79999999999997	16.749999999999968	0.0
3	RLN	16.79999999999997	16.89999999999997	16.84999999999997	0.0
3	RLN	16.89999999999997	16.99999999999997	16.94999999999997	0.0
3	RLN	16.99999999999997	17.099999999999973	17.049999999999972	0.0
3	RLN	17.099999999999973	17.199999999999974	17.149999999999974	0.0
3	RLN	17.199999999999974	17.299999999999976	17.249999999999975	0.0
3	RLN	17.299999999999976	17.399999999999977	17.349999999999977	0.0
3	RLN	17.399999999999977	17.49999999999998	17.449999999999978	0.0
3	RLN	17.49999999999998	17.59999999999998	17.54999999999998	0.0
3	RLN	17.59999999999998	17.69999999999998	17.64999999999998	0.0
3	RLN	17.69999999999998	17.799999999999983	17.749999999999982	0.0
3	RLN	17.799999999999983	17.899999999999984	17.849999999999984	0.0
3	RLN	17.899999999999984	17.999999999999986	17.949999999999985	0.0
3	RLN	17.999999999999986	18.099999999999987	18.049999999999986	0.0
3	RLN	18.099999999999987	18.19999999999999	18.149999999999988	0.0
3	RLN	18.19999999999999	18.29999999999999	18.24999999999999	0.0
3	RLN	18.29999999999999	18.39999999999999	18.34999999999999	5.48429638961679
3	RLN	18.39999999999999	18.499999999999993	18.449999999999992	0.0
3	RLN	18.499999999999993	18.599999999999994	18.549999999999994	0.0
3	RLN	18.599999999999994	18.699999999999996	18.649999999999995	0.0
3	RLN	18.699999999999996	18.799999999999997	18.749999999999996	0.0
3	RLN	18.799999999999997	18.9	18.849999999999998	0.0
3	RLN	18.9	19.0	18.95	0.0
3	RLN	19.0	19.1	19.05	0.0
3	RLN	19.1	19.200000000000003	19.150000000000002	0.0
3	RLN	19.200000000000003	19.300000000000004	19.250000000000004	0.0
3	RLN	19.300000000000004	19.400000000000006	19.350000000000005	0.0
3	RLN	19.400000000000006	19.500000000000007	19.450000000000006	0.0
3	RLN	19.500000000000007	19.60000000000001	19.550000000000008	0.0
3	RLN	19.60000000000001	19.70000000000001	19.65000000000001	3.51868442305344
3	RLN	19.70000000000001	19.80000000000001	19.75000000000001	0.0
3	RLN	19.80000000000001	19.900000000000013	19.850000000000012	0.0
3	RLN	19.900000000000013	20.000000000000014	19.950000000000014	0.0
3	RLN	20.000000000000014	20.100000000000016	20.050000000000015	0.0
3	RLN	20.100000000000016	20.200000000000017	20.150000000000016	0.0
3	RLN	20.200000000000017	20.30000000000002	20.250000000000018	0.0
3	RLN	20.30000000000002	20.40000000000002	20.35000000000002	0.0
3	RLN	20.40000000000002	20.50000000000002	20.45000000000002	0.0
3	RLN	20.50000000000002	20.600000000000023	20.550000000000022	0.0
3	RLN	20.600000000000023	20.700000000000024	20.650000000000023	0.0
3	RLN	20.700000000000024	20.800000000000026	20.750000000000025	0.0
3	RLN	20.800000000000026	20.900000000000027	20.850000000000026	0.0
3	RLN	20.900000000000027	21.00000000000003	20.950000000000028	0.0
3	RLN	21.00000000000003	21.10000000000003	21.05000000000003	0.0
3	RLN	21.10000000000003	21.20000000000003	21.15000000000003	0.0
3	RLN	21.20000000000003	21.300000000000033	21.250000000000032	0.0
3	RLN	21.300000000000033	21.400000000000034	21.350000000000033	0.0
3	RLN	21.400000000000034	21.500000000000036	21.450000000000035	0.0
3	RLN	21.500000000000036	21.600000000000037	21.550000000000036	0.0
3	RLN	21.600000000000037	21.70000000000004	21.650000000000038	0.0
3	RLN	21.70000000000004	21.80000000000004	21.75000000000004	0.0
3	RLN	21.80000000000004	21.90000000000004	21.85000000000004	0.0
3	RLN	21.90000000000004	22.000000000000043	21.950000000000042	0.0
3	RLN	22.000000000000043	22.100000000000044	22.050000000000043	0.0
3	RLN	22.100000000000044	22.200000000000045	22.150000000000045	0.0
3	RLN	22.200000000000045	22.300000000000047	22.250000000000046	0.0
3	RLN	22.300000000000047	22.40000000000005	22.350000000000048	0.0
3	RLN	22.40000000000005	22.50000000000005	22.45000000000005	0.0
3	RLN	22.50000000000005	22.60000000000005	22.55000000000005	0.0
3	RLN	22.60000000000005	22.700000000000053	22.650000000000052	0.0
3	RLN	22.700000000000053	22.800000000000054	22.750000000000053	0.0
3	RLN	22.800000000000054	22.900000000000055	22.850000000000055	0.0
3	RLN	22.900000000000055	23.000000000000057	22.950000000000056	0.0
3	RLN	23.000000000000057	23.10000000000006	23.050000000000058	0.0
3	RLN	23.10000000000006	23.20000000000006	23.15000000000006	0.0
3	RLN	23.20000000000006	23.30000000000006	23.25000000000006	0.0
3	RLN	23.30000000000006	23.400000000000063	23.350000000000062	0.0
3	RLN	23.400000000000063	23.500000000000064	23.450000000000063	0.0
4	RLN	0.1	0.2	0.15000000000000002	0.0
4	RLN	0.2	0.30000000000000004	0.25	0.0
4	RLN	0.30000000000000004	0.4	0.35000000000000003	0.0
4	RLN	0.4	0.5	0.45	0.0
4	RLN	0.5	0.6	0.55	0.0
4	RLN	0.6	0.7	0.6499999999999999	0.0
4	RLN	0.7	0.7999999999999999	0.75	0.0
4	RLN	0.7999999999999999	0.8999999999999999	0.8499999999999999	0.0
4	RLN	0.8999999999999999	0.9999999999999999	0.95	0.0
4	RLN	0.9999999999999999	1.0999999999999999	1.0499999999999998	0.0
4	RLN	1.0999999999999999	1.2	1.15	0.0
4	RLN	1.2	1.3	1.25	0.0
4	RLN	1.3	1.4000000000000001	1.35	0.0
4	RLN	1.4000000000000001	1.5000000000000002	1.4500000000000002	0.0
4	RLN	1.5000000000000002	1.6000000000000003	1.5500000000000003	0.0
4	RLN	1.6000000000000003	1.7000000000000004	1.6500000000000004	0.0
4	RLN	1.7000000000000004	1.8000000000000005	1.7500000000000004	5.530301420526941
4	RLN	1.8000000000000005	1.9000000000000006	1.8500000000000005	0.0
4	RLN	1.9000000000000006	2.0000000000000004	1.9500000000000006	0.0
4	RLN	2.0000000000000004	2.1000000000000005	2.0500000000000007	0.0
4	RLN	2.1000000000000005	2.2000000000000006	2.1500000000000004	0.0
4	RLN	2.2000000000000006	2.3000000000000007	2.250000000000001	0.0
4	RLN	2.3000000000000007	2.400000000000001	2.3500000000000005	0.0
4	RLN	2.400000000000001	2.500000000000001	2.450000000000001	0.0
4	RLN	2.500000000000001	2.600000000000001	2.5500000000000007	0.0
4	RLN	2.600000000000001	2.700000000000001	2.6500000000000012	0.0
4	RLN	2.700000000000001	2.800000000000001	2.750000000000001	0.0
4	RLN	2.800000000000001	2.9000000000000012	2.8500000000000014	0.0
4	RLN	2.9000000000000012	3.0000000000000013	2.950000000000001	0.0
4	RLN	3.0000000000000013	3.1000000000000014	3.0500000000000016	0.0
4	RLN	3.1000000000000014	3.2000000000000015	3.1500000000000012	0.0
4	RLN	3.2000000000000015	3.3000000000000016	3.2500000000000018	0.0
4	RLN	3.3000000000000016	3.4000000000000017	3.3500000000000014	0.0
4	RLN	3.4000000000000017	3.5000000000000018	3.450000000000002	0.0
4	RLN	3.5000000000000018	3.600000000000002	3.5500000000000016	0.0
4	RLN	3.600000000000002	3.700000000000002	3.650000000000002	0.0
4	RLN	3.700000000000002	3.800000000000002	3.7500000000000018	0.0
4	RLN	3.800000000000002	3.900000000000002	3.8500000000000023	0.0
4	RLN	3.900000000000002	4.000000000000002	3.950000000000002	0.0
4	RLN	4.000000000000002	4.100000000000001	4.050000000000002	0.0
4	RLN	4.100000000000001	4.200000000000001	4.150000000000001	0.0
4	RLN	4.200000000000001	4.300000000000001	4.250000000000001	0.0
4	RLN	4.300000000000001	4.4	4.3500000000000005	0.0
4	RLN	4.4	4.5	4.45	0.0
4	RLN	4.5	4.6	4.55	0.0
4	RLN	4.6	4.699999999999999	4.6499999999999995	0.0
4	RLN	4.699999999999999	4.799999999999999	4.749999999999999	0.0
4	RLN	4.799999999999999	4.899999999999999	4.849999999999999	0.0
4	RLN	4.899999999999999	4.999999999999998	4.949999999999998	0.0
4	RLN	4.999999999999998	5.099999999999998	5.049999999999998	0.0
4	RLN	5.099999999999998	5.1999999999999975	5.149999999999998	0.0
4	RLN	5.1999999999999975	5.299999999999997	5.249999999999997	0.0
4	RLN	5.299999999999997	5.399999999999997	5.349999999999997	0.0
4	RLN	5.399999999999997	5.4999999999999964	5.449999999999997	0.0
4	RLN	5.4999999999999964	5.599999999999996	5.549999999999996	0.0
4	RLN	5.599999999999996	5.699999999999996	5.649999999999996	0.0
4	RLN	5.699999999999996	5.799999999999995	5.749999999999996	0.0
4	RLN	5.799999999999995	5.899999999999995	5.849999999999995	0.0
4	RLN	5.899999999999995	5.999999999999995	5.949999999999995	0.0
4	RLN	5.999999999999995	6.099999999999994	6.0499999999999945	0.0
4	RLN	6.099999999999994	6.199999999999994	6.149999999999994	0.0
4	RLN	6.199999999999994	6.299999999999994	6.249999999999994	0.0
4	RLN	6.299999999999994	6.399999999999993	6.349999999999993	0.0
4	RLN	6.399999999999993	6.499999999999993	6.449999999999993	0.0
4	RLN	6.499999999999993	6.5999999999999925	6.549999999999993	0.0
4	RLN	6.5999999999999925	6.699999999999992	6.649999999999992	0.0
4	RLN	6.699999999999992	6.799999999999992	6.749999999999992	0.0
4	RLN	6.799999999999992	6.8999999999999915	6.849999999999992	0.0
4	RLN	6.8999999999999915	6.999999999999991	6.949999999999991	0.0
4	RLN	6.999999999999991	7.099999999999991	7.049999999999991	0.0
4	RLN	7.099999999999991	7.19999999999999	7.149999999999991	0.0
4	RLN	7.19999999999999	7.29999999999999	7.24999999999999	0.0
4	RLN	7.29999999999999	7.39999999999999	7.34999999999999	0.0
4	RLN	7.39999999999999	7.499999999999989	7.4499999999999895	0.0
4	RLN	7.499999999999989	7.599999999999989	7.549999999999989	0.0
4	RLN	7.599999999999989	7.699999999999989	7.649999999999989	0.0
4	RLN	7.699999999999989	7.799999999999988	7.7499999999999885	0.0
4	RLN	7.799999999999988	7.899999999999988	7.849999999999988	0.0
4	RLN	7.899999999999988	7.999999999999988	7.949999999999988	0.0
4	RLN	7.999999999999988	8.099999999999987	8.049999999999986	0.0
4	RLN	8.099999999999987	8.199999999999987	8.149999999999988	0.0
4	RLN	8.199999999999987	8.299999999999986	8.249999999999986	0.0
4	RLN	8.299999999999986	8.399999999999986	8.349999999999987	0.0
4	RLN	8.399999999999986	8.499999999999986	8.449999999999985	4.0360111173695
4	RLN	8.499999999999986	8.599999999999985	8.549999999999986	0.0
4	RLN	8.599999999999985	8.699999999999985	8.649999999999984	0.0
4	RLN	8.699999999999985	8.799999999999985	8.749999999999986	0.0
4	RLN	8.799999999999985	8.899999999999984	8.849999999999984	0.0
4	RLN	8.899999999999984	8.999999999999984	8.949999999999985	0.0
4	RLN	8.999999999999984	9.099999999999984	9.049999999999983	0.0
4	RLN	9.099999999999984	9.199999999999983	9.149999999999984	0.0
4	RLN	9.199999999999983	9.299999999999983	9.249999999999982	0.0
4	RLN	9.299999999999983	9.399999999999983	9.349999999999984	0.0
4	RLN	9.399999999999983	9.499999999999982	9.449999999999982	0.0
4	RLN	9.499999999999982	9.599999999999982	9.549999999999983	0.0
4	RLN	9.599999999999982	9.699999999999982	9.64999999999998	0.0
4	RLN	9.699999999999982	9.799999999999981	9.749999999999982	0.0
4	RLN	9.799999999999981	9.89999999999998	9.84999999999998	0.0
4	RLN	9.89999999999998	9.99999999999998	9.949999999999982	0.0
4	RLN	9.99999999999998	10.09999999999998	10.04999999999998	0.0
4	RLN	10.09999999999998	10.19999999999998	10.14999999999998	0.0
4	RLN	10.19999999999998	10.29999999999998	10.249999999999979	0.0
4	RLN	10.29999999999998	10.399999999999979	10.34999999999998	0.0
4	RLN	10.399999999999979	10.499999999999979	10.449999999999978	0.0
4	RLN	10.499999999999979	10.599999999999978	10.54999999999998	0.0
4	RLN	10.599999999999978	10.699999999999978	10.649999999999977	0.0
4	RLN	10.699999999999978	10.799999999999978	10.749999999999979	0.0
4	RLN	10.799999999999978	10.899999999999977	10.849999999999977	0.0
4	RLN	10.899999999999977	10.999999999999977	10.949999999999978	0.0
4	RLN	10.999999999999977	11.099999999999977	11.049999999999976	0.0
4	RLN	11.099999999999977	11.199999999999976	11.149999999999977	0.0
4	RLN	11.199999999999976	11.299999999999976	11.249999999999975	0.0
4	RLN	11.299999999999976	11.399999999999975	11.349999999999977	0.0
4	RLN	11.399999999999975	11.499999999999975	11.449999999999974	0.0
4	RLN	11.499999999999975	11.599999999999975	11.549999999999976	0.0
4	RLN	11.599999999999975	11.699999999999974	11.649999999999974	0.0
4	RLN	11.699999999999974	11.799999999999974	11.749999999999975	0.0
4	RLN	11.799999999999974	11.899999999999974	11.849999999999973	0.0
4	RLN	11.899999999999974	11.999999999999973	11.949999999999974	0.0
4	RLN	11.999999999999973	12.099999999999973	12.049999999999972	0.0
4	RLN	12.099999999999973	12.199999999999973	12.149999999999974	0.0
4	RLN	12.199999999999973	12.299999999999972	12.249999999999972	0.0
4	RLN	12.299999999999972	12.399999999999972	12.349999999999973	0.0
4	RLN	12.399999999999972	12.499999999999972	12.44999999999997	0.0
4	RLN	12.499999999999972	12.599999999999971	12.549999999999972	0.0
4	RLN	12.599999999999971	12.69999999999997	12.64999999999997	0.0
4	RLN	12.69999999999997	12.79999999999997	12.749999999999972	0.0
4	RLN	12.79999999999997	12.89999999999997	12.84999999999997	0.0
4	RLN	12.89999999999997	12.99999999999997	12.94999999999997	0.0
4	RLN	12.99999999999997	13.09999999999997	13.049999999999969	0.0
4	RLN	13.09999999999997	13.199999999999969	13.14999999999997	0.0
4	RLN	13.199999999999969	13.299999999999969	13.249999999999968	0.0
4	RLN	13.299999999999969	13.399999999999968	13.34999999999997	0.0
4	RLN	13.399999999999968	13.499999999999968	13.449999999999967	0.0
4	RLN	13.499999999999968	13.599999999999968	13.549999999999969	0.0
4	RLN	13.599999999999968	13.699999999999967	13.649999999999967	0.0
4	RLN	13.699999999999967	13.799999999999967	13.749999999999968	0.0
4	RLN	13.799999999999967	13.899999999999967	13.849999999999966	0.0
4	RLN	13.899999999999967	13.999999999999966	13.949999999999967	0.0
4	RLN	13.999999999999966	14.099999999999966	14.049999999999965	0.0
4	RLN	14.099999999999966	14.199999999999966	14.149999999999967	0.0
4	RLN	14.199999999999966	14.299999999999965	14.249999999999964	0.0
4	RLN	14.299999999999965	14.399999999999965	14.349999999999966	0.0
4	RLN	14.399999999999965	14.499999999999964	14.449999999999964	0.0
4	RLN	14.499999999999964	14.599999999999964	14.549999999999965	0.0
4	RLN	14.599999999999964	14.699999999999964	14.649999999999963	0.0
4	RLN	14.699999999999964	14.799999999999963	14.749999999999964	0.0
4	RLN	14.799999999999963	14.899999999999963	14.849999999999962	0.0
4	RLN	14.899999999999963	14.999999999999963	14.949999999999964	0.0
4	RLN	14.999999999999963	15.099999999999962	15.049999999999962	0.0
4	RLN	15.099999999999962	15.199999999999962	15.149999999999963	0.0
4	RLN	15.199999999999962	15.299999999999962	15.249999999999961	0.0
4	RLN	15.299999999999962	15.399999999999961	15.349999999999962	0.0
4	RLN	15.399999999999961	15.499999999999961	15.44999999999996	0.0
4	RLN	15.499999999999961	15.59999999999996	15.549999999999962	0.0
4	RLN	15.59999999999996	15.69999999999996	15.64999999999996	0.0
4	RLN	15.69999999999996	15.79999999999996	15.749999999999961	0.0
4	RLN	15.79999999999996	15.89999999999996	15.849999999999959	0.0
4	RLN	15.89999999999996	15.99999999999996	15.94999999999996	0.0
4	RLN	15.99999999999996	16.09999999999996	16.049999999999958	0.0
4	RLN	16.09999999999996	16.19999999999996	16.14999999999996	0.0
4	RLN	16.19999999999996	16.29999999999996	16.24999999999996	0.0
4	RLN	16.29999999999996	16.399999999999963	16.349999999999962	0.0
4	RLN	16.399999999999963	16.499999999999964	16.449999999999964	0.0
4	RLN	16.499999999999964	16.599999999999966	16.549999999999965	0.0
4	RLN	16.599999999999966	16.699999999999967	16.649999999999967	0.0
4	RLN	16.699999999999967	16.79999999999997	16.749999999999968	0.0
4	RLN	16.79999999999997	16.89999999999997	16.84999999999997	0.0
4	RLN	16.89999999999997	16.99999999999997	16.94999999999997	11.6851409640767
4	RLN	16.99999999999997	17.099999999999973	17.049999999999972	0.0
4	RLN	17.099999999999973	17.199999999999974	17.149999999999974	0.0
4	RLN	17.199999999999974	17.299999999999976	17.249999999999975	0.0
4	RLN	17.299999999999976	17.399999999999977	17.349999999999977	0.0
4	RLN	17.399999999999977	17.49999999999998	17.449999999999978	0.0
4	RLN	17.49999999999998	17.59999999999998	17.54999999999998	0.0
4	RLN	17.59999999999998	17.69999999999998	17.64999999999998	0.0
4	RLN	17.69999999999998	17.799999999999983	17.749999999999982	0.0
4	RLN	17.799999999999983	17.899999999999984	17.849999999999984	0.0
4	RLN	17.899999999999984	17.999999999999986	17.949999999999985	0.0
4	RLN	17.999999999999986	18.099999999999987	18.049999999999986	0.0
4	RLN	18.099999999999987	18.19999999999999	18.149999999999988	0.0
4	RLN	18.19999999999999	18.29999999999999	18.24999999999999	0.0
4	RLN	18.29999999999999	18.39999999999999	18.34999999999999	0.0
4	RLN	18.39999999999999	18.499999999999993	18.449999999999992	0.0
4	RLN	18.499999999999993	18.599999999999994	18.549999999999994	0.0
5	TLN	0.1	0.2	0.15000000000000002	0.0
5	TLN	0.2	0.30000000000000004	0.25	0.0
5	TLN	0.30000000000000004	0.4	0.35000000000000003	0.0
5	TLN	0.4	0.5	0.45	0.0
5	TLN	0.5	0.6	0.55	0.0
5	TLN	0.6	0.7	0.6499999999999999	0.0
5	TLN	0.7	0.7999999999999999	0.75	0.0
5	TLN	0.7999999999999999	0.8999999999999999	0.8499999999999999	0.0
5	TLN	0.8999999999999999	0.9999999999999999	0.95	0.0
5	TLN	0.9999999999999999	1.0999999999999999	1.0499999999999998	0.0
5	TLN	1.0999999999999999	1.2	1.15	0.0
5	TLN	1.2	1.3	1.25	0.0
5	TLN	1.3	1.4000000000000001	1.35	0.0
5	TLN	1.4000000000000001	1.5000000000000002	1.4500000000000002	0.0
5	TLN	1.5000000000000002	1.6000000000000003	1.5500000000000003	0.0
5	TLN	1.6000000000000003	1.7000000000000004	1.6500000000000004	0.0
5	TLN	1.7000000000000004	1.8000000000000005	1.7500000000000004	0.0
5	TLN	1.8000000000000005	1.9000000000000006	1.8500000000000005	0.0
5	TLN	1.9000000000000006	2.0000000000000004	1.9500000000000006	0.0
5	TLN	2.0000000000000004	2.1000000000000005	2.0500000000000007	0.0
5	TLN	2.1000000000000005	2.2000000000000006	2.1500000000000004	4.99590971159569
5	TLN	2.2000000000000006	2.3000000000000007	2.250000000000001	0.0
5	TLN	2.3000000000000007	2.400000000000001	2.3500000000000005	0.0
5	TLN	2.400000000000001	2.500000000000001	2.450000000000001	0.0
5	TLN	2.500000000000001	2.600000000000001	2.5500000000000007	0.0
5	TLN	2.600000000000001	2.700000000000001	2.6500000000000012	0.0
5	TLN	2.700000000000001	2.800000000000001	2.750000000000001	0.0
5	TLN	2.800000000000001	2.9000000000000012	2.8500000000000014	0.0
5	TLN	2.9000000000000012	3.0000000000000013	2.950000000000001	0.0
5	TLN	3.0000000000000013	3.1000000000000014	3.0500000000000016	0.0
5	TLN	3.1000000000000014	3.2000000000000015	3.1500000000000012	0.0
5	TLN	3.2000000000000015	3.3000000000000016	3.2500000000000018	0.0
5	TLN	3.3000000000000016	3.4000000000000017	3.3500000000000014	0.0
5	TLN	3.4000000000000017	3.5000000000000018	3.450000000000002	0.0
5	TLN	3.5000000000000018	3.600000000000002	3.5500000000000016	0.0
5	TLN	3.600000000000002	3.700000000000002	3.650000000000002	9.162635954348561
5	TLN	3.700000000000002	3.800000000000002	3.7500000000000018	17.512971631146602
5	TLN	3.800000000000002	3.900000000000002	3.8500000000000023	0.0
5	TLN	3.900000000000002	4.000000000000002	3.950000000000002	0.0
5	TLN	4.000000000000002	4.100000000000001	4.050000000000002	0.0
5	TLN	4.100000000000001	4.200000000000001	4.150000000000001	0.0
5	TLN	4.200000000000001	4.300000000000001	4.250000000000001	0.0
5	TLN	4.300000000000001	4.4	4.3500000000000005	0.0
5	TLN	4.4	4.5	4.45	0.0
5	TLN	4.5	4.6	4.55	0.0
5	TLN	4.6	4.699999999999999	4.6499999999999995	0.0
5	TLN	4.699999999999999	4.799999999999999	4.749999999999999	0.0
5	TLN	4.799999999999999	4.899999999999999	4.849999999999999	0.0
5	TLN	4.899999999999999	4.999999999999998	4.949999999999998	0.0
5	TLN	4.999999999999998	5.099999999999998	5.049999999999998	0.0
5	TLN	5.099999999999998	5.1999999999999975	5.149999999999998	8.717433317993141
5	TLN	5.1999999999999975	5.299999999999997	5.249999999999997	0.0
5	TLN	5.299999999999997	5.399999999999997	5.349999999999997	0.0
5	TLN	5.399999999999997	5.4999999999999964	5.449999999999997	0.0
5	TLN	5.4999999999999964	5.599999999999996	5.549999999999996	0.0
5	TLN	5.599999999999996	5.699999999999996	5.649999999999996	0.0
5	TLN	5.699999999999996	5.799999999999995	5.749999999999996	17.2018913232606
5	TLN	5.799999999999995	5.899999999999995	5.849999999999995	0.0
5	TLN	5.899999999999995	5.999999999999995	5.949999999999995	0.0
5	TLN	5.999999999999995	6.099999999999994	6.0499999999999945	0.0
5	TLN	6.099999999999994	6.199999999999994	6.149999999999994	0.0
5	TLN	6.199999999999994	6.299999999999994	6.249999999999994	0.0
5	TLN	6.299999999999994	6.399999999999993	6.349999999999993	0.0
5	TLN	6.399999999999993	6.499999999999993	6.449999999999993	0.0
5	TLN	6.499999999999993	6.5999999999999925	6.549999999999993	0.0
5	TLN	6.5999999999999925	6.699999999999992	6.649999999999992	0.0
5	TLN	6.699999999999992	6.799999999999992	6.749999999999992	0.0
5	TLN	6.799999999999992	6.8999999999999915	6.849999999999992	0.0
5	TLN	6.8999999999999915	6.999999999999991	6.949999999999991	0.0
5	TLN	6.999999999999991	7.099999999999991	7.049999999999991	0.0
5	TLN	7.099999999999991	7.19999999999999	7.149999999999991	0.0
5	TLN	7.19999999999999	7.29999999999999	7.24999999999999	0.0
5	TLN	7.29999999999999	7.39999999999999	7.34999999999999	0.0
5	TLN	7.39999999999999	7.499999999999989	7.4499999999999895	0.0
5	TLN	7.499999999999989	7.599999999999989	7.549999999999989	0.0
5	TLN	7.599999999999989	7.699999999999989	7.649999999999989	0.0
5	TLN	7.699999999999989	7.799999999999988	7.7499999999999885	0.0
5	TLN	7.799999999999988	7.899999999999988	7.849999999999988	0.0
5	TLN	7.899999999999988	7.999999999999988	7.949999999999988	0.0
5	TLN	7.999999999999988	8.099999999999987	8.049999999999986	0.0
5	TLN	8.099999999999987	8.199999999999987	8.149999999999988	0.0
5	TLN	8.199999999999987	8.299999999999986	8.249999999999986	0.0
5	TLN	8.299999999999986	8.399999999999986	8.349999999999987	0.0
5	TLN	8.399999999999986	8.499999999999986	8.449999999999985	0.0
5	TLN	8.499999999999986	8.599999999999985	8.549999999999986	0.0
5	TLN	8.599999999999985	8.699999999999985	8.649999999999984	0.0
5	TLN	8.699999999999985	8.799999999999985	8.749999999999986	0.0
5	TLN	8.799999999999985	8.899999999999984	8.849999999999984	0.0
5	TLN	8.899999999999984	8.999999999999984	8.949999999999985	0.0
5	TLN	8.999999999999984	9.099999999999984	9.049999999999983	0.0
5	TLN	9.099999999999984	9.199999999999983	9.149999999999984	0.0
5	TLN	9.199999999999983	9.299999999999983	9.249999999999982	0.0
5	TLN	9.299999999999983	9.399999999999983	9.349999999999984	0.0
5	TLN	9.399999999999983	9.499999999999982	9.449999999999982	0.0
5	TLN	9.499999999999982	9.599999999999982	9.549999999999983	0.0
5	TLN	9.599999999999982	9.699999999999982	9.64999999999998	0.0
5	TLN	9.699999999999982	9.799999999999981	9.749999999999982	0.0
5	TLN	9.799999999999981	9.89999999999998	9.84999999999998	0.0
5	TLN	9.89999999999998	9.99999999999998	9.949999999999982	0.0
5	TLN	9.99999999999998	10.09999999999998	10.04999999999998	0.0
5	TLN	10.09999999999998	10.19999999999998	10.14999999999998	0.0
5	TLN	10.19999999999998	10.29999999999998	10.249999999999979	0.0
5	TLN	10.29999999999998	10.399999999999979	10.34999999999998	0.0
5	TLN	10.399999999999979	10.499999999999979	10.449999999999978	0.0
5	TLN	10.499999999999979	10.599999999999978	10.54999999999998	0.0
5	TLN	10.599999999999978	10.699999999999978	10.649999999999977	0.0
5	TLN	10.699999999999978	10.799999999999978	10.749999999999979	0.0
5	TLN	10.799999999999978	10.899999999999977	10.849999999999977	0.0
5	TLN	10.899999999999977	10.999999999999977	10.949999999999978	0.0
5	TLN	10.999999999999977	11.099999999999977	11.049999999999976	0.0
5	TLN	11.099999999999977	11.199999999999976	11.149999999999977	0.0
5	TLN	11.199999999999976	11.299999999999976	11.249999999999975	0.0
5	TLN	11.299999999999976	11.399999999999975	11.349999999999977	0.0
5	TLN	11.399999999999975	11.499999999999975	11.449999999999974	0.0
5	TLN	11.499999999999975	11.599999999999975	11.549999999999976	0.0
5	TLN	11.599999999999975	11.699999999999974	11.649999999999974	0.0
5	TLN	11.699999999999974	11.799999999999974	11.749999999999975	0.0
5	TLN	11.799999999999974	11.899999999999974	11.849999999999973	0.0
5	TLN	11.899999999999974	11.999999999999973	11.949999999999974	0.0
5	TLN	11.999999999999973	12.099999999999973	12.049999999999972	0.0
5	TLN	12.099999999999973	12.199999999999973	12.149999999999974	0.0
5	TLN	12.199999999999973	12.299999999999972	12.249999999999972	0.0
5	TLN	12.299999999999972	12.399999999999972	12.349999999999973	0.0
5	TLN	12.399999999999972	12.499999999999972	12.44999999999997	0.0
5	TLN	12.499999999999972	12.599999999999971	12.549999999999972	0.0
5	TLN	12.599999999999971	12.69999999999997	12.64999999999997	0.0
5	TLN	12.69999999999997	12.79999999999997	12.749999999999972	0.0
5	TLN	12.79999999999997	12.89999999999997	12.84999999999997	0.0
5	TLN	12.89999999999997	12.99999999999997	12.94999999999997	0.0
5	TLN	12.99999999999997	13.09999999999997	13.049999999999969	0.0
5	TLN	13.09999999999997	13.199999999999969	13.14999999999997	0.0
5	TLN	13.199999999999969	13.299999999999969	13.249999999999968	0.0
5	TLN	13.299999999999969	13.399999999999968	13.34999999999997	0.0
5	TLN	13.399999999999968	13.499999999999968	13.449999999999967	0.0
5	TLN	13.499999999999968	13.599999999999968	13.549999999999969	0.0
5	TLN	13.599999999999968	13.699999999999967	13.649999999999967	0.0
5	TLN	13.699999999999967	13.799999999999967	13.749999999999968	0.0
5	TLN	13.799999999999967	13.899999999999967	13.849999999999966	0.0
5	TLN	13.899999999999967	13.999999999999966	13.949999999999967	0.0
5	TLN	13.999999999999966	14.099999999999966	14.049999999999965	0.0
5	TLN	14.099999999999966	14.199999999999966	14.149999999999967	0.0
5	TLN	14.199999999999966	14.299999999999965	14.249999999999964	0.0
5	TLN	14.299999999999965	14.399999999999965	14.349999999999966	0.0
5	TLN	14.399999999999965	14.499999999999964	14.449999999999964	0.0
5	TLN	14.499999999999964	14.599999999999964	14.549999999999965	0.0
5	TLN	14.599999999999964	14.699999999999964	14.649999999999963	0.0
5	TLN	14.699999999999964	14.799999999999963	14.749999999999964	0.0
5	TLN	14.799999999999963	14.899999999999963	14.849999999999962	0.0
5	TLN	14.899999999999963	14.999999999999963	14.949999999999964	0.0
5	TLN	14.999999999999963	15.099999999999962	15.049999999999962	0.0
5	TLN	15.099999999999962	15.199999999999962	15.149999999999963	0.0
5	TLN	15.199999999999962	15.299999999999962	15.249999999999961	0.0
5	TLN	15.299999999999962	15.399999999999961	15.349999999999962	0.0
5	TLN	15.399999999999961	15.499999999999961	15.44999999999996	0.0
5	TLN	15.499999999999961	15.59999999999996	15.549999999999962	0.0
5	TLN	15.59999999999996	15.69999999999996	15.64999999999996	0.0
5	TLN	15.69999999999996	15.79999999999996	15.749999999999961	0.0
5	TLN	15.79999999999996	15.89999999999996	15.849999999999959	0.0
5	TLN	15.89999999999996	15.99999999999996	15.94999999999996	0.0
5	TLN	15.99999999999996	16.09999999999996	16.049999999999958	0.0
5	TLN	16.09999999999996	16.19999999999996	16.14999999999996	0.0
5	TLN	16.19999999999996	16.29999999999996	16.24999999999996	0.0
5	TLN	16.29999999999996	16.399999999999963	16.349999999999962	0.0
5	TLN	16.399999999999963	16.499999999999964	16.449999999999964	0.0
5	TLN	16.499999999999964	16.599999999999966	16.549999999999965	0.0
5	TLN	16.599999999999966	16.699999999999967	16.649999999999967	0.0
5	TLN	16.699999999999967	16.79999999999997	16.749999999999968	0.0
5	TLN	16.79999999999997	16.89999999999997	16.84999999999997	0.0
5	TLN	16.89999999999997	16.99999999999997	16.94999999999997	0.0
5	TLN	16.99999999999997	17.099999999999973	17.049999999999972	0.0
5	TLN	17.099999999999973	17.199999999999974	17.149999999999974	0.0
5	TLN	17.199999999999974	17.299999999999976	17.249999999999975	0.0
5	TLN	17.299999999999976	17.399999999999977	17.349999999999977	0.0
5	TLN	17.399999999999977	17.49999999999998	17.449999999999978	0.0
5	TLN	17.49999999999998	17.59999999999998	17.54999999999998	0.0
5	TLN	17.59999999999998	17.69999999999998	17.64999999999998	0.0
5	TLN	17.69999999999998	17.799999999999983	17.749999999999982	0.0
5	TLN	17.799999999999983	17.899999999999984	17.849999999999984	0.0
5	TLN	17.899999999999984	17.999999999999986	17.949999999999985	0.0
5	TLN	17.999999999999986	18.099999999999987	18.049999999999986	0.0
5	TLN	18.099999999999987	18.19999999999999	18.149999999999988	0.0
5	TLN	18.19999999999999	18.29999999999999	18.24999999999999	0.0
5	TLN	18.29999999999999	18.39999999999999	18.34999999999999	0.0
5	TLN	18.39999999999999	18.499999999999993	18.449999999999992	0.0
5	TLN	18.499999999999993	18.599999999999994	18.549999999999994	0.0
5	TLN	18.599999999999994	18.699999999999996	18.649999999999995	0.0
5	TLN	18.699999999999996	18.799999999999997	18.749999999999996	0.0
5	TLN	18.799999999999997	18.9	18.849999999999998	0.0
5	TLN	18.9	19.0	18.95	0.0
5	TLN	19.0	19.1	19.05	0.0
5	TLN	19.1	19.200000000000003	19.150000000000002	0.0
5	TLN	19.200000000000003	19.300000000000004	19.250000000000004	0.0
5	TLN	19.300000000000004	19.400000000000006	19.350000000000005	0.0
5	TLN	19.400000000000006	19.500000000000007	19.450000000000006	0.0
5	TLN	19.500000000000007	19.60000000000001	19.550000000000008	0.0
5	TLN	19.60000000000001	19.70000000000001	19.65000000000001	0.0
5	TLN	19.70000000000001	19.80000000000001	19.75000000000001	0.0
5	TLN	19.80000000000001	19.900000000000013	19.850000000000012	0.0
5	TLN	19.900000000000013	20.000000000000014	19.950000000000014	0.0
5	TLN	20.000000000000014	20.100000000000016	20.050000000000015	0.0
5	TLN	20.100000000000016	20.200000000000017	20.150000000000016	0.0
5	TLN	20.200000000000017	20.30000000000002	20.250000000000018	0.0
5	TLN	20.30000000000002	20.40000000000002	20.35000000000002	0.0
5	TLN	20.40000000000002	20.50000000000002	20.45000000000002	0.0
5	TLN	20.50000000000002	20.600000000000023	20.550000000000022	0.0
5	TLN	20.600000000000023	20.700000000000024	20.650000000000023	0.0
5	TLN	20.700000000000024	20.800000000000026	20.750000000000025	0.0
5	TLN	20.800000000000026	20.900000000000027	20.850000000000026	0.0
5	TLN	20.900000000000027	21.00000000000003	20.950000000000028	0.0
5	TLN	21.00000000000003	21.10000000000003	21.05000000000003	0.0
5	TLN	21.10000000000003	21.20000000000003	21.15000000000003	0.0
5	TLN	21.20000000000003	21.300000000000033	21.250000000000032	0.0
5	TLN	21.300000000000033	21.400000000000034	21.350000000000033	0.0
5	TLN	21.400000000000034	21.500000000000036	21.450000000000035	0.0
5	TLN	21.500000000000036	21.600000000000037	21.550000000000036	0.0
5	TLN	21.600000000000037	21.70000000000004	21.650000000000038	0.0
5	TLN	21.70000000000004	21.80000000000004	21.75000000000004	0.0
5	TLN	21.80000000000004	21.90000000000004	21.85000000000004	0.0
5	TLN	21.90000000000004	22.000000000000043	21.950000000000042	0.0
5	TLN	22.000000000000043	22.100000000000044	22.050000000000043	0.0
5	TLN	22.100000000000044	22.200000000000045	22.150000000000045	0.0
5	TLN	22.200000000000045	22.300000000000047	22.250000000000046	0.0
5	TLN	22.300000000000047	22.40000000000005	22.350000000000048	0.0
5	TLN	22.40000000000005	22.50000000000005	22.45000000000005	0.0
5	TLN	22.50000000000005	22.60000000000005	22.55000000000005	0.0
5	TLN	22.60000000000005	22.700000000000053	22.650000000000052	0.0
5	TLN	22.700000000000053	22.800000000000054	22.750000000000053	0.0
5	TLN	22.800000000000054	22.900000000000055	22.850000000000055	0.0
5	TLN	22.900000000000055	23.000000000000057	22.950000000000056	0.0
5	TLN	23.000000000000057	23.10000000000006	23.050000000000058	0.0
5	TLN	23.10000000000006	23.20000000000006	23.15000000000006	0.0
5	TLN	23.20000000000006	23.30000000000006	23.25000000000006	0.0
5	TLN	23.30000000000006	23.400000000000063	23.350000000000062	0.0
5	TLN	23.400000000000063	23.500000000000064	23.450000000000063	0.0
5	TLN	23.500000000000064	23.600000000000065	23.550000000000065	0.0
5	TLN	23.600000000000065	23.700000000000067	23.650000000000066	0.0
5	TLN	23.700000000000067	23.800000000000068	23.750000000000068	0.0
5	TLN	23.800000000000068	23.90000000000007	23.85000000000007	0.0
5	TLN	23.90000000000007	24.00000000000007	23.95000000000007	0.0
5	TLN	24.00000000000007	24.100000000000072	24.05000000000007	0.0
5	TLN	24.100000000000072	24.200000000000074	24.150000000000073	0.0
5	TLN	24.200000000000074	24.300000000000075	24.250000000000075	0.0
5	TLN	24.300000000000075	24.400000000000077	24.350000000000076	0.0
5	TLN	24.400000000000077	24.500000000000078	24.450000000000077	0.0
5	TLN	24.500000000000078	24.60000000000008	24.55000000000008	0.0
5	TLN	24.60000000000008	24.70000000000008	24.65000000000008	0.0
5	TLN	24.70000000000008	24.800000000000082	24.75000000000008	0.0
5	TLN	24.800000000000082	24.900000000000084	24.850000000000083	0.0
5	TLN	24.900000000000084	25.000000000000085	24.950000000000085	0.0
5	TLN	25.000000000000085	25.100000000000087	25.050000000000086	0.0
5	TLN	25.100000000000087	25.200000000000088	25.150000000000087	3.83350190470335
5	TLN	25.200000000000088	25.30000000000009	25.25000000000009	0.0
5	TLN	25.30000000000009	25.40000000000009	25.35000000000009	0.0
5	TLN	25.40000000000009	25.500000000000092	25.45000000000009	0.0
5	TLN	25.500000000000092	25.600000000000094	25.550000000000093	0.0
5	TLN	25.600000000000094	25.700000000000095	25.650000000000095	0.0
5	TLN	25.700000000000095	25.800000000000097	25.750000000000096	0.0
5	TLN	25.800000000000097	25.900000000000098	25.850000000000097	0.0
5	TLN	25.900000000000098	26.0000000000001	25.9500000000001	0.0
5	TLN	26.0000000000001	26.1000000000001	26.0500000000001	0.0
5	TLN	26.1000000000001	26.200000000000102	26.1500000000001	0.0
5	TLN	26.200000000000102	26.300000000000104	26.250000000000103	0.0
5	TLN	26.300000000000104	26.400000000000105	26.350000000000104	4.622005452297059
5	TLN	26.400000000000105	26.500000000000107	26.450000000000106	0.0
5	TLN	26.500000000000107	26.600000000000108	26.550000000000107	0.0
5	TLN	26.600000000000108	26.70000000000011	26.65000000000011	0.0
5	TLN	26.70000000000011	26.80000000000011	26.75000000000011	0.0
5	TLN	26.80000000000011	26.900000000000112	26.85000000000011	0.0
5	TLN	26.900000000000112	27.000000000000114	26.950000000000113	0.0
1	TLN	0.1	0.2	0.15000000000000002	0.0
1	TLN	0.2	0.30000000000000004	0.25	0.0
1	TLN	0.30000000000000004	0.4	0.35000000000000003	0.0
1	TLN	0.4	0.5	0.45	0.0
1	TLN	0.5	0.6	0.55	0.0
1	TLN	0.6	0.7	0.6499999999999999	0.0
1	TLN	0.7	0.7999999999999999	0.75	0.0
1	TLN	0.7999999999999999	0.8999999999999999	0.8499999999999999	0.0
1	TLN	0.8999999999999999	0.9999999999999999	0.95	0.0
1	TLN	0.9999999999999999	1.0999999999999999	1.0499999999999998	0.0
1	TLN	1.0999999999999999	1.2	1.15	0.0
1	TLN	1.2	1.3	1.25	0.0
1	TLN	1.3	1.4000000000000001	1.35	0.0
1	TLN	1.4000000000000001	1.5000000000000002	1.4500000000000002	0.0
1	TLN	1.5000000000000002	1.6000000000000003	1.5500000000000003	0.0
1	TLN	1.6000000000000003	1.7000000000000004	1.6500000000000004	0.0
1	TLN	1.7000000000000004	1.8000000000000005	1.7500000000000004	0.0
1	TLN	1.8000000000000005	1.9000000000000006	1.8500000000000005	0.0
1	TLN	1.9000000000000006	2.0000000000000004	1.9500000000000006	0.0
1	TLN	2.0000000000000004	2.1000000000000005	2.0500000000000007	0.0
1	TLN	2.1000000000000005	2.2000000000000006	2.1500000000000004	0.0
1	TLN	2.2000000000000006	2.3000000000000007	2.250000000000001	0.0
1	TLN	2.3000000000000007	2.400000000000001	2.3500000000000005	0.0
1	TLN	2.400000000000001	2.500000000000001	2.450000000000001	0.0
1	TLN	2.500000000000001	2.600000000000001	2.5500000000000007	0.0
1	TLN	2.600000000000001	2.700000000000001	2.6500000000000012	0.0
1	TLN	2.700000000000001	2.800000000000001	2.750000000000001	0.0
1	TLN	2.800000000000001	2.9000000000000012	2.8500000000000014	0.0
1	TLN	2.9000000000000012	3.0000000000000013	2.950000000000001	0.0
1	TLN	3.0000000000000013	3.1000000000000014	3.0500000000000016	0.0
1	TLN	3.1000000000000014	3.2000000000000015	3.1500000000000012	0.0
1	TLN	3.2000000000000015	3.3000000000000016	3.2500000000000018	0.0
1	TLN	3.3000000000000016	3.4000000000000017	3.3500000000000014	0.0
1	TLN	3.4000000000000017	3.5000000000000018	3.450000000000002	0.0
1	TLN	3.5000000000000018	3.600000000000002	3.5500000000000016	0.0
1	TLN	3.600000000000002	3.700000000000002	3.650000000000002	0.0
1	TLN	3.700000000000002	3.800000000000002	3.7500000000000018	0.0
1	TLN	3.800000000000002	3.900000000000002	3.8500000000000023	0.0
1	TLN	3.900000000000002	4.000000000000002	3.950000000000002	0.0
1	TLN	4.000000000000002	4.100000000000001	4.050000000000002	0.0
1	TLN	4.100000000000001	4.200000000000001	4.150000000000001	0.0
1	TLN	4.200000000000001	4.300000000000001	4.250000000000001	0.0
1	TLN	4.300000000000001	4.4	4.3500000000000005	0.0
1	TLN	4.4	4.5	4.45	0.0
1	TLN	4.5	4.6	4.55	0.0
1	TLN	4.6	4.699999999999999	4.6499999999999995	0.0
1	TLN	4.699999999999999	4.799999999999999	4.749999999999999	0.0
1	TLN	4.799999999999999	4.899999999999999	4.849999999999999	0.0
1	TLN	4.899999999999999	4.999999999999998	4.949999999999998	0.0
1	TLN	4.999999999999998	5.099999999999998	5.049999999999998	0.0
1	TLN	5.099999999999998	5.1999999999999975	5.149999999999998	0.0
1	TLN	5.1999999999999975	5.299999999999997	5.249999999999997	0.0
1	TLN	5.299999999999997	5.399999999999997	5.349999999999997	0.0
1	TLN	5.399999999999997	5.4999999999999964	5.449999999999997	0.0
1	TLN	5.4999999999999964	5.599999999999996	5.549999999999996	0.0
1	TLN	5.599999999999996	5.699999999999996	5.649999999999996	0.0
1	TLN	5.699999999999996	5.799999999999995	5.749999999999996	0.0
1	TLN	5.799999999999995	5.899999999999995	5.849999999999995	0.0
1	TLN	5.899999999999995	5.999999999999995	5.949999999999995	0.0
1	TLN	5.999999999999995	6.099999999999994	6.0499999999999945	0.0
1	TLN	6.099999999999994	6.199999999999994	6.149999999999994	0.0
1	TLN	6.199999999999994	6.299999999999994	6.249999999999994	0.0
1	TLN	6.299999999999994	6.399999999999993	6.349999999999993	0.0
1	TLN	6.399999999999993	6.499999999999993	6.449999999999993	0.0
1	TLN	6.499999999999993	6.5999999999999925	6.549999999999993	0.0
1	TLN	6.5999999999999925	6.699999999999992	6.649999999999992	0.0
1	TLN	6.699999999999992	6.799999999999992	6.749999999999992	0.0
1	TLN	6.799999999999992	6.8999999999999915	6.849999999999992	0.0
1	TLN	6.8999999999999915	6.999999999999991	6.949999999999991	0.0
1	TLN	6.999999999999991	7.099999999999991	7.049999999999991	0.0
1	TLN	7.099999999999991	7.19999999999999	7.149999999999991	0.0
1	TLN	7.19999999999999	7.29999999999999	7.24999999999999	0.0
1	TLN	7.29999999999999	7.39999999999999	7.34999999999999	0.0
1	TLN	7.39999999999999	7.499999999999989	7.4499999999999895	0.0
1	TLN	7.499999999999989	7.599999999999989	7.549999999999989	0.0
1	TLN	7.599999999999989	7.699999999999989	7.649999999999989	0.0
1	TLN	7.699999999999989	7.799999999999988	7.7499999999999885	0.0
1	TLN	7.799999999999988	7.899999999999988	7.849999999999988	0.0
1	TLN	7.899999999999988	7.999999999999988	7.949999999999988	0.0
1	TLN	7.999999999999988	8.099999999999987	8.049999999999986	0.0
1	TLN	8.099999999999987	8.199999999999987	8.149999999999988	0.0
1	TLN	8.199999999999987	8.299999999999986	8.249999999999986	0.0
1	TLN	8.299999999999986	8.399999999999986	8.349999999999987	0.0
1	TLN	8.399999999999986	8.499999999999986	8.449999999999985	0.0
1	TLN	8.499999999999986	8.599999999999985	8.549999999999986	0.0
1	TLN	8.599999999999985	8.699999999999985	8.649999999999984	0.0
1	TLN	8.699999999999985	8.799999999999985	8.749999999999986	0.0
1	TLN	8.799999999999985	8.899999999999984	8.849999999999984	0.0
1	TLN	8.899999999999984	8.999999999999984	8.949999999999985	0.0
1	TLN	8.999999999999984	9.099999999999984	9.049999999999983	0.0
1	TLN	9.099999999999984	9.199999999999983	9.149999999999984	0.0
1	TLN	9.199999999999983	9.299999999999983	9.249999999999982	0.0
1	TLN	9.299999999999983	9.399999999999983	9.349999999999984	0.0
1	TLN	9.399999999999983	9.499999999999982	9.449999999999982	0.0
1	TLN	9.499999999999982	9.599999999999982	9.549999999999983	0.0
1	TLN	9.599999999999982	9.699999999999982	9.64999999999998	0.0
1	TLN	9.699999999999982	9.799999999999981	9.749999999999982	0.0
1	TLN	9.799999999999981	9.89999999999998	9.84999999999998	0.0
1	TLN	9.89999999999998	9.99999999999998	9.949999999999982	0.0
1	TLN	9.99999999999998	10.09999999999998	10.04999999999998	0.0
1	TLN	10.09999999999998	10.19999999999998	10.14999999999998	0.0
1	TLN	10.19999999999998	10.29999999999998	10.249999999999979	0.0
1	TLN	10.29999999999998	10.399999999999979	10.34999999999998	0.0
1	TLN	10.399999999999979	10.499999999999979	10.449999999999978	0.0
1	TLN	10.499999999999979	10.599999999999978	10.54999999999998	0.0
1	TLN	10.599999999999978	10.699999999999978	10.649999999999977	4.94616796491772
1	TLN	10.699999999999978	10.799999999999978	10.749999999999979	0.0
1	TLN	10.799999999999978	10.899999999999977	10.849999999999977	0.0
1	TLN	10.899999999999977	10.999999999999977	10.949999999999978	0.0
1	TLN	10.999999999999977	11.099999999999977	11.049999999999976	0.0
1	TLN	11.099999999999977	11.199999999999976	11.149999999999977	0.0
1	TLN	11.199999999999976	11.299999999999976	11.249999999999975	0.0
1	TLN	11.299999999999976	11.399999999999975	11.349999999999977	0.0
1	TLN	11.399999999999975	11.499999999999975	11.449999999999974	0.0
1	TLN	11.499999999999975	11.599999999999975	11.549999999999976	0.0
1	TLN	11.599999999999975	11.699999999999974	11.649999999999974	0.0
1	TLN	11.699999999999974	11.799999999999974	11.749999999999975	0.0
1	TLN	11.799999999999974	11.899999999999974	11.849999999999973	0.0
1	TLN	11.899999999999974	11.999999999999973	11.949999999999974	0.0
1	TLN	11.999999999999973	12.099999999999973	12.049999999999972	0.0
1	TLN	12.099999999999973	12.199999999999973	12.149999999999974	0.0
1	TLN	12.199999999999973	12.299999999999972	12.249999999999972	0.0
1	TLN	12.299999999999972	12.399999999999972	12.349999999999973	0.0
1	TLN	12.399999999999972	12.499999999999972	12.44999999999997	0.0
1	TLN	12.499999999999972	12.599999999999971	12.549999999999972	0.0
1	TLN	12.599999999999971	12.69999999999997	12.64999999999997	0.0
1	TLN	12.69999999999997	12.79999999999997	12.749999999999972	0.0
1	TLN	12.79999999999997	12.89999999999997	12.84999999999997	0.0
1	TLN	12.89999999999997	12.99999999999997	12.94999999999997	0.0
1	TLN	12.99999999999997	13.09999999999997	13.049999999999969	0.0
1	TLN	13.09999999999997	13.199999999999969	13.14999999999997	0.0
1	TLN	13.199999999999969	13.299999999999969	13.249999999999968	0.0
1	TLN	13.299999999999969	13.399999999999968	13.34999999999997	0.0
1	TLN	13.399999999999968	13.499999999999968	13.449999999999967	0.0
1	TLN	13.499999999999968	13.599999999999968	13.549999999999969	0.0
1	TLN	13.599999999999968	13.699999999999967	13.649999999999967	0.0
1	TLN	13.699999999999967	13.799999999999967	13.749999999999968	0.0
1	TLN	13.799999999999967	13.899999999999967	13.849999999999966	0.0
1	TLN	13.899999999999967	13.999999999999966	13.949999999999967	0.0
1	TLN	13.999999999999966	14.099999999999966	14.049999999999965	0.0
1	TLN	14.099999999999966	14.199999999999966	14.149999999999967	0.0
1	TLN	14.199999999999966	14.299999999999965	14.249999999999964	0.0
1	TLN	14.299999999999965	14.399999999999965	14.349999999999966	0.0
1	TLN	14.399999999999965	14.499999999999964	14.449999999999964	0.0
1	TLN	14.499999999999964	14.599999999999964	14.549999999999965	0.0
1	TLN	14.599999999999964	14.699999999999964	14.649999999999963	0.0
1	TLN	14.699999999999964	14.799999999999963	14.749999999999964	0.0
1	TLN	14.799999999999963	14.899999999999963	14.849999999999962	0.0
1	TLN	14.899999999999963	14.999999999999963	14.949999999999964	0.0
1	TLN	14.999999999999963	15.099999999999962	15.049999999999962	0.0
1	TLN	15.099999999999962	15.199999999999962	15.149999999999963	0.0
1	TLN	15.199999999999962	15.299999999999962	15.249999999999961	0.0
1	TLN	15.299999999999962	15.399999999999961	15.349999999999962	0.0
1	TLN	15.399999999999961	15.499999999999961	15.44999999999996	0.0
1	TLN	15.499999999999961	15.59999999999996	15.549999999999962	0.0
1	TLN	15.59999999999996	15.69999999999996	15.64999999999996	0.0
1	TLN	15.69999999999996	15.79999999999996	15.749999999999961	0.0
1	TLN	15.79999999999996	15.89999999999996	15.849999999999959	0.0
1	TLN	15.89999999999996	15.99999999999996	15.94999999999996	0.0
1	TLN	15.99999999999996	16.09999999999996	16.049999999999958	0.0
1	TLN	16.09999999999996	16.19999999999996	16.14999999999996	0.0
1	TLN	16.19999999999996	16.29999999999996	16.24999999999996	0.0
1	TLN	16.29999999999996	16.399999999999963	16.349999999999962	0.0
1	TLN	16.399999999999963	16.499999999999964	16.449999999999964	0.0
1	TLN	16.499999999999964	16.599999999999966	16.549999999999965	0.0
1	TLN	16.599999999999966	16.699999999999967	16.649999999999967	0.0
1	TLN	16.699999999999967	16.79999999999997	16.749999999999968	0.0
1	TLN	16.79999999999997	16.89999999999997	16.84999999999997	0.0
1	TLN	16.89999999999997	16.99999999999997	16.94999999999997	0.0
1	TLN	16.99999999999997	17.099999999999973	17.049999999999972	0.0
1	TLN	17.099999999999973	17.199999999999974	17.149999999999974	0.0
1	TLN	17.199999999999974	17.299999999999976	17.249999999999975	0.0
1	TLN	17.299999999999976	17.399999999999977	17.349999999999977	0.0
1	TLN	17.399999999999977	17.49999999999998	17.449999999999978	0.0
1	TLN	17.49999999999998	17.59999999999998	17.54999999999998	0.0
1	TLN	17.59999999999998	17.69999999999998	17.64999999999998	0.0
1	TLN	17.69999999999998	17.799999999999983	17.749999999999982	0.0
1	TLN	17.799999999999983	17.899999999999984	17.849999999999984	0.0
1	TLN	17.899999999999984	17.999999999999986	17.949999999999985	0.0
1	TLN	17.999999999999986	18.099999999999987	18.049999999999986	0.0
1	TLN	18.099999999999987	18.19999999999999	18.149999999999988	0.0
1	TLN	18.19999999999999	18.29999999999999	18.24999999999999	0.0
1	TLN	18.29999999999999	18.39999999999999	18.34999999999999	0.0
1	TLN	18.39999999999999	18.499999999999993	18.449999999999992	0.0
1	TLN	18.499999999999993	18.599999999999994	18.549999999999994	0.0
1	TLN	18.599999999999994	18.699999999999996	18.649999999999995	0.0
1	TLN	18.699999999999996	18.799999999999997	18.749999999999996	0.0
1	TLN	18.799999999999997	18.9	18.849999999999998	0.0
1	TLN	18.9	19.0	18.95	0.0
1	TLN	19.0	19.1	19.05	4.86876055299362
1	TLN	19.1	19.200000000000003	19.150000000000002	0.0
1	TLN	19.200000000000003	19.300000000000004	19.250000000000004	0.0
1	TLN	19.300000000000004	19.400000000000006	19.350000000000005	0.0
1	TLN	19.400000000000006	19.500000000000007	19.450000000000006	0.0
1	TLN	19.500000000000007	19.60000000000001	19.550000000000008	0.0
1	TLN	19.60000000000001	19.70000000000001	19.65000000000001	0.0
1	TLN	19.70000000000001	19.80000000000001	19.75000000000001	0.0
1	TLN	19.80000000000001	19.900000000000013	19.850000000000012	0.0
1	TLN	19.900000000000013	20.000000000000014	19.950000000000014	0.0
1	TLN	20.000000000000014	20.100000000000016	20.050000000000015	0.0
1	TLN	20.100000000000016	20.200000000000017	20.150000000000016	0.0
1	TLN	20.200000000000017	20.30000000000002	20.250000000000018	0.0
1	TLN	20.30000000000002	20.40000000000002	20.35000000000002	0.0
1	TLN	20.40000000000002	20.50000000000002	20.45000000000002	0.0
1	TLN	20.50000000000002	20.600000000000023	20.550000000000022	0.0
1	TLN	20.600000000000023	20.700000000000024	20.650000000000023	0.0
1	TLN	20.700000000000024	20.800000000000026	20.750000000000025	0.0
1	TLN	20.800000000000026	20.900000000000027	20.850000000000026	0.0
1	TLN	20.900000000000027	21.00000000000003	20.950000000000028	0.0
1	TLN	21.00000000000003	21.10000000000003	21.05000000000003	0.0
1	TLN	21.10000000000003	21.20000000000003	21.15000000000003	0.0
1	TLN	21.20000000000003	21.300000000000033	21.250000000000032	0.0
1	TLN	21.300000000000033	21.400000000000034	21.350000000000033	0.0
1	TLN	21.400000000000034	21.500000000000036	21.450000000000035	0.0
1	TLN	21.500000000000036	21.600000000000037	21.550000000000036	0.0
1	TLN	21.600000000000037	21.70000000000004	21.650000000000038	0.0
1	TLN	21.70000000000004	21.80000000000004	21.75000000000004	0.0
1	TLN	21.80000000000004	21.90000000000004	21.85000000000004	0.0
1	TLN	21.90000000000004	22.000000000000043	21.950000000000042	0.0
1	TLN	22.000000000000043	22.100000000000044	22.050000000000043	0.0
1	TLN	22.100000000000044	22.200000000000045	22.150000000000045	0.0
1	TLN	22.200000000000045	22.300000000000047	22.250000000000046	0.0
1	TLN	22.300000000000047	22.40000000000005	22.350000000000048	0.0
1	TLN	22.40000000000005	22.50000000000005	22.45000000000005	0.0
1	TLN	22.50000000000005	22.60000000000005	22.55000000000005	0.0
1	TLN	22.60000000000005	22.700000000000053	22.650000000000052	0.0
1	TLN	22.700000000000053	22.800000000000054	22.750000000000053	0.0
1	TLN	22.800000000000054	22.900000000000055	22.850000000000055	0.0
1	TLN	22.900000000000055	23.000000000000057	22.950000000000056	0.0
1	TLN	23.000000000000057	23.10000000000006	23.050000000000058	0.0
1	TLN	23.10000000000006	23.20000000000006	23.15000000000006	0.0
1	TLN	23.20000000000006	23.30000000000006	23.25000000000006	0.0
1	TLN	23.30000000000006	23.400000000000063	23.350000000000062	0.0
1	TLN	23.400000000000063	23.500000000000064	23.450000000000063	0.0
1	TLN	23.500000000000064	23.600000000000065	23.550000000000065	0.0
1	TLN	23.600000000000065	23.700000000000067	23.650000000000066	0.0
1	TLN	23.700000000000067	23.800000000000068	23.750000000000068	17.0982961543865
1	TLN	23.800000000000068	23.90000000000007	23.85000000000007	0.0
1	TLN	23.90000000000007	24.00000000000007	23.95000000000007	0.0
1	TLN	24.00000000000007	24.100000000000072	24.05000000000007	0.0
1	TLN	24.100000000000072	24.200000000000074	24.150000000000073	0.0
1	TLN	24.200000000000074	24.300000000000075	24.250000000000075	0.0
1	TLN	24.300000000000075	24.400000000000077	24.350000000000076	22.43798747047354
1	TLN	24.400000000000077	24.500000000000078	24.450000000000077	0.0
1	TLN	24.500000000000078	24.60000000000008	24.55000000000008	20.4256149801482
1	TLN	24.60000000000008	24.70000000000008	24.65000000000008	24.9931389918737
1	TLN	24.70000000000008	24.800000000000082	24.75000000000008	12.047938742899197
1	TLN	24.800000000000082	24.900000000000084	24.850000000000083	0.0
1	TLN	24.900000000000084	25.000000000000085	24.950000000000085	0.0
1	TLN	25.000000000000085	25.100000000000087	25.050000000000086	0.0
1	TLN	25.100000000000087	25.200000000000088	25.150000000000087	0.0
1	TLN	25.200000000000088	25.30000000000009	25.25000000000009	0.0
1	TLN	25.30000000000009	25.40000000000009	25.35000000000009	0.0
1	TLN	25.40000000000009	25.500000000000092	25.45000000000009	0.0
1	TLN	25.500000000000092	25.600000000000094	25.550000000000093	0.0
1	TLN	25.600000000000094	25.700000000000095	25.650000000000095	0.0
1	TLN	25.700000000000095	25.800000000000097	25.750000000000096	0.0
1	TLN	25.800000000000097	25.900000000000098	25.850000000000097	0.0
1	TLN	25.900000000000098	26.0000000000001	25.9500000000001	0.0
1	TLN	26.0000000000001	26.1000000000001	26.0500000000001	0.0
1	TLN	26.1000000000001	26.200000000000102	26.1500000000001	5.401149226131822
1	TLN	26.200000000000102	26.300000000000104	26.250000000000103	0.0
1	TLN	26.300000000000104	26.400000000000105	26.350000000000104	0.0
1	TLN	26.400000000000105	26.500000000000107	26.450000000000106	0.0
1	TLN	26.500000000000107	26.600000000000108	26.550000000000107	0.0
1	TLN	26.600000000000108	26.70000000000011	26.65000000000011	0.0
1	TLN	26.70000000000011	26.80000000000011	26.75000000000011	0.0
1	TLN	26.80000000000011	26.900000000000112	26.85000000000011	0.0
1	TLN	26.900000000000112	27.000000000000114	26.950000000000113	0.0
1	TLN	27.000000000000114	27.100000000000115	27.050000000000114	0.0
1	TLN	27.100000000000115	27.200000000000117	27.150000000000116	0.0
1	TLN	27.200000000000117	27.300000000000118	27.250000000000117	0.0
1	TLN	27.300000000000118	27.40000000000012	27.35000000000012	0.0
1	TLN	27.40000000000012	27.50000000000012	27.45000000000012	0.0
1	TLN	27.50000000000012	27.600000000000122	27.55000000000012	0.0
1	TLN	27.600000000000122	27.700000000000124	27.650000000000123	0.0
1	TLN	27.700000000000124	27.800000000000125	27.750000000000124	0.0
1	TLN	27.800000000000125	27.900000000000126	27.850000000000126	0.0
1	TLN	27.900000000000126	28.000000000000128	27.950000000000127	0.0
1	TLN	28.000000000000128	28.10000000000013	28.05000000000013	0.0
1	TLN	28.10000000000013	28.20000000000013	28.15000000000013	0.0
1	TLN	28.20000000000013	28.300000000000132	28.25000000000013	0.0
1	TLN	28.300000000000132	28.400000000000134	28.350000000000133	0.0
1	TLN	28.400000000000134	28.500000000000135	28.450000000000134	0.0
1	TLN	28.500000000000135	28.600000000000136	28.550000000000136	0.0
1	TLN	28.600000000000136	28.700000000000138	28.650000000000137	0.0
1	TLN	28.700000000000138	28.80000000000014	28.75000000000014	0.0
1	TLN	28.80000000000014	28.90000000000014	28.85000000000014	0.0
1	TLN	28.90000000000014	29.000000000000142	28.95000000000014	0.0
1	TLN	29.000000000000142	29.100000000000144	29.050000000000143	0.0
1	TLN	29.100000000000144	29.200000000000145	29.150000000000144	0.0
1	TLN	29.200000000000145	29.300000000000146	29.250000000000146	0.0
1	TLN	29.300000000000146	29.400000000000148	29.350000000000147	6.351244874642991
1	TLN	29.400000000000148	29.50000000000015	29.45000000000015	0.0
1	TLN	29.50000000000015	29.60000000000015	29.55000000000015	0.0
1	TLN	29.60000000000015	29.700000000000152	29.65000000000015	0.0
1	TLN	29.700000000000152	29.800000000000153	29.750000000000153	0.0
1	TLN	29.800000000000153	29.900000000000155	29.850000000000154	0.0
1	TLN	29.900000000000155	30.000000000000156	29.950000000000156	0.0
1	TLN	30.000000000000156	30.100000000000158	30.050000000000157	0.0
1	TLN	30.100000000000158	30.20000000000016	30.15000000000016	0.0
1	TLN	30.20000000000016	30.30000000000016	30.25000000000016	0.0
1	TLN	30.30000000000016	30.400000000000162	30.35000000000016	0.0
1	TLN	30.400000000000162	30.500000000000163	30.450000000000163	3.84665880627887
2	TLN	0.1	0.2	0.15000000000000002	0.0
2	TLN	0.2	0.30000000000000004	0.25	0.0
2	TLN	0.30000000000000004	0.4	0.35000000000000003	0.0
2	TLN	0.4	0.5	0.45	0.0
2	TLN	0.5	0.6	0.55	0.0
2	TLN	0.6	0.7	0.6499999999999999	0.0
2	TLN	0.7	0.7999999999999999	0.75	0.0
2	TLN	0.7999999999999999	0.8999999999999999	0.8499999999999999	0.0
2	TLN	0.8999999999999999	0.9999999999999999	0.95	0.0
2	TLN	0.9999999999999999	1.0999999999999999	1.0499999999999998	0.0
2	TLN	1.0999999999999999	1.2	1.15	0.0
2	TLN	1.2	1.3	1.25	0.0
2	TLN	1.3	1.4000000000000001	1.35	0.0
2	TLN	1.4000000000000001	1.5000000000000002	1.4500000000000002	0.0
2	TLN	1.5000000000000002	1.6000000000000003	1.5500000000000003	0.0
2	TLN	1.6000000000000003	1.7000000000000004	1.6500000000000004	0.0
2	TLN	1.7000000000000004	1.8000000000000005	1.7500000000000004	0.0
2	TLN	1.8000000000000005	1.9000000000000006	1.8500000000000005	0.0
2	TLN	1.9000000000000006	2.0000000000000004	1.9500000000000006	0.0
2	TLN	2.0000000000000004	2.1000000000000005	2.0500000000000007	0.0
2	TLN	2.1000000000000005	2.2000000000000006	2.1500000000000004	0.0
2	TLN	2.2000000000000006	2.3000000000000007	2.250000000000001	0.0
2	TLN	2.3000000000000007	2.400000000000001	2.3500000000000005	0.0
2	TLN	2.400000000000001	2.500000000000001	2.450000000000001	0.0
2	TLN	2.500000000000001	2.600000000000001	2.5500000000000007	0.0
2	TLN	2.600000000000001	2.700000000000001	2.6500000000000012	0.0
2	TLN	2.700000000000001	2.800000000000001	2.750000000000001	0.0
2	TLN	2.800000000000001	2.9000000000000012	2.8500000000000014	0.0
2	TLN	2.9000000000000012	3.0000000000000013	2.950000000000001	0.0
2	TLN	3.0000000000000013	3.1000000000000014	3.0500000000000016	0.0
2	TLN	3.1000000000000014	3.2000000000000015	3.1500000000000012	0.0
2	TLN	3.2000000000000015	3.3000000000000016	3.2500000000000018	0.0
2	TLN	3.3000000000000016	3.4000000000000017	3.3500000000000014	0.0
2	TLN	3.4000000000000017	3.5000000000000018	3.450000000000002	0.0
2	TLN	3.5000000000000018	3.600000000000002	3.5500000000000016	0.0
2	TLN	3.600000000000002	3.700000000000002	3.650000000000002	0.0
2	TLN	3.700000000000002	3.800000000000002	3.7500000000000018	0.0
2	TLN	3.800000000000002	3.900000000000002	3.8500000000000023	0.0
2	TLN	3.900000000000002	4.000000000000002	3.950000000000002	0.0
2	TLN	4.000000000000002	4.100000000000001	4.050000000000002	0.0
2	TLN	4.100000000000001	4.200000000000001	4.150000000000001	0.0
2	TLN	4.200000000000001	4.300000000000001	4.250000000000001	0.0
2	TLN	4.300000000000001	4.4	4.3500000000000005	0.0
2	TLN	4.4	4.5	4.45	0.0
2	TLN	4.5	4.6	4.55	0.0
2	TLN	4.6	4.699999999999999	4.6499999999999995	0.0
2	TLN	4.699999999999999	4.799999999999999	4.749999999999999	0.0
2	TLN	4.799999999999999	4.899999999999999	4.849999999999999	0.0
2	TLN	4.899999999999999	4.999999999999998	4.949999999999998	0.0
2	TLN	4.999999999999998	5.099999999999998	5.049999999999998	0.0
2	TLN	5.099999999999998	5.1999999999999975	5.149999999999998	0.0
2	TLN	5.1999999999999975	5.299999999999997	5.249999999999997	0.0
2	TLN	5.299999999999997	5.399999999999997	5.349999999999997	0.0
2	TLN	5.399999999999997	5.4999999999999964	5.449999999999997	0.0
2	TLN	5.4999999999999964	5.599999999999996	5.549999999999996	0.0
2	TLN	5.599999999999996	5.699999999999996	5.649999999999996	0.0
2	TLN	5.699999999999996	5.799999999999995	5.749999999999996	0.0
2	TLN	5.799999999999995	5.899999999999995	5.849999999999995	0.0
2	TLN	5.899999999999995	5.999999999999995	5.949999999999995	0.0
2	TLN	5.999999999999995	6.099999999999994	6.0499999999999945	0.0
2	TLN	6.099999999999994	6.199999999999994	6.149999999999994	0.0
2	TLN	6.199999999999994	6.299999999999994	6.249999999999994	0.0
2	TLN	6.299999999999994	6.399999999999993	6.349999999999993	0.0
2	TLN	6.399999999999993	6.499999999999993	6.449999999999993	0.0
2	TLN	6.499999999999993	6.5999999999999925	6.549999999999993	0.0
2	TLN	6.5999999999999925	6.699999999999992	6.649999999999992	0.0
2	TLN	6.699999999999992	6.799999999999992	6.749999999999992	0.0
2	TLN	6.799999999999992	6.8999999999999915	6.849999999999992	0.0
2	TLN	6.8999999999999915	6.999999999999991	6.949999999999991	0.0
2	TLN	6.999999999999991	7.099999999999991	7.049999999999991	0.0
2	TLN	7.099999999999991	7.19999999999999	7.149999999999991	0.0
2	TLN	7.19999999999999	7.29999999999999	7.24999999999999	0.0
2	TLN	7.29999999999999	7.39999999999999	7.34999999999999	0.0
2	TLN	7.39999999999999	7.499999999999989	7.4499999999999895	0.0
2	TLN	7.499999999999989	7.599999999999989	7.549999999999989	0.0
2	TLN	7.599999999999989	7.699999999999989	7.649999999999989	0.0
2	TLN	7.699999999999989	7.799999999999988	7.7499999999999885	0.0
2	TLN	7.799999999999988	7.899999999999988	7.849999999999988	0.0
2	TLN	7.899999999999988	7.999999999999988	7.949999999999988	0.0
2	TLN	7.999999999999988	8.099999999999987	8.049999999999986	0.0
2	TLN	8.099999999999987	8.199999999999987	8.149999999999988	0.0
2	TLN	8.199999999999987	8.299999999999986	8.249999999999986	0.0
2	TLN	8.299999999999986	8.399999999999986	8.349999999999987	0.0
2	TLN	8.399999999999986	8.499999999999986	8.449999999999985	0.0
2	TLN	8.499999999999986	8.599999999999985	8.549999999999986	0.0
2	TLN	8.599999999999985	8.699999999999985	8.649999999999984	0.0
2	TLN	8.699999999999985	8.799999999999985	8.749999999999986	0.0
2	TLN	8.799999999999985	8.899999999999984	8.849999999999984	0.0
2	TLN	8.899999999999984	8.999999999999984	8.949999999999985	0.0
2	TLN	8.999999999999984	9.099999999999984	9.049999999999983	0.0
2	TLN	9.099999999999984	9.199999999999983	9.149999999999984	0.0
2	TLN	9.199999999999983	9.299999999999983	9.249999999999982	0.0
2	TLN	9.299999999999983	9.399999999999983	9.349999999999984	0.0
2	TLN	9.399999999999983	9.499999999999982	9.449999999999982	0.0
2	TLN	9.499999999999982	9.599999999999982	9.549999999999983	0.0
2	TLN	9.599999999999982	9.699999999999982	9.64999999999998	4.20779759157412
2	TLN	9.699999999999982	9.799999999999981	9.749999999999982	0.0
2	TLN	9.799999999999981	9.89999999999998	9.84999999999998	0.0
2	TLN	9.89999999999998	9.99999999999998	9.949999999999982	0.0
2	TLN	9.99999999999998	10.09999999999998	10.04999999999998	0.0
2	TLN	10.09999999999998	10.19999999999998	10.14999999999998	0.0
2	TLN	10.19999999999998	10.29999999999998	10.249999999999979	3.76204201305342
2	TLN	10.29999999999998	10.399999999999979	10.34999999999998	0.0
2	TLN	10.399999999999979	10.499999999999979	10.449999999999978	0.0
2	TLN	10.499999999999979	10.599999999999978	10.54999999999998	0.0
2	TLN	10.599999999999978	10.699999999999978	10.649999999999977	0.0
2	TLN	10.699999999999978	10.799999999999978	10.749999999999979	0.0
2	TLN	10.799999999999978	10.899999999999977	10.849999999999977	0.0
2	TLN	10.899999999999977	10.999999999999977	10.949999999999978	0.0
2	TLN	10.999999999999977	11.099999999999977	11.049999999999976	0.0
2	TLN	11.099999999999977	11.199999999999976	11.149999999999977	0.0
2	TLN	11.199999999999976	11.299999999999976	11.249999999999975	0.0
2	TLN	11.299999999999976	11.399999999999975	11.349999999999977	0.0
2	TLN	11.399999999999975	11.499999999999975	11.449999999999974	0.0
2	TLN	11.499999999999975	11.599999999999975	11.549999999999976	0.0
2	TLN	11.599999999999975	11.699999999999974	11.649999999999974	0.0
2	TLN	11.699999999999974	11.799999999999974	11.749999999999975	0.0
2	TLN	11.799999999999974	11.899999999999974	11.849999999999973	0.0
2	TLN	11.899999999999974	11.999999999999973	11.949999999999974	10.9528681968873
2	TLN	11.999999999999973	12.099999999999973	12.049999999999972	0.0
2	TLN	12.099999999999973	12.199999999999973	12.149999999999974	0.0
2	TLN	12.199999999999973	12.299999999999972	12.249999999999972	4.59321710406019
2	TLN	12.299999999999972	12.399999999999972	12.349999999999973	0.0
2	TLN	12.399999999999972	12.499999999999972	12.44999999999997	0.0
2	TLN	12.499999999999972	12.599999999999971	12.549999999999972	6.5133718753778895
2	TLN	12.599999999999971	12.69999999999997	12.64999999999997	0.0
2	TLN	12.69999999999997	12.79999999999997	12.749999999999972	0.0
2	TLN	12.79999999999997	12.89999999999997	12.84999999999997	0.0
2	TLN	12.89999999999997	12.99999999999997	12.94999999999997	0.0
2	TLN	12.99999999999997	13.09999999999997	13.049999999999969	0.0
2	TLN	13.09999999999997	13.199999999999969	13.14999999999997	0.0
2	TLN	13.199999999999969	13.299999999999969	13.249999999999968	3.67454602954854
2	TLN	13.299999999999969	13.399999999999968	13.34999999999997	0.0
2	TLN	13.399999999999968	13.499999999999968	13.449999999999967	0.0
2	TLN	13.499999999999968	13.599999999999968	13.549999999999969	0.0
2	TLN	13.599999999999968	13.699999999999967	13.649999999999967	0.0
2	TLN	13.699999999999967	13.799999999999967	13.749999999999968	0.0
2	TLN	13.799999999999967	13.899999999999967	13.849999999999966	0.0
2	TLN	13.899999999999967	13.999999999999966	13.949999999999967	0.0
2	TLN	13.999999999999966	14.099999999999966	14.049999999999965	0.0
2	TLN	14.099999999999966	14.199999999999966	14.149999999999967	0.0
2	TLN	14.199999999999966	14.299999999999965	14.249999999999964	0.0
2	TLN	14.299999999999965	14.399999999999965	14.349999999999966	0.0
2	TLN	14.399999999999965	14.499999999999964	14.449999999999964	0.0
2	TLN	14.499999999999964	14.599999999999964	14.549999999999965	0.0
2	TLN	14.599999999999964	14.699999999999964	14.649999999999963	0.0
2	TLN	14.699999999999964	14.799999999999963	14.749999999999964	0.0
2	TLN	14.799999999999963	14.899999999999963	14.849999999999962	0.0
2	TLN	14.899999999999963	14.999999999999963	14.949999999999964	0.0
2	TLN	14.999999999999963	15.099999999999962	15.049999999999962	0.0
2	TLN	15.099999999999962	15.199999999999962	15.149999999999963	0.0
2	TLN	15.199999999999962	15.299999999999962	15.249999999999961	0.0
2	TLN	15.299999999999962	15.399999999999961	15.349999999999962	0.0
2	TLN	15.399999999999961	15.499999999999961	15.44999999999996	0.0
2	TLN	15.499999999999961	15.59999999999996	15.549999999999962	0.0
2	TLN	15.59999999999996	15.69999999999996	15.64999999999996	0.0
2	TLN	15.69999999999996	15.79999999999996	15.749999999999961	0.0
2	TLN	15.79999999999996	15.89999999999996	15.849999999999959	0.0
2	TLN	15.89999999999996	15.99999999999996	15.94999999999996	0.0
2	TLN	15.99999999999996	16.09999999999996	16.049999999999958	0.0
2	TLN	16.09999999999996	16.19999999999996	16.14999999999996	0.0
2	TLN	16.19999999999996	16.29999999999996	16.24999999999996	0.0
2	TLN	16.29999999999996	16.399999999999963	16.349999999999962	0.0
2	TLN	16.399999999999963	16.499999999999964	16.449999999999964	0.0
2	TLN	16.499999999999964	16.599999999999966	16.549999999999965	0.0
2	TLN	16.599999999999966	16.699999999999967	16.649999999999967	0.0
2	TLN	16.699999999999967	16.79999999999997	16.749999999999968	0.0
2	TLN	16.79999999999997	16.89999999999997	16.84999999999997	0.0
2	TLN	16.89999999999997	16.99999999999997	16.94999999999997	0.0
2	TLN	16.99999999999997	17.099999999999973	17.049999999999972	0.0
2	TLN	17.099999999999973	17.199999999999974	17.149999999999974	0.0
2	TLN	17.199999999999974	17.299999999999976	17.249999999999975	0.0
2	TLN	17.299999999999976	17.399999999999977	17.349999999999977	0.0
2	TLN	17.399999999999977	17.49999999999998	17.449999999999978	0.0
2	TLN	17.49999999999998	17.59999999999998	17.54999999999998	0.0
2	TLN	17.59999999999998	17.69999999999998	17.64999999999998	0.0
2	TLN	17.69999999999998	17.799999999999983	17.749999999999982	0.0
2	TLN	17.799999999999983	17.899999999999984	17.849999999999984	0.0
2	TLN	17.899999999999984	17.999999999999986	17.949999999999985	0.0
2	TLN	17.999999999999986	18.099999999999987	18.049999999999986	0.0
2	TLN	18.099999999999987	18.19999999999999	18.149999999999988	0.0
2	TLN	18.19999999999999	18.29999999999999	18.24999999999999	0.0
2	TLN	18.29999999999999	18.39999999999999	18.34999999999999	0.0
2	TLN	18.39999999999999	18.499999999999993	18.449999999999992	0.0
2	TLN	18.499999999999993	18.599999999999994	18.549999999999994	0.0
2	TLN	18.599999999999994	18.699999999999996	18.649999999999995	0.0
2	TLN	18.699999999999996	18.799999999999997	18.749999999999996	0.0
2	TLN	18.799999999999997	18.9	18.849999999999998	0.0
2	TLN	18.9	19.0	18.95	0.0
2	TLN	19.0	19.1	19.05	0.0
2	TLN	19.1	19.200000000000003	19.150000000000002	0.0
2	TLN	19.200000000000003	19.300000000000004	19.250000000000004	0.0
2	TLN	19.300000000000004	19.400000000000006	19.350000000000005	0.0
2	TLN	19.400000000000006	19.500000000000007	19.450000000000006	0.0
2	TLN	19.500000000000007	19.60000000000001	19.550000000000008	0.0
2	TLN	19.60000000000001	19.70000000000001	19.65000000000001	0.0
3	TLN	0.1	0.2	0.15000000000000002	0.0
3	TLN	0.2	0.30000000000000004	0.25	0.0
3	TLN	0.30000000000000004	0.4	0.35000000000000003	0.0
3	TLN	0.4	0.5	0.45	0.0
3	TLN	0.5	0.6	0.55	0.0
3	TLN	0.6	0.7	0.6499999999999999	0.0
3	TLN	0.7	0.7999999999999999	0.75	0.0
3	TLN	0.7999999999999999	0.8999999999999999	0.8499999999999999	0.0
3	TLN	0.8999999999999999	0.9999999999999999	0.95	0.0
3	TLN	0.9999999999999999	1.0999999999999999	1.0499999999999998	0.0
3	TLN	1.0999999999999999	1.2	1.15	0.0
3	TLN	1.2	1.3	1.25	0.0
3	TLN	1.3	1.4000000000000001	1.35	0.0
3	TLN	1.4000000000000001	1.5000000000000002	1.4500000000000002	0.0
3	TLN	1.5000000000000002	1.6000000000000003	1.5500000000000003	0.0
3	TLN	1.6000000000000003	1.7000000000000004	1.6500000000000004	0.0
3	TLN	1.7000000000000004	1.8000000000000005	1.7500000000000004	0.0
3	TLN	1.8000000000000005	1.9000000000000006	1.8500000000000005	0.0
3	TLN	1.9000000000000006	2.0000000000000004	1.9500000000000006	0.0
3	TLN	2.0000000000000004	2.1000000000000005	2.0500000000000007	0.0
3	TLN	2.1000000000000005	2.2000000000000006	2.1500000000000004	0.0
3	TLN	2.2000000000000006	2.3000000000000007	2.250000000000001	0.0
3	TLN	2.3000000000000007	2.400000000000001	2.3500000000000005	0.0
3	TLN	2.400000000000001	2.500000000000001	2.450000000000001	0.0
3	TLN	2.500000000000001	2.600000000000001	2.5500000000000007	0.0
3	TLN	2.600000000000001	2.700000000000001	2.6500000000000012	0.0
3	TLN	2.700000000000001	2.800000000000001	2.750000000000001	0.0
3	TLN	2.800000000000001	2.9000000000000012	2.8500000000000014	0.0
3	TLN	2.9000000000000012	3.0000000000000013	2.950000000000001	0.0
3	TLN	3.0000000000000013	3.1000000000000014	3.0500000000000016	0.0
3	TLN	3.1000000000000014	3.2000000000000015	3.1500000000000012	0.0
3	TLN	3.2000000000000015	3.3000000000000016	3.2500000000000018	0.0
3	TLN	3.3000000000000016	3.4000000000000017	3.3500000000000014	0.0
3	TLN	3.4000000000000017	3.5000000000000018	3.450000000000002	0.0
3	TLN	3.5000000000000018	3.600000000000002	3.5500000000000016	0.0
3	TLN	3.600000000000002	3.700000000000002	3.650000000000002	0.0
3	TLN	3.700000000000002	3.800000000000002	3.7500000000000018	0.0
3	TLN	3.800000000000002	3.900000000000002	3.8500000000000023	0.0
3	TLN	3.900000000000002	4.000000000000002	3.950000000000002	0.0
3	TLN	4.000000000000002	4.100000000000001	4.050000000000002	0.0
3	TLN	4.100000000000001	4.200000000000001	4.150000000000001	0.0
3	TLN	4.200000000000001	4.300000000000001	4.250000000000001	0.0
[truncated: 2,753 more rows]
