# Supplementary material for: Species-wide gene editing of a flowering regulator reveals hidden phenotypic variation
Source: PLoS Biol. 2025 Jun 9;23(6):e3003226. doi: 10.1371/journal.pbio.3003226 (PMC12185000; doi:10.1371/journal.pbio.3003226)
Supplement: S1 Data — (ZIP) [file pbio.3003226.s021.zip › mw_test_mutants_wt_rgr_incl_cluster_id.csv]

line	wt	n_mut	n_wt	p_rgr	rgr_ratio	q_rgr	rgr_ratio_log2	cluster
ID9755-05-R05	WT-ID9755	12	12	0.0017749193174567825	0.8666194015931057	0.06626365451838655	-0.20652955932900624	1.0
ID9895-09-R04	WT-ID9895	9	9	0.010842055682495995	0.9315578712114736	0.30357755910988793	-0.10228269832763448
ID9070-02-R01	WT-ID9070	9	7	0.01712888443293505	1.1185798337790709	0.3836870112977451	0.16166822616634513
ID5741-02-R03	WT-ID5741	8	8	0.020284427897891328	1.1913426306716663	0.3786426540939714	0.2525883926159144	3.0
ID6136-15-R04	WT-ID6136	10	11	0.022379647287786138	0.880375952477204	0.3580743566045782	-0.1838083564226617
ID9925-06-R02	WT-ID9925	11	11	0.02442203208713713	0.8965735710009709	0.34190844921991986	-0.15750612231987232	1.0
ID9070-11-R04	WT-ID9070	9	7	0.03597211772659165	1.0744620651817425	0.4028877185378265	0.10361454806092008
ID9888-01-R01	WT-ID9888	8	9	0.03752461736040081	1.1077778183570788	0.3820688313058992	0.1476685560289018
ID9733-03-R03	WT-ID9733	11	7	0.04264655927597046	0.7724223073857721	0.36741651068528397	-0.3725382652827598
ID9583-03-R01	WT-ID9583	9	8	0.056175598845231926	0.9440676558100478	0.4494047907618554	-0.08303784207555416	1.0
ID9925-03-R03	WT-ID9925	12	11	0.058275459766106985	0.9300311175803396	0.4351234329202656	-0.10464910723895178	1.0
ID9079-02-R01	WT-ID9079	12	11	0.058275459766106985	0.9437789992446716	0.40792821836274895	-0.0834790255768926
ID0424-02-R05	WT-ID0424	10	8	0.05998306145292104	1.1888491421529714	0.3951825225133621	0.2495656573241667
ID2016-03-R05	WT-ID2016	9	8	0.06791668408417749	0.8780559245883418	0.4225927009682155	-0.18761526497088354	1.0
ID6133-01-R05	WT-ID6133	8	10	0.07131549789489369	0.9538902935670428	0.4203860928541102	-0.06810474273191716	3.0
IDCS77069-05-R03	WT-IDCS77069	11	10	0.07443047415016373	1.0678773098937138	0.4168106552409169	0.09474590304075384	3.0
ID9906-04-R02	WT-ID9906	8	8	0.07812697901368165	1.0498022043089998	0.4166772214063022	0.07011753194530973
ID9102-01-R05	WT-ID9102	11	10	0.08485307113625623	1.1255037893157749	0.4319792712391226	0.17057091402696306
ID5741-04-R01	WT-ID5741	8	8	0.09463148165751273	1.1866563615951595	0.4416135810683928	0.24690221198165796
ID9918-07-R03	WT-ID9918	12	11	0.10353057743504307	1.0149774417102804	0.463816986908993	0.021447663278070468	3.0
ID1954-06-R05	WT-ID1954	11	9	0.11207257702610113	1.1082111503699261	0.4827741779585895	0.14823278803798146
ID9323-02-R05	WT-ID9323	9	8	0.11452433471510892	0.9530235761313062	0.4750639069663778	-0.06941619056641353
ID9882-01-R03	WT-ID9882	9	9	0.12549913522146128	1.0666908631960912	0.5019965408858451	0.09314213046999416
ID9569-11-R01	WT-ID9569	9	9	0.12549913522146128	1.0283642899284808	0.4846863153380573	0.040351418398192083
ID9583-06-R04	WT-ID9583	9	8	0.13423604548186385	0.9554576954302496	0.5011479031322917	-0.06573609813060477
ID9102-02-R05	WT-ID9102	11	10	0.1375314960388796	1.1017432106311216	0.4968879856888554	0.13978800619647733	3.0
ID9599-02-R02	WT-ID9599	11	9	0.1437477094345842	0.99786371937076	0.5031169830210447	-0.003085298175734122
ID9579-07-R05	WT-ID9579	11	11	0.14671194163710516	1.0954604931073562	0.4979314382835084	0.13153745564182756
ID9407-01-R05	WT-ID9407	12	8	0.1488107339455581	0.93444116883602	0.4902000647618384	-0.09782425820455806	1.0
ID8246-17-R05	WT-ID8246	10	12	0.15338104747120174	0.9406250242802544	0.4908193519078456	-0.08830838088752492
ID8246-10-R03	WT-ID8246	11	12	0.1700521842807901	0.9456056426763026	0.5290512399846804	-0.08068945040741779
ID9069-01-R05	WT-ID9069	12	11	0.1700521842807901	1.0312596259324498	0.5147525578229323	0.04440758575379506
ID1954-10-R05	WT-ID1954	11	9	0.18096738346059613	0.9549281416981936	0.5197012037842762	-0.06653592039461144	2.0
ID2171-08-R03	WT-ID2171	11	9	0.18096738346059613	0.9247591900959437	0.5067086736896693	-0.11285036221453125
ID9741-04-R05	WT-ID9741	6	6	0.18923879662233944	1.0824632029977879	0.5169450054073663	0.11431798314607733
ID9906-06-R04	WT-ID9906	7	8	0.19270911618411474	1.0648297638069968	0.5138909764909726	0.09062280271163678
ID9736-05-R04	WT-ID9736	11	8	0.19296854881977765	1.081094368843386	0.5026157550654674	0.1124924615740605
ID2171-21-R05	WT-ID2171	11	9	0.2016587825547416	0.9428157992729446	0.5133132646847969	-0.08495216007766128
ID9404-08-R03	WT-ID9404	12	11	0.20302422455236332	0.9768051524732544	0.5053047366636598	-0.033857284582513685
ID9111-02-R04	WT-ID9111	10	7	0.20340650871048652	0.9204510145622686	0.4952506299037933	-0.1195871499863544
ID8234-01-R05	WT-ID8234	11	11	0.21535416447355094	1.005410413951526	0.5024930504382855	0.007784537530055932	3.0
ID9579-01-R04	WT-ID9579	12	11	0.2208511438953002	1.0503077545680652	0.5048026146178289	0.07081211925744475
ID4807-02-R05	WT-ID4807	10	11	0.2298357954792819	1.0403297706299086	0.5047374332094033	0.057040915904729615
ID0932-02-R04	WT-ID0932	6	6	0.23558499924502785	0.9112490193237658	0.5074138445277523	-0.13408273805958582	1.0
ID6086-01-R04	WT-ID6086	11	12	0.2395421636026741	0.9454257700340126	0.5062023079905565	-0.0809639052557739
ID9450-05-R04	WT-ID9450	11	12	0.2395421636026741	0.940710800633779	0.4968281911759166	-0.08817682636301924
ID0424-04-R05	WT-ID0424	11	8	0.24138186596459604	1.0816623538573698	0.4915412543279046	0.11325022519417666
ID8283-01-R04	WT-ID8283	10	11	0.2517573552131357	0.9777957178584484	0.5035147104262714	-0.03239500764103444
ID7316-05-R05	WT-ID7316	10	8	0.252580131545728	0.9348332398989914	0.4962978023354655	-0.0972190618953629
ID9323-12-R04	WT-ID9323	9	8	0.2658336808688818	0.9660198207094756	0.5133340044364614	-0.04987530443303456	2.0
ID9569-06-R03	WT-ID9569	9	9	0.2682497346597282	0.9913374029518724	0.5092198352862637	-0.012551930795753808
ID6132-05-R01	WT-ID6132	11	9	0.2974267118941627	0.9802531691270904	0.5372869634217132	-0.02877369395111185
ID1890-05-R04	WT-ID1890	9	10	0.2978054497378648	0.9300447350974348	0.529431910645093	-0.10462798345052708
ID7169-04-R05	WT-ID7169	9	8	0.2983202673486976	0.998725291144988	0.5220604678602208	-0.0018401892457994284
IDCS77187-04-R04	WT-IDCS77187	12	12	0.3118024421978445	1.0278383846324721	0.537259592710132	0.03961343571928572
ID9421-04-R02	WT-ID9421	8	8	0.31825124345693306	1.0413138948161458	0.540062716169341	0.058405021791291874
ID9644-14-R02	WT-ID9644	11	9	0.32425168982648805	0.9642555655691438	0.5420326755308457	-0.052512526944052784
ID9908-06-R05	WT-ID9908	12	12	0.33250277105101456	1.011705029292858	0.5476516229075534	0.01678872204108294
ID6413-12-R05	WT-ID6413	10	12	0.3341081525819995	0.9561661783648064	0.5345730441311992	-0.06466671949702528	3.0
ID6133-07-R03	WT-ID6133	10	10	0.33879247897623777	0.9754200479023256	0.5270105228519254	-0.035904470358532864
ID9743-03-R05	WT-ID9743	6	6	0.3444602779022303	0.9657558879093024	0.5284870017130109	-0.05026952674632707
ID9743-06-R03	WT-ID9743	6	6	0.3444602779022303	0.97258331894924	0.5213452854736459	-0.040106247168026805
ID9644-13-R02	WT-ID9644	11	9	0.3520214827933297	0.9647006928298238	0.5256854143047057	-0.05184669235070703
ID9908-12-R05	WT-ID9908	12	12	0.3537269838510373	0.9557190159961432	0.5212818709383708	-0.06534157062868158
IDCS77187-01-R05	WT-IDCS77187	12	12	0.3537269838510373	1.024003475758869	0.5145119765105998	0.03422061226327753	2.0
ID6132-01-R01	WT-ID6132	10	9	0.3566515869392288	1.0217947058846888	0.5056326295847294	0.03110536598854265	1.0
ID9895-03-R05	WT-ID9895	9	9	0.36196601980698784	0.9887377497747316	0.506752427729783	-0.016340179839205292	3.0
ID9736-02-R05	WT-ID9736	12	8	0.3642270945053324	1.0407325719813092	0.5036226491925583	0.05759939943257704
ID9733-02-R04	WT-ID9733	10	7	0.3663391306878534	0.9281638509243582	0.5003656419151168	-0.10754858473944756	1.0
ID6138-07-R03	WT-ID6138	10	11	0.4026620853091242	0.998360642781776	0.5305665124073166	-0.0023670332660628637
ID9421-07-R02	WT-ID9421	9	8	0.40494706521423735	1.0165988895540303	0.5273729221394718	0.023750560022771768
ID9831-03-R04	WT-ID9831	6	6	0.4050906182052368	1.0088867030669515	0.521495968264213	0.012764170379938605
ID6413-10-R05	WT-ID6413	11	12	0.4147237944967891	0.9649502057604632	0.5278302839050043	-0.05147359784958208	3.0
ID0932-09-R01	WT-ID0932	7	6	0.4151621288278977	0.9940346323340242	0.5224512183002757	-0.008631978485952015
ID9729-09-R05	WT-ID9729	11	10	0.430129413598274	1.0208790015012577	0.5352721591445188	0.029811882593113324	3.0
ID9582-02-R02	WT-ID9582	10	6	0.4353781725558222	1.0658008748369914	0.5358500585302427	0.0919379224125658
ID6136-02-R05	WT-ID6136	12	11	0.43885834153660747	0.9928441522981304	0.5342623288271743	-0.010360820590338368
ID9888-01-R04	WT-ID9888	8	9	0.4426169572366008	1.0169279198134784	0.5330440775322505	0.024217424118749227
ID6138-09-R04	WT-ID6138	8	11	0.4507136862850247	1.0569204839757496	0.5370205623821571	0.07986684153700603
ID6990-01-R05	WT-ID6990	11	10	0.4579392228329735	1.0008831586923106	0.5398862416557161	0.0012735663678524927	3.0
ID9882-02-R04	WT-ID9882	9	9	0.4648182622535354	1.0276126973099542	0.5366973749731542	0.039296621580377986
ID9738-04-R02	WT-ID9738	6	6	0.4680931467365297	1.002828245180882	0.5349635962703196	0.004074536115484282
ID9738-01-R02	WT-ID9738	6	6	0.4680931467365297	0.9943254989370414	0.5295599235807205	-0.00820989015081923
ID9831-01-R01	WT-ID9831	6	6	0.4680931467365297	0.9636066201348368	0.5242643243449132	-0.05348378972640934	1.0
ID5151-11-R04	WT-ID5151	9	6	0.4765056977113645	0.9527719160964556	0.5232219425850276	-0.06979720593543917
ID9582-01-R03	WT-ID9582	12	6	0.4813246420648549	1.038952866211129	0.5233821350608131	0.055130205516525616	1.0
ID9729-01-R05	WT-ID9729	9	10	0.4837177725697685	0.998561002125568	0.5209268319982122	-0.002077530236846352	3.0
ID1890-01-R05	WT-ID1890	9	10	0.4837177725697685	0.9653512644039312	0.5159656240744197	-0.05087410048266208	1.0
ID9748-01-R03	WT-ID9748	12	9	0.4858271858962716	1.0096191404715569	0.5133268379281359	0.013811166464835337	1.0
IDCS77069-08-R03	WT-IDCS77069	12	10	0.4868496448684232	0.9809542026083754	0.5095996282734897	-0.027742311360369653
ID9450-02-R05	WT-ID9450	10	12	0.4868496448684232	1.0354142058132283	0.5048811131968833	0.050208017126142215	1.0
ID6086-07-R03	WT-ID6086	11	12	0.4877253372921789	1.037268324172097	0.5011489704286609	0.05278914379303226
ID4807-14-R03	WT-ID4807	12	11	0.4877253372921789	0.979378036754158	0.4965930706974913	-0.030062251935587425
ID8283-02-R04	WT-ID8283	9	11	0.5	0.97200275347488	0.5045045045045045	-0.04096769420555715	3.0
