# Supplementary material for: Species-wide gene editing of a flowering regulator reveals hidden phenotypic variation
Source: PLoS Biol. 2025 Jun 9;23(6):e3003226. doi: 10.1371/journal.pbio.3003226 (PMC12185000; doi:10.1371/journal.pbio.3003226)
Supplement: S1 Data — (ZIP) [file pbio.3003226.s021.zip › number_degs_and_flc.csv]

sample_1	sample_2	line_1_name	line_2_name	number_degs	logFC_FLC	line1_line2	sample1_sample2	accession	dag_mean_line_1	dag_mean_line_2
1	3	ID4807-02-R05	ID4807	2	-6.33	ID4807-02-R05_ID4807	1_3	ID4807	22.09090909090909	119.0
6	7	ID8283-01-R04	ID8283	2	-7.58	ID8283-01-R04_ID8283	6_7	ID8283	21.545454545454547	117.16666666666669
11	12	ID9111-01-R05	ID9111	2	-7.18	ID9111-01-R05_ID9111	11_12	ID9111	27.44444444444445	100.875
13	15	ID9402-01-R05	ID9402	11	-3.98	ID9402-01-R05_ID9402	13_15	ID9402	23.0	54.6
16	17	ID9569-06-R03	ID9569	4	-7.03	ID9569-06-R03_ID9569	16_17	ID9569	22.16666666666667	48.0
19	20	ID9644-14-R02	ID9644	7	-7.21	ID9644-14-R02_ID9644	19_20	ID9644	18.90909090909091	37.6
21	23	ID9729-01-R05	ID9729	18	-8.33	ID9729-01-R05_ID9729	21_23	ID9729	29.0	123.14285714285714
