# Supplementary material for: Species-wide gene editing of a flowering regulator reveals hidden phenotypic variation
Source: PLoS Biol. 2025 Jun 9;23(6):e3003226. doi: 10.1371/journal.pbio.3003226 (PMC12185000; doi:10.1371/journal.pbio.3003226)
Supplement: S1 Data — (ZIP) [file pbio.3003226.s021.zip › parental_ref_source_summary_FTi_sorted.csv]

	id	id2	line	genotype	type	line_ID	ko_or_kd	ratio_act8_flc_mean	ratio_act8_ft_mean	ratio_act8_flm_mean	ratio_act8_soc1_mean	dag_mean	dag_std	dag_count	rosette_mean	rosette_std	rosette_count	cauline_mean	cauline_std	cauline_count	ros_caul_ratio_mean	ros_caul_ratio_std	ros_caul_ratio_count	wt_name	dag_wt	rosette_wt	cauline_wt	flc_wt	ratio_dag	ratio_rosette	ratio_cauline	ratio_dag_log2	ratio_rosette_log2	ratio_cauline_log2	order_label
0	8	C3-008	ID7186-15-R03	B	mut	ID7186-15-R03	ko	2.6839125852343497	4.095283256909823	1.596808720891718	3.014492147848269	14.25	0.9653072991634226	12	7.5	0.9045340337332908	12	2.583333333333333	0.6685579234215214	12	3.0625	0.7764268390284021	12	WT-ID7186	20.25	16.083333333333332	4.833333333333333	20.11200370638669	1.4210526315789471	2.1444444444444444	1.870967741935484	0.5069599887198828	1.1006039409384056	0.9037846847406972	C3-008_ID7186-15-R03
1	8	C3-008	ID9729-01-R05	A	mut	ID9729-01-R05	ko	0.17748421369794076	1.5932647375624338	2.9151863688068187	2.278147778679652	29.0	0.8660254037844396	9	23.88888888888889	4.567396535348242	9	9.777777777777779	0.9718253158075504	9	2.454444444444444	0.5085545966538674	9	WT-ID9729	123.14285714285714			148.55002276719406	4.246305418719212			2.086208141903922			C3-008_ID9729-01-R05
2	17	C3-017	ID9908-12-R05	B	mut	ID9908-12-R05	ko	0.40528591787643625	7.638287752398901	1.9185294740700936	7.789493639919344	14.083333333333336	1.831955405041456	12	6.583333333333332	0.7929614610987586	12	1.8333333333333333	0.8348471099367217	12	4.25	1.9481926356124397	12	WT-ID9908	54.16666666666666	56.41666666666666	8.75	162.64227366848263	3.846153846153845	8.569620253164556	4.7727272727272725	1.943416471633632	3.099231275397894	2.254813899028825	C3-017_ID9908-12-R05
3	17	C3-017	ID9741-02-R03	A	mut	ID9741-02-R03	ko	0.5399094003758638	0.8728854410943891	1.5689760444990135	1.5743317538364012	20.90909090909091	0.7006490497453706	11	16.272727272727273	1.555050423035156	11	4.2727272727272725	0.6466697906828632	11	3.901818181818182	0.8000227269499057	11	WT-ID9741	47.25	54.36363636363637	12.0	135.29830919185622	2.259782608695652	3.3407821229050283	2.8085106382978724	1.1761839919139947	1.7401858969338488	1.489805267680816	C3-017_ID9741-02-R03
4	19	C3-019	ID9736-02-R05	B	mut	ID9736-02-R05	ko	0.09125107656102524	8.353339973024061	2.1840083264670174	6.290706584658719	18.272727272727273	1.4893561757289016	11	11.454545454545455	1.128152149635533	11	1.7272727272727273	0.6466697906828632	11	7.5609090909090915	2.995297830084529	11	WT-ID9736	39.22222222222222	45.33333333333334	7.222222222222222	96.61489737625799	2.146489773355445	3.957671957671958	4.181286549707602	1.1019792992872366	1.984652035666564	2.063946916779854	C3-019_ID9736-02-R05
5	19	C3-019	ID9729-01-R05	A	mut	ID9729-01-R05	ko	0.17748421369794076	1.5932647375624338	2.9151863688068187	2.278147778679652	29.0	0.8660254037844396	9	23.88888888888889	4.567396535348242	9	9.777777777777779	0.9718253158075504	9	2.454444444444444	0.5085545966538674	9	WT-ID9729	123.14285714285714			148.55002276719406	4.246305418719212			2.086208141903922			C3-019_ID9729-01-R05
6	21	C3-021	ID9755-05-R05	B	mut	ID9755-05-R05	ko	0.8157395738578647	3.897323485301561	2.213655929363775	4.312454439167082	17.416666666666668	0.5149286505444375	12	8.833333333333334	0.7177405625652733	12	3.583333333333333	0.6685579234215215	12	2.5766666666666667	0.7063778712344385	12	WT-ID9755	67.75	55.83333333333334	15.0	226.07043345254482	3.8899521531100483	6.320754716981133	4.1860465116279055	1.959752409994145	2.660096830781936	2.0655883416275764	C3-021_ID9755-05-R05
7	21	C3-021	ID9407-04-R02	A	mut	ID9407-04-R02	ko	0.008031925817915458	1.0938736855382645	1.65992989779802	2.1863468409319515	23.11111111111111	0.9279607271383368	9	15.888888888888893	3.3706247360261137	9	5.0	1.4142135623730951	9	3.273333333333333	0.5616271004857226	9	WT-ID9407	60.4	60.14285714285714	12.857142857142858	174.64850235123276	2.6134615384615385	3.785214785214784	2.5714285714285716	1.3859619277389368	1.9203751656727144	1.3625700793847086	C3-021_ID9407-04-R02
8	22	C3-022	ID9925-03-R03	B	mut	ID9925-03-R03	ko	0.011142833770452944	7.306970871939801	1.6398976244301011	6.336315768244244	15.916666666666664	1.378954368902449	12	7.166666666666668	0.7177405625652734	12	1.4166666666666667	0.5149286505444373	12	5.75	2.126670466416288	12	WT-ID9925	51.45454545454545	52.27272727272727	9.454545454545457	119.31995831327005	3.2327463112803434	7.293868921775898	6.673796791443851	1.6927602968799929	2.8666842732134983	2.738507758974612	C3-022_ID9925-03-R03
9	22	C3-022	ID6990-08-R03	A	mut	ID6990-08-R03	ko	0.5265519630029387	0.9251919434140624	1.2457251829791085	0.234353833932706	25.66666666666667	1.6583123951777	9	15.125	1.8850918886280923	8	5.875	0.9910312089651148	8	2.6500000000000004	0.6225064543555237	8	WT-ID6990	86.2	61.6	11.2	166.23549944611705	3.358441558441558	4.072727272727273	1.9063829787234041	1.7477919242279905	2.0259952085329447	0.9308379754926042	C3-022_ID6990-08-R03
10	26	C3-026	ID9925-03-R03	A	mut	ID9925-03-R03	ko	0.011142833770452944	7.306970871939801	1.6398976244301011	6.336315768244244	15.916666666666664	1.378954368902449	12	7.166666666666668	0.7177405625652734	12	1.4166666666666667	0.5149286505444373	12	5.75	2.126670466416288	12	WT-ID9925	51.45454545454545	52.27272727272727	9.454545454545457	119.31995831327005	3.2327463112803434	7.293868921775898	6.673796791443851	1.6927602968799929	2.8666842732134983	2.738507758974612	C3-026_ID9925-03-R03
11	26	C3-026	ID8376-10-R04	B	mut	ID8376-10-R04	ko	0.13458123170958727	0.2383744214728725	3.2238523263628576	2.2108811445749543	29.818181818181817	1.6011359603844904	11	20.4	1.429840705968481	10	5.0	0.9428090415820632	10	4.202	0.7417067404903969	10	WT-ID8376				241.9392385163661							C3-026_ID8376-10-R04
12	30	C3-030	ID9755-05-R05	B	mut	ID9755-05-R05	ko	0.8157395738578647	3.897323485301561	2.213655929363775	4.312454439167082	17.416666666666668	0.5149286505444375	12	8.833333333333334	0.7177405625652733	12	3.583333333333333	0.6685579234215215	12	2.5766666666666667	0.7063778712344385	12	WT-ID9755	67.75	55.83333333333334	15.0	226.07043345254482	3.8899521531100483	6.320754716981133	4.1860465116279055	1.959752409994145	2.660096830781936	2.0655883416275764	C3-030_ID9755-05-R05
13	30	C3-030	ID9569-06-R03	A	mut	ID9569-06-R03	ko	0.5249942652734612	0.2589687874606766	1.175574101926074	1.864832908674124	22.16666666666667	1.0298573010888743	12	14.666666666666664	0.8876253645985948	12	4.166666666666667	0.7177405625652734	12	3.625	0.7269175268963398	12	WT-ID9569	48.0	46.90909090909091	2.8181818181818183	93.40211203021794	2.165413533834586	3.1983471074380168	0.6763636363636364	1.1146425659411223	1.677326518869816	-0.5641289973039905	C3-030_ID9569-06-R03
14	41	C3-041	ID9583-03-R01	B	mut	ID9583-03-R01	ko	0.027450831028975917	3.9597554665079246	1.7913541082278095	4.900756362933628	18.08333333333333	0.900336637378519	12	9.0	0.852802865422442	12	1.1666666666666667	0.38924947208076144	12	8.208333333333334	1.8022502769055304	12	WT-ID9583	63.16666666666666	49.90909090909091	4.2727272727272725	217.8928893089493	3.493087557603687	5.545454545454545	3.662337662337662	1.8045028057266124	2.471305718925589	1.8727648117038918	C3-041_ID9583-03-R01
15	41	C3-041	ID9102-01-R05	A	mut	ID9102-01-R05	ko	0.7477458690498038	0.982885487277055	1.3516919245742962	2.417216682094125	23.16666666666667	1.4668044012461756	12	15.5	2.1950357213908425	12	3.9166666666666665	0.7929614610987591	12	4.030833333333334	0.5395698342759777	12	WT-ID9102	62.09090909090909	69.1111111111111	8.666666666666666	169.62128010145818	2.680183126226291	4.458781362007168	2.2127659574468086	1.4223315776504415	2.1566494583014153	1.1458508664634548	C3-041_ID9102-01-R05
16	66	C3-066	ID9582-01-R03	B	mut	ID9582-01-R03	ko	3.3396807181190264	5.357441951923369	1.6628207635092824	6.450403242625967	16.5	1.1677484162422849	12	10.0	1.044465935734187	12	1.8333333333333333	0.5773502691896257	12	6.125	2.459905763161744	12	WT-ID9582	49.81818181818182	53.6	6.4	275.23615723066865	3.019283746556473	5.36	3.490909090909091	1.5942063449647756	2.422233000683048	1.8036027871964968	C3-066_ID9582-01-R03
17	66	C3-066	ID8369-04-R05	A	mut	ID8369-04-R05	ko	1.3178628441125475	0.6582307186454038	1.592328646392375	1.8190333486149093	24.58333333333333	0.9962049198956208	12	17.916666666666668	0.9003366373785198	12	8.0	0.7385489458759963	12	2.250833333333333	0.15721776058201642	12	WT-ID8369	57.33333333333334	50.5	12.0	153.4508070108517	2.3322033898305095	2.8186046511627905	1.5	1.2216936104528946	1.4949811338834904	0.5849625007211562	C3-066_ID8369-04-R05
18	82	C3-082	ID9736-05-R04	B	mut	ID9736-05-R04	ko	0.008320963077557744	7.2470914634434465	1.4581819762688089	5.033770592051101	19.33333333333333	1.4974726182552531	12	11.5	0.6741998624632421	12	1.75	0.4522670168666454	12	7.208333333333332	2.7174380760138206	12	WT-ID9736	39.22222222222222	45.33333333333334	7.222222222222222	96.61489737625799	2.0287356321839085	3.942028985507247	4.126984126984127	1.0205808774224523	1.9789383844721704	2.045087889528538	C3-082_ID9736-05-R04
19	82	C3-082	ID9421-04-R02	A	mut	ID9421-04-R02	ko	0.8859935029529629	0.4217754135164651	1.6256043586856503	0.7975473472226112	35.833333333333336	3.9504506839170377	12	31.83333333333333	3.1285585799020588	12	14.0	0.6030226891555271	12	2.270833333333333	0.1718063568161093	12	WT-ID9421	96.27272727272728	61.0	15.5	142.04621679816862	2.6866807610993657	1.916230366492147	1.1071428571428572	1.425824906486735	0.938271010248294	0.14684138832927118	C3-082_ID9421-04-R02
20	85	C3-085	ID9925-06-R02	B	mut	ID9925-06-R02	ko	0.011202891487076762	4.747441832974912	1.0488459826561587	5.565110782773581	16.454545454545453	0.5222329678670938	11	7.8	1.1352924243950937	10	1.5	0.7071067811865476	10	5.9670000000000005	1.9601023215921949	10	WT-ID9925	51.45454545454545	52.27272727272727	9.454545454545457	119.31995831327005	3.12707182320442	6.701631701631702	6.3030303030303045	1.6448123557486771	2.7445124032195545	2.6560455987826392	C3-085_ID9925-06-R02
21	85	C3-085	ID9729-01-R05	A	mut	ID9729-01-R05	ko	0.17748421369794076	1.5932647375624338	2.9151863688068187	2.278147778679652	29.0	0.8660254037844396	9	23.88888888888889	4.567396535348242	9	9.777777777777779	0.9718253158075504	9	2.454444444444444	0.5085545966538674	9	WT-ID9729	123.14285714285714			148.55002276719406	4.246305418719212			2.086208141903922			C3-085_ID9729-01-R05
22	87	C3-087	IDCS77069-05-R03	B	mut	IDCS77069-05-R03	ko	1.5281578672629643	1.2831532483370316	1.337094767045724	2.5305455273258133	22.33333333333333	0.9847319278346618	12	17.75	1.7122552910761235	12	4.833333333333333	0.5773502691896256	12	3.693333333333333	0.304939139481764	12	WT-IDCS77069	60.16666666666666	65.58333333333333	11.75	152.25067239469104	2.694029850746269	3.6948356807511735	2.431034482758621	1.4297658364293993	1.885510205281648	1.2815703572712216	C3-087_IDCS77069-05-R03
23	87	C3-087	ID9729-01-R05	A	mut	ID9729-01-R05	ko	0.17748421369794076	1.5932647375624338	2.9151863688068187	2.278147778679652	29.0	0.8660254037844396	9	23.88888888888889	4.567396535348242	9	9.777777777777779	0.9718253158075504	9	2.454444444444444	0.5085545966538674	9	WT-ID9729	123.14285714285714			148.55002276719406	4.246305418719212			2.086208141903922			C3-087_ID9729-01-R05
24	90	C3-090	ID9729-01-R05	A	mut	ID9729-01-R05	ko	0.17748421369794076	1.5932647375624338	2.9151863688068187	2.278147778679652	29.0	0.8660254037844396	9	23.88888888888889	4.567396535348242	9	9.777777777777779	0.9718253158075504	9	2.454444444444444	0.5085545966538674	9	WT-ID9729	123.14285714285714			148.55002276719406	4.246305418719212			2.086208141903922			C3-090_ID9729-01-R05
25	90	C3-090	ID9421-07-R02	B	mut	ID9421-07-R02	ko	1.9172828334416872	0.8236812737427831	1.3727703785936205	0.9204686818702618	38.0	1.6514456476895412	12	32.583333333333336	1.62135371797393	12	14.583333333333336	1.378954368902449	12	2.255833333333333	0.2542889670982183	12	WT-ID9421	96.27272727272728	61.0	15.5	142.04621679816862	2.5334928229665072	1.8721227621483367	1.0628571428571427	1.3411277419114538	0.9046750409766898	0.08794769927570241	C3-090_ID9421-07-R02
