# Supplementary material for: Species-wide gene editing of a flowering regulator reveals hidden phenotypic variation
Source: PLoS Biol. 2025 Jun 9;23(6):e3003226. doi: 10.1371/journal.pbio.3003226 (PMC12185000; doi:10.1371/journal.pbio.3003226)
Supplement: S1 Data — (ZIP) [file pbio.3003226.s021.zip › qtls_ft.csv]

chr	pos	lod	pval	prop.var	additive.fx	additive.fx_se	L.CI_marker	L.CI_chr	L.CI_pos	L.CI_lod	R.CI_marker	R.CI_chr	R.CI_pos	R.CI_lod	pop	phenotype	marker_name	lod_phys_pos	ci_low_phys_pos	ci_high_phys_pos	pseudo_lod	pseudo_lod_sort	prop.variance.total	prop.var.marker
1	151.44927536231899	6.82105933239743	0.0	14.351131772762802	-0.720312400517706	0.129706339493888	1:22641809_22719943	1	139.855072463768	4.74814220162016	1:24779927_24825523	1	153.623188405797	4.69174131632552	C3-085	CLN	1:24607533_24708008	24.607533	22.641809	24.779927	1.0982398969683442	1.0	41.9577682654956	34.203753836365514
1	155.128205128204	6.974903414526241	0.0	11.102483421562901	-0.21527761393334105	0.184617389831924	1:19111319_19222726	1	117.948717948718	5.35393135343263	c1.loc173	1	173.641025641026	4.38932535065548	C3-066	DAG	1:24410763_24419696	24.410763	19.111319	25.796595999999997	0.9764032297869027	2.0	53.234545613395994	20.855786958701987
1	169.641025641026	14.1047052551525	0.0	35.039039308517	-1.8844704792817601	0.2280656001485969	1:23659429_23808372	1	166.666666666666	13.9789192070035	1:25138571_25280305	1	176.28205128205002	13.445105178692401	C3-022	DAG	1:24229401_24324243	24.229401	23.659429	25.138571	0.9343255091777758	2.0	45.0516597325811	77.77524627616987
1	410.25641025641403	24.2360483026418	0.0	62.4330298191109	-2.3323479212455203	0.196783733094987	1:24336248_24339847	1	397.43589743590104	22.2211371379468	1:24634604_24720665	1	412.820512820516	21.0256145870227	C3-017	RLN	1:24571419_24571725	24.571419	24.336248	24.634604	1.0757251466558655	1.5	62.4330298191109	100.0
1	153.333333333333	4.16725647648823	0.013000000000000001	12.5586824953693	-0.685464911573147	0.156100707247514	1:12155255_12155563	1	118.0	2.35071466060324	1:25894279_25920723	1	177.333333333333	2.65616484540193	C3-041	DAG	1:23613185_23614685	23.613185	12.155255	25.894279	1.0394166784283818	2.0	12.5586824953693	100.0
1	411.111111111114	24.9931389918737	0.0	63.5645718430641	-2.94691317069549	0.2454405673675789	1:24564631_24571419	1	409.40170940171305	23.3708961454409	1:24634604_24720665	1	412.820512820516	21.0513946401935	C3-017	TLN	1:24571725_24622029	24.571725	24.564631	24.634604	0.9454935490509696	0.5	63.5645718430641	100.0
1	153.333333333333	17.0982961543865	0.0	26.1959745826779	-1.43953206735757	0.15687975394130602	1:23227986_23256241	1	148.666666666667	14.649404412816805	c1.loc169	1	169.666666666667	15.1635720196998	C3-041	TLN	1:23613185_23614685	23.613185	23.227985999999998	25.468854	0.9140586654000488	0.5	62.82786166589911	41.694837112204645
1	151.923076923076	8.46805610500849	0.0	16.4260085160623	-0.984964479234735	0.212295632914101	1:22317965_22581839	1	137.82051282051202	8.01961434486665	1:24369569_24402293	1	153.846153846153	8.209787985992769	C3-066	RLN	1:24281163_24348813	24.281163	22.317965	24.369569	0.9313799997626896	1.5	52.0589666802692	31.552697956811155
1	169.871794871794	12.9861997907605	0.0	32.7027444272313	-1.8461151577787096	0.2374284367318661	1:23609047_23629859	1	165.384615384615	11.4222202563901	c1.loc174	1	174.641025641026	11.310088617862801	C3-022	RLN	1:24229401_24324243	24.229401	23.609047	24.838831	0.9994701450434836	1.5	32.7027444272313	100.0
1	411.111111111114	15.069642894006801	0.0	46.1855093539327	-1.37500265154879	0.175288786446064	1:24564631_24571419	1	409.40170940171305	13.438627713649499	c1.loc420	1	420.854700854701	13.191851155533302	C3-017	DAG	1:24571725_24622029	24.571725	24.564631	24.921053	0.9998454249072984	2.0	46.1855093539327	100.0
1	153.333333333333	14.1471770762434	0.0	24.382724361845998	-1.13703558844333	0.13665057902726102	1:23608352_23613185	1	152.666666666667	13.045691894889199	1:25504840_25514549	1	170.666666666666	13.1563533289749	C3-041	RLN	1:23613185_23614685	23.613185	23.608352	25.504839999999998	0.9574290833093868	1.5	59.49380858032471	40.98363332871187
1	151.923076923076	8.69212520593854	0.0	19.169097829688198	-1.2714311992505	0.22691083887142396	1:22616537_22720656	1	139.102564102564	13.129751803604	c1.loc153	1	153.641025641026	12.490278950997501	C3-066	TLN	1:24281163_24348813	24.281163	22.616537	24.369569	1.088884787896736	0.5	66.0650077579247	29.01550833071507
1	169.230769230768	13.745862264535	0.0	34.2439678474294	-2.2324865105744	0.28491832332484196	1:23030366_23256085	1	158.974358974358	12.1383620921995	c1.loc174	1	174.641025641026	12.0429296256209	C3-022	TLN	1:24224713_24229401	24.224713	23.030366	24.838831	1.0134607662218378	0.5	34.2439678474294	100.0
1	105.882352941176	9.8901693557498	0.0	25.8918123221412	-1.38500377621732	0.20276511682920198	1:22560175_22616564	1	98.0392156862743	8.336448982877519	1:24858325_24901305	1	110.457516339869	8.18989311664957	C3-008	CLN	1:24400263_24497388	24.400263	22.560175	24.858325	0.9362610198407859	1.0	25.8918123221412	100.0
1	105.882352941176	20.4256149801482	0.0	46.14303100992751	-5.44695792395073	0.494096237900573	1:22934777_22939604	1	99.99999999999979	18.8163418157224	1:24773735_24857025	1	109.150326797385	17.7852461491269	C3-008	TLN	1:24400263_24497388	24.400263	22.934777	24.773735000000002	1.0186477846098556	0.5	46.14303100992751	100.0
1	151.724637681159	13.8162985586586	0.0	32.6848834387767	-2.32855698710172	0.246267446095041	1:23044325_23343339	1	142.75362318840598	13.1827446468015	1:24825523_24875338	1	154.34782608695602	13.7583799257498	C3-085	DAG	1:24708008_24717918	24.708008	23.044325	24.825523	1.021764810228632	2.0	53.9958684475184	60.53219325575803
1	105.65359477124201	19.2376687718954	0.0	44.7340401120047	-4.0762921078714704	0.347842592065008	c1.loc100	1	100.65359477124201	20.952854453062397	c1.loc108	1	108.65359477124201	20.9314664340702	C3-008	RLN	1:24400263_24497388	24.400263	22.939604	24.773735000000002	1.0953446438092085	1.5	54.1067234955617	82.67741460203956
1	411.111111111114	10.0003171639856	0.0	33.233926035847695	-0.6149197903495551	0.100281779404443	1:23920404_24049411	1	391.452991452995	8.20662579928918	1:24634604_24720665	1	412.820512820516	8.15255738427992	C3-017	CLN	1:24571725_24622029	24.571725	23.920404	24.634604	0.9474714894658696	1.0	33.233926035847695	100.0
1	118.064516129032	5.190833687839981	0.003	10.877980558141301	-0.974985051685371	0.212872890829274	1:22940448_22979217	1	107.09677419354799	2.8777218953927797	1:30244434_30427671	1	166.451612903226	3.19003125104409	C3-019	DAG	1:24577060_24628158	24.57706	22.940448	30.244434000000002	0.9705669722087856	2.0	24.334782294063697	44.70136788852601
1	151.44927536231899	12.4128759931603	0.0	28.9393946429209	-3.0013987264744597	0.336980333852107	1:23044325_23343339	1	142.75362318840598	12.1206686547523	c1.loc162	1	162.724637681159	12.272381144833801	C3-085	RLN	1:24607533_24708008	24.607533	23.044325	25.661727	1.06983854223414	1.5	54.2141685528799	53.37976292063529
1	105.65359477124201	21.3047919660684	0.0	48.465578425215995	-2.9117313522554302	0.257921927268427	c1.loc99	1	99.6535947712418	19.3988556287041	1:24773735_24857025	1	109.150326797385	18.9208633827604	C3-008	DAG	1:24400263_24497388	24.400263	22.934777	24.773735000000002	0.9375445274606056	2.0	48.465578425215995	100.0
1	151.44927536231899	12.047938742899197	0.0	25.9149186835886	-3.63890270561391	0.4265210512080049	1:23044325_23343339	1	142.75362318840598	11.322396418527601	c1.loc152	1	152.724637681159	11.4151465751693	C3-085	TLN	1:24607533_24708008	24.607533	23.044325	24.717918	0.9864995301032926	0.5	55.51997420359321	46.67674842311329
