# Supplementary material for: Species-wide gene editing of a flowering regulator reveals hidden phenotypic variation
Source: PLoS Biol. 2025 Jun 9;23(6):e3003226. doi: 10.1371/journal.pbio.3003226 (PMC12185000; doi:10.1371/journal.pbio.3003226)
Supplement: S1 Data — (ZIP) [file pbio.3003226.s021.zip › RAPA_comparison_2_pivot_only_sig.csv]

	line	accession	type	dag_mean	dag_mean_wt	ratio_act8_flc_mean	ratio_act8_flc_mean_wt	11	12	13	15	16	18
2	ID0932-02-R04	ID0932	mut	20.818181818181817	38.0	20.297274242110873	44.589943613887556	1.0961474128896467	1.0425733565030701	1.0619293337615974	1.041480967711496	1.0400756489795573	1.0241369502740976
4	ID1890-01-R05	ID1890	mut	22.0	44.18181818181818	46.04580209977114	102.5910637195338	1.056652796988002	1.0615367258239181	1.0529197301923905	1.0390284216506285	1.0336859665628995	1.0314147703917638
7	ID1954-10-R05	ID1954	mut	21.166666666666668	53.88888888888889	89.07262839097041	153.58461828961202	1.025801102456265	1.0378497748490014	1.0249370921294012	1.020723432494471	1.016409200685966	1.0115556324639392
8	ID2016-03-R05	ID2016	mut	18.83333333333333	41.91666666666666	81.55906367598432	162.2083931974629	1.054494197011213	1.0459761206314895	1.0751195935802704	1.0382097177854719	1.0577788007759659	1.023444968614038
14	ID5741-02-R03	ID5741	mut	37.0	65.66666666666667	58.8446400609004	146.0827673623128	0.9036368780921131	0.9402420189298228	0.9409417266194983	0.9473570621571992	0.9680919902649368	0.9765365525774246
18	ID6132-01-R01	ID6132	mut	40.90909090909091	100.0	61.18762819247636	154.26906099625631	1.0269912266620143	1.0493961732991264	1.0424030005678024	1.0350665544518172	1.047801821941575	1.027717690645738
20	ID6133-01-R05	ID6133	mut	29.08333333333333	63.25	68.77170239829921	195.6169267757611	0.9580794175501167	0.965468938219823	0.9568473124224864	0.9551004252418748	0.9638498941116677	0.9572987981961986
26	ID6413-10-R05	ID6413	mut	21.83333333333333	63.41666666666666	2.617836919658964	159.5213966192747	0.9599511051158269	0.9425248352189576	0.943334402533897	0.9413880683299946	0.9687446485869717	0.9543686092267688
27	ID6413-12-R05	ID6413	mut	20.8	63.41666666666666	3.4264202315265595	159.5213966192747	0.9741368378268802	0.9630774701230046	0.9609707832455359	0.9599154296167582	0.9861026809540372	0.9694153315116336
28	ID6990-01-R05	ID6990	mut	24.41666666666667	86.2	1.1423215396924864	166.23549944611705	0.958762314592901	0.9536301543182729	0.9609347940850622	0.9696031748215743	0.9608056028702283	0.9613586292335725
29	ID6990-08-R03	ID6990	mut	25.66666666666667	86.2	0.5265519630029387	166.23549944611705	0.9849168967239388	0.9380272679572409	0.9469448090835556	0.963910637009121	0.953372810009453	0.9545998853302805
34	ID8234-01-R05	ID8234	mut	31.72727272727273	101.66666666666669	1.0385302138723942	126.65549610954969	0.9764288192892664	0.9722307259556552	0.9741401408728442	0.972910080277242	0.9695338128011306	0.9798391766846283
38	ID8283-02-R04	ID8283	mut	21.727272727272727	117.16666666666669	1.6624155895616823	169.45929697954938	0.950781109507691	0.9479197025527129	0.9488531225533203	0.9559483095341111	0.9613213092718019	0.9559278583061303
48	ID9102-02-R05	ID9102	mut	35.36363636363637	62.09090909090909	39.78281446094741	169.62128010145818	0.9375438539199149	0.9621765971283602	0.9644667215823391	0.9634966798212822	0.9886831990087812	0.974974246110153
52	ID9323-12-R04	ID9323	mut	25.363636363636363	97.28571428571428	18.303984808182573	115.84146373362762	1.0199706850605248	1.0217997528456868	1.0212903902006574	1.0178130491868078	1.0099163599311476	1.022126053748356
56	ID9407-01-R05	ID9407	mut	28.0	60.4	44.473612823942396	174.64850235123276	1.0567610243821222	1.074339178688855	1.0651008627629788	1.0661038128410056	1.0586293603709123	1.0316719553004605
57	ID9407-04-R02	ID9407	mut	23.11111111111111	60.4	0.008031925817915458	174.64850235123276	1.026288215623867	1.054923421777952	1.044728253619498	1.0613610236028586	1.0550022329895725	1.0277320595767445
60	ID9450-02-R05	ID9450	mut	24.272727272727273	78.9	25.683247196612573	173.20892252619714	1.028872213340239	1.0503412660962965	1.039362724029001	1.029932799859647	1.0323516812866549	1.0311770012443124
66	ID9582-01-R03	ID9582	mut	16.5	49.81818181818182	3.3396807181190264	275.23615723066865	1.0455008935741859	1.0964747513555264	1.0868443860190795	1.1005726885581362	1.0746969566277518	1.048891392196473
68	ID9583-03-R01	ID9583	mut	18.08333333333333	63.16666666666666	0.027450831028975917	217.8928893089493	1.0356218193368345	1.0392743980106685	1.037900718542183	1.0211803636905852	1.0324394995268762	1.0157941192590438
73	ID9729-01-R05	ID9729	mut	29.0	123.14285714285714	0.17748421369794076	148.55002276719406	0.9602339098597222	0.9434626021525201	0.9228760492201334	0.9440292062811991	0.9406516269402346	0.9681814261512005
74	ID9729-09-R05	ID9729	mut	36.16666666666666	123.14285714285714	62.784863958326646	148.55002276719406	0.9675653195424677	0.9518506772123181	0.9564643471275683	0.9679884537366829	0.9620009409096881	0.983882991158519
75	ID9733-02-R04	ID9733	mut	22.09090909090909	55.0	36.06349046805077	172.49472699459454	1.0634934661151232	1.0592517165281254	1.06281819917067	1.0449980238448007	1.0433636629497487	1.0252513381980917
85	ID9748-01-R03	ID9748	mut	26.83333333333333	51.91666666666666	54.51434932544487	126.9897486787948	1.0497855708965727	1.0851686743138462	1.0698265040903714	1.0544669658796053	1.0454441933538476	1.0529144413436182
86	ID9755-05-R05	ID9755	mut	17.416666666666668	67.75	0.8157395738578647	226.07043345254482	1.0902122754813133	1.0788668449779812	1.0675645667200357	1.0541808126941703	1.0491680840446247	1.0343060605361276
89	ID9831-01-R01	ID9831	mut	22.75	61.111111111111114	57.36598172277278	159.95148960435301	1.0515486155471978	1.055355992933272	1.049629271739157	1.04248445159841	1.0451595619000373	1.0319927920335634
91	ID9848-05-R04	ID9848	mut	16.083333333333332	55.27272727272727	16.518553865943108	161.83938150418382	1.0721895796779348	1.1151587771469138	1.0929176963695242	1.080645815806087	1.0818143756339806	1.0687659280474135
92	ID9848-08-R02	ID9848	mut	16.833333333333332	55.27272727272727	25.432158807078338	161.83938150418382	1.0694915761146815	1.0891553126000109	1.0812358676472427	1.0683341253450964	1.0691980830063548	1.0580725569440401
97	ID9895-03-R05	ID9895	mut	21.08333333333333	57.5	26.918290856294853	102.59317379288193	0.95884145465492	0.9492531496371056	0.9589472909374349	0.947081854796917	0.9680040035105848	0.97368581045177
103	ID9918-07-R03	ID9918	mut	21.58333333333333	45.6	77.82891066009346	226.04445547260303	0.967397758144163	0.9787117054298838	0.980971115958525	0.9775197656387699	0.9810170465027162	0.9793436824352562
104	ID9925-03-R03	ID9925	mut	15.916666666666664	51.45454545454545	0.011142833770452944	119.31995831327005	1.0790339545536125	1.0793088522433145	1.0747892474286436	1.0707170957291816	1.0690688875868173	1.0422273521125474
105	ID9925-06-R02	ID9925	mut	16.454545454545453	51.45454545454545	0.011202891487076762	119.31995831327005	1.0783266630651165	1.0688619128029586	1.0664638727685674	1.059220160957907	1.0594115583118566	1.0334301098321117
106	IDCS77069-05-R03	IDCS77069	mut	22.33333333333333	60.16666666666666	1.5281578672629643	152.25067239469104	0.9179557316604097	0.9284941926155109	0.9302428104848085	0.9172723043567373	0.9249705252794159	0.9530424160954156
108	IDCS77187-01-R05	IDCS77187	mut	26.75	50.63636363636363	44.50389643847285	139.6715796648941	0.9873296800789277	0.9900418667917458	0.9897197611048939	0.9725289752374261	1.0191120446071031	0.9956014817874249
