# Supplementary material for: Species-wide gene editing of a flowering regulator reveals hidden phenotypic variation
Source: PLoS Biol. 2025 Jun 9;23(6):e3003226. doi: 10.1371/journal.pbio.3003226 (PMC12185000; doi:10.1371/journal.pbio.3003226)
Supplement: S1 Data — (ZIP) [file pbio.3003226.s021.zip › RAPA_comparison_2_pval_summary_nodup_sig_only.csv]

	line	q_val_summary
1	IDCS77187-01-R05	1.0
3	IDCS77069-05-R03	6.0
4	ID9925-06-R02	6.0
5	ID9925-03-R03	6.0
6	ID9918-07-R03	1.0
12	ID9895-03-R05	6.0
17	ID9848-08-R02	6.0
18	ID9848-05-R04	6.0
20	ID9831-01-R01	3.0
23	ID9755-05-R05	6.0
24	ID9748-01-R03	5.0
34	ID9733-02-R04	1.0
35	ID9729-09-R05	1.0
36	ID9729-01-R05	5.0
41	ID9583-03-R01	1.0
43	ID9582-01-R03	5.0
49	ID9450-02-R05	4.0
52	ID9407-04-R02	4.0
53	ID9407-01-R05	5.0
57	ID9323-12-R04	2.0
61	ID9102-02-R05	4.0
71	ID8283-02-R04	3.0
75	ID8234-01-R05	1.0
80	ID6990-08-R03	4.0
81	ID6990-01-R05	4.0
82	ID6413-12-R05	4.0
83	ID6413-10-R05	4.0
89	ID6133-01-R05	2.0
91	ID6132-01-R01	5.0
95	ID5741-02-R03	2.0
101	ID2016-03-R05	2.0
102	ID1954-10-R05	1.0
105	ID1890-01-R05	5.0
107	ID0932-02-R04	1.0
