# Supplementary material for: Species-wide gene editing of a flowering regulator reveals hidden phenotypic variation
Source: PLoS Biol. 2025 Jun 9;23(6):e3003226. doi: 10.1371/journal.pbio.3003226 (PMC12185000; doi:10.1371/journal.pbio.3003226)
Supplement: S1 Data — (ZIP) [file pbio.3003226.s021.zip › RAPA_comparison_cluster_assig_group_alldays.csv]

cluster	area_diff
1.0	1.0550092595138054
2.0	1.011362574203319
3.0	0.9581352836520071
