# Supplementary material for: Species-wide gene editing of a flowering regulator reveals hidden phenotypic variation
Source: PLoS Biol. 2025 Jun 9;23(6):e3003226. doi: 10.1371/journal.pbio.3003226 (PMC12185000; doi:10.1371/journal.pbio.3003226)
Supplement: S1 Data — (ZIP) [file pbio.3003226.s021.zip › RAPA_comparison_cluster_assig_group.csv]

cluster	day	area_mean	area_count	x	area_std	area_min	area_25	area_50	area_75	area_max
1.0	11	1.0577300883093927	17.0	1.0577300883093927	0.02137193575710055	1.026288215623867	1.0455008935741859	1.056652796988002	1.0721895796779348	1.0961474128896467
1.0	12	1.0674096162196072	17.0	1.0674096162196074	0.021097817727143007	1.0392743980106685	1.0503412660962965	1.0615367258239181	1.0793088522433145	1.1151587771469138
1.0	13	1.0630325781770005	17.0	1.0630325781770007	0.016572241351142786	1.037900718542183	1.049629271739157	1.0651008627629788	1.0747892474286436	1.0929176963695242
1.0	15	1.053410811882759	17.0	1.0534108118827592	0.020070056051359298	1.0211803636905852	1.0390284216506285	1.0541808126941703	1.0661038128410056	1.1005726885581362
1.0	16	1.0526523750499432	17.0	1.052652375049943	0.014919548467010395	1.0323516812866549	1.0433636629497487	1.0491680840446247	1.0594115583118566	1.0818143756339806
1.0	18	1.0358200874441286	17.0	1.0358200874441286	0.013917157745766384	1.0157941192590438	1.027717690645738	1.0316719553004605	1.0422273521125474	1.0687659280474135
2.0	11	1.011033822531906	3.0	1.011033822531906	0.020734348767816328	0.9873296800789277	1.0036501825697264	1.0199706850605248	1.022885893758395	1.025801102456265
2.0	12	1.0165637981621447	3.0	1.0165637981621447	0.024330237037251252	0.9900418667917458	1.0059208098187162	1.0217997528456868	1.0298247638473441	1.0378497748490014
2.0	13	1.0119824144783174	3.0	1.0119824144783174	0.019366050453259245	0.9897197611048939	1.0055050756527757	1.0212903902006574	1.0231137411650293	1.0249370921294012
2.0	15	1.0036884856395683	3.0	1.0036884856395683	0.027024135492653353	0.9725289752374261	0.9951710122121169	1.0178130491868078	1.0192682408406393	1.020723432494471
2.0	16	1.0151458684080723	3.0	1.0151458684080723	0.004726220529998263	1.0099163599311476	1.0131627803085568	1.016409200685966	1.0177606226465346	1.0191120446071031
2.0	18	1.0097610559999068	3.0	1.0097610559999068	0.013353037405084972	0.9956014817874249	1.0035785571256821	1.0115556324639392	1.0168408431061478	1.022126053748356
3.0	11	0.9554451004628809	14.0	0.9554451004628809	0.022278857969668563	0.9036368780921131	0.9526056865182975	0.9593962798853735	0.9675234291928916	0.9849168967239388
3.0	12	0.952647859817942	14.0	0.952647859817942	0.014142562877436544	0.9284941926155109	0.9427592769523482	0.9505519134247118	0.9628522518743434	0.9787117054298838
3.0	13	0.9533525304805007	14.0	0.9533525304805007	0.015849611914193634	0.9228760492201334	0.9442370041713116	0.9566558297750274	0.9609617859554175	0.980971115958525
3.0	15	0.9559658179728189	14.0	0.9559658179728189	0.01574704267280262	0.9172723043567373	0.9471506566369875	0.9579318695754346	0.9669689995547923	0.9775197656387699
3.0	16	0.9640821493586891	14.0	0.9640821493586892	0.016815668811543897	0.9249705252794159	0.9609345294706217	0.9659269488111262	0.9693365217475909	0.9886831990087812
3.0	18	0.9673182438192108	14.0	0.9673182438192108	0.010968318907727804	0.9530424160954156	0.9562705932786474	0.9687983788314171	0.9761459759606067	0.983882991158519
