# Supplementary material for: Species-wide gene editing of a flowering regulator reveals hidden phenotypic variation
Source: PLoS Biol. 2025 Jun 9;23(6):e3003226. doi: 10.1371/journal.pbio.3003226 (PMC12185000; doi:10.1371/journal.pbio.3003226)
Supplement: S1 Data — (ZIP) [file pbio.3003226.s021.zip › RAPA_comparison_cluster_assig_short.csv]

index	line	dag_mean	ratio_act8_flc_mean	dag_mean_wt	cluster	accession	mut_line_ID	country_wt	lat_wt	long_wt	k1-9_group_wt
0	IDCS77187-04-R04	24.75	42.73340024378254	50.63636363636363		IDCS77187	IDCS77187-04-R04	BUL	41.57	24.84	italy_balkan_caucasus
6	IDCS77187-01-R05	26.75	44.50389643847285	50.63636363636363	2.0	IDCS77187	IDCS77187-01-R05	BUL	41.57	24.84	italy_balkan_caucasus
12	IDCS77069-08-R03	19.666666666666668	6.235357806254313	60.16666666666666		IDCS77069	IDCS77069-08-R03	FRA	47.45	3.94	central_europe
18	IDCS77069-05-R03	22.33333333333333	1.5281578672629643	60.16666666666666	3.0	IDCS77069	IDCS77069-05-R03	FRA	47.45	3.94	central_europe
24	ID9925-06-R02	16.454545454545453	0.011202891487076762	51.45454545454545	1.0	ID9925	ID9925-06-R02	FRA	48.91	4.52	western_europe
30	ID9925-03-R03	15.916666666666664	0.011142833770452944	51.45454545454545	1.0	ID9925	ID9925-03-R03	FRA	48.91	4.52	western_europe
36	ID9918-07-R03	21.58333333333333	77.82891066009346	45.6	3.0	ID9918	ID9918-07-R03	FRA	47.43	5.21	western_europe
42	ID9908-12-R05	14.083333333333336	0.40528591787643625	54.16666666666666		ID9908	ID9908-12-R05	FRA	50.72	3.47	western_europe
48	ID9908-06-R05	13.916666666666664	0.012925533302620845	54.16666666666666		ID9908	ID9908-06-R05	FRA	50.72	3.47	western_europe
54	ID9906-06-R04	17.818181818181817	63.82289322508584	47.4		ID9906	ID9906-06-R04	ESP	40.0	4.25	admixed
60	ID9906-04-R02	18.272727272727273	92.66746089580757	47.4		ID9906	ID9906-04-R02	ESP	40.0	4.25	admixed
66	ID9895-09-R04	22.5	34.81180018643514	57.5		ID9895	ID9895-09-R04	ESP	41.78	2.57	spain
72	ID9895-03-R05	21.08333333333333	26.918290856294853	57.5	3.0	ID9895	ID9895-03-R05	ESP	41.78	2.57	spain
78	ID9888-01-R04	25.45454545454545	146.87485335499903	51.66666666666666		ID9888	ID9888-01-R04	ESP	40.93	-3.31	spain
84	ID9888-01-R01	25.09090909090909	104.98925918958922	51.66666666666666		ID9888	ID9888-01-R01	ESP	40.93	-3.31	spain
90	ID9882-02-R04	23.16666666666667	72.910563882297	42.083333333333336		ID9882	ID9882-02-R04	ESP	40.46	-4.26	spain
96	ID9882-01-R03	23.54545454545455	64.48035156761583	42.083333333333336		ID9882	ID9882-01-R03	ESP	40.46	-4.26	spain
102	ID9848-08-R02	16.833333333333332	25.432158807078338	55.27272727272727	1.0	ID9848	ID9848-08-R02	ESP	40.11	-5.77	spain
108	ID9848-05-R04	16.083333333333332	16.518553865943108	55.27272727272727	1.0	ID9848	ID9848-05-R04	ESP	40.11	-5.77	spain
114	ID9831-03-R04	22.83333333333333	73.75182823893597	61.111111111111114		ID9831	ID9831-03-R04	ESP	38.54	-3.39	admixed
120	ID9831-01-R01	22.75	57.36598172277278	61.111111111111114	1.0	ID9831	ID9831-01-R01	ESP	38.54	-3.39	admixed
126	ID9821-14-R04	29.63636363636364	95.3060330263253	52.27272727272727		ID9821	ID9821-14-R04	ESP	41.81	2.49	spain
132	ID9821-07-R02	25.66666666666667	56.90488406237128	52.27272727272727		ID9821	ID9821-07-R02	ESP	41.81	2.49	spain
138	ID9755-05-R05	17.416666666666668	0.8157395738578647	67.75	1.0	ID9755	ID9755-05-R05	SRB	44.56	22.56	italy_balkan_caucasus
144	ID9748-01-R03	26.83333333333333	54.51434932544487	51.91666666666666	1.0	ID9748	ID9748-01-R03	SRB	44.23	21.71	admixed
150	ID9743-06-R03	19.33333333333333	17.456924332996568	42.6		ID9743	ID9743-06-R03	ROU	45.14	25.0	admixed
156	ID9743-03-R05	21.818181818181817	68.75711407178112	42.6		ID9743	ID9743-03-R05	ROU	45.14	25.0	admixed
162	ID9741-04-R05	21.0	0.0986991551069336	47.25		ID9741	ID9741-04-R05	ROU	45.84	23.16	central_europe
168	ID9741-02-R03	20.90909090909091	0.5399094003758638	47.25		ID9741	ID9741-02-R03	ROU	45.84	23.16	central_europe
174	ID9738-04-R02	20.5	0.16224086671015767	40.09090909090909		ID9738	ID9738-04-R02	ROU	45.57	25.42	admixed
180	ID9738-01-R02	19.25	0.0264567441086899	40.09090909090909		ID9738	ID9738-01-R02	ROU	45.57	25.42	admixed
186	ID9736-05-R04	19.33333333333333	0.008320963077557744	39.22222222222222		ID9736	ID9736-05-R04	ROU	44.69	25.17	admixed
192	ID9736-02-R05	18.272727272727273	0.09125107656102524	39.22222222222222		ID9736	ID9736-02-R05	ROU	44.69	25.17	admixed
198	ID9733-03-R03	24.0	42.797791574272146	55.0		ID9733	ID9733-03-R03	SVK	48.47	18.94	central_europe
204	ID9733-02-R04	22.09090909090909	36.06349046805077	55.0	1.0	ID9733	ID9733-02-R04	SVK	48.47	18.94	central_europe
210	ID9729-09-R05	36.16666666666666	62.784863958326646	123.14285714285714	3.0	ID9729	ID9729-09-R05	SVK	48.46	18.9	central_europe
216	ID9729-01-R05	29.0	0.17748421369794076	123.14285714285714	3.0	ID9729	ID9729-01-R05	SVK	48.46	18.9	central_europe
222	ID9644-14-R02	18.90909090909091	0.10949110835108317	37.6		ID9644	ID9644-14-R02	CRO	45.07	18.72	central_europe
228	ID9644-13-R02	20.416666666666668	38.554015586743716	37.6		ID9644	ID9644-13-R02	CRO	45.07	18.72	central_europe
234	ID9599-02-R02	18.25	0.006332717507254139	55.9		ID9599	ID9599-02-R02	ESP	42.8	-5.77	western_europe
240	ID9583-06-R04	18.25	0.020275929712701573	63.16666666666666		ID9583	ID9583-06-R04	ESP	37.09	-3.38	relict
246	ID9583-03-R01	18.08333333333333	0.027450831028975917	63.16666666666666	1.0	ID9583	ID9583-03-R01	ESP	37.09	-3.38	relict
252	ID9582-02-R02	18.25	11.092333457567923	49.81818181818182		ID9582	ID9582-02-R02	ESP	41.48	-1.63	spain
258	ID9582-01-R03	16.5	3.3396807181190264	49.81818181818182	1.0	ID9582	ID9582-01-R03	ESP	41.48	-1.63	spain
264	ID9579-07-R05	18.25	75.01920145583405	55.25		ID9579	ID9579-07-R05	ESP	38.33	-3.51	admixed
270	ID9579-01-R04	18.08333333333333	52.597141445876105	55.25		ID9579	ID9579-01-R04	ESP	38.33	-3.51	admixed
276	ID9569-11-R01	21.91666666666667	0.0036388830888193758	48.0		ID9569	ID9569-11-R01	ESP	42.87	-6.45	western_europe
282	ID9569-06-R03	22.16666666666667	0.5249942652734612	48.0		ID9569	ID9569-06-R03	ESP	42.87	-6.45	western_europe
288	ID9450-05-R04	23.6	49.01569874240413	78.9		ID9450	ID9450-05-R04	SWE	57.2545	18.2109	south_sweden
294	ID9450-02-R05	24.272727272727273	25.683247196612573	78.9	1.0	ID9450	ID9450-02-R05	SWE	57.2545	18.2109	south_sweden
300	ID9421-07-R02	38.0	1.9172828334416872	96.27272727272728		ID9421	ID9421-07-R02	SWE	55.9745	14.3997	south_sweden
306	ID9421-04-R02	35.833333333333336	0.8859935029529629	96.27272727272728		ID9421	ID9421-04-R02	SWE	55.9745	14.3997	south_sweden
312	ID9407-04-R02	23.11111111111111	0.008031925817915458	60.4	1.0	ID9407	ID9407-04-R02	SWE	55.7491	13.399000000000001	south_sweden
318	ID9407-01-R05	28.0	44.473612823942396	60.4	1.0	ID9407	ID9407-01-R05	SWE	55.7491	13.399000000000001	south_sweden
324	ID9404-08-R03	28.75	5.968706748171713	91.54545454545456		ID9404	ID9404-08-R03	SWE	55.7491	13.399000000000001	south_sweden
330	ID9402-11-R03	26.90909090909091	75.26498788093319	54.6		ID9402	ID9402-11-R03	SWE	57.8765	14.8549	south_sweden
336	ID9402-01-R05	23.0	11.715117715666068	54.6		ID9402	ID9402-01-R05	SWE	57.8765	14.8549	south_sweden
342	ID9323-12-R04	25.363636363636363	18.303984808182573	97.28571428571428	2.0	ID9323	ID9323-12-R04	SWE	62.8622	18.336	north_sweden
348	ID9323-02-R05	32.083333333333336	100.86668378249769	97.28571428571428		ID9323	ID9323-02-R05	SWE	62.8622	18.336	north_sweden
354	ID9111-02-R04	27.83333333333333	0.0822352476363165	100.875		ID9111	ID9111-02-R04	GEO	41.8296	46.2831	italy_balkan_caucasus
360	ID9111-01-R05	27.44444444444445	0.6307716355948018	100.875		ID9111	ID9111-01-R05	GEO	41.8296	46.2831	italy_balkan_caucasus
366	ID9102-02-R05	35.36363636363637	39.78281446094741	62.09090909090909	3.0	ID9102	ID9102-02-R05	GEO	41.8296	46.2831	italy_balkan_caucasus
372	ID9102-01-R05	23.16666666666667	0.7477458690498038	62.09090909090909		ID9102	ID9102-01-R05	GEO	41.8296	46.2831	italy_balkan_caucasus
378	ID9079-02-R01	17.727272727272727	0.7374522032464356	111.5		ID9079	ID9079-02-R01	AZE	38.7833	48.5517	italy_balkan_caucasus
384	ID9070-11-R04	20.916666666666668	67.88680350284272	107.42857142857143		ID9070	ID9070-11-R04	AZE	38.6536	48.7992	italy_balkan_caucasus
390	ID9070-02-R01	19.666666666666668	43.11258181573228	107.42857142857143		ID9070	ID9070-02-R01	AZE	38.6536	48.7992	italy_balkan_caucasus
396	ID9069-01-R05	26.75	32.2924874305908	103.0909090909091		ID9069	ID9069-01-R05	AZE	38.6536	48.7992	italy_balkan_caucasus
402	ID8369-05-R03	24.72727272727273	12.826718008296929	57.33333333333334		ID8369	ID8369-05-R03	SWE	55.6942	13.4504	south_sweden
407	ID8369-04-R05	24.58333333333333	1.3178628441125475	57.33333333333334		ID8369	ID8369-04-R05	SWE	55.6942	13.4504	south_sweden
412	ID8337-09-R04	26.57142857142857	84.95037121073929	49.0		ID8337	ID8337-09-R04	ITA	44.0	12.37	western_europe
418	ID8337-06-R03	25.66666666666667	85.44375926488054	49.0		ID8337	ID8337-06-R03	ITA	44.0	12.37	western_europe
424	ID8283-02-R04	21.727272727272727	1.6624155895616823	117.16666666666669	3.0	ID8283	ID8283-02-R04	SWE	55.76	14.12	south_sweden
430	ID8283-01-R04	21.545454545454547	1.2366010421786706	117.16666666666669		ID8283	ID8283-01-R04	SWE	55.76	14.12	south_sweden
436	ID8246-17-R05	22.8	162.53539779231554	56.16666666666666		ID8246	ID8246-17-R05	USA	35.0	-79.18	germany
442	ID8246-10-R03	21.272727272727273	97.57311346950104	56.16666666666666		ID8246	ID8246-10-R03	USA	35.0	-79.18	germany
448	ID8234-01-R05	31.72727272727273	1.0385302138723942	101.66666666666669	3.0	ID8234	ID8234-01-R05	SWE	56.4606	15.8127	south_sweden
454	ID7316-05-R05	30.45454545454545	35.738682056677376	66.375		ID7316	ID7316-05-R05	NED	51.9667	5.566669999999999	admixed
460	ID7186-15-R03	14.25	2.6839125852343497	20.25		ID7186	ID7186-15-R03	LTU	54.8969	23.8924	central_europe
466	ID7186-01-R01	14.5	0.3623379044942325	20.25		ID7186	ID7186-01-R01	LTU	54.8969	23.8924	central_europe
472	ID7169-04-R05	28.83333333333333	59.22373605686781	48.16666666666666		ID7169	ID7169-04-R05	GER	54.4175	9.88682	admixed
478	ID6990-08-R03	25.66666666666667	0.5265519630029387	86.2	3.0	ID6990	ID6990-08-R03	NED	53.448	5.73	admixed
484	ID6990-01-R05	24.41666666666667	1.1423215396924864	86.2	3.0	ID6990	ID6990-01-R05	NED	53.448	5.73	admixed
490	ID6413-12-R05	20.8	3.4264202315265595	63.41666666666666	3.0	ID6413	ID6413-12-R05	SWE	56.06	13.97	south_sweden
496	ID6413-10-R05	21.83333333333333	2.617836919658964	63.41666666666666	3.0	ID6413	ID6413-10-R05	SWE	56.06	13.97	south_sweden
502	ID6138-09-R04	30.63636363636364	13.941812535235885	52.2		ID6138	ID6138-09-R04	SWE	55.9403	13.5511	south_sweden
508	ID6138-07-R03	33.18181818181818	30.61904728963566	52.2		ID6138	ID6138-07-R03	SWE	55.9403	13.5511	south_sweden
514	ID6136-15-R04	31.16666666666667	31.280229651311497	86.66666666666669		ID6136	ID6136-15-R04	SWE	55.9336	13.5519	south_sweden
520	ID6136-02-R05	34.416666666666664	52.934577275584424	86.66666666666669		ID6136	ID6136-02-R05	SWE	55.9336	13.5519	south_sweden
526	ID6133-07-R03	31.75	27.39961426768815	63.25		ID6133	ID6133-07-R03	SWE	55.8364	13.2906	south_sweden
532	ID6133-01-R05	29.08333333333333	68.77170239829921	63.25	3.0	ID6133	ID6133-01-R05	SWE	55.8364	13.2906	south_sweden
538	ID6132-05-R01	41.16666666666666	67.30533018940001	100.0		ID6132	ID6132-05-R01	SWE	55.8386	13.3186	south_sweden
544	ID6132-01-R01	40.90909090909091	61.18762819247636	100.0	1.0	ID6132	ID6132-01-R01	SWE	55.8386	13.3186	south_sweden
550	ID6086-07-R03	33.90909090909091	121.20050155019614	120.0		ID6086	ID6086-07-R03	SWE	58.9	11.2	admixed
556	ID6086-01-R04	28.45454545454545	58.97052125841743	120.0		ID6086	ID6086-01-R04	SWE	58.9	11.2	admixed
562	ID5741-04-R01	37.18181818181818	54.360406422299725	65.66666666666667		ID5741	ID5741-04-R01	UK	56.6	-4.1	western_europe
568	ID5741-02-R03	37.0	58.8446400609004	65.66666666666667	3.0	ID5741	ID5741-02-R03	UK	56.6	-4.1	western_europe
574	ID5151-11-R04	26.58333333333333	17.91162764602237	49.25		ID5151	ID5151-11-R04	UK	52.2	-1.7	admixed
580	ID4807-14-R03	21.33333333333333	7.788732057686013	119.0		ID4807	ID4807-14-R03	UK	50.4	-4.9	western_europe
586	ID4807-02-R05	22.09090909090909	1.0028432843466997	119.0		ID4807	ID4807-02-R05	UK	50.4	-4.9	western_europe
592	ID2171-21-R05	21.272727272727273	30.785912343569606	43.63636363636363		ID2171	ID2171-21-R05	USA	42.148	-86.431	germany
598	ID2171-08-R03	21.0	34.724527498204736	43.63636363636363		ID2171	ID2171-08-R03	USA	42.148	-86.431	germany
604	ID2016-03-R05	18.83333333333333	81.55906367598432	41.91666666666666	1.0	ID2016	ID2016-03-R05	USA	43.5356	-86.1788	admixed
610	ID1954-10-R05	21.166666666666668	89.07262839097041	53.88888888888889	2.0	ID1954	ID1954-10-R05	USA	43.5187	-86.1739	germany
616	ID1954-06-R05	24.363636363636363	53.78002733617824	53.88888888888889		ID1954	ID1954-06-R05	USA	43.5187	-86.1739	germany
622	ID1890-05-R04	22.75	47.694983747641885	44.18181818181818		ID1890	ID1890-05-R04	USA	43.5139	-86.1859	asia
628	ID1890-01-R05	22.0	46.04580209977114	44.18181818181818	1.0	ID1890	ID1890-01-R05	USA	43.5139	-86.1859	asia
634	ID0932-09-R01	22.25	14.088162218682413	38.0		ID0932	ID0932-09-R01	USA	42.3634	-71.1445	western_europe
640	ID0932-02-R04	20.818181818181817	20.297274242110873	38.0	1.0	ID0932	ID0932-02-R04	USA	42.3634	-71.1445	western_europe
646	ID0424-04-R05	21.63636363636364	21.419387045407085	30.5		ID0424	ID0424-04-R05	CZE	49.4112	16.2815	central_europe
652	ID0424-02-R05	25.3	32.73009903461024	30.5		ID0424	ID0424-02-R05	CZE	49.4112	16.2815	central_europe
