# Supplementary material for: Species-wide gene editing of a flowering regulator reveals hidden phenotypic variation
Source: PLoS Biol. 2025 Jun 9;23(6):e3003226. doi: 10.1371/journal.pbio.3003226 (PMC12185000; doi:10.1371/journal.pbio.3003226)
Supplement: S1 Data — (ZIP) [file pbio.3003226.s021.zip › rapa_parsed_sometp_df_flowering_qRT.csv]

	date	tray	day	rapa_pot	actual_pot	area	plant	line	accession	rep	type	ko_or_kd	ratio_act8_flc_mean	ratio_act8_ft_mean	dag_mean
0	03-09	Tray10	11	1	54	2.949390006644913	ID6136-02-R05-03	ID6136-02-R05	ID6136	03	mut	kd	52.934577275584424	0.7768847493948959	34.416666666666664
1	03-09	Tray10	11	3	42	2.873320601815399	WT-ID6136-03	WT-ID6136	ID6136	03	wt	WT	190.24045260788608	0.03824345025854906	86.66666666666669
2	03-09	Tray10	11	8	12	3.1112625136590655	ID0424-04-R05-03	ID0424-04-R05	ID0424	03	mut	kd	21.419387045407085	0.3065462241471854	21.63636363636364
3	03-09	Tray10	11	9	6	3.4511721575125396	WT-ID0424-03	WT-ID0424	ID0424	03	wt	WT	85.85099788611541	0.1031032287063705	30.5
4	03-09	Tray10	11	11	53	2.81424759573192	ID6136-02-R05-02	ID6136-02-R05	ID6136	02	mut	kd	52.934577275584424	0.7768847493948959	34.416666666666664
5	03-09	Tray10	11	12	47	3.1489109931093564	ID6136-15-R04-02	ID6136-15-R04	ID6136	02	mut	kd	31.280229651311497	0.5815192938626054	31.16666666666667
6	03-09	Tray10	11	13	41	3.0081741840064264	WT-ID6136-02	WT-ID6136	ID6136	02	wt	WT	190.24045260788608	0.03824345025854906	86.66666666666669
7	03-09	Tray10	11	17	17	3.2880255353883627	ID0424-02-R05-02	ID0424-02-R05	ID0424	02	mut	kd	32.73009903461024	0.14623397410083647	25.3
8	03-09	Tray10	11	18	11	3.3098430047160705	ID0424-04-R05-02	ID0424-04-R05	ID0424	02	mut	kd	21.419387045407085	0.3065462241471854	21.63636363636364
9	03-09	Tray10	11	20	58	2.790988475088816	COL_124	COL	COL	124	COL	col0	0.9691640895127804	1.5276467643161598	19.26388888888889
10	03-09	Tray10	11	21	52	3.0707764628434346	ID6136-02-R05-01	ID6136-02-R05	ID6136	01	mut	kd	52.934577275584424	0.7768847493948959	34.416666666666664
11	03-09	Tray10	11	22	46	3.178401341533755	ID6136-15-R04-01	ID6136-15-R04	ID6136	01	mut	kd	31.280229651311497	0.5815192938626054	31.16666666666667
12	03-09	Tray10	11	23	40	3.125806458139527	WT-ID6136-01	WT-ID6136	ID6136	01	wt	WT	190.24045260788608	0.03824345025854906	86.66666666666669
13	03-09	Tray10	11	27	16	2.8639173769578603	ID0424-02-R05-01	ID0424-02-R05	ID0424	01	mut	kd	32.73009903461024	0.14623397410083647	25.3
14	03-09	Tray10	11	28	10	3.3609718837259357	ID0424-04-R05-01	ID0424-04-R05	ID0424	01	mut	kd	21.419387045407085	0.3065462241471854	21.63636363636364
15	03-09	Tray10	11	29	4	3.3057811512549824	WT-ID0424-01	WT-ID0424	ID0424	01	wt	WT	85.85099788611541	0.1031032287063705	30.5
16	03-09	Tray10	11	34	33	2.784617292632875	ID5741-02-R03-03	ID5741-02-R03	ID5741	03	mut	kd	58.8446400609004	0.21239777370657528	37.0
17	03-09	Tray10	11	36	21	3.380211241711606	WT-ID5741-03	WT-ID5741	ID5741	03	wt	WT	146.0827673623128	0.004283164509748097	65.66666666666667
18	03-09	Tray10	11	38	9	2.7715874808812555	ID0932-09-R01-06	ID0932-09-R01	ID0932	06	mut	kd	14.088162218682413	2.40132977486112	22.25
19	03-09	Tray10	11	44	32	2.7450747915820575	ID5741-02-R03-02	ID5741-02-R03	ID5741	02	mut	kd	58.8446400609004	0.21239777370657528	37.0
20	03-09	Tray10	11	47	14	2.8555191556678	ID0932-02-R04-02	ID0932-02-R04	ID0932	02	mut	kd	20.297274242110873	1.3731657174267775	20.818181818181817
21	03-09	Tray10	11	48	8	2.8488047010518036	ID0932-09-R01-05	ID0932-09-R01	ID0932	05	mut	kd	14.088162218682413	2.40132977486112	22.25
22	03-09	Tray10	11	54	31	3.060320028688285	ID5741-02-R03-01	ID5741-02-R03	ID5741	01	mut	kd	58.8446400609004	0.21239777370657528	37.0
23	03-09	Tray10	11	55	25	2.8549130223078554	ID5741-04-R01-01	ID5741-04-R01	ID5741	01	mut	kd	54.360406422299725	0.1231478174474691	37.18181818181818
24	03-09	Tray10	11	59	1	2.7774268223893115	WT-ID0932-01	WT-ID0932	ID0932	01	wt	WT	44.589943613887556	0.38352314328667375	38.0
25	03-11	Tray10	13	0	60	3.616685520895512	COL_126	COL	COL	126	COL	col0	0.9691640895127804	1.5276467643161598	19.26388888888889
26	03-11	Tray10	13	1	54	3.475380593143361	ID6136-02-R05-03	ID6136-02-R05	ID6136	03	mut	kd	52.934577275584424	0.7768847493948959	34.416666666666664
27	03-11	Tray10	13	2	48	3.515476441382376	ID6136-15-R04-03	ID6136-15-R04	ID6136	03	mut	kd	31.280229651311497	0.5815192938626054	31.16666666666667
28	03-11	Tray10	13	3	42	3.378942698613437	WT-ID6136-03	WT-ID6136	ID6136	03	wt	WT	190.24045260788608	0.03824345025854906	86.66666666666669
29	03-11	Tray10	13	4	36	3.805228914203426	ID7186-15-R03-03	ID7186-15-R03	ID7186	03	mut	ko	2.6839125852343497	4.095283256909823	14.25
30	03-11	Tray10	13	5	30	3.736237098904729	ID7186-01-R01-03	ID7186-01-R01	ID7186	03	mut	ko	0.3623379044942325	3.7870018559916847	14.5
31	03-11	Tray10	13	6	24	3.747023177451628	WT-ID7186-03	WT-ID7186	ID7186	03	wt	WT	20.11200370638669	1.5769738062917196	20.25
32	03-11	Tray10	13	8	12	3.7309436934277356	ID0424-04-R05-03	ID0424-04-R05	ID0424	03	mut	kd	21.419387045407085	0.3065462241471854	21.63636363636364
33	03-11	Tray10	13	9	6	3.791620482692814	WT-ID0424-03	WT-ID0424	ID0424	03	wt	WT	85.85099788611541	0.1031032287063705	30.5
34	03-11	Tray10	13	10	59	3.5970366649776535	COL_125	COL	COL	125	COL	col0	0.9691640895127804	1.5276467643161598	19.26388888888889
35	03-11	Tray10	13	11	53	3.4913616938342726	ID6136-02-R05-02	ID6136-02-R05	ID6136	02	mut	kd	52.934577275584424	0.7768847493948959	34.416666666666664
36	03-11	Tray10	13	12	47	3.5931752634781025	ID6136-15-R04-02	ID6136-15-R04	ID6136	02	mut	kd	31.280229651311497	0.5815192938626054	31.16666666666667
37	03-11	Tray10	13	13	41	3.7717344253867693	WT-ID6136-02	WT-ID6136	ID6136	02	wt	WT	190.24045260788608	0.03824345025854906	86.66666666666669
38	03-11	Tray10	13	14	35	3.870403905279027	ID7186-15-R03-02	ID7186-15-R03	ID7186	02	mut	ko	2.6839125852343497	4.095283256909823	14.25
39	03-11	Tray10	13	15	29	3.822233480238844	ID7186-01-R01-02	ID7186-01-R01	ID7186	02	mut	ko	0.3623379044942325	3.7870018559916847	14.5
40	03-11	Tray10	13	16	23	3.799547307125615	WT-ID7186-02	WT-ID7186	ID7186	02	wt	WT	20.11200370638669	1.5769738062917196	20.25
41	03-11	Tray10	13	17	17	3.69284691927723	ID0424-02-R05-02	ID0424-02-R05	ID0424	02	mut	kd	32.73009903461024	0.14623397410083647	25.3
42	03-11	Tray10	13	18	11	3.7786576319473553	ID0424-04-R05-02	ID0424-04-R05	ID0424	02	mut	kd	21.419387045407085	0.3065462241471854	21.63636363636364
43	03-11	Tray10	13	19	5	3.800510876894368	WT-ID0424-02	WT-ID0424	ID0424	02	wt	WT	85.85099788611541	0.1031032287063705	30.5
44	03-11	Tray10	13	20	58	3.7666358863102674	COL_124	COL	COL	124	COL	col0	0.9691640895127804	1.5276467643161598	19.26388888888889
45	03-11	Tray10	13	21	52	3.62879748556671	ID6136-02-R05-01	ID6136-02-R05	ID6136	01	mut	kd	52.934577275584424	0.7768847493948959	34.416666666666664
46	03-11	Tray10	13	22	46	3.756864224060549	ID6136-15-R04-01	ID6136-15-R04	ID6136	01	mut	kd	31.280229651311497	0.5815192938626054	31.16666666666667
47	03-11	Tray10	13	23	40	3.5809249756756194	WT-ID6136-01	WT-ID6136	ID6136	01	wt	WT	190.24045260788608	0.03824345025854906	86.66666666666669
48	03-11	Tray10	13	24	34	4.05545478494124	ID7186-15-R03-01	ID7186-15-R03	ID7186	01	mut	ko	2.6839125852343497	4.095283256909823	14.25
49	03-11	Tray10	13	25	28	3.6715430852625737	ID7186-01-R01-01	ID7186-01-R01	ID7186	01	mut	ko	0.3623379044942325	3.7870018559916847	14.5
50	03-11	Tray10	13	26	22	3.7452309845281406	WT-ID7186-01	WT-ID7186	ID7186	01	wt	WT	20.11200370638669	1.5769738062917196	20.25
51	03-11	Tray10	13	27	16	3.4499409887733377	ID0424-02-R05-01	ID0424-02-R05	ID0424	01	mut	kd	32.73009903461024	0.14623397410083647	25.3
52	03-11	Tray10	13	28	10	3.8755242639493086	ID0424-04-R05-01	ID0424-04-R05	ID0424	01	mut	kd	21.419387045407085	0.3065462241471854	21.63636363636364
53	03-11	Tray10	13	29	4	3.6461095219788477	WT-ID0424-01	WT-ID0424	ID0424	01	wt	WT	85.85099788611541	0.1031032287063705	30.5
54	03-11	Tray10	13	30	57	3.6055205234374688	COL_123	COL	COL	123	COL	col0	0.9691640895127804	1.5276467643161598	19.26388888888889
55	03-11	Tray10	13	31	51	3.3402457615679317	WT-ID8337-03	WT-ID8337	ID8337	03	wt	WT	167.6369037325779	0.05973977841085151	49.0
56	03-11	Tray10	13	32	45	3.5161385767170743	ID8337-06-R03-03	ID8337-06-R03	ID8337	03	mut	kd	85.44375926488054	0.4948857026431634	25.66666666666667
57	03-11	Tray10	13	33	39	3.569958818096594	ID8337-09-R04-03	ID8337-09-R04	ID8337	03	mut	kd	84.95037121073929	0.7254136842732636	26.57142857142857
58	03-11	Tray10	13	34	33	3.703119346236078	ID5741-02-R03-03	ID5741-02-R03	ID5741	03	mut	kd	58.8446400609004	0.21239777370657528	37.0
59	03-11	Tray10	13	35	27	3.8055008581584002	ID5741-04-R01-03	ID5741-04-R01	ID5741	03	mut	kd	54.360406422299725	0.1231478174474691	37.18181818181818
60	03-11	Tray10	13	36	21	3.9191827290425008	WT-ID5741-03	WT-ID5741	ID5741	03	wt	WT	146.0827673623128	0.004283164509748097	65.66666666666667
61	03-11	Tray10	13	38	9	3.5833121519830775	ID0932-09-R01-06	ID0932-09-R01	ID0932	06	mut	kd	14.088162218682413	2.40132977486112	22.25
62	03-11	Tray10	13	39	3	3.5114822886260013	WT-ID0932-03	WT-ID0932	ID0932	03	wt	WT	44.589943613887556	0.38352314328667375	38.0
63	03-11	Tray10	13	40	56	3.491921712586151	COL_122	COL	COL	122	COL	col0	0.9691640895127804	1.5276467643161598	19.26388888888889
64	03-11	Tray10	13	41	50	3.840983837320378	WT-ID8337-02	WT-ID8337	ID8337	02	wt	WT	167.6369037325779	0.05973977841085151	49.0
65	03-11	Tray10	13	42	44	3.871280972857973	ID8337-06-R03-02	ID8337-06-R03	ID8337	02	mut	kd	85.44375926488054	0.4948857026431634	25.66666666666667
66	03-11	Tray10	13	43	38	3.8522359394118872	ID8337-09-R04-02	ID8337-09-R04	ID8337	02	mut	kd	84.95037121073929	0.7254136842732636	26.57142857142857
67	03-11	Tray10	13	44	32	3.723044991643445	ID5741-02-R03-02	ID5741-02-R03	ID5741	02	mut	kd	58.8446400609004	0.21239777370657528	37.0
68	03-11	Tray10	13	45	26	3.475380593143361	ID5741-04-R01-02	ID5741-04-R01	ID5741	02	mut	kd	54.360406422299725	0.1231478174474691	37.18181818181818
69	03-11	Tray10	13	46	20	3.9781348473982896	WT-ID5741-02	WT-ID5741	ID5741	02	wt	WT	146.0827673623128	0.004283164509748097	65.66666666666667
70	03-11	Tray10	13	47	14	3.7196626830180466	ID0932-02-R04-02	ID0932-02-R04	ID0932	02	mut	kd	20.297274242110873	1.3731657174267775	20.818181818181817
71	03-11	Tray10	13	48	8	3.650793039651931	ID0932-09-R01-05	ID0932-09-R01	ID0932	05	mut	kd	14.088162218682413	2.40132977486112	22.25
72	03-11	Tray10	13	49	2	3.379668034033654	WT-ID0932-02	WT-ID0932	ID0932	02	wt	WT	44.589943613887556	0.38352314328667375	38.0
73	03-11	Tray10	13	51	49	3.615529223637133	WT-ID8337-01	WT-ID8337	ID8337	01	wt	WT	167.6369037325779	0.05973977841085151	49.0
74	03-11	Tray10	13	52	43	3.770557474850995	ID8337-06-R03-01	ID8337-06-R03	ID8337	01	mut	kd	85.44375926488054	0.4948857026431634	25.66666666666667
75	03-11	Tray10	13	54	31	3.7114697818743276	ID5741-02-R03-01	ID5741-02-R03	ID5741	01	mut	kd	58.8446400609004	0.21239777370657528	37.0
76	03-11	Tray10	13	55	25	3.7356787259059048	ID5741-04-R01-01	ID5741-04-R01	ID5741	01	mut	kd	54.360406422299725	0.1231478174474691	37.18181818181818
77	03-11	Tray10	13	56	19	3.8407332346118066	WT-ID5741-01	WT-ID5741	ID5741	01	wt	WT	146.0827673623128	0.004283164509748097	65.66666666666667
78	03-11	Tray10	13	57	13	3.573103783163991	ID0932-02-R04-01	ID0932-02-R04	ID0932	01	mut	kd	20.297274242110873	1.3731657174267775	20.818181818181817
79	03-11	Tray10	13	58	7	3.452859335795852	ID0932-09-R01-04	ID0932-09-R01	ID0932	04	mut	kd	14.088162218682413	2.40132977486112	22.25
80	03-11	Tray10	13	59	1	3.453471233722936	WT-ID0932-01	WT-ID0932	ID0932	01	wt	WT	44.589943613887556	0.38352314328667375	38.0
81	03-13	Tray10	15	0	60	3.932980821923198	COL_126	COL	COL	126	COL	col0	0.9691640895127804	1.5276467643161598	19.26388888888889
82	03-13	Tray10	15	1	54	3.8518085142282374	ID6136-02-R05-03	ID6136-02-R05	ID6136	03	mut	kd	52.934577275584424	0.7768847493948959	34.416666666666664
83	03-13	Tray10	15	2	48	3.836893516376434	ID6136-15-R04-03	ID6136-15-R04	ID6136	03	mut	kd	31.280229651311497	0.5815192938626054	31.16666666666667
84	03-13	Tray10	15	3	42	3.7788744720027396	WT-ID6136-03	WT-ID6136	ID6136	03	wt	WT	190.24045260788608	0.03824345025854906	86.66666666666669
85	03-13	Tray10	15	4	36	4.18684337032447	ID7186-15-R03-03	ID7186-15-R03	ID7186	03	mut	ko	2.6839125852343497	4.095283256909823	14.25
86	03-13	Tray10	15	5	30	4.054727932082198	ID7186-01-R01-03	ID7186-01-R01	ID7186	03	mut	ko	0.3623379044942325	3.7870018559916847	14.5
87	03-13	Tray10	15	6	24	4.087532975734094	WT-ID7186-03	WT-ID7186	ID7186	03	wt	WT	20.11200370638669	1.5769738062917196	20.25
88	03-13	Tray10	15	8	12	4.06190463371617	ID0424-04-R05-03	ID0424-04-R05	ID0424	03	mut	kd	21.419387045407085	0.3065462241471854	21.63636363636364
89	03-13	Tray10	15	9	6	4.129238610131926	WT-ID0424-03	WT-ID0424	ID0424	03	wt	WT	85.85099788611541	0.1031032287063705	30.5
90	03-13	Tray10	15	10	59	3.9448279963432165	COL_125	COL	COL	125	COL	col0	0.9691640895127804	1.5276467643161598	19.26388888888889
91	03-13	Tray10	15	11	53	3.820398522703982	ID6136-02-R05-02	ID6136-02-R05	ID6136	02	mut	kd	52.934577275584424	0.7768847493948959	34.416666666666664
92	03-13	Tray10	15	12	47	3.942057683841395	ID6136-15-R04-02	ID6136-15-R04	ID6136	02	mut	kd	31.280229651311497	0.5815192938626054	31.16666666666667
93	03-13	Tray10	15	13	41	4.110589710299249	WT-ID6136-02	WT-ID6136	ID6136	02	wt	WT	190.24045260788608	0.03824345025854906	86.66666666666669
94	03-13	Tray10	15	14	35	4.187689893525184	ID7186-15-R03-02	ID7186-15-R03	ID7186	02	mut	ko	2.6839125852343497	4.095283256909823	14.25
95	03-13	Tray10	15	15	29	4.160108220410951	ID7186-01-R01-02	ID7186-01-R01	ID7186	02	mut	ko	0.3623379044942325	3.7870018559916847	14.5
96	03-13	Tray10	15	16	23	4.160438516641545	WT-ID7186-02	WT-ID7186	ID7186	02	wt	WT	20.11200370638669	1.5769738062917196	20.25
97	03-13	Tray10	15	17	17	4.007107382974057	ID0424-02-R05-02	ID0424-02-R05	ID0424	02	mut	kd	32.73009903461024	0.14623397410083647	25.3
98	03-13	Tray10	15	18	11	4.119420863442087	ID0424-04-R05-02	ID0424-04-R05	ID0424	02	mut	kd	21.419387045407085	0.3065462241471854	21.63636363636364
99	03-13	Tray10	15	19	5	4.0950995796456136	WT-ID0424-02	WT-ID0424	ID0424	02	wt	WT	85.85099788611541	0.1031032287063705	30.5
100	03-13	Tray10	15	20	58	4.078202982503686	COL_124	COL	COL	124	COL	col0	0.9691640895127804	1.5276467643161598	19.26388888888889
101	03-13	Tray10	15	21	52	3.9307453283111133	ID6136-02-R05-01	ID6136-02-R05	ID6136	01	mut	kd	52.934577275584424	0.7768847493948959	34.416666666666664
102	03-13	Tray10	15	22	46	4.0717347638797605	ID6136-15-R04-01	ID6136-15-R04	ID6136	01	mut	kd	31.280229651311497	0.5815192938626054	31.16666666666667
103	03-13	Tray10	15	23	40	3.9524533964230333	WT-ID6136-01	WT-ID6136	ID6136	01	wt	WT	190.24045260788608	0.03824345025854906	86.66666666666669
104	03-13	Tray10	15	24	34	4.354511799744273	ID7186-15-R03-01	ID7186-15-R03	ID7186	01	mut	ko	2.6839125852343497	4.095283256909823	14.25
105	03-13	Tray10	15	25	28	4.030032704936171	ID7186-01-R01-01	ID7186-01-R01	ID7186	01	mut	ko	0.3623379044942325	3.7870018559916847	14.5
106	03-13	Tray10	15	26	22	4.122019172080031	WT-ID7186-01	WT-ID7186	ID7186	01	wt	WT	20.11200370638669	1.5769738062917196	20.25
107	03-13	Tray10	15	27	16	3.7075701760979363	ID0424-02-R05-01	ID0424-02-R05	ID0424	01	mut	kd	32.73009903461024	0.14623397410083647	25.3
108	03-13	Tray10	15	28	10	4.23401081758718	ID0424-04-R05-01	ID0424-04-R05	ID0424	01	mut	kd	21.419387045407085	0.3065462241471854	21.63636363636364
109	03-13	Tray10	15	29	4	3.9651075858490556	WT-ID0424-01	WT-ID0424	ID0424	01	wt	WT	85.85099788611541	0.1031032287063705	30.5
110	03-13	Tray10	15	30	57	3.999130541287371	COL_123	COL	COL	123	COL	col0	0.9691640895127804	1.5276467643161598	19.26388888888889
111	03-13	Tray10	15	31	51	3.6609602917760835	WT-ID8337-03	WT-ID8337	ID8337	03	wt	WT	167.6369037325779	0.05973977841085151	49.0
112	03-13	Tray10	15	32	45	3.8134475442648212	ID8337-06-R03-03	ID8337-06-R03	ID8337	03	mut	kd	85.44375926488054	0.4948857026431634	25.66666666666667
113	03-13	Tray10	15	33	39	3.886829004676982	ID8337-09-R04-03	ID8337-09-R04	ID8337	03	mut	kd	84.95037121073929	0.7254136842732636	26.57142857142857
114	03-13	Tray10	15	34	33	4.027594211826226	ID5741-02-R03-03	ID5741-02-R03	ID5741	03	mut	kd	58.8446400609004	0.21239777370657528	37.0
115	03-13	Tray10	15	35	27	4.1180993120779945	ID5741-04-R01-03	ID5741-04-R01	ID5741	03	mut	kd	54.360406422299725	0.1231478174474691	37.18181818181818
116	03-13	Tray10	15	36	21	4.268343913951065	WT-ID5741-03	WT-ID5741	ID5741	03	wt	WT	146.0827673623128	0.004283164509748097	65.66666666666667
117	03-13	Tray10	15	38	9	3.9797304306622854	ID0932-09-R01-06	ID0932-09-R01	ID0932	06	mut	kd	14.088162218682413	2.40132977486112	22.25
118	03-13	Tray10	15	39	3	3.9284982681236906	WT-ID0932-03	WT-ID0932	ID0932	03	wt	WT	44.589943613887556	0.38352314328667375	38.0
119	03-13	Tray10	15	40	56	3.8182258936139557	COL_122	COL	COL	122	COL	col0	0.9691640895127804	1.5276467643161598	19.26388888888889
120	03-13	Tray10	15	41	50	4.143014800254095	WT-ID8337-02	WT-ID8337	ID8337	02	wt	WT	167.6369037325779	0.05973977841085151	49.0
121	03-13	Tray10	15	42	44	4.186589091272407	ID8337-06-R03-02	ID8337-06-R03	ID8337	02	mut	kd	85.44375926488054	0.4948857026431634	25.66666666666667
122	03-13	Tray10	15	43	38	4.169674434058807	ID8337-09-R04-02	ID8337-09-R04	ID8337	02	mut	kd	84.95037121073929	0.7254136842732636	26.57142857142857
123	03-13	Tray10	15	44	32	4.077222510411053	ID5741-02-R03-02	ID5741-02-R03	ID5741	02	mut	kd	58.8446400609004	0.21239777370657528	37.0
124	03-13	Tray10	15	45	26	3.8136476953468965	ID5741-04-R01-02	ID5741-04-R01	ID5741	02	mut	kd	54.360406422299725	0.1231478174474691	37.18181818181818
125	03-13	Tray10	15	46	20	4.2951490965789185	WT-ID5741-02	WT-ID5741	ID5741	02	wt	WT	146.0827673623128	0.004283164509748097	65.66666666666667
126	03-13	Tray10	15	47	14	4.107209969647869	ID0932-02-R04-02	ID0932-02-R04	ID0932	02	mut	kd	20.297274242110873	1.3731657174267775	20.818181818181817
127	03-13	Tray10	15	48	8	4.0478198278165936	ID0932-09-R01-05	ID0932-09-R01	ID0932	05	mut	kd	14.088162218682413	2.40132977486112	22.25
128	03-13	Tray10	15	49	2	3.7697464671794534	WT-ID0932-02	WT-ID0932	ID0932	02	wt	WT	44.589943613887556	0.38352314328667375	38.0
129	03-13	Tray10	15	51	49	3.908055874098767	WT-ID8337-01	WT-ID8337	ID8337	01	wt	WT	167.6369037325779	0.05973977841085151	49.0
130	03-13	Tray10	15	52	43	4.083574279673991	ID8337-06-R03-01	ID8337-06-R03	ID8337	01	mut	kd	85.44375926488054	0.4948857026431634	25.66666666666667
131	03-13	Tray10	15	54	31	4.07928980609866	ID5741-02-R03-01	ID5741-02-R03	ID5741	01	mut	kd	58.8446400609004	0.21239777370657528	37.0
132	03-13	Tray10	15	55	25	4.120047194353041	ID5741-04-R01-01	ID5741-04-R01	ID5741	01	mut	kd	54.360406422299725	0.1231478174474691	37.18181818181818
133	03-13	Tray10	15	56	19	4.225050696138049	WT-ID5741-01	WT-ID5741	ID5741	01	wt	WT	146.0827673623128	0.004283164509748097	65.66666666666667
134	03-13	Tray10	15	57	13	4.0216440360874435	ID0932-02-R04-01	ID0932-02-R04	ID0932	01	mut	kd	20.297274242110873	1.3731657174267775	20.818181818181817
135	03-13	Tray10	15	58	7	3.981637424655769	ID0932-09-R01-04	ID0932-09-R01	ID0932	04	mut	kd	14.088162218682413	2.40132977486112	22.25
136	03-13	Tray10	15	59	1	3.926136571067449	WT-ID0932-01	WT-ID0932	ID0932	01	wt	WT	44.589943613887556	0.38352314328667375	38.0
137	03-14	Tray10	16	0	60	4.010469569796392	COL_126	COL	COL	126	COL	col0	0.9691640895127804	1.5276467643161598	19.26388888888889
138	03-14	Tray10	16	1	54	3.911743377855932	ID6136-02-R05-03	ID6136-02-R05	ID6136	03	mut	kd	52.934577275584424	0.7768847493948959	34.416666666666664
139	03-14	Tray10	16	2	48	3.8544882250444306	ID6136-15-R04-03	ID6136-15-R04	ID6136	03	mut	kd	31.280229651311497	0.5815192938626054	31.16666666666667
140	03-14	Tray10	16	3	42	3.877256133113586	WT-ID6136-03	WT-ID6136	ID6136	03	wt	WT	190.24045260788608	0.03824345025854906	86.66666666666669
141	03-14	Tray10	16	4	36	3.94546858513182	ID7186-15-R03-03	ID7186-15-R03	ID7186	03	mut	ko	2.6839125852343497	4.095283256909823	14.25
142	03-14	Tray10	16	5	30	3.984347257585864	ID7186-01-R01-03	ID7186-01-R01	ID7186	03	mut	ko	0.3623379044942325	3.7870018559916847	14.5
143	03-14	Tray10	16	6	24	4.009918084665902	WT-ID7186-03	WT-ID7186	ID7186	03	wt	WT	20.11200370638669	1.5769738062917196	20.25
144	03-14	Tray10	16	8	12	4.1999744625304904	ID0424-04-R05-03	ID0424-04-R05	ID0424	03	mut	kd	21.419387045407085	0.3065462241471854	21.63636363636364
145	03-14	Tray10	16	9	6	4.14104194093905	WT-ID0424-03	WT-ID0424	ID0424	03	wt	WT	85.85099788611541	0.1031032287063705	30.5
146	03-14	Tray10	16	10	59	4.005137595908864	COL_125	COL	COL	125	COL	col0	0.9691640895127804	1.5276467643161598	19.26388888888889
147	03-14	Tray10	16	11	53	3.888179493918325	ID6136-02-R05-02	ID6136-02-R05	ID6136	02	mut	kd	52.934577275584424	0.7768847493948959	34.416666666666664
148	03-14	Tray10	16	12	47	3.904985881099363	ID6136-15-R04-02	ID6136-15-R04	ID6136	02	mut	kd	31.280229651311497	0.5815192938626054	31.16666666666667
149	03-14	Tray10	16	13	41	4.139406770441792	WT-ID6136-02	WT-ID6136	ID6136	02	wt	WT	190.24045260788608	0.03824345025854906	86.66666666666669
150	03-14	Tray10	16	14	35	4.184691430817598	ID7186-15-R03-02	ID7186-15-R03	ID7186	02	mut	ko	2.6839125852343497	4.095283256909823	14.25
151	03-14	Tray10	16	15	29	4.162504664521149	ID7186-01-R01-02	ID7186-01-R01	ID7186	02	mut	ko	0.3623379044942325	3.7870018559916847	14.5
152	03-14	Tray10	16	16	23	4.109915863023793	WT-ID7186-02	WT-ID7186	ID7186	02	wt	WT	20.11200370638669	1.5769738062917196	20.25
153	03-14	Tray10	16	17	17	4.104760166638525	ID0424-02-R05-02	ID0424-02-R05	ID0424	02	mut	kd	32.73009903461024	0.14623397410083647	25.3
154	03-14	Tray10	16	18	11	4.2151085810530935	ID0424-04-R05-02	ID0424-04-R05	ID0424	02	mut	kd	21.419387045407085	0.3065462241471854	21.63636363636364
155	03-14	Tray10	16	19	5	4.213517756996305	WT-ID0424-02	WT-ID0424	ID0424	02	wt	WT	85.85099788611541	0.1031032287063705	30.5
156	03-14	Tray10	16	20	58	4.151676230847047	COL_124	COL	COL	124	COL	col0	0.9691640895127804	1.5276467643161598	19.26388888888889
157	03-14	Tray10	16	21	52	3.9142373477677412	ID6136-02-R05-01	ID6136-02-R05	ID6136	01	mut	kd	52.934577275584424	0.7768847493948959	34.416666666666664
158	03-14	Tray10	16	22	46	3.924950888915611	ID6136-15-R04-01	ID6136-15-R04	ID6136	01	mut	kd	31.280229651311497	0.5815192938626054	31.16666666666667
159	03-14	Tray10	16	23	40	3.9999131324165713	WT-ID6136-01	WT-ID6136	ID6136	01	wt	WT	190.24045260788608	0.03824345025854906	86.66666666666669
160	03-14	Tray10	16	24	34	4.118231648327027	ID7186-15-R03-01	ID7186-15-R03	ID7186	01	mut	ko	2.6839125852343497	4.095283256909823	14.25
161	03-14	Tray10	16	25	28	3.8490506905695123	ID7186-01-R01-01	ID7186-01-R01	ID7186	01	mut	ko	0.3623379044942325	3.7870018559916847	14.5
162	03-14	Tray10	16	26	22	4.073168262265102	WT-ID7186-01	WT-ID7186	ID7186	01	wt	WT	20.11200370638669	1.5769738062917196	20.25
163	03-14	Tray10	16	27	16	3.8416097121684354	ID0424-02-R05-01	ID0424-02-R05	ID0424	01	mut	kd	32.73009903461024	0.14623397410083647	25.3
164	03-14	Tray10	16	28	10	4.200959878391846	ID0424-04-R05-01	ID0424-04-R05	ID0424	01	mut	kd	21.419387045407085	0.3065462241471854	21.63636363636364
165	03-14	Tray10	16	29	4	4.019739232674706	WT-ID0424-01	WT-ID0424	ID0424	01	wt	WT	85.85099788611541	0.1031032287063705	30.5
166	03-14	Tray10	16	30	57	4.011358953706611	COL_123	COL	COL	123	COL	col0	0.9691640895127804	1.5276467643161598	19.26388888888889
167	03-14	Tray10	16	31	51	3.130976691605617	WT-ID8337-03	WT-ID8337	ID8337	03	wt	WT	167.6369037325779	0.05973977841085151	49.0
168	03-14	Tray10	16	32	45	3.607025878434786	ID8337-06-R03-03	ID8337-06-R03	ID8337	03	mut	kd	85.44375926488054	0.4948857026431634	25.66666666666667
169	03-14	Tray10	16	33	39	3.513350798805957	ID8337-09-R04-03	ID8337-09-R04	ID8337	03	mut	kd	84.95037121073929	0.7254136842732636	26.57142857142857
170	03-14	Tray10	16	34	33	3.9337402994969355	ID5741-02-R03-03	ID5741-02-R03	ID5741	03	mut	kd	58.8446400609004	0.21239777370657528	37.0
171	03-14	Tray10	16	35	27	4.128334636753716	ID5741-04-R01-03	ID5741-04-R01	ID5741	03	mut	kd	54.360406422299725	0.1231478174474691	37.18181818181818
172	03-14	Tray10	16	36	21	4.3505387432018106	WT-ID5741-03	WT-ID5741	ID5741	03	wt	WT	146.0827673623128	0.004283164509748097	65.66666666666667
173	03-14	Tray10	16	38	9	4.016866270828975	ID0932-09-R01-06	ID0932-09-R01	ID0932	06	mut	kd	14.088162218682413	2.40132977486112	22.25
174	03-14	Tray10	16	39	3	3.8360074591255313	WT-ID0932-03	WT-ID0932	ID0932	03	wt	WT	44.589943613887556	0.38352314328667375	38.0
175	03-14	Tray10	16	40	56	3.9154526016884788	COL_122	COL	COL	122	COL	col0	0.9691640895127804	1.5276467643161598	19.26388888888889
176	03-14	Tray10	16	41	50	3.60916737430202	WT-ID8337-02	WT-ID8337	ID8337	02	wt	WT	167.6369037325779	0.05973977841085151	49.0
177	03-14	Tray10	16	42	44	3.9910931080488874	ID8337-06-R03-02	ID8337-06-R03	ID8337	02	mut	kd	85.44375926488054	0.4948857026431634	25.66666666666667
178	03-14	Tray10	16	43	38	3.954531942626914	ID8337-09-R04-02	ID8337-09-R04	ID8337	02	mut	kd	84.95037121073929	0.7254136842732636	26.57142857142857
179	03-14	Tray10	16	44	32	4.117337595095921	ID5741-02-R03-02	ID5741-02-R03	ID5741	02	mut	kd	58.8446400609004	0.21239777370657528	37.0
180	03-14	Tray10	16	45	26	3.747334109615905	ID5741-04-R01-02	ID5741-04-R01	ID5741	02	mut	kd	54.360406422299725	0.1231478174474691	37.18181818181818
181	03-14	Tray10	16	46	20	4.2346185058606345	WT-ID5741-02	WT-ID5741	ID5741	02	wt	WT	146.0827673623128	0.004283164509748097	65.66666666666667
182	03-14	Tray10	16	47	14	4.023087766995445	ID0932-02-R04-02	ID0932-02-R04	ID0932	02	mut	kd	20.297274242110873	1.3731657174267775	20.818181818181817
183	03-14	Tray10	16	48	8	4.032860415952143	ID0932-09-R01-05	ID0932-09-R01	ID0932	05	mut	kd	14.088162218682413	2.40132977486112	22.25
184	03-14	Tray10	16	49	2	3.7350397050337207	WT-ID0932-02	WT-ID0932	ID0932	02	wt	WT	44.589943613887556	0.38352314328667375	38.0
185	03-14	Tray10	16	51	49	3.8623103099542706	WT-ID8337-01	WT-ID8337	ID8337	01	wt	WT	167.6369037325779	0.05973977841085151	49.0
186	03-14	Tray10	16	52	43	3.6245914591268478	ID8337-06-R03-01	ID8337-06-R03	ID8337	01	mut	kd	85.44375926488054	0.4948857026431634	25.66666666666667
187	03-14	Tray10	16	54	31	3.992730203954143	ID5741-02-R03-01	ID5741-02-R03	ID5741	01	mut	kd	58.8446400609004	0.21239777370657528	37.0
188	03-14	Tray10	16	55	25	3.8767372971406644	ID5741-04-R01-01	ID5741-04-R01	ID5741	01	mut	kd	54.360406422299725	0.1231478174474691	37.18181818181818
189	03-14	Tray10	16	56	19	3.769894035812169	WT-ID5741-01	WT-ID5741	ID5741	01	wt	WT	146.0827673623128	0.004283164509748097	65.66666666666667
190	03-14	Tray10	16	57	13	3.8454081396217936	ID0932-02-R04-01	ID0932-02-R04	ID0932	01	mut	kd	20.297274242110873	1.3731657174267775	20.818181818181817
191	03-14	Tray10	16	58	7	3.809694358716924	ID0932-09-R01-04	ID0932-09-R01	ID0932	04	mut	kd	14.088162218682413	2.40132977486112	22.25
192	03-14	Tray10	16	59	1	3.8271753482986925	WT-ID0932-01	WT-ID0932	ID0932	01	wt	WT	44.589943613887556	0.38352314328667375	38.0
193	03-16	Tray10	18	0	60	4.263091379851672	COL_126	COL	COL	126	COL	col0	0.9691640895127804	1.5276467643161598	19.26388888888889
194	03-16	Tray10	18	1	54	4.171492427252901	ID6136-02-R05-03	ID6136-02-R05	ID6136	03	mut	kd	52.934577275584424	0.7768847493948959	34.416666666666664
195	03-16	Tray10	18	2	48	4.14989620715876	ID6136-15-R04-03	ID6136-15-R04	ID6136	03	mut	kd	31.280229651311497	0.5815192938626054	31.16666666666667
196	03-16	Tray10	18	3	42	4.09572712255598	WT-ID6136-03	WT-ID6136	ID6136	03	wt	WT	190.24045260788608	0.03824345025854906	86.66666666666669
197	03-16	Tray10	18	4	36	4.504729051621258	ID7186-15-R03-03	ID7186-15-R03	ID7186	03	mut	ko	2.6839125852343497	4.095283256909823	14.25
198	03-16	Tray10	18	5	30	4.457230723687269	ID7186-01-R01-03	ID7186-01-R01	ID7186	03	mut	ko	0.3623379044942325	3.7870018559916847	14.5
199	03-16	Tray10	18	6	24	4.395343869356829	WT-ID7186-03	WT-ID7186	ID7186	03	wt	WT	20.11200370638669	1.5769738062917196	20.25
200	03-16	Tray10	18	8	12	4.39137623916965	ID0424-04-R05-03	ID0424-04-R05	ID0424	03	mut	kd	21.419387045407085	0.3065462241471854	21.63636363636364
201	03-16	Tray10	18	9	6	4.413986713695285	WT-ID0424-03	WT-ID0424	ID0424	03	wt	WT	85.85099788611541	0.1031032287063705	30.5
202	03-16	Tray10	18	10	59	4.311266330288116	COL_125	COL	COL	125	COL	col0	0.9691640895127804	1.5276467643161598	19.26388888888889
203	03-16	Tray10	18	11	53	4.172427777151465	ID6136-02-R05-02	ID6136-02-R05	ID6136	02	mut	kd	52.934577275584424	0.7768847493948959	34.416666666666664
204	03-16	Tray10	18	12	47	4.2934509517160055	ID6136-15-R04-02	ID6136-15-R04	ID6136	02	mut	kd	31.280229651311497	0.5815192938626054	31.16666666666667
205	03-16	Tray10	18	13	41	4.421027775667483	WT-ID6136-02	WT-ID6136	ID6136	02	wt	WT	190.24045260788608	0.03824345025854906	86.66666666666669
206	03-16	Tray10	18	14	35	4.504294118294733	ID7186-15-R03-02	ID7186-15-R03	ID7186	02	mut	ko	2.6839125852343497	4.095283256909823	14.25
207	03-16	Tray10	18	15	29	4.52022143588196	ID7186-01-R01-02	ID7186-01-R01	ID7186	02	mut	ko	0.3623379044942325	3.7870018559916847	14.5
208	03-16	Tray10	18	16	23	4.471819586110373	WT-ID7186-02	WT-ID7186	ID7186	02	wt	WT	20.11200370638669	1.5769738062917196	20.25
209	03-16	Tray10	18	17	17	4.376503960252927	ID0424-02-R05-02	ID0424-02-R05	ID0424	02	mut	kd	32.73009903461024	0.14623397410083647	25.3
210	03-16	Tray10	18	18	11	4.447313108823568	ID0424-04-R05-02	ID0424-04-R05	ID0424	02	mut	kd	21.419387045407085	0.3065462241471854	21.63636363636364
211	03-16	Tray10	18	19	5	4.425028553520105	WT-ID0424-02	WT-ID0424	ID0424	02	wt	WT	85.85099788611541	0.1031032287063705	30.5
212	03-16	Tray10	18	20	58	4.431122422401232	COL_124	COL	COL	124	COL	col0	0.9691640895127804	1.5276467643161598	19.26388888888889
213	03-16	Tray10	18	21	52	4.241546480596549	ID6136-02-R05-01	ID6136-02-R05	ID6136	01	mut	kd	52.934577275584424	0.7768847493948959	34.416666666666664
214	03-16	Tray10	18	22	46	4.365768688002193	ID6136-15-R04-01	ID6136-15-R04	ID6136	01	mut	kd	31.280229651311497	0.5815192938626054	31.16666666666667
215	03-16	Tray10	18	23	40	4.217088951479171	WT-ID6136-01	WT-ID6136	ID6136	01	wt	WT	190.24045260788608	0.03824345025854906	86.66666666666669
216	03-16	Tray10	18	24	34	4.579772167664273	ID7186-15-R03-01	ID7186-15-R03	ID7186	01	mut	ko	2.6839125852343497	4.095283256909823	14.25
217	03-16	Tray10	18	25	28	4.380428334683836	ID7186-01-R01-01	ID7186-01-R01	ID7186	01	mut	ko	0.3623379044942325	3.7870018559916847	14.5
218	03-16	Tray10	18	26	22	4.505068540469512	WT-ID7186-01	WT-ID7186	ID7186	01	wt	WT	20.11200370638669	1.5769738062917196	20.25
219	03-16	Tray10	18	27	16	4.115111035504348	ID0424-02-R05-01	ID0424-02-R05	ID0424	01	mut	kd	32.73009903461024	0.14623397410083647	25.3
220	03-16	Tray10	18	28	10	4.549677489710556	ID0424-04-R05-01	ID0424-04-R05	ID0424	01	mut	kd	21.419387045407085	0.3065462241471854	21.63636363636364
221	03-16	Tray10	18	29	4	4.307945075845931	WT-ID0424-01	WT-ID0424	ID0424	01	wt	WT	85.85099788611541	0.1031032287063705	30.5
222	03-16	Tray10	18	30	57	4.3735556066389325	COL_123	COL	COL	123	COL	col0	0.9691640895127804	1.5276467643161598	19.26388888888889
223	03-16	Tray10	18	31	51	4.117403884416343	WT-ID8337-03	WT-ID8337	ID8337	03	wt	WT	167.6369037325779	0.05973977841085151	49.0
224	03-16	Tray10	18	32	45	4.257102332659164	ID8337-06-R03-03	ID8337-06-R03	ID8337	03	mut	kd	85.44375926488054	0.4948857026431634	25.66666666666667
225	03-16	Tray10	18	33	39	4.32935719413155	ID8337-09-R04-03	ID8337-09-R04	ID8337	03	mut	kd	84.95037121073929	0.7254136842732636	26.57142857142857
226	03-16	Tray10	18	34	33	4.440972018733961	ID5741-02-R03-03	ID5741-02-R03	ID5741	03	mut	kd	58.8446400609004	0.21239777370657528	37.0
227	03-16	Tray10	18	35	27	4.542539121344277	ID5741-04-R01-03	ID5741-04-R01	ID5741	03	mut	kd	54.360406422299725	0.1231478174474691	37.18181818181818
228	03-16	Tray10	18	36	21	4.45071087814692	WT-ID5741-03	WT-ID5741	ID5741	03	wt	WT	146.0827673623128	0.004283164509748097	65.66666666666667
229	03-16	Tray10	18	38	9	4.311923308768361	ID0932-09-R01-06	ID0932-09-R01	ID0932	06	mut	kd	14.088162218682413	2.40132977486112	22.25
230	03-16	Tray10	18	39	3	4.305544823894977	WT-ID0932-03	WT-ID0932	ID0932	03	wt	WT	44.589943613887556	0.38352314328667375	38.0
231	03-16	Tray10	18	40	56	4.229988836544811	COL_122	COL	COL	122	COL	col0	0.9691640895127804	1.5276467643161598	19.26388888888889
232	03-16	Tray10	18	41	50	4.5615426126181955	WT-ID8337-02	WT-ID8337	ID8337	02	wt	WT	167.6369037325779	0.05973977841085151	49.0
233	03-16	Tray10	18	42	44	4.59209899950497	ID8337-06-R03-02	ID8337-06-R03	ID8337	02	mut	kd	85.44375926488054	0.4948857026431634	25.66666666666667
234	03-16	Tray10	18	43	38	4.559595448664063	ID8337-09-R04-02	ID8337-09-R04	ID8337	02	mut	kd	84.95037121073929	0.7254136842732636	26.57142857142857
235	03-16	Tray10	18	44	32	4.430880946452891	ID5741-02-R03-02	ID5741-02-R03	ID5741	02	mut	kd	58.8446400609004	0.21239777370657528	37.0
236	03-16	Tray10	18	45	26	4.239599751885042	ID5741-04-R01-02	ID5741-04-R01	ID5741	02	mut	kd	54.360406422299725	0.1231478174474691	37.18181818181818
237	03-16	Tray10	18	46	20	4.580594284452353	WT-ID5741-02	WT-ID5741	ID5741	02	wt	WT	146.0827673623128	0.004283164509748097	65.66666666666667
238	03-16	Tray10	18	47	14	4.3845863614855185	ID0932-02-R04-02	ID0932-02-R04	ID0932	02	mut	kd	20.297274242110873	1.3731657174267775	20.818181818181817
239	03-16	Tray10	18	48	8	4.373757685249247	ID0932-09-R01-05	ID0932-09-R01	ID0932	05	mut	kd	14.088162218682413	2.40132977486112	22.25
240	03-16	Tray10	18	49	2	4.1742633809951215	WT-ID0932-02	WT-ID0932	ID0932	02	wt	WT	44.589943613887556	0.38352314328667375	38.0
241	03-16	Tray10	18	51	49	4.3735556066389325	WT-ID8337-01	WT-ID8337	ID8337	01	wt	WT	167.6369037325779	0.05973977841085151	49.0
242	03-16	Tray10	18	52	43	4.479460135611719	ID8337-06-R03-01	ID8337-06-R03	ID8337	01	mut	kd	85.44375926488054	0.4948857026431634	25.66666666666667
243	03-16	Tray10	18	54	31	4.466378207564672	ID5741-02-R03-01	ID5741-02-R03	ID5741	01	mut	kd	58.8446400609004	0.21239777370657528	37.0
244	03-16	Tray10	18	55	25	4.433817819614314	ID5741-04-R01-01	ID5741-04-R01	ID5741	01	mut	kd	54.360406422299725	0.1231478174474691	37.18181818181818
245	03-16	Tray10	18	56	19	4.5791202197015854	WT-ID5741-01	WT-ID5741	ID5741	01	wt	WT	146.0827673623128	0.004283164509748097	65.66666666666667
246	03-16	Tray10	18	57	13	4.437813958847346	ID0932-02-R04-01	ID0932-02-R04	ID0932	01	mut	kd	20.297274242110873	1.3731657174267775	20.818181818181817
247	03-16	Tray10	18	58	7	4.330819466495837	ID0932-09-R01-04	ID0932-09-R01	ID0932	04	mut	kd	14.088162218682413	2.40132977486112	22.25
248	03-16	Tray10	18	59	1	4.27556471506985	WT-ID0932-01	WT-ID0932	ID0932	01	wt	WT	44.589943613887556	0.38352314328667375	38.0
249	03-09	Tray11	11	0	60	3.1958996524092336	ID6136-02-R05-06	ID6136-02-R05	ID6136	06	mut	kd	52.934577275584424	0.7768847493948959	34.416666666666664
250	03-09	Tray11	11	1	54	3.0674428427763805	WT-ID6136-06	WT-ID6136	ID6136	06	wt	WT	190.24045260788608	0.03824345025854906	86.66666666666669
251	03-09	Tray11	11	2	48	3.3525683861793087	ID6136-15-R04-06	ID6136-15-R04	ID6136	06	mut	kd	31.280229651311497	0.5815192938626054	31.16666666666667
252	03-09	Tray11	11	4	36	2.8512583487190755	ID0424-02-R05-09	ID0424-02-R05	ID0424	09	mut	kd	32.73009903461024	0.14623397410083647	25.3
253	03-09	Tray11	11	5	30	3.2392994791268923	WT-ID0424-12	WT-ID0424	ID0424	12	wt	WT	85.85099788611541	0.1031032287063705	30.5
254	03-09	Tray11	11	6	24	3.4867137759824853	ID0424-04-R05-06	ID0424-04-R05	ID0424	06	mut	kd	21.419387045407085	0.3065462241471854	21.63636363636364
255	03-09	Tray11	11	8	12	3.2027606873931997	WT-ID7186-06	WT-ID7186	ID7186	06	wt	WT	20.11200370638669	1.5769738062917196	20.25
256	03-09	Tray11	11	9	6	3.059941888061955	ID7186-15-R03-06	ID7186-15-R03	ID7186	06	mut	ko	2.6839125852343497	4.095283256909823	14.25
257	03-09	Tray11	11	10	59	2.963787827345555	ID6136-02-R05-05	ID6136-02-R05	ID6136	05	mut	kd	52.934577275584424	0.7768847493948959	34.416666666666664
258	03-09	Tray11	11	11	53	3.0737183503461227	WT-ID6136-05	WT-ID6136	ID6136	05	wt	WT	190.24045260788608	0.03824345025854906	86.66666666666669
259	03-09	Tray11	11	12	47	3.246498580795801	ID6136-15-R04-05	ID6136-15-R04	ID6136	05	mut	kd	31.280229651311497	0.5815192938626054	31.16666666666667
260	03-09	Tray11	11	14	35	3.017450729510536	ID0424-02-R05-08	ID0424-02-R05	ID0424	08	mut	kd	32.73009903461024	0.14623397410083647	25.3
261	03-09	Tray11	11	15	29	3.2723058444020863	WT-ID0424-11	WT-ID0424	ID0424	11	wt	WT	85.85099788611541	0.1031032287063705	30.5
262	03-09	Tray11	11	16	23	3.258876629372131	ID0424-04-R05-05	ID0424-04-R05	ID0424	05	mut	kd	21.419387045407085	0.3065462241471854	21.63636363636364
263	03-09	Tray11	11	17	17	2.8887409606828927	ID7186-01-R01-05	ID7186-01-R01	ID7186	05	mut	ko	0.3623379044942325	3.7870018559916847	14.5
264	03-09	Tray11	11	18	11	2.8744818176994666	WT-ID7186-05	WT-ID7186	ID7186	05	wt	WT	20.11200370638669	1.5769738062917196	20.25
265	03-09	Tray11	11	19	5	3.1489109931093564	ID7186-15-R03-05	ID7186-15-R03	ID7186	05	mut	ko	2.6839125852343497	4.095283256909823	14.25
266	03-09	Tray11	11	20	58	3.0610753236297916	ID6136-02-R05-04	ID6136-02-R05	ID6136	04	mut	kd	52.934577275584424	0.7768847493948959	34.416666666666664
267	03-09	Tray11	11	21	52	3.161667412437736	WT-ID6136-04	WT-ID6136	ID6136	04	wt	WT	190.24045260788608	0.03824345025854906	86.66666666666669
268	03-09	Tray11	11	23	40	2.75815462196739	COL_040	COL	COL	040	COL	col0	0.9691640895127804	1.5276467643161598	19.26388888888889
269	03-09	Tray11	11	24	34	3.4974825373673704	ID0424-02-R05-07	ID0424-02-R05	ID0424	07	mut	kd	32.73009903461024	0.14623397410083647	25.3
270	03-09	Tray11	11	25	28	3.106870544478654	WT-ID0424-10	WT-ID0424	ID0424	10	wt	WT	85.85099788611541	0.1031032287063705	30.5
271	03-09	Tray11	11	26	22	3.350441856535061	ID0424-04-R05-04	ID0424-04-R05	ID0424	04	mut	kd	21.419387045407085	0.3065462241471854	21.63636363636364
272	03-09	Tray11	11	27	16	3.2111205412580492	ID7186-01-R01-04	ID7186-01-R01	ID7186	04	mut	ko	0.3623379044942325	3.7870018559916847	14.5
273	03-09	Tray11	11	29	4	3.291368850451583	ID7186-15-R03-04	ID7186-15-R03	ID7186	04	mut	ko	2.6839125852343497	4.095283256909823	14.25
274	03-09	Tray11	11	31	51	2.8109042806687006	ID8337-06-R03-06	ID8337-06-R03	ID8337	06	mut	kd	85.44375926488054	0.4948857026431634	25.66666666666667
275	03-09	Tray11	11	34	33	2.862131379313037	ID0932-09-R01-09	ID0932-09-R01	ID0932	09	mut	kd	14.088162218682413	2.40132977486112	22.25
276	03-09	Tray11	11	36	21	2.921166050637739	WT-ID0932-06	WT-ID0932	ID0932	06	wt	WT	44.589943613887556	0.38352314328667375	38.0
277	03-09	Tray11	11	37	15	2.941511432634403	ID5741-04-R01-06	ID5741-04-R01	ID5741	06	mut	kd	54.360406422299725	0.1231478174474691	37.18181818181818
278	03-09	Tray11	11	38	9	3.140193678578631	ID5741-02-R03-05	ID5741-02-R03	ID5741	05	mut	kd	58.8446400609004	0.21239777370657528	37.0
279	03-09	Tray11	11	39	3	3.4778444763387584	WT-ID5741-06	WT-ID5741	ID5741	06	wt	WT	146.0827673623128	0.004283164509748097	65.66666666666667
280	03-09	Tray11	11	45	26	2.9929950984313414	ID0932-02-R04-05	ID0932-02-R04	ID0932	05	mut	kd	20.297274242110873	1.3731657174267775	20.818181818181817
281	03-09	Tray11	11	48	8	2.8488047010518036	ID5741-02-R03-05	ID5741-02-R03	ID5741	05	mut	kd	58.8446400609004	0.21239777370657528	37.0
282	03-09	Tray11	11	49	2	3.229425847920695	WT-ID5741-05	WT-ID5741	ID5741	05	wt	WT	146.0827673623128	0.004283164509748097	65.66666666666667
283	03-09	Tray11	11	55	25	2.9116901587538613	ID0932-02-R04-04	ID0932-02-R04	ID0932	04	mut	kd	20.297274242110873	1.3731657174267775	20.818181818181817
284	03-09	Tray11	11	58	7	2.90687353472207	ID5741-02-R03-04	ID5741-02-R03	ID5741	04	mut	kd	58.8446400609004	0.21239777370657528	37.0
285	03-09	Tray11	11	59	1	3.225309281725863	WT-ID5741-04	WT-ID5741	ID5741	04	wt	WT	146.0827673623128	0.004283164509748097	65.66666666666667
286	03-10	Tray11	12	0	60	3.594834355583318	ID6136-02-R05-06	ID6136-02-R05	ID6136	06	mut	kd	52.934577275584424	0.7768847493948959	34.416666666666664
287	03-10	Tray11	12	1	54	3.329397879361043	WT-ID6136-06	WT-ID6136	ID6136	06	wt	WT	190.24045260788608	0.03824345025854906	86.66666666666669
288	03-10	Tray11	12	2	48	3.6636067081245205	ID6136-15-R04-06	ID6136-15-R04	ID6136	06	mut	kd	31.280229651311497	0.5815192938626054	31.16666666666667
289	03-10	Tray11	12	4	36	3.7378285058957847	ID0424-02-R05-09	ID0424-02-R05	ID0424	09	mut	kd	32.73009903461024	0.14623397410083647	25.3
290	03-10	Tray11	12	5	30	3.7403626894942437	WT-ID0424-12	WT-ID0424	ID0424	12	wt	WT	85.85099788611541	0.1031032287063705	30.5
291	03-10	Tray11	12	6	24	3.7601207852645677	ID0424-04-R05-06	ID0424-04-R05	ID0424	06	mut	kd	21.419387045407085	0.3065462241471854	21.63636363636364
292	03-10	Tray11	12	7	18	3.344588742578714	ID7186-01-R01-06	ID7186-01-R01	ID7186	06	mut	ko	0.3623379044942325	3.7870018559916847	14.5
293	03-10	Tray11	12	8	12	3.539201599294128	WT-ID7186-06	WT-ID7186	ID7186	06	wt	WT	20.11200370638669	1.5769738062917196	20.25
294	03-10	Tray11	12	9	6	3.719911064198339	ID7186-15-R03-06	ID7186-15-R03	ID7186	06	mut	ko	2.6839125852343497	4.095283256909823	14.25
295	03-10	Tray11	12	10	59	3.4448251995097476	ID6136-02-R05-05	ID6136-02-R05	ID6136	05	mut	kd	52.934577275584424	0.7768847493948959	34.416666666666664
296	03-10	Tray11	12	11	53	3.3836358683618797	WT-ID6136-05	WT-ID6136	ID6136	05	wt	WT	190.24045260788608	0.03824345025854906	86.66666666666669
297	03-10	Tray11	12	12	47	3.653983907374069	ID6136-15-R04-05	ID6136-15-R04	ID6136	05	mut	kd	31.280229651311497	0.5815192938626054	31.16666666666667
298	03-10	Tray11	12	14	35	3.8048887446223913	ID0424-02-R05-08	ID0424-02-R05	ID0424	08	mut	kd	32.73009903461024	0.14623397410083647	25.3
299	03-10	Tray11	12	15	29	3.6437486854595256	WT-ID0424-11	WT-ID0424	ID0424	11	wt	WT	85.85099788611541	0.1031032287063705	30.5
300	03-10	Tray11	12	16	23	3.803252211430457	ID0424-04-R05-05	ID0424-04-R05	ID0424	05	mut	kd	21.419387045407085	0.3065462241471854	21.63636363636364
301	03-10	Tray11	12	17	17	3.664359874551141	ID7186-01-R01-05	ID7186-01-R01	ID7186	05	mut	ko	0.3623379044942325	3.7870018559916847	14.5
302	03-10	Tray11	12	18	11	3.554004321011903	WT-ID7186-05	WT-ID7186	ID7186	05	wt	WT	20.11200370638669	1.5769738062917196	20.25
303	03-10	Tray11	12	19	5	3.75373622217501	ID7186-15-R03-05	ID7186-15-R03	ID7186	05	mut	ko	2.6839125852343497	4.095283256909823	14.25
304	03-10	Tray11	12	20	58	3.5109469486729727	ID6136-02-R05-04	ID6136-02-R05	ID6136	04	mut	kd	52.934577275584424	0.7768847493948959	34.416666666666664
305	03-10	Tray11	12	21	52	3.532244643626582	WT-ID6136-04	WT-ID6136	ID6136	04	wt	WT	190.24045260788608	0.03824345025854906	86.66666666666669
306	03-10	Tray11	12	22	46	3.4274861090957853	ID6136-15-R04-04	ID6136-15-R04	ID6136	04	mut	kd	31.280229651311497	0.5815192938626054	31.16666666666667
307	03-10	Tray11	12	23	40	3.4583356259919475	COL_040	COL	COL	040	COL	col0	0.9691640895127804	1.5276467643161598	19.26388888888889
308	03-10	Tray11	12	24	34	3.8263987821876175	ID0424-02-R05-07	ID0424-02-R05	ID0424	07	mut	kd	32.73009903461024	0.14623397410083647	25.3
309	03-10	Tray11	12	25	28	3.7038070652743285	WT-ID0424-10	WT-ID0424	ID0424	10	wt	WT	85.85099788611541	0.1031032287063705	30.5
310	03-10	Tray11	12	26	22	3.68556261115823	ID0424-04-R05-04	ID0424-04-R05	ID0424	04	mut	kd	21.419387045407085	0.3065462241471854	21.63636363636364
311	03-10	Tray11	12	27	16	3.62879748556671	ID7186-01-R01-04	ID7186-01-R01	ID7186	04	mut	ko	0.3623379044942325	3.7870018559916847	14.5
312	03-10	Tray11	12	28	10	3.8073997127594854	WT-ID7186-04	WT-ID7186	ID7186	04	wt	WT	20.11200370638669	1.5769738062917196	20.25
313	03-10	Tray11	12	29	4	3.6379897807846855	ID7186-15-R03-04	ID7186-15-R03	ID7186	04	mut	ko	2.6839125852343497	4.095283256909823	14.25
314	03-10	Tray11	12	31	51	3.576916955965207	ID8337-06-R03-06	ID8337-06-R03	ID8337	06	mut	kd	85.44375926488054	0.4948857026431634	25.66666666666667
315	03-10	Tray11	12	32	45	3.5835388192543522	WT-ID8337-12	WT-ID8337	ID8337	12	wt	WT	167.6369037325779	0.05973977841085151	49.0
316	03-10	Tray11	12	34	33	3.62283547952152	ID0932-09-R01-09	ID0932-09-R01	ID0932	09	mut	kd	14.088162218682413	2.40132977486112	22.25
317	03-10	Tray11	12	35	27	3.1878026387184195	ID0932-02-R04-06	ID0932-02-R04	ID0932	06	mut	kd	20.297274242110873	1.3731657174267775	20.818181818181817
318	03-10	Tray11	12	36	21	3.44544851426605	WT-ID0932-06	WT-ID0932	ID0932	06	wt	WT	44.589943613887556	0.38352314328667375	38.0
319	03-10	Tray11	12	37	15	3.653791187387812	ID5741-04-R01-06	ID5741-04-R01	ID5741	06	mut	kd	54.360406422299725	0.1231478174474691	37.18181818181818
320	03-10	Tray11	12	38	9	3.5514499979728753	ID5741-02-R03-05	ID5741-02-R03	ID5741	05	mut	kd	58.8446400609004	0.21239777370657528	37.0
321	03-10	Tray11	12	39	3	3.8283376000590046	WT-ID5741-06	WT-ID5741	ID5741	06	wt	WT	146.0827673623128	0.004283164509748097	65.66666666666667
322	03-10	Tray11	12	41	50	3.6071332043915665	ID8337-06-R03-05	ID8337-06-R03	ID8337	05	mut	kd	85.44375926488054	0.4948857026431634	25.66666666666667
323	03-10	Tray11	12	42	44	3.34143452457814	WT-ID8337-11	WT-ID8337	ID8337	11	wt	WT	167.6369037325779	0.05973977841085151	49.0
324	03-10	Tray11	12	43	38	3.3825573219087857	COL_038	COL	COL	038	COL	col0	0.9691640895127804	1.5276467643161598	19.26388888888889
325	03-10	Tray11	12	44	32	3.4191293077419758	ID0932-09-R01-08	ID0932-09-R01	ID0932	08	mut	kd	14.088162218682413	2.40132977486112	22.25
326	03-10	Tray11	12	45	26	3.7138264243805246	ID0932-02-R04-05	ID0932-02-R04	ID0932	05	mut	kd	20.297274242110873	1.3731657174267775	20.818181818181817
327	03-10	Tray11	12	46	20	3.4186326873540653	WT-ID0932-05	WT-ID0932	ID0932	05	wt	WT	44.589943613887556	0.38352314328667375	38.0
328	03-10	Tray11	12	47	14	3.6120417446452695	ID5741-04-R01-05	ID5741-04-R01	ID5741	05	mut	kd	54.360406422299725	0.1231478174474691	37.18181818181818
329	03-10	Tray11	12	48	8	3.1894903136993675	ID5741-02-R03-05	ID5741-02-R03	ID5741	05	mut	kd	58.8446400609004	0.21239777370657528	37.0
330	03-10	Tray11	12	49	2	3.6214878645806303	WT-ID5741-05	WT-ID5741	ID5741	05	wt	WT	146.0827673623128	0.004283164509748097	65.66666666666667
331	03-10	Tray11	12	50	55	3.0637085593914173	ID8337-09-R04-04	ID8337-09-R04	ID8337	04	mut	kd	84.95037121073929	0.7254136842732636	26.57142857142857
332	03-10	Tray11	12	51	49	3.3453737305590883	ID8337-06-R03-04	ID8337-06-R03	ID8337	04	mut	kd	85.44375926488054	0.4948857026431634	25.66666666666667
333	03-10	Tray11	12	52	43	3.3386556655787003	WT-ID8337-10	WT-ID8337	ID8337	10	wt	WT	167.6369037325779	0.05973977841085151	49.0
334	03-10	Tray11	12	54	31	3.038620161949703	ID0932-09-R01-07	ID0932-09-R01	ID0932	07	mut	kd	14.088162218682413	2.40132977486112	22.25
335	03-10	Tray11	12	55	25	3.7693773260761385	ID0932-02-R04-04	ID0932-02-R04	ID0932	04	mut	kd	20.297274242110873	1.3731657174267775	20.818181818181817
336	03-10	Tray11	12	58	7	3.315130317183602	ID5741-02-R03-04	ID5741-02-R03	ID5741	04	mut	kd	58.8446400609004	0.21239777370657528	37.0
337	03-10	Tray11	12	59	1	3.5689054149828787	WT-ID5741-04	WT-ID5741	ID5741	04	wt	WT	146.0827673623128	0.004283164509748097	65.66666666666667
338	03-11	Tray11	13	0	60	3.6760531246518715	ID6136-02-R05-06	ID6136-02-R05	ID6136	06	mut	kd	52.934577275584424	0.7768847493948959	34.416666666666664
339	03-11	Tray11	13	1	54	3.4785664955938436	WT-ID6136-06	WT-ID6136	ID6136	06	wt	WT	190.24045260788608	0.03824345025854906	86.66666666666669
340	03-11	Tray11	13	2	48	3.7544247892772584	ID6136-15-R04-06	ID6136-15-R04	ID6136	06	mut	kd	31.280229651311497	0.5815192938626054	31.16666666666667
341	03-11	Tray11	13	4	36	3.8107028609471167	ID0424-02-R05-09	ID0424-02-R05	ID0424	09	mut	kd	32.73009903461024	0.14623397410083647	25.3
342	03-11	Tray11	13	5	30	3.8394780473741985	WT-ID0424-12	WT-ID0424	ID0424	12	wt	WT	85.85099788611541	0.1031032287063705	30.5
343	03-11	Tray11	13	6	24	3.8421722293856155	ID0424-04-R05-06	ID0424-04-R05	ID0424	06	mut	kd	21.419387045407085	0.3065462241471854	21.63636363636364
344	03-11	Tray11	13	7	18	3.4566696294237578	ID7186-01-R01-06	ID7186-01-R01	ID7186	06	mut	ko	0.3623379044942325	3.7870018559916847	14.5
345	03-11	Tray11	13	8	12	3.7269715836828765	WT-ID7186-06	WT-ID7186	ID7186	06	wt	WT	20.11200370638669	1.5769738062917196	20.25
346	03-11	Tray11	13	9	6	3.843606471924511	ID7186-15-R03-06	ID7186-15-R03	ID7186	06	mut	ko	2.6839125852343497	4.095283256909823	14.25
347	03-11	Tray11	13	10	59	3.4274861090957853	ID6136-02-R05-05	ID6136-02-R05	ID6136	05	mut	kd	52.934577275584424	0.7768847493948959	34.416666666666664
348	03-11	Tray11	13	11	53	3.5182506513085	WT-ID6136-05	WT-ID6136	ID6136	05	wt	WT	190.24045260788608	0.03824345025854906	86.66666666666669
349	03-11	Tray11	13	12	47	3.700790221374347	ID6136-15-R04-05	ID6136-15-R04	ID6136	05	mut	kd	31.280229651311497	0.5815192938626054	31.16666666666667
350	03-11	Tray11	13	14	35	3.933082162369791	ID0424-02-R05-08	ID0424-02-R05	ID0424	08	mut	kd	32.73009903461024	0.14623397410083647	25.3
351	03-11	Tray11	13	15	29	3.789228057267335	WT-ID0424-11	WT-ID0424	ID0424	11	wt	WT	85.85099788611541	0.1031032287063705	30.5
352	03-11	Tray11	13	16	23	3.884228769632604	ID0424-04-R05-05	ID0424-04-R05	ID0424	05	mut	kd	21.419387045407085	0.3065462241471854	21.63636363636364
353	03-11	Tray11	13	17	17	3.792811771248147	ID7186-01-R01-05	ID7186-01-R01	ID7186	05	mut	ko	0.3623379044942325	3.7870018559916847	14.5
354	03-11	Tray11	13	18	11	3.6842167951388807	WT-ID7186-05	WT-ID7186	ID7186	05	wt	WT	20.11200370638669	1.5769738062917196	20.25
355	03-11	Tray11	13	19	5	3.9055800282352426	ID7186-15-R03-05	ID7186-15-R03	ID7186	05	mut	ko	2.6839125852343497	4.095283256909823	14.25
356	03-11	Tray11	13	20	58	3.557988148224913	ID6136-02-R05-04	ID6136-02-R05	ID6136	04	mut	kd	52.934577275584424	0.7768847493948959	34.416666666666664
357	03-11	Tray11	13	21	52	3.57978359661681	WT-ID6136-04	WT-ID6136	ID6136	04	wt	WT	190.24045260788608	0.03824345025854906	86.66666666666669
358	03-11	Tray11	13	22	46	3.4784221877400805	ID6136-15-R04-04	ID6136-15-R04	ID6136	04	mut	kd	31.280229651311497	0.5815192938626054	31.16666666666667
359	03-11	Tray11	13	23	40	3.6061663146076204	COL_040	COL	COL	040	COL	col0	0.9691640895127804	1.5276467643161598	19.26388888888889
360	03-11	Tray11	13	24	34	3.9416108021536336	ID0424-02-R05-07	ID0424-02-R05	ID0424	07	mut	kd	32.73009903461024	0.14623397410083647	25.3
361	03-11	Tray11	13	25	28	3.818687663441514	WT-ID0424-10	WT-ID0424	ID0424	10	wt	WT	85.85099788611541	0.1031032287063705	30.5
362	03-11	Tray11	13	26	22	3.827821427682802	ID0424-04-R05-04	ID0424-04-R05	ID0424	04	mut	kd	21.419387045407085	0.3065462241471854	21.63636363636364
363	03-11	Tray11	13	27	16	3.775756037844098	ID7186-01-R01-04	ID7186-01-R01	ID7186	04	mut	ko	0.3623379044942325	3.7870018559916847	14.5
364	03-11	Tray11	13	28	10	3.9660947794461707	WT-ID7186-04	WT-ID7186	ID7186	04	wt	WT	20.11200370638669	1.5769738062917196	20.25
365	03-11	Tray11	13	29	4	3.846089580357984	ID7186-15-R03-04	ID7186-15-R03	ID7186	04	mut	ko	2.6839125852343497	4.095283256909823	14.25
366	03-11	Tray11	13	31	51	3.710371264260763	ID8337-06-R03-06	ID8337-06-R03	ID8337	06	mut	kd	85.44375926488054	0.4948857026431634	25.66666666666667
367	03-11	Tray11	13	32	45	3.6716355966021297	WT-ID8337-12	WT-ID8337	ID8337	12	wt	WT	167.6369037325779	0.05973977841085151	49.0
368	03-11	Tray11	13	34	33	3.7075701760979363	ID0932-09-R01-09	ID0932-09-R01	ID0932	09	mut	kd	14.088162218682413	2.40132977486112	22.25
369	03-11	Tray11	13	35	27	3.2911467617318855	ID0932-02-R04-06	ID0932-02-R04	ID0932	06	mut	kd	20.297274242110873	1.3731657174267775	20.818181818181817
370	03-11	Tray11	13	36	21	3.545554507234065	WT-ID0932-06	WT-ID0932	ID0932	06	wt	WT	44.589943613887556	0.38352314328667375	38.0
371	03-11	Tray11	13	37	15	3.783832143384441	ID5741-04-R01-06	ID5741-04-R01	ID5741	06	mut	kd	54.360406422299725	0.1231478174474691	37.18181818181818
372	03-11	Tray11	13	38	9	3.688330818112266	ID5741-02-R03-05	ID5741-02-R03	ID5741	05	mut	kd	58.8446400609004	0.21239777370657528	37.0
373	03-11	Tray11	13	39	3	3.9582771255476974	WT-ID5741-06	WT-ID5741	ID5741	06	wt	WT	146.0827673623128	0.004283164509748097	65.66666666666667
374	03-11	Tray11	13	41	50	3.765817515309918	ID8337-06-R03-05	ID8337-06-R03	ID8337	05	mut	kd	85.44375926488054	0.4948857026431634	25.66666666666667
375	03-11	Tray11	13	42	44	3.3884564527002667	WT-ID8337-11	WT-ID8337	ID8337	11	wt	WT	167.6369037325779	0.05973977841085151	49.0
376	03-11	Tray11	13	43	38	3.4891143693789193	COL_038	COL	COL	038	COL	col0	0.9691640895127804	1.5276467643161598	19.26388888888889
377	03-11	Tray11	13	44	32	3.4984484031739997	ID0932-09-R01-08	ID0932-09-R01	ID0932	08	mut	kd	14.088162218682413	2.40132977486112	22.25
378	03-11	Tray11	13	45	26	3.773274348337454	ID0932-02-R04-05	ID0932-02-R04	ID0932	05	mut	kd	20.297274242110873	1.3731657174267775	20.818181818181817
379	03-11	Tray11	13	46	20	3.420120848085703	WT-ID0932-05	WT-ID0932	ID0932	05	wt	WT	44.589943613887556	0.38352314328667375	38.0
380	03-11	Tray11	13	47	14	3.7645497190644672	ID5741-04-R01-05	ID5741-04-R01	ID5741	05	mut	kd	54.360406422299725	0.1231478174474691	37.18181818181818
381	03-11	Tray11	13	48	8	3.3203540328176717	ID5741-02-R03-05	ID5741-02-R03	ID5741	05	mut	kd	58.8446400609004	0.21239777370657528	37.0
382	03-11	Tray11	13	49	2	3.799409479615127	WT-ID5741-05	WT-ID5741	ID5741	05	wt	WT	146.0827673623128	0.004283164509748097	65.66666666666667
383	03-11	Tray11	13	50	55	3.1562461903973444	ID8337-09-R04-04	ID8337-09-R04	ID8337	04	mut	kd	84.95037121073929	0.7254136842732636	26.57142857142857
384	03-11	Tray11	13	51	49	3.3575537197430814	ID8337-06-R03-04	ID8337-06-R03	ID8337	04	mut	kd	85.44375926488054	0.4948857026431634	25.66666666666667
385	03-11	Tray11	13	52	43	3.3738311450738303	WT-ID8337-10	WT-ID8337	ID8337	10	wt	WT	167.6369037325779	0.05973977841085151	49.0
386	03-11	Tray11	13	54	31	3.040602340114073	ID0932-09-R01-07	ID0932-09-R01	ID0932	07	mut	kd	14.088162218682413	2.40132977486112	22.25
387	03-11	Tray11	13	55	25	3.847202363980924	ID0932-02-R04-04	ID0932-02-R04	ID0932	04	mut	kd	20.297274242110873	1.3731657174267775	20.818181818181817
388	03-11	Tray11	13	58	7	3.467608105583633	ID5741-02-R03-04	ID5741-02-R03	ID5741	04	mut	kd	58.8446400609004	0.21239777370657528	37.0
389	03-11	Tray11	13	59	1	3.730862992046494	WT-ID5741-04	WT-ID5741	ID5741	04	wt	WT	146.0827673623128	0.004283164509748097	65.66666666666667
390	03-13	Tray11	15	0	60	4.072984744627931	ID6136-02-R05-06	ID6136-02-R05	ID6136	06	mut	kd	52.934577275584424	0.7768847493948959	34.416666666666664
391	03-13	Tray11	15	1	54	3.918502139636174	WT-ID6136-06	WT-ID6136	ID6136	06	wt	WT	190.24045260788608	0.03824345025854906	86.66666666666669
392	03-13	Tray11	15	2	48	4.10222783012313	ID6136-15-R04-06	ID6136-15-R04	ID6136	06	mut	kd	31.280229651311497	0.5815192938626054	31.16666666666667
393	03-13	Tray11	15	4	36	4.146593102096305	ID0424-02-R05-09	ID0424-02-R05	ID0424	09	mut	kd	32.73009903461024	0.14623397410083647	25.3
394	03-13	Tray11	15	5	30	4.132291715966803	WT-ID0424-12	WT-ID0424	ID0424	12	wt	WT	85.85099788611541	0.1031032287063705	30.5
395	03-13	Tray11	15	6	24	4.149126699742614	ID0424-04-R05-06	ID0424-04-R05	ID0424	06	mut	kd	21.419387045407085	0.3065462241471854	21.63636363636364
396	03-13	Tray11	15	7	18	3.7841178164629232	ID7186-01-R01-06	ID7186-01-R01	ID7186	06	mut	ko	0.3623379044942325	3.7870018559916847	14.5
397	03-13	Tray11	15	8	12	4.054498146636677	WT-ID7186-06	WT-ID7186	ID7186	06	wt	WT	20.11200370638669	1.5769738062917196	20.25
398	03-13	Tray11	15	9	6	4.184492688528423	ID7186-15-R03-06	ID7186-15-R03	ID7186	06	mut	ko	2.6839125852343497	4.095283256909823	14.25
399	03-13	Tray11	15	10	59	3.9555915504057246	ID6136-02-R05-05	ID6136-02-R05	ID6136	05	mut	kd	52.934577275584424	0.7768847493948959	34.416666666666664
400	03-13	Tray11	15	11	53	3.8696423446515946	WT-ID6136-05	WT-ID6136	ID6136	05	wt	WT	190.24045260788608	0.03824345025854906	86.66666666666669
401	03-13	Tray11	15	12	47	4.085112113266837	ID6136-15-R04-05	ID6136-15-R04	ID6136	05	mut	kd	31.280229651311497	0.5815192938626054	31.16666666666667
402	03-13	Tray11	15	14	35	4.253022833611337	ID0424-02-R05-08	ID0424-02-R05	ID0424	08	mut	kd	32.73009903461024	0.14623397410083647	25.3
403	03-13	Tray11	15	15	29	4.086324231307385	WT-ID0424-11	WT-ID0424	ID0424	11	wt	WT	85.85099788611541	0.1031032287063705	30.5
404	03-13	Tray11	15	16	23	4.175772659601535	ID0424-04-R05-05	ID0424-04-R05	ID0424	05	mut	kd	21.419387045407085	0.3065462241471854	21.63636363636364
405	03-13	Tray11	15	17	17	4.10809123558122	ID7186-01-R01-05	ID7186-01-R01	ID7186	05	mut	ko	0.3623379044942325	3.7870018559916847	14.5
406	03-13	Tray11	15	18	11	4.040997692423491	WT-ID7186-05	WT-ID7186	ID7186	05	wt	WT	20.11200370638669	1.5769738062917196	20.25
407	03-13	Tray11	15	19	5	4.224973090428833	ID7186-15-R03-05	ID7186-15-R03	ID7186	05	mut	ko	2.6839125852343497	4.095283256909823	14.25
408	03-13	Tray11	15	20	58	3.960185276604611	ID6136-02-R05-04	ID6136-02-R05	ID6136	04	mut	kd	52.934577275584424	0.7768847493948959	34.416666666666664
409	03-13	Tray11	15	21	52	3.980321586008756	WT-ID6136-04	WT-ID6136	ID6136	04	wt	WT	190.24045260788608	0.03824345025854906	86.66666666666669
410	03-13	Tray11	15	22	46	3.891593204348965	ID6136-15-R04-04	ID6136-15-R04	ID6136	04	mut	kd	31.280229651311497	0.5815192938626054	31.16666666666667
411	03-13	Tray11	15	23	40	3.963693405238019	COL_040	COL	COL	040	COL	col0	0.9691640895127804	1.5276467643161598	19.26388888888889
412	03-13	Tray11	15	24	34	4.23618444288015	ID0424-02-R05-07	ID0424-02-R05	ID0424	07	mut	kd	32.73009903461024	0.14623397410083647	25.3
413	03-13	Tray11	15	25	28	4.1331555381979905	WT-ID0424-10	WT-ID0424	ID0424	10	wt	WT	85.85099788611541	0.1031032287063705	30.5
414	03-13	Tray11	15	26	22	4.133826214076394	ID0424-04-R05-04	ID0424-04-R05	ID0424	04	mut	kd	21.419387045407085	0.3065462241471854	21.63636363636364
415	03-13	Tray11	15	27	16	4.101265784991335	ID7186-01-R01-04	ID7186-01-R01	ID7186	04	mut	ko	0.3623379044942325	3.7870018559916847	14.5
416	03-13	Tray11	15	28	10	4.276668561845278	WT-ID7186-04	WT-ID7186	ID7186	04	wt	WT	20.11200370638669	1.5769738062917196	20.25
417	03-13	Tray11	15	29	4	4.140947771342662	ID7186-15-R03-04	ID7186-15-R03	ID7186	04	mut	ko	2.6839125852343497	4.095283256909823	14.25
418	03-13	Tray11	15	31	51	4.075583455193813	ID8337-06-R03-06	ID8337-06-R03	ID8337	06	mut	kd	85.44375926488054	0.4948857026431634	25.66666666666667
419	03-13	Tray11	15	32	45	4.061188504662071	WT-ID8337-12	WT-ID8337	ID8337	12	wt	WT	167.6369037325779	0.05973977841085151	49.0
420	03-13	Tray11	15	34	33	4.0973267357157725	ID0932-09-R01-09	ID0932-09-R01	ID0932	09	mut	kd	14.088162218682413	2.40132977486112	22.25
421	03-13	Tray11	15	35	27	3.7134905430939424	ID0932-02-R04-06	ID0932-02-R04	ID0932	06	mut	kd	20.297274242110873	1.3731657174267775	20.818181818181817
422	03-13	Tray11	15	36	21	3.907894835416283	WT-ID0932-06	WT-ID0932	ID0932	06	wt	WT	44.589943613887556	0.38352314328667375	38.0
423	03-13	Tray11	15	37	15	4.134368384603379	ID5741-04-R01-06	ID5741-04-R01	ID5741	06	mut	kd	54.360406422299725	0.1231478174474691	37.18181818181818
424	03-13	Tray11	15	38	9	4.050766311233042	ID5741-02-R03-05	ID5741-02-R03	ID5741	05	mut	kd	58.8446400609004	0.21239777370657528	37.0
425	03-13	Tray11	15	39	3	4.295193115885859	WT-ID5741-06	WT-ID5741	ID5741	06	wt	WT	146.0827673623128	0.004283164509748097	65.66666666666667
426	03-13	Tray11	15	41	50	4.279712560820926	ID8337-06-R03-05	ID8337-06-R03	ID8337	05	mut	kd	85.44375926488054	0.4948857026431634	25.66666666666667
427	03-13	Tray11	15	42	44	3.768268016451548	WT-ID8337-11	WT-ID8337	ID8337	11	wt	WT	167.6369037325779	0.05973977841085151	49.0
428	03-13	Tray11	15	43	38	3.8490506905695123	COL_038	COL	COL	038	COL	col0	0.9691640895127804	1.5276467643161598	19.26388888888889
429	03-13	Tray11	15	44	32	3.899492196138132	ID0932-09-R01-08	ID0932-09-R01	ID0932	08	mut	kd	14.088162218682413	2.40132977486112	22.25
430	03-13	Tray11	15	45	26	4.1778538085223005	ID0932-02-R04-05	ID0932-02-R04	ID0932	05	mut	kd	20.297274242110873	1.3731657174267775	20.818181818181817
431	03-13	Tray11	15	46	20	3.8988348380682742	WT-ID0932-05	WT-ID0932	ID0932	05	wt	WT	44.589943613887556	0.38352314328667375	38.0
432	03-13	Tray11	15	47	14	4.198739540104416	ID5741-04-R01-05	ID5741-04-R01	ID5741	05	mut	kd	54.360406422299725	0.1231478174474691	37.18181818181818
433	03-13	Tray11	15	48	8	3.674401812845282	ID5741-02-R03-05	ID5741-02-R03	ID5741	05	mut	kd	58.8446400609004	0.21239777370657528	37.0
434	03-13	Tray11	15	49	2	4.1955398965493185	WT-ID5741-05	WT-ID5741	ID5741	05	wt	WT	146.0827673623128	0.004283164509748097	65.66666666666667
435	03-13	Tray11	15	50	55	3.7247672456463103	ID8337-09-R04-04	ID8337-09-R04	ID8337	04	mut	kd	84.95037121073929	0.7254136842732636	26.57142857142857
436	03-13	Tray11	15	51	49	3.8847387377696316	ID8337-06-R03-04	ID8337-06-R03	ID8337	04	mut	kd	85.44375926488054	0.4948857026431634	25.66666666666667
437	03-13	Tray11	15	52	43	3.9824973691977124	WT-ID8337-10	WT-ID8337	ID8337	10	wt	WT	167.6369037325779	0.05973977841085151	49.0
438	03-13	Tray11	15	54	31	3.5605044151950564	ID0932-09-R01-07	ID0932-09-R01	ID0932	07	mut	kd	14.088162218682413	2.40132977486112	22.25
439	03-13	Tray11	15	55	25	4.26979304386123	ID0932-02-R04-04	ID0932-02-R04	ID0932	04	mut	kd	20.297274242110873	1.3731657174267775	20.818181818181817
440	03-13	Tray11	15	58	7	3.8716313045375537	ID5741-02-R03-04	ID5741-02-R03	ID5741	04	mut	kd	58.8446400609004	0.21239777370657528	37.0
441	03-13	Tray11	15	59	1	4.069705088051851	WT-ID5741-04	WT-ID5741	ID5741	04	wt	WT	146.0827673623128	0.004283164509748097	65.66666666666667
442	03-14	Tray11	16	0	60	4.019365574572488	ID6136-02-R05-06	ID6136-02-R05	ID6136	06	mut	kd	52.934577275584424	0.7768847493948959	34.416666666666664
443	03-14	Tray11	16	1	54	3.8081434257614912	WT-ID6136-06	WT-ID6136	ID6136	06	wt	WT	190.24045260788608	0.03824345025854906	86.66666666666669
444	03-14	Tray11	16	2	48	4.06020662106735	ID6136-15-R04-06	ID6136-15-R04	ID6136	06	mut	kd	31.280229651311497	0.5815192938626054	31.16666666666667
445	03-14	Tray11	16	4	36	4.1502343589578965	ID0424-02-R05-09	ID0424-02-R05	ID0424	09	mut	kd	32.73009903461024	0.14623397410083647	25.3
446	03-14	Tray11	16	5	30	4.140319451670128	WT-ID0424-12	WT-ID0424	ID0424	12	wt	WT	85.85099788611541	0.1031032287063705	30.5
447	03-14	Tray11	16	6	24	4.196783937737709	ID0424-04-R05-06	ID0424-04-R05	ID0424	06	mut	kd	21.419387045407085	0.3065462241471854	21.63636363636364
448	03-14	Tray11	16	7	18	3.6795187436957892	ID7186-01-R01-06	ID7186-01-R01	ID7186	06	mut	ko	0.3623379044942325	3.7870018559916847	14.5
449	03-14	Tray11	16	8	12	4.010893313104381	WT-ID7186-06	WT-ID7186	ID7186	06	wt	WT	20.11200370638669	1.5769738062917196	20.25
450	03-14	Tray11	16	9	6	4.133953844517957	ID7186-15-R03-06	ID7186-15-R03	ID7186	06	mut	ko	2.6839125852343497	4.095283256909823	14.25
451	03-14	Tray11	16	10	59	3.9363629195977445	ID6136-02-R05-05	ID6136-02-R05	ID6136	05	mut	kd	52.934577275584424	0.7768847493948959	34.416666666666664
452	03-14	Tray11	16	11	53	3.9023293058583186	WT-ID6136-05	WT-ID6136	ID6136	05	wt	WT	190.24045260788608	0.03824345025854906	86.66666666666669
453	03-14	Tray11	16	12	47	3.9485107688376573	ID6136-15-R04-05	ID6136-15-R04	ID6136	05	mut	kd	31.280229651311497	0.5815192938626054	31.16666666666667
454	03-14	Tray11	16	14	35	4.278341969060907	ID0424-02-R05-08	ID0424-02-R05	ID0424	08	mut	kd	32.73009903461024	0.14623397410083647	25.3
455	03-14	Tray11	16	15	29	4.044422155711843	WT-ID0424-11	WT-ID0424	ID0424	11	wt	WT	85.85099788611541	0.1031032287063705	30.5
456	03-14	Tray11	16	16	23	4.186164961727415	ID0424-04-R05-05	ID0424-04-R05	ID0424	05	mut	kd	21.419387045407085	0.3065462241471854	21.63636363636364
457	03-14	Tray11	16	17	17	3.8397921844453293	ID7186-01-R01-05	ID7186-01-R01	ID7186	05	mut	ko	0.3623379044942325	3.7870018559916847	14.5
458	03-14	Tray11	16	18	11	4.104691918900206	WT-ID7186-05	WT-ID7186	ID7186	05	wt	WT	20.11200370638669	1.5769738062917196	20.25
459	03-14	Tray11	16	19	5	4.287734565796488	ID7186-15-R03-05	ID7186-15-R03	ID7186	05	mut	ko	2.6839125852343497	4.095283256909823	14.25
460	03-14	Tray11	16	20	58	3.982225991674675	ID6136-02-R05-04	ID6136-02-R05	ID6136	04	mut	kd	52.934577275584424	0.7768847493948959	34.416666666666664
461	03-14	Tray11	16	21	52	3.901240302073309	WT-ID6136-04	WT-ID6136	ID6136	04	wt	WT	190.24045260788608	0.03824345025854906	86.66666666666669
462	03-14	Tray11	16	22	46	3.948070481518941	ID6136-15-R04-04	ID6136-15-R04	ID6136	04	mut	kd	31.280229651311497	0.5815192938626054	31.16666666666667
463	03-14	Tray11	16	23	40	3.7640266076920375	COL_040	COL	COL	040	COL	col0	0.9691640895127804	1.5276467643161598	19.26388888888889
464	03-14	Tray11	16	24	34	4.317875378414559	ID0424-02-R05-07	ID0424-02-R05	ID0424	07	mut	kd	32.73009903461024	0.14623397410083647	25.3
465	03-14	Tray11	16	25	28	4.217852280259893	WT-ID0424-10	WT-ID0424	ID0424	10	wt	WT	85.85099788611541	0.1031032287063705	30.5
466	03-14	Tray11	16	26	22	4.087852375163169	ID0424-04-R05-04	ID0424-04-R05	ID0424	04	mut	kd	21.419387045407085	0.3065462241471854	21.63636363636364
467	03-14	Tray11	16	27	16	4.005094675072549	ID7186-01-R01-04	ID7186-01-R01	ID7186	04	mut	ko	0.3623379044942325	3.7870018559916847	14.5
468	03-14	Tray11	16	28	10	4.244128618669467	WT-ID7186-04	WT-ID7186	ID7186	04	wt	WT	20.11200370638669	1.5769738062917196	20.25
469	03-14	Tray11	16	29	4	4.190219607711055	ID7186-15-R03-04	ID7186-15-R03	ID7186	04	mut	ko	2.6839125852343497	4.095283256909823	14.25
470	03-14	Tray11	16	31	51	4.046963154123424	ID8337-06-R03-06	ID8337-06-R03	ID8337	06	mut	kd	85.44375926488054	0.4948857026431634	25.66666666666667
471	03-14	Tray11	16	32	45	4.017617573339674	WT-ID8337-12	WT-ID8337	ID8337	12	wt	WT	167.6369037325779	0.05973977841085151	49.0
472	03-14	Tray11	16	34	33	4.0175758683910745	ID0932-09-R01-09	ID0932-09-R01	ID0932	09	mut	kd	14.088162218682413	2.40132977486112	22.25
473	03-14	Tray11	16	35	27	3.7280289544205183	ID0932-02-R04-06	ID0932-02-R04	ID0932	06	mut	kd	20.297274242110873	1.3731657174267775	20.818181818181817
474	03-14	Tray11	16	36	21	3.8487431818956837	WT-ID0932-06	WT-ID0932	ID0932	06	wt	WT	44.589943613887556	0.38352314328667375	38.0
475	03-14	Tray11	16	37	15	4.212081015992108	ID5741-04-R01-06	ID5741-04-R01	ID5741	06	mut	kd	54.360406422299725	0.1231478174474691	37.18181818181818
476	03-14	Tray11	16	38	9	4.164293359314462	ID5741-02-R03-05	ID5741-02-R03	ID5741	05	mut	kd	58.8446400609004	0.21239777370657528	37.0
477	03-14	Tray11	16	39	3	4.3249200500199185	WT-ID5741-06	WT-ID5741	ID5741	06	wt	WT	146.0827673623128	0.004283164509748097	65.66666666666667
478	03-14	Tray11	16	41	50	4.22177925693969	ID8337-06-R03-05	ID8337-06-R03	ID8337	05	mut	kd	85.44375926488054	0.4948857026431634	25.66666666666667
479	03-14	Tray11	16	42	44	3.7729081949712717	WT-ID8337-11	WT-ID8337	ID8337	11	wt	WT	167.6369037325779	0.05973977841085151	49.0
480	03-14	Tray11	16	43	38	3.906927347308956	COL_038	COL	COL	038	COL	col0	0.9691640895127804	1.5276467643161598	19.26388888888889
481	03-14	Tray11	16	44	32	3.961231197044663	ID0932-09-R01-08	ID0932-09-R01	ID0932	08	mut	kd	14.088162218682413	2.40132977486112	22.25
482	03-14	Tray11	16	45	26	3.9278834103307068	ID0932-02-R04-05	ID0932-02-R04	ID0932	05	mut	kd	20.297274242110873	1.3731657174267775	20.818181818181817
483	03-14	Tray11	16	46	20	3.9111576087399764	WT-ID0932-05	WT-ID0932	ID0932	05	wt	WT	44.589943613887556	0.38352314328667375	38.0
484	03-14	Tray11	16	47	14	4.1891533029618895	ID5741-04-R01-05	ID5741-04-R01	ID5741	05	mut	kd	54.360406422299725	0.1231478174474691	37.18181818181818
485	03-14	Tray11	16	48	8	3.783903579272735	ID5741-02-R03-05	ID5741-02-R03	ID5741	05	mut	kd	58.8446400609004	0.21239777370657528	37.0
486	03-14	Tray11	16	49	2	4.168468018854484	WT-ID5741-05	WT-ID5741	ID5741	05	wt	WT	146.0827673623128	0.004283164509748097	65.66666666666667
487	03-14	Tray11	16	50	55	3.6338722626583326	ID8337-09-R04-04	ID8337-09-R04	ID8337	04	mut	kd	84.95037121073929	0.7254136842732636	26.57142857142857
488	03-14	Tray11	16	51	49	3.79546289439038	ID8337-06-R03-04	ID8337-06-R03	ID8337	04	mut	kd	85.44375926488054	0.4948857026431634	25.66666666666667
489	03-14	Tray11	16	52	43	3.614580866997486	WT-ID8337-10	WT-ID8337	ID8337	10	wt	WT	167.6369037325779	0.05973977841085151	49.0
490	03-14	Tray11	16	54	31	3.519302849235429	ID0932-09-R01-07	ID0932-09-R01	ID0932	07	mut	kd	14.088162218682413	2.40132977486112	22.25
491	03-14	Tray11	16	55	25	4.100301604013854	ID0932-02-R04-04	ID0932-02-R04	ID0932	04	mut	kd	20.297274242110873	1.3731657174267775	20.818181818181817
492	03-14	Tray11	16	58	7	3.874365835730049	ID5741-02-R03-04	ID5741-02-R03	ID5741	04	mut	kd	58.8446400609004	0.21239777370657528	37.0
493	03-14	Tray11	16	59	1	4.116375261179705	WT-ID5741-04	WT-ID5741	ID5741	04	wt	WT	146.0827673623128	0.004283164509748097	65.66666666666667
494	03-16	Tray11	18	0	60	4.370809056545495	ID6136-02-R05-06	ID6136-02-R05	ID6136	06	mut	kd	52.934577275584424	0.7768847493948959	34.416666666666664
495	03-16	Tray11	18	1	54	4.1494346663431685	WT-ID6136-06	WT-ID6136	ID6136	06	wt	WT	190.24045260788608	0.03824345025854906	86.66666666666669
496	03-16	Tray11	18	2	48	4.341889355714299	ID6136-15-R04-06	ID6136-15-R04	ID6136	06	mut	kd	31.280229651311497	0.5815192938626054	31.16666666666667
497	03-16	Tray11	18	4	36	4.427421187280595	ID0424-02-R05-09	ID0424-02-R05	ID0424	09	mut	kd	32.73009903461024	0.14623397410083647	25.3
498	03-16	Tray11	18	5	30	4.438304964532098	WT-ID0424-12	WT-ID0424	ID0424	12	wt	WT	85.85099788611541	0.1031032287063705	30.5
499	03-16	Tray11	18	6	24	4.471511736976963	ID0424-04-R05-06	ID0424-04-R05	ID0424	06	mut	kd	21.419387045407085	0.3065462241471854	21.63636363636364
500	03-16	Tray11	18	7	18	4.160708572292429	ID7186-01-R01-06	ID7186-01-R01	ID7186	06	mut	ko	0.3623379044942325	3.7870018559916847	14.5
501	03-16	Tray11	18	8	12	4.397035735379094	WT-ID7186-06	WT-ID7186	ID7186	06	wt	WT	20.11200370638669	1.5769738062917196	20.25
502	03-16	Tray11	18	9	6	4.545294743227404	ID7186-15-R03-06	ID7186-15-R03	ID7186	06	mut	ko	2.6839125852343497	4.095283256909823	14.25
503	03-16	Tray11	18	10	59	4.200440076436431	ID6136-02-R05-05	ID6136-02-R05	ID6136	05	mut	kd	52.934577275584424	0.7768847493948959	34.416666666666664
504	03-16	Tray11	18	11	53	4.216561735047927	WT-ID6136-05	WT-ID6136	ID6136	05	wt	WT	190.24045260788608	0.03824345025854906	86.66666666666669
505	03-16	Tray11	18	12	47	4.33963029007408	ID6136-15-R04-05	ID6136-15-R04	ID6136	05	mut	kd	31.280229651311497	0.5815192938626054	31.16666666666667
506	03-16	Tray11	18	14	35	4.554052829275318	ID0424-02-R05-08	ID0424-02-R05	ID0424	08	mut	kd	32.73009903461024	0.14623397410083647	25.3
507	03-16	Tray11	18	15	29	4.466778677223395	WT-ID0424-11	WT-ID0424	ID0424	11	wt	WT	85.85099788611541	0.1031032287063705	30.5
508	03-16	Tray11	18	16	23	4.482473391205879	ID0424-04-R05-05	ID0424-04-R05	ID0424	05	mut	kd	21.419387045407085	0.3065462241471854	21.63636363636364
509	03-16	Tray11	18	17	17	4.491683792847272	ID7186-01-R01-05	ID7186-01-R01	ID7186	05	mut	ko	0.3623379044942325	3.7870018559916847	14.5
510	03-16	Tray11	18	18	11	4.503095800837778	WT-ID7186-05	WT-ID7186	ID7186	05	wt	WT	20.11200370638669	1.5769738062917196	20.25
511	03-16	Tray11	18	19	5	4.539753371059379	ID7186-15-R03-05	ID7186-15-R03	ID7186	05	mut	ko	2.6839125852343497	4.095283256909823	14.25
512	03-16	Tray11	18	20	58	4.168143775495959	ID6136-02-R05-04	ID6136-02-R05	ID6136	04	mut	kd	52.934577275584424	0.7768847493948959	34.416666666666664
513	03-16	Tray11	18	21	52	4.239274447023257	WT-ID6136-04	WT-ID6136	ID6136	04	wt	WT	190.24045260788608	0.03824345025854906	86.66666666666669
514	03-16	Tray11	18	22	46	4.231724383328516	ID6136-15-R04-04	ID6136-15-R04	ID6136	04	mut	kd	31.280229651311497	0.5815192938626054	31.16666666666667
515	03-16	Tray11	18	23	40	4.291879223914697	COL_040	COL	COL	040	COL	col0	0.9691640895127804	1.5276467643161598	19.26388888888889
516	03-16	Tray11	18	24	34	4.537718377428597	ID0424-02-R05-07	ID0424-02-R05	ID0424	07	mut	kd	32.73009903461024	0.14623397410083647	25.3
517	03-16	Tray11	18	25	28	4.5060176998511325	WT-ID0424-10	WT-ID0424	ID0424	10	wt	WT	85.85099788611541	0.1031032287063705	30.5
518	03-16	Tray11	18	26	22	4.41773733705707	ID0424-04-R05-04	ID0424-04-R05	ID0424	04	mut	kd	21.419387045407085	0.3065462241471854	21.63636363636364
519	03-16	Tray11	18	27	16	4.4008659607565725	ID7186-01-R01-04	ID7186-01-R01	ID7186	04	mut	ko	0.3623379044942325	3.7870018559916847	14.5
520	03-16	Tray11	18	28	10	4.558180377720982	WT-ID7186-04	WT-ID7186	ID7186	04	wt	WT	20.11200370638669	1.5769738062917196	20.25
521	03-16	Tray11	18	29	4	4.463564532213337	ID7186-15-R03-04	ID7186-15-R03	ID7186	04	mut	ko	2.6839125852343497	4.095283256909823	14.25
522	03-16	Tray11	18	31	51	4.49123559003325	ID8337-06-R03-06	ID8337-06-R03	ID8337	06	mut	kd	85.44375926488054	0.4948857026431634	25.66666666666667
523	03-16	Tray11	18	32	45	4.445962076324096	WT-ID8337-12	WT-ID8337	ID8337	12	wt	WT	167.6369037325779	0.05973977841085151	49.0
524	03-16	Tray11	18	34	33	4.387994569541032	ID0932-09-R01-09	ID0932-09-R01	ID0932	09	mut	kd	14.088162218682413	2.40132977486112	22.25
525	03-16	Tray11	18	35	27	4.0980550396692434	ID0932-02-R04-06	ID0932-02-R04	ID0932	06	mut	kd	20.297274242110873	1.3731657174267775	20.818181818181817
526	03-16	Tray11	18	36	21	4.222612436057398	WT-ID0932-06	WT-ID0932	ID0932	06	wt	WT	44.589943613887556	0.38352314328667375	38.0
527	03-16	Tray11	18	37	15	4.513350798805957	ID5741-04-R01-06	ID5741-04-R01	ID5741	06	mut	kd	54.360406422299725	0.1231478174474691	37.18181818181818
528	03-16	Tray11	18	38	9	4.447173541582463	ID5741-02-R03-05	ID5741-02-R03	ID5741	05	mut	kd	58.8446400609004	0.21239777370657528	37.0
529	03-16	Tray11	18	39	3	4.439821986424003	WT-ID5741-06	WT-ID5741	ID5741	06	wt	WT	146.0827673623128	0.004283164509748097	65.66666666666667
530	03-16	Tray11	18	41	50	4.542987168420798	ID8337-06-R03-05	ID8337-06-R03	ID8337	05	mut	kd	85.44375926488054	0.4948857026431634	25.66666666666667
531	03-16	Tray11	18	42	44	4.239024046600094	WT-ID8337-11	WT-ID8337	ID8337	11	wt	WT	167.6369037325779	0.05973977841085151	49.0
532	03-16	Tray11	18	43	38	4.223599764649694	COL_038	COL	COL	038	COL	col0	0.9691640895127804	1.5276467643161598	19.26388888888889
533	03-16	Tray11	18	44	32	4.2529258116658	ID0932-09-R01-08	ID0932-09-R01	ID0932	08	mut	kd	14.088162218682413	2.40132977486112	22.25
534	03-16	Tray11	18	45	26	4.5278746863286905	ID0932-02-R04-05	ID0932-02-R04	ID0932	05	mut	kd	20.297274242110873	1.3731657174267775	20.818181818181817
535	03-16	Tray11	18	46	20	4.248341156669196	WT-ID0932-05	WT-ID0932	ID0932	05	wt	WT	44.589943613887556	0.38352314328667375	38.0
536	03-16	Tray11	18	47	14	4.495030650616352	ID5741-04-R01-05	ID5741-04-R01	ID5741	05	mut	kd	54.360406422299725	0.1231478174474691	37.18181818181818
537	03-16	Tray11	18	48	8	4.066698550422995	ID5741-02-R03-05	ID5741-02-R03	ID5741	05	mut	kd	58.8446400609004	0.21239777370657528	37.0
538	03-16	Tray11	18	49	2	4.468347330412158	WT-ID5741-05	WT-ID5741	ID5741	05	wt	WT	146.0827673623128	0.004283164509748097	65.66666666666667
539	03-16	Tray11	18	50	55	4.190247633038196	ID8337-09-R04-04	ID8337-09-R04	ID8337	04	mut	kd	84.95037121073929	0.7254136842732636	26.57142857142857
540	03-16	Tray11	18	51	49	4.30330407743893	ID8337-06-R03-04	ID8337-06-R03	ID8337	04	mut	kd	85.44375926488054	0.4948857026431634	25.66666666666667
541	03-16	Tray11	18	52	43	4.3820891186653	WT-ID8337-10	WT-ID8337	ID8337	10	wt	WT	167.6369037325779	0.05973977841085151	49.0
542	03-16	Tray11	18	54	31	3.850952399793493	ID0932-09-R01-07	ID0932-09-R01	ID0932	07	mut	kd	14.088162218682413	2.40132977486112	22.25
543	03-16	Tray11	18	55	25	4.508933526050033	ID0932-02-R04-04	ID0932-02-R04	ID0932	04	mut	kd	20.297274242110873	1.3731657174267775	20.818181818181817
544	03-16	Tray11	18	58	7	4.263778049022622	ID5741-02-R03-04	ID5741-02-R03	ID5741	04	mut	kd	58.8446400609004	0.21239777370657528	37.0
545	03-16	Tray11	18	59	1	4.441553750953457	WT-ID5741-04	WT-ID5741	ID5741	04	wt	WT	146.0827673623128	0.004283164509748097	65.66666666666667
546	03-09	Tray12	11	1	54	3.652149605401653	WT-ID0424-09	WT-ID0424	ID0424	09	wt	WT	85.85099788611541	0.1031032287063705	30.5
547	03-09	Tray12	11	2	48	3.402777069610347	ID0424-02-R05-06	ID0424-02-R05	ID0424	06	mut	kd	32.73009903461024	0.14623397410083647	25.3
548	03-09	Tray12	11	3	42	3.668199484198662	ID0424-04-R05-09	ID0424-04-R05	ID0424	09	mut	kd	21.419387045407085	0.3065462241471854	21.63636363636364
549	03-09	Tray12	11	4	36	3.497758718287268	WT-ID7186-12	WT-ID7186	ID7186	12	wt	WT	20.11200370638669	1.5769738062917196	20.25
550	03-09	Tray12	11	5	30	3.39776625612645	ID0932-09-R01-12	ID0932-09-R01	ID0932	12	mut	kd	14.088162218682413	2.40132977486112	22.25
551	03-09	Tray12	11	6	24	3.1414497734004674	WT-ID0932-12	WT-ID0932	ID0932	12	wt	WT	44.589943613887556	0.38352314328667375	38.0
552	03-09	Tray12	11	7	18	3.4690852991231202	ID5741-02-R03-12	ID5741-02-R03	ID5741	12	mut	kd	58.8446400609004	0.21239777370657528	37.0
553	03-09	Tray12	11	8	12	3.5110808455391185	ID5741-04-R01-09	ID5741-04-R01	ID5741	09	mut	kd	54.360406422299725	0.1231478174474691	37.18181818181818
554	03-09	Tray12	11	10	59	3.237292337567459	COL_024	COL	COL	024	COL	col0	0.9691640895127804	1.5276467643161598	19.26388888888889
555	03-09	Tray12	11	11	53	3.5986810989071634	WT-ID0424-08	WT-ID0424	ID0424	08	wt	WT	85.85099788611541	0.1031032287063705	30.5
556	03-09	Tray12	11	12	47	3.587037117743456	ID0424-02-R05-05	ID0424-02-R05	ID0424	05	mut	kd	32.73009903461024	0.14623397410083647	25.3
557	03-09	Tray12	11	13	41	3.658106835506393	ID0424-04-R05-08	ID0424-04-R05	ID0424	08	mut	kd	21.419387045407085	0.3065462241471854	21.63636363636364
558	03-09	Tray12	11	14	35	3.154423973114647	WT-ID7186-11	WT-ID7186	ID7186	11	wt	WT	20.11200370638669	1.5769738062917196	20.25
559	03-09	Tray12	11	15	29	3.414639146737009	ID0932-09-R01-11	ID0932-09-R01	ID0932	11	mut	kd	14.088162218682413	2.40132977486112	22.25
560	03-09	Tray12	11	16	23	3.1283992687178066	WT-ID0932-11	WT-ID0932	ID0932	11	wt	WT	44.589943613887556	0.38352314328667375	38.0
561	03-09	Tray12	11	17	17	3.082066934285113	ID5741-02-R03-11	ID5741-02-R03	ID5741	11	mut	kd	58.8446400609004	0.21239777370657528	37.0
562	03-09	Tray12	11	18	11	3.699143687394484	ID5741-04-R01-08	ID5741-04-R01	ID5741	08	mut	kd	54.360406422299725	0.1231478174474691	37.18181818181818
563	03-09	Tray12	11	19	5	3.6481647785740012	WT-ID5741-08	WT-ID5741	ID5741	08	wt	WT	146.0827673623128	0.004283164509748097	65.66666666666667
564	03-09	Tray12	11	20	58	3.00987563371216	COL_023	COL	COL	023	COL	col0	0.9691640895127804	1.5276467643161598	19.26388888888889
565	03-09	Tray12	11	21	52	3.69196510276736	WT-ID0424-07	WT-ID0424	ID0424	07	wt	WT	85.85099788611541	0.1031032287063705	30.5
566	03-09	Tray12	11	22	46	3.31722734917642	ID0424-02-R05-04	ID0424-02-R05	ID0424	04	mut	kd	32.73009903461024	0.14623397410083647	25.3
567	03-09	Tray12	11	23	40	3.688953462637418	ID0424-04-R05-07	ID0424-04-R05	ID0424	07	mut	kd	21.419387045407085	0.3065462241471854	21.63636363636364
568	03-09	Tray12	11	24	34	3.5746099413401873	WT-ID7186-10	WT-ID7186	ID7186	10	wt	WT	20.11200370638669	1.5769738062917196	20.25
569	03-09	Tray12	11	25	28	3.182414652434554	ID0932-09-R01-10	ID0932-09-R01	ID0932	10	mut	kd	14.088162218682413	2.40132977486112	22.25
570	03-09	Tray12	11	26	22	2.762678563727436	WT-ID0932-10	WT-ID0932	ID0932	10	wt	WT	44.589943613887556	0.38352314328667375	38.0
571	03-09	Tray12	11	27	16	3.514282047860378	ID5741-02-R03-10	ID5741-02-R03	ID5741	10	mut	kd	58.8446400609004	0.21239777370657528	37.0
572	03-09	Tray12	11	28	10	3.612889769287485	ID5741-04-R01-07	ID5741-04-R01	ID5741	07	mut	kd	54.360406422299725	0.1231478174474691	37.18181818181818
573	03-09	Tray12	11	29	4	3.5116160205691376	WT-ID5741-07	WT-ID5741	ID5741	07	wt	WT	146.0827673623128	0.004283164509748097	65.66666666666667
574	03-09	Tray12	11	30	57	3.2898118391176214	COL_022	COL	COL	022	COL	col0	0.9691640895127804	1.5276467643161598	19.26388888888889
575	03-09	Tray12	11	31	51	3.455606112581867	WT-ID6136-09	WT-ID6136	ID6136	09	wt	WT	190.24045260788608	0.03824345025854906	86.66666666666669
576	03-09	Tray12	11	32	45	3.5046067706419537	ID6136-15-R04-09	ID6136-15-R04	ID6136	09	mut	kd	31.280229651311497	0.5815192938626054	31.16666666666667
577	03-09	Tray12	11	33	39	3.4933186082321015	ID6136-02-R05-12	ID6136-02-R05	ID6136	12	mut	kd	52.934577275584424	0.7768847493948959	34.416666666666664
578	03-09	Tray12	11	34	33	3.5589484459780394	ID0932-02-R04-09	ID0932-02-R04	ID0932	09	mut	kd	20.297274242110873	1.3731657174267775	20.818181818181817
579	03-09	Tray12	11	35	27	3.384353414137506	ID7186-01-R01-09	ID7186-01-R01	ID7186	09	mut	ko	0.3623379044942325	3.7870018559916847	14.5
580	03-09	Tray12	11	36	21	3.3961993470957363	ID7186-15-R03-09	ID7186-15-R03	ID7186	09	mut	ko	2.6839125852343497	4.095283256909823	14.25
581	03-09	Tray12	11	37	15	3.313234291694724	ID8337-09-R04-09	ID8337-09-R04	ID8337	09	mut	kd	84.95037121073929	0.7254136842732636	26.57142857142857
582	03-09	Tray12	11	38	9	3.059184617631371	ID8337-06-R03-09	ID8337-06-R03	ID8337	09	mut	kd	85.44375926488054	0.4948857026431634	25.66666666666667
583	03-09	Tray12	11	39	3	3.5608626947274646	WT-ID8337-06	WT-ID8337	ID8337	06	wt	WT	167.6369037325779	0.05973977841085151	49.0
584	03-09	Tray12	11	41	50	3.5277587525209717	WT-ID6136-08	WT-ID6136	ID6136	08	wt	WT	190.24045260788608	0.03824345025854906	86.66666666666669
585	03-09	Tray12	11	42	44	3.465977368285823	ID6136-15-R04-08	ID6136-15-R04	ID6136	08	mut	kd	31.280229651311497	0.5815192938626054	31.16666666666667
586	03-09	Tray12	11	43	38	3.5994463757252757	ID6136-02-R05-11	ID6136-02-R05	ID6136	11	mut	kd	52.934577275584424	0.7768847493948959	34.416666666666664
587	03-09	Tray12	11	44	32	3.382197210377454	ID0932-02-R04-08	ID0932-02-R04	ID0932	08	mut	kd	20.297274242110873	1.3731657174267775	20.818181818181817
588	03-09	Tray12	11	45	26	3.5177235948337358	ID7186-01-R01-08	ID7186-01-R01	ID7186	08	mut	ko	0.3623379044942325	3.7870018559916847	14.5
589	03-09	Tray12	11	46	20	3.696880371682762	ID7186-15-R03-08	ID7186-15-R03	ID7186	08	mut	ko	2.6839125852343497	4.095283256909823	14.25
590	03-09	Tray12	11	47	14	3.180412632838324	ID8337-09-R04-08	ID8337-09-R04	ID8337	08	mut	kd	84.95037121073929	0.7254136842732636	26.57142857142857
591	03-09	Tray12	11	48	8	3.440594261839831	ID8337-06-R03-08	ID8337-06-R03	ID8337	08	mut	kd	85.44375926488054	0.4948857026431634	25.66666666666667
592	03-09	Tray12	11	49	2	3.439332693830263	WT-ID8337-05	WT-ID8337	ID8337	05	wt	WT	167.6369037325779	0.05973977841085151	49.0
593	03-09	Tray12	11	50	55	3.4390167283875126	COL_019	COL	COL	019	COL	col0	0.9691640895127804	1.5276467643161598	19.26388888888889
594	03-09	Tray12	11	51	49	3.4586378490256493	WT-ID6136-07	WT-ID6136	ID6136	07	wt	WT	190.24045260788608	0.03824345025854906	86.66666666666669
595	03-09	Tray12	11	52	43	3.4531653925258574	ID6136-15-R04-07	ID6136-15-R04	ID6136	07	mut	kd	31.280229651311497	0.5815192938626054	31.16666666666667
596	03-09	Tray12	11	53	37	3.3900514964589874	ID6136-02-R05-10	ID6136-02-R05	ID6136	10	mut	kd	52.934577275584424	0.7768847493948959	34.416666666666664
597	03-09	Tray12	11	54	31	3.607669436688243	ID0932-02-R04-07	ID0932-02-R04	ID0932	07	mut	kd	20.297274242110873	1.3731657174267775	20.818181818181817
598	03-09	Tray12	11	55	25	3.355834495884936	ID7186-01-R01-07	ID7186-01-R01	ID7186	07	mut	ko	0.3623379044942325	3.7870018559916847	14.5
599	03-09	Tray12	11	56	19	3.3928727454020793	ID7186-15-R03-07	ID7186-15-R03	ID7186	07	mut	ko	2.6839125852343497	4.095283256909823	14.25
600	03-09	Tray12	11	57	13	3.3068537486930087	ID8337-09-R04-07	ID8337-09-R04	ID8337	07	mut	kd	84.95037121073929	0.7254136842732636	26.57142857142857
601	03-09	Tray12	11	58	7	3.3636119798921444	ID8337-06-R03-07	ID8337-06-R03	ID8337	07	mut	kd	85.44375926488054	0.4948857026431634	25.66666666666667
602	03-09	Tray12	11	59	1	3.4089180208467798	WT-ID8337-04	WT-ID8337	ID8337	04	wt	WT	167.6369037325779	0.05973977841085151	49.0
603	03-10	Tray12	12	1	54	3.7674527180977733	WT-ID0424-09	WT-ID0424	ID0424	09	wt	WT	85.85099788611541	0.1031032287063705	30.5
604	03-10	Tray12	12	2	48	3.5591881890047756	ID0424-02-R05-06	ID0424-02-R05	ID0424	06	mut	kd	32.73009903461024	0.14623397410083647	25.3
605	03-10	Tray12	12	3	42	3.748265572668741	ID0424-04-R05-09	ID0424-04-R05	ID0424	09	mut	kd	21.419387045407085	0.3065462241471854	21.63636363636364
606	03-10	Tray12	12	4	36	3.696356388733332	WT-ID7186-12	WT-ID7186	ID7186	12	wt	WT	20.11200370638669	1.5769738062917196	20.25
607	03-10	Tray12	12	5	30	3.6133131614554594	ID0932-09-R01-12	ID0932-09-R01	ID0932	12	mut	kd	14.088162218682413	2.40132977486112	22.25
608	03-10	Tray12	12	6	24	3.3498600821923312	WT-ID0932-12	WT-ID0932	ID0932	12	wt	WT	44.589943613887556	0.38352314328667375	38.0
609	03-10	Tray12	12	7	18	3.660106221723244	ID5741-02-R03-12	ID5741-02-R03	ID5741	12	mut	kd	58.8446400609004	0.21239777370657528	37.0
610	03-10	Tray12	12	8	12	3.642958879409791	ID5741-04-R01-09	ID5741-04-R01	ID5741	09	mut	kd	54.360406422299725	0.1231478174474691	37.18181818181818
611	03-10	Tray12	12	10	59	3.3203540328176717	COL_024	COL	COL	024	COL	col0	0.9691640895127804	1.5276467643161598	19.26388888888889
612	03-10	Tray12	12	11	53	3.6844862921887342	WT-ID0424-08	WT-ID0424	ID0424	08	wt	WT	85.85099788611541	0.1031032287063705	30.5
613	03-10	Tray12	12	12	47	3.6974037232004875	ID0424-02-R05-05	ID0424-02-R05	ID0424	05	mut	kd	32.73009903461024	0.14623397410083647	25.3
614	03-10	Tray12	12	13	41	3.7516639462609866	ID0424-04-R05-08	ID0424-04-R05	ID0424	08	mut	kd	21.419387045407085	0.3065462241471854	21.63636363636364
615	03-10	Tray12	12	14	35	3.3205616801952367	WT-ID7186-11	WT-ID7186	ID7186	11	wt	WT	20.11200370638669	1.5769738062917196	20.25
616	03-10	Tray12	12	15	29	3.5859117103194342	ID0932-09-R01-11	ID0932-09-R01	ID0932	11	mut	kd	14.088162218682413	2.40132977486112	22.25
617	03-10	Tray12	12	16	23	3.4051755462179893	WT-ID0932-11	WT-ID0932	ID0932	11	wt	WT	44.589943613887556	0.38352314328667375	38.0
618	03-10	Tray12	12	17	17	3.3803921600570273	ID5741-02-R03-11	ID5741-02-R03	ID5741	11	mut	kd	58.8446400609004	0.21239777370657528	37.0
619	03-10	Tray12	12	18	11	3.86457040685343	ID5741-04-R01-08	ID5741-04-R01	ID5741	08	mut	kd	54.360406422299725	0.1231478174474691	37.18181818181818
620	03-10	Tray12	12	19	5	3.795810524667408	WT-ID5741-08	WT-ID5741	ID5741	08	wt	WT	146.0827673623128	0.004283164509748097	65.66666666666667
621	03-10	Tray12	12	20	58	3.1271047983648077	COL_023	COL	COL	023	COL	col0	0.9691640895127804	1.5276467643161598	19.26388888888889
622	03-10	Tray12	12	21	52	3.7498135852929377	WT-ID0424-07	WT-ID0424	ID0424	07	wt	WT	85.85099788611541	0.1031032287063705	30.5
623	03-10	Tray12	12	22	46	3.4811558708280352	ID0424-02-R05-04	ID0424-02-R05	ID0424	04	mut	kd	32.73009903461024	0.14623397410083647	25.3
624	03-10	Tray12	12	23	40	3.758306181725307	ID0424-04-R05-07	ID0424-04-R05	ID0424	07	mut	kd	21.419387045407085	0.3065462241471854	21.63636363636364
625	03-10	Tray12	12	24	34	3.7690078709437738	WT-ID7186-10	WT-ID7186	ID7186	10	wt	WT	20.11200370638669	1.5769738062917196	20.25
626	03-10	Tray12	12	25	28	3.4442009888641594	ID0932-09-R01-10	ID0932-09-R01	ID0932	10	mut	kd	14.088162218682413	2.40132977486112	22.25
627	03-10	Tray12	12	26	22	2.984077033902831	WT-ID0932-10	WT-ID0932	ID0932	10	wt	WT	44.589943613887556	0.38352314328667375	38.0
628	03-10	Tray12	12	27	16	3.655042341331202	ID5741-02-R03-10	ID5741-02-R03	ID5741	10	mut	kd	58.8446400609004	0.21239777370657528	37.0
629	03-10	Tray12	12	28	10	3.7596678446896306	ID5741-04-R01-07	ID5741-04-R01	ID5741	07	mut	kd	54.360406422299725	0.1231478174474691	37.18181818181818
630	03-10	Tray12	12	29	4	3.6500159524718385	WT-ID5741-07	WT-ID5741	ID5741	07	wt	WT	146.0827673623128	0.004283164509748097	65.66666666666667
631	03-10	Tray12	12	30	57	3.409087369447835	COL_022	COL	COL	022	COL	col0	0.9691640895127804	1.5276467643161598	19.26388888888889
632	03-10	Tray12	12	31	51	3.5861370252307934	WT-ID6136-09	WT-ID6136	ID6136	09	wt	WT	190.24045260788608	0.03824345025854906	86.66666666666669
633	03-10	Tray12	12	32	45	3.6509870943834453	ID6136-15-R04-09	ID6136-15-R04	ID6136	09	mut	kd	31.280229651311497	0.5815192938626054	31.16666666666667
634	03-10	Tray12	12	33	39	3.6577249542051082	ID6136-02-R05-12	ID6136-02-R05	ID6136	12	mut	kd	52.934577275584424	0.7768847493948959	34.416666666666664
635	03-10	Tray12	12	34	33	3.696356388733332	ID0932-02-R04-09	ID0932-02-R04	ID0932	09	mut	kd	20.297274242110873	1.3731657174267775	20.818181818181817
636	03-10	Tray12	12	35	27	3.6444385894678386	ID7186-01-R01-09	ID7186-01-R01	ID7186	09	mut	ko	0.3623379044942325	3.7870018559916847	14.5
637	03-10	Tray12	12	36	21	3.6386888866901237	ID7186-15-R03-09	ID7186-15-R03	ID7186	09	mut	ko	2.6839125852343497	4.095283256909823	14.25
638	03-10	Tray12	12	37	15	3.634678752178682	ID8337-09-R04-09	ID8337-09-R04	ID8337	09	mut	kd	84.95037121073929	0.7254136842732636	26.57142857142857
639	03-10	Tray12	12	38	9	3.3420276880874717	ID8337-06-R03-09	ID8337-06-R03	ID8337	09	mut	kd	85.44375926488054	0.4948857026431634	25.66666666666667
640	03-10	Tray12	12	39	3	3.6546577546495245	WT-ID8337-06	WT-ID8337	ID8337	06	wt	WT	167.6369037325779	0.05973977841085151	49.0
641	03-10	Tray12	12	41	50	3.6522463410033232	WT-ID6136-08	WT-ID6136	ID6136	08	wt	WT	190.24045260788608	0.03824345025854906	86.66666666666669
642	03-10	Tray12	12	42	44	3.610766594773271	ID6136-15-R04-08	ID6136-15-R04	ID6136	08	mut	kd	31.280229651311497	0.5815192938626054	31.16666666666667
643	03-10	Tray12	12	43	38	3.3919930722597127	ID6136-02-R05-11	ID6136-02-R05	ID6136	11	mut	kd	52.934577275584424	0.7768847493948959	34.416666666666664
644	03-10	Tray12	12	44	32	3.584670384464349	ID0932-02-R04-08	ID0932-02-R04	ID0932	08	mut	kd	20.297274242110873	1.3731657174267775	20.818181818181817
645	03-10	Tray12	12	45	26	3.7227161674884948	ID7186-01-R01-08	ID7186-01-R01	ID7186	08	mut	ko	0.3623379044942325	3.7870018559916847	14.5
646	03-10	Tray12	12	46	20	3.8518085142282374	ID7186-15-R03-08	ID7186-15-R03	ID7186	08	mut	ko	2.6839125852343497	4.095283256909823	14.25
647	03-10	Tray12	12	47	14	3.534914104429867	ID8337-09-R04-08	ID8337-09-R04	ID8337	08	mut	kd	84.95037121073929	0.7254136842732636	26.57142857142857
648	03-10	Tray12	12	48	8	3.745465168670727	ID8337-06-R03-08	ID8337-06-R03	ID8337	08	mut	kd	85.44375926488054	0.4948857026431634	25.66666666666667
649	03-10	Tray12	12	49	2	3.5622928644564746	WT-ID8337-05	WT-ID8337	ID8337	05	wt	WT	167.6369037325779	0.05973977841085151	49.0
650	03-10	Tray12	12	50	55	3.5667909123815917	COL_019	COL	COL	019	COL	col0	0.9691640895127804	1.5276467643161598	19.26388888888889
651	03-10	Tray12	12	51	49	3.599773939146388	WT-ID6136-07	WT-ID6136	ID6136	07	wt	WT	190.24045260788608	0.03824345025854906	86.66666666666669
652	03-10	Tray12	12	52	43	3.6036855496146996	ID6136-15-R04-07	ID6136-15-R04	ID6136	07	mut	kd	31.280229651311497	0.5815192938626054	31.16666666666667
653	03-10	Tray12	12	53	37	3.576916955965207	ID6136-02-R05-10	ID6136-02-R05	ID6136	10	mut	kd	52.934577275584424	0.7768847493948959	34.416666666666664
654	03-10	Tray12	12	54	31	3.763877031495655	ID0932-02-R04-07	ID0932-02-R04	ID0932	07	mut	kd	20.297274242110873	1.3731657174267775	20.818181818181817
655	03-10	Tray12	12	55	25	3.614580866997486	ID7186-01-R01-07	ID7186-01-R01	ID7186	07	mut	ko	0.3623379044942325	3.7870018559916847	14.5
656	03-10	Tray12	12	56	19	3.632356046239073	ID7186-15-R03-07	ID7186-15-R03	ID7186	07	mut	ko	2.6839125852343497	4.095283256909823	14.25
657	03-10	Tray12	12	57	13	3.6262376851469003	ID8337-09-R04-07	ID8337-09-R04	ID8337	07	mut	kd	84.95037121073929	0.7254136842732636	26.57142857142857
658	03-10	Tray12	12	58	7	3.7695250201710504	ID8337-06-R03-07	ID8337-06-R03	ID8337	07	mut	kd	85.44375926488054	0.4948857026431634	25.66666666666667
659	03-10	Tray12	12	59	1	3.7246035153967165	WT-ID8337-04	WT-ID8337	ID8337	04	wt	WT	167.6369037325779	0.05973977841085151	49.0
660	03-11	Tray12	13	1	54	3.8868853589860084	WT-ID0424-09	WT-ID0424	ID0424	09	wt	WT	85.85099788611541	0.1031032287063705	30.5
661	03-11	Tray12	13	2	48	3.711132072306842	ID0424-02-R05-06	ID0424-02-R05	ID0424	06	mut	kd	32.73009903461024	0.14623397410083647	25.3
662	03-11	Tray12	13	3	42	3.8992731873176036	ID0424-04-R05-09	ID0424-04-R05	ID0424	09	mut	kd	21.419387045407085	0.3065462241471854	21.63636363636364
663	03-11	Tray12	13	4	36	3.8254261177678233	WT-ID7186-12	WT-ID7186	ID7186	12	wt	WT	20.11200370638669	1.5769738062917196	20.25
664	03-11	Tray12	13	5	30	3.759290033024304	ID0932-09-R01-12	ID0932-09-R01	ID0932	12	mut	kd	14.088162218682413	2.40132977486112	22.25
665	03-11	Tray12	13	6	24	3.4647875196459372	WT-ID0932-12	WT-ID0932	ID0932	12	wt	WT	44.589943613887556	0.38352314328667375	38.0
666	03-11	Tray12	13	7	18	3.802636918082811	ID5741-02-R03-12	ID5741-02-R03	ID5741	12	mut	kd	58.8446400609004	0.21239777370657528	37.0
667	03-11	Tray12	13	8	12	3.806179973983887	ID5741-04-R01-09	ID5741-04-R01	ID5741	09	mut	kd	54.360406422299725	0.1231478174474691	37.18181818181818
668	03-11	Tray12	13	10	59	3.4955443375464483	COL_024	COL	COL	024	COL	col0	0.9691640895127804	1.5276467643161598	19.26388888888889
669	03-11	Tray12	13	11	53	3.801129187579704	WT-ID0424-08	WT-ID0424	ID0424	08	wt	WT	85.85099788611541	0.1031032287063705	30.5
670	03-11	Tray12	13	12	47	3.766487206239694	ID0424-02-R05-05	ID0424-02-R05	ID0424	05	mut	kd	32.73009903461024	0.14623397410083647	25.3
671	03-11	Tray12	13	13	41	3.9022749204745018	ID0424-04-R05-08	ID0424-04-R05	ID0424	08	mut	kd	21.419387045407085	0.3065462241471854	21.63636363636364
672	03-11	Tray12	13	14	35	3.4163075870598827	WT-ID7186-11	WT-ID7186	ID7186	11	wt	WT	20.11200370638669	1.5769738062917196	20.25
673	03-11	Tray12	13	15	29	3.6918768225593315	ID0932-09-R01-11	ID0932-09-R01	ID0932	11	mut	kd	14.088162218682413	2.40132977486112	22.25
674	03-11	Tray12	13	16	23	3.4560622244549513	WT-ID0932-11	WT-ID0932	ID0932	11	wt	WT	44.589943613887556	0.38352314328667375	38.0
675	03-11	Tray12	13	17	17	3.549371152333177	ID5741-02-R03-11	ID5741-02-R03	ID5741	11	mut	kd	58.8446400609004	0.21239777370657528	37.0
676	03-11	Tray12	13	18	11	4.058995093525416	ID5741-04-R01-08	ID5741-04-R01	ID5741	08	mut	kd	54.360406422299725	0.1231478174474691	37.18181818181818
677	03-11	Tray12	13	19	5	3.99334803992326	WT-ID5741-08	WT-ID5741	ID5741	08	wt	WT	146.0827673623128	0.004283164509748097	65.66666666666667
678	03-11	Tray12	13	20	58	3.2265999052073573	COL_023	COL	COL	023	COL	col0	0.9691640895127804	1.5276467643161598	19.26388888888889
679	03-11	Tray12	13	21	52	3.859258417467307	WT-ID0424-07	WT-ID0424	ID0424	07	wt	WT	85.85099788611541	0.1031032287063705	30.5
680	03-11	Tray12	13	22	46	3.6444385894678386	ID0424-02-R05-04	ID0424-02-R05	ID0424	04	mut	kd	32.73009903461024	0.14623397410083647	25.3
681	03-11	Tray12	13	23	40	3.8798410559865624	ID0424-04-R05-07	ID0424-04-R05	ID0424	07	mut	kd	21.419387045407085	0.3065462241471854	21.63636363636364
682	03-11	Tray12	13	24	34	3.9073038488339695	WT-ID7186-10	WT-ID7186	ID7186	10	wt	WT	20.11200370638669	1.5769738062917196	20.25
683	03-11	Tray12	13	25	28	3.5471591213274176	ID0932-09-R01-10	ID0932-09-R01	ID0932	10	mut	kd	14.088162218682413	2.40132977486112	22.25
684	03-11	Tray12	13	26	22	3.14674801363064	WT-ID0932-10	WT-ID0932	ID0932	10	wt	WT	44.589943613887556	0.38352314328667375	38.0
685	03-11	Tray12	13	27	16	3.831549851995756	ID5741-02-R03-10	ID5741-02-R03	ID5741	10	mut	kd	58.8446400609004	0.21239777370657528	37.0
686	03-11	Tray12	13	28	10	3.926342446625655	ID5741-04-R01-07	ID5741-04-R01	ID5741	07	mut	kd	54.360406422299725	0.1231478174474691	37.18181818181818
687	03-11	Tray12	13	29	4	3.843481943039958	WT-ID5741-07	WT-ID5741	ID5741	07	wt	WT	146.0827673623128	0.004283164509748097	65.66666666666667
688	03-11	Tray12	13	30	57	3.5369370227046737	COL_022	COL	COL	022	COL	col0	0.9691640895127804	1.5276467643161598	19.26388888888889
689	03-11	Tray12	13	31	51	3.6838572054003462	WT-ID6136-09	WT-ID6136	ID6136	09	wt	WT	190.24045260788608	0.03824345025854906	86.66666666666669
690	03-11	Tray12	13	32	45	3.6768764319731373	ID6136-15-R04-09	ID6136-15-R04	ID6136	09	mut	kd	31.280229651311497	0.5815192938626054	31.16666666666667
691	03-11	Tray12	13	33	39	3.733999286538387	ID6136-02-R05-12	ID6136-02-R05	ID6136	12	mut	kd	52.934577275584424	0.7768847493948959	34.416666666666664
692	03-11	Tray12	13	34	33	3.8581761379823445	ID0932-02-R04-09	ID0932-02-R04	ID0932	09	mut	kd	20.297274242110873	1.3731657174267775	20.818181818181817
693	03-11	Tray12	13	35	27	3.797198269838959	ID7186-01-R01-09	ID7186-01-R01	ID7186	09	mut	ko	0.3623379044942325	3.7870018559916847	14.5
694	03-11	Tray12	13	36	21	3.784617292632875	ID7186-15-R03-09	ID7186-15-R03	ID7186	09	mut	ko	2.6839125852343497	4.095283256909823	14.25
695	03-11	Tray12	13	37	15	3.7989267385772014	ID8337-09-R04-09	ID8337-09-R04	ID8337	09	mut	kd	84.95037121073929	0.7254136842732636	26.57142857142857
696	03-11	Tray12	13	38	9	3.49996186559619	ID8337-06-R03-09	ID8337-06-R03	ID8337	09	mut	kd	85.44375926488054	0.4948857026431634	25.66666666666667
697	03-11	Tray12	13	39	3	3.8662282473796474	WT-ID8337-06	WT-ID8337	ID8337	06	wt	WT	167.6369037325779	0.05973977841085151	49.0
698	03-11	Tray12	13	41	50	3.6886867242841235	WT-ID6136-08	WT-ID6136	ID6136	08	wt	WT	190.24045260788608	0.03824345025854906	86.66666666666669
699	03-11	Tray12	13	42	44	3.6744937172963503	ID6136-15-R04-08	ID6136-15-R04	ID6136	08	mut	kd	31.280229651311497	0.5815192938626054	31.16666666666667
700	03-11	Tray12	13	43	38	3.6239725120169965	ID6136-02-R05-11	ID6136-02-R05	ID6136	11	mut	kd	52.934577275584424	0.7768847493948959	34.416666666666664
701	03-11	Tray12	13	44	32	3.7446840632768863	ID0932-02-R04-08	ID0932-02-R04	ID0932	08	mut	kd	20.297274242110873	1.3731657174267775	20.818181818181817
702	03-11	Tray12	13	45	26	3.875697761980208	ID7186-01-R01-08	ID7186-01-R01	ID7186	08	mut	ko	0.3623379044942325	3.7870018559916847	14.5
703	03-11	Tray12	13	46	20	4.016908043972075	ID7186-15-R03-08	ID7186-15-R03	ID7186	08	mut	ko	2.6839125852343497	4.095283256909823	14.25
704	03-11	Tray12	13	47	14	3.635483746814912	ID8337-09-R04-08	ID8337-09-R04	ID8337	08	mut	kd	84.95037121073929	0.7254136842732636	26.57142857142857
705	03-11	Tray12	13	48	8	3.9437911989293015	ID8337-06-R03-08	ID8337-06-R03	ID8337	08	mut	kd	85.44375926488054	0.4948857026431634	25.66666666666667
706	03-11	Tray12	13	49	2	3.741466761769755	WT-ID8337-05	WT-ID8337	ID8337	05	wt	WT	167.6369037325779	0.05973977841085151	49.0
707	03-11	Tray12	13	50	55	3.710878617685173	COL_019	COL	COL	019	COL	col0	0.9691640895127804	1.5276467643161598	19.26388888888889
708	03-11	Tray12	13	51	49	3.752969865029084	WT-ID6136-07	WT-ID6136	ID6136	07	wt	WT	190.24045260788608	0.03824345025854906	86.66666666666669
709	03-11	Tray12	13	52	43	3.6916118742144164	ID6136-15-R04-07	ID6136-15-R04	ID6136	07	mut	kd	31.280229651311497	0.5815192938626054	31.16666666666667
710	03-11	Tray12	13	53	37	3.669037800885156	ID6136-02-R05-10	ID6136-02-R05	ID6136	10	mut	kd	52.934577275584424	0.7768847493948959	34.416666666666664
711	03-11	Tray12	13	54	31	3.980321586008756	ID0932-02-R04-07	ID0932-02-R04	ID0932	07	mut	kd	20.297274242110873	1.3731657174267775	20.818181818181817
712	03-11	Tray12	13	55	25	3.720737977018425	ID7186-01-R01-07	ID7186-01-R01	ID7186	07	mut	ko	0.3623379044942325	3.7870018559916847	14.5
713	03-11	Tray12	13	56	19	3.7576996250877386	ID7186-15-R03-07	ID7186-15-R03	ID7186	07	mut	ko	2.6839125852343497	4.095283256909823	14.25
714	03-11	Tray12	13	57	13	3.7297315952870354	ID8337-09-R04-07	ID8337-09-R04	ID8337	07	mut	kd	84.95037121073929	0.7254136842732636	26.57142857142857
715	03-11	Tray12	13	58	7	3.906065544755237	ID8337-06-R03-07	ID8337-06-R03	ID8337	07	mut	kd	85.44375926488054	0.4948857026431634	25.66666666666667
716	03-11	Tray12	13	59	1	3.910143961064513	WT-ID8337-04	WT-ID8337	ID8337	04	wt	WT	167.6369037325779	0.05973977841085151	49.0
717	03-13	Tray12	15	1	54	4.144138137663588	WT-ID0424-09	WT-ID0424	ID0424	09	wt	WT	85.85099788611541	0.1031032287063705	30.5
718	03-13	Tray12	15	2	48	4.023951707423388	ID0424-02-R05-06	ID0424-02-R05	ID0424	06	mut	kd	32.73009903461024	0.14623397410083647	25.3
719	03-13	Tray12	15	3	42	4.257966409508177	ID0424-04-R05-09	ID0424-04-R05	ID0424	09	mut	kd	21.419387045407085	0.3065462241471854	21.63636363636364
720	03-13	Tray12	15	4	36	4.230678781146475	WT-ID7186-12	WT-ID7186	ID7186	12	wt	WT	20.11200370638669	1.5769738062917196	20.25
721	03-13	Tray12	15	5	30	4.131265696780032	ID0932-09-R01-12	ID0932-09-R01	ID0932	12	mut	kd	14.088162218682413	2.40132977486112	22.25
722	03-13	Tray12	15	6	24	3.88303651002768	WT-ID0932-12	WT-ID0932	ID0932	12	wt	WT	44.589943613887556	0.38352314328667375	38.0
723	03-13	Tray12	15	7	18	4.1760333492640225	ID5741-02-R03-12	ID5741-02-R03	ID5741	12	mut	kd	58.8446400609004	0.21239777370657528	37.0
724	03-13	Tray12	15	8	12	4.172018809424556	ID5741-04-R01-09	ID5741-04-R01	ID5741	09	mut	kd	54.360406422299725	0.1231478174474691	37.18181818181818
725	03-13	Tray12	15	10	59	3.8228216453031045	COL_024	COL	COL	024	COL	col0	0.9691640895127804	1.5276467643161598	19.26388888888889
726	03-13	Tray12	15	11	53	4.12260902357599	WT-ID0424-08	WT-ID0424	ID0424	08	wt	WT	85.85099788611541	0.1031032287063705	30.5
727	03-13	Tray12	15	12	47	4.096179784714798	ID0424-02-R05-05	ID0424-02-R05	ID0424	05	mut	kd	32.73009903461024	0.14623397410083647	25.3
728	03-13	Tray12	15	13	41	4.228503016659257	ID0424-04-R05-08	ID0424-04-R05	ID0424	08	mut	kd	21.419387045407085	0.3065462241471854	21.63636363636364
729	03-13	Tray12	15	14	35	3.893095666096228	WT-ID7186-11	WT-ID7186	ID7186	11	wt	WT	20.11200370638669	1.5769738062917196	20.25
730	03-13	Tray12	15	15	29	4.068519806000912	ID0932-09-R01-11	ID0932-09-R01	ID0932	11	mut	kd	14.088162218682413	2.40132977486112	22.25
731	03-13	Tray12	15	16	23	3.9253120914996495	WT-ID0932-11	WT-ID0932	ID0932	11	wt	WT	44.589943613887556	0.38352314328667375	38.0
732	03-13	Tray12	15	17	17	3.898560644939712	ID5741-02-R03-11	ID5741-02-R03	ID5741	11	mut	kd	58.8446400609004	0.21239777370657528	37.0
733	03-13	Tray12	15	18	11	4.375114684692225	ID5741-04-R01-08	ID5741-04-R01	ID5741	08	mut	kd	54.360406422299725	0.1231478174474691	37.18181818181818
734	03-13	Tray12	15	19	5	4.402278581895561	WT-ID5741-08	WT-ID5741	ID5741	08	wt	WT	146.0827673623128	0.004283164509748097	65.66666666666667
735	03-13	Tray12	15	20	58	3.649334858712142	COL_023	COL	COL	023	COL	col0	0.9691640895127804	1.5276467643161598	19.26388888888889
736	03-13	Tray12	15	21	52	4.251784177257485	WT-ID0424-07	WT-ID0424	ID0424	07	wt	WT	85.85099788611541	0.1031032287063705	30.5
737	03-13	Tray12	15	22	46	3.8898617212581885	ID0424-02-R05-04	ID0424-02-R05	ID0424	04	mut	kd	32.73009903461024	0.14623397410083647	25.3
738	03-13	Tray12	15	23	40	4.223547855908593	ID0424-04-R05-07	ID0424-04-R05	ID0424	07	mut	kd	21.419387045407085	0.3065462241471854	21.63636363636364
739	03-13	Tray12	15	24	34	4.245956605650197	WT-ID7186-10	WT-ID7186	ID7186	10	wt	WT	20.11200370638669	1.5769738062917196	20.25
740	03-13	Tray12	15	25	28	3.9451730461739003	ID0932-09-R01-10	ID0932-09-R01	ID0932	10	mut	kd	14.088162218682413	2.40132977486112	22.25
741	03-13	Tray12	15	26	22	3.672744198306599	WT-ID0932-10	WT-ID0932	ID0932	10	wt	WT	44.589943613887556	0.38352314328667375	38.0
742	03-13	Tray12	15	27	16	4.175482820774772	ID5741-02-R03-10	ID5741-02-R03	ID5741	10	mut	kd	58.8446400609004	0.21239777370657528	37.0
743	03-13	Tray12	15	28	10	4.266137581513037	ID5741-04-R01-07	ID5741-04-R01	ID5741	07	mut	kd	54.360406422299725	0.1231478174474691	37.18181818181818
744	03-13	Tray12	15	29	4	4.263754388840006	WT-ID5741-07	WT-ID5741	ID5741	07	wt	WT	146.0827673623128	0.004283164509748097	65.66666666666667
745	03-13	Tray12	15	30	57	3.9540494467635945	COL_022	COL	COL	022	COL	col0	0.9691640895127804	1.5276467643161598	19.26388888888889
746	03-13	Tray12	15	31	51	4.11293997608408	WT-ID6136-09	WT-ID6136	ID6136	09	wt	WT	190.24045260788608	0.03824345025854906	86.66666666666669
747	03-13	Tray12	15	32	45	4.045674966769105	ID6136-15-R04-09	ID6136-15-R04	ID6136	09	mut	kd	31.280229651311497	0.5815192938626054	31.16666666666667
748	03-13	Tray12	15	33	39	4.129141845792286	ID6136-02-R05-12	ID6136-02-R05	ID6136	12	mut	kd	52.934577275584424	0.7768847493948959	34.416666666666664
749	03-13	Tray12	15	34	33	4.202106711390236	ID0932-02-R04-09	ID0932-02-R04	ID0932	09	mut	kd	20.297274242110873	1.3731657174267775	20.818181818181817
750	03-13	Tray12	15	35	27	4.137417414990392	ID7186-01-R01-09	ID7186-01-R01	ID7186	09	mut	ko	0.3623379044942325	3.7870018559916847	14.5
751	03-13	Tray12	15	36	21	4.141449773400467	ID7186-15-R03-09	ID7186-15-R03	ID7186	09	mut	ko	2.6839125852343497	4.095283256909823	14.25
752	03-13	Tray12	15	37	15	4.1365620365899805	ID8337-09-R04-09	ID8337-09-R04	ID8337	09	mut	kd	84.95037121073929	0.7254136842732636	26.57142857142857
753	03-13	Tray12	15	38	9	3.8701697211364405	ID8337-06-R03-09	ID8337-06-R03	ID8337	09	mut	kd	85.44375926488054	0.4948857026431634	25.66666666666667
754	03-13	Tray12	15	39	3	4.205096047578484	WT-ID8337-06	WT-ID8337	ID8337	06	wt	WT	167.6369037325779	0.05973977841085151	49.0
755	03-13	Tray12	15	41	50	4.158784517723423	WT-ID6136-08	WT-ID6136	ID6136	08	wt	WT	190.24045260788608	0.03824345025854906	86.66666666666669
756	03-13	Tray12	15	42	44	3.9925535178321354	ID6136-15-R04-08	ID6136-15-R04	ID6136	08	mut	kd	31.280229651311497	0.5815192938626054	31.16666666666667
757	03-13	Tray12	15	43	38	4.015611204503513	ID6136-02-R05-11	ID6136-02-R05	ID6136	11	mut	kd	52.934577275584424	0.7768847493948959	34.416666666666664
758	03-13	Tray12	15	44	32	4.081599312732936	ID0932-02-R04-08	ID0932-02-R04	ID0932	08	mut	kd	20.297274242110873	1.3731657174267775	20.818181818181817
759	03-13	Tray12	15	45	26	4.249076003683611	ID7186-01-R01-08	ID7186-01-R01	ID7186	08	mut	ko	0.3623379044942325	3.7870018559916847	14.5
760	03-13	Tray12	15	46	20	4.292433298244021	ID7186-15-R03-08	ID7186-15-R03	ID7186	08	mut	ko	2.6839125852343497	4.095283256909823	14.25
761	03-13	Tray12	15	47	14	4.019324037153691	ID8337-09-R04-08	ID8337-09-R04	ID8337	08	mut	kd	84.95037121073929	0.7254136842732636	26.57142857142857
762	03-13	Tray12	15	48	8	4.241471767550763	ID8337-06-R03-08	ID8337-06-R03	ID8337	08	mut	kd	85.44375926488054	0.4948857026431634	25.66666666666667
763	03-13	Tray12	15	49	2	4.115477374186469	WT-ID8337-05	WT-ID8337	ID8337	05	wt	WT	167.6369037325779	0.05973977841085151	49.0
764	03-13	Tray12	15	50	55	4.072249897613514	COL_019	COL	COL	019	COL	col0	0.9691640895127804	1.5276467643161598	19.26388888888889
765	03-13	Tray12	15	51	49	4.0791450533327485	WT-ID6136-07	WT-ID6136	ID6136	07	wt	WT	190.24045260788608	0.03824345025854906	86.66666666666669
766	03-13	Tray12	15	52	43	4.077222510411053	ID6136-15-R04-07	ID6136-15-R04	ID6136	07	mut	kd	31.280229651311497	0.5815192938626054	31.16666666666667
767	03-13	Tray12	15	53	37	4.0244035626829655	ID6136-02-R05-10	ID6136-02-R05	ID6136	10	mut	kd	52.934577275584424	0.7768847493948959	34.416666666666664
768	03-13	Tray12	15	54	31	4.282984440133955	ID0932-02-R04-07	ID0932-02-R04	ID0932	07	mut	kd	20.297274242110873	1.3731657174267775	20.818181818181817
769	03-13	Tray12	15	55	25	4.179867631270406	ID7186-01-R01-07	ID7186-01-R01	ID7186	07	mut	ko	0.3623379044942325	3.7870018559916847	14.5
770	03-13	Tray12	15	56	19	4.119750623884584	ID7186-15-R03-07	ID7186-15-R03	ID7186	07	mut	ko	2.6839125852343497	4.095283256909823	14.25
771	03-13	Tray12	15	57	13	4.126553477961279	ID8337-09-R04-07	ID8337-09-R04	ID8337	07	mut	kd	84.95037121073929	0.7254136842732636	26.57142857142857
772	03-13	Tray12	15	58	7	4.302763708472981	ID8337-06-R03-07	ID8337-06-R03	ID8337	07	mut	kd	85.44375926488054	0.4948857026431634	25.66666666666667
773	03-13	Tray12	15	59	1	4.250005028486895	WT-ID8337-04	WT-ID8337	ID8337	04	wt	WT	167.6369037325779	0.05973977841085151	49.0
774	03-14	Tray12	16	1	54	4.1758306041622495	WT-ID0424-09	WT-ID0424	ID0424	09	wt	WT	85.85099788611541	0.1031032287063705	30.5
775	03-14	Tray12	16	2	48	4.059563417901268	ID0424-02-R05-06	ID0424-02-R05	ID0424	06	mut	kd	32.73009903461024	0.14623397410083647	25.3
776	03-14	Tray12	16	3	42	4.338615838490599	ID0424-04-R05-09	ID0424-04-R05	ID0424	09	mut	kd	21.419387045407085	0.3065462241471854	21.63636363636364
777	03-14	Tray12	16	4	36	4.190975657485245	WT-ID7186-12	WT-ID7186	ID7186	12	wt	WT	20.11200370638669	1.5769738062917196	20.25
778	03-14	Tray12	16	5	30	4.211173956728494	ID0932-09-R01-12	ID0932-09-R01	ID0932	12	mut	kd	14.088162218682413	2.40132977486112	22.25
779	03-14	Tray12	16	6	24	3.9498289589353135	WT-ID0932-12	WT-ID0932	ID0932	12	wt	WT	44.589943613887556	0.38352314328667375	38.0
780	03-14	Tray12	16	7	18	4.195401449520219	ID5741-02-R03-12	ID5741-02-R03	ID5741	12	mut	kd	58.8446400609004	0.21239777370657528	37.0
781	03-14	Tray12	16	8	12	4.181815014999474	ID5741-04-R01-09	ID5741-04-R01	ID5741	09	mut	kd	54.360406422299725	0.1231478174474691	37.18181818181818
782	03-14	Tray12	16	10	59	3.939918420369057	COL_024	COL	COL	024	COL	col0	0.9691640895127804	1.5276467643161598	19.26388888888889
783	03-14	Tray12	16	11	53	4.236612828199769	WT-ID0424-08	WT-ID0424	ID0424	08	wt	WT	85.85099788611541	0.1031032287063705	30.5
784	03-14	Tray12	16	12	47	4.20577258209842	ID0424-02-R05-05	ID0424-02-R05	ID0424	05	mut	kd	32.73009903461024	0.14623397410083647	25.3
785	03-14	Tray12	16	13	41	4.344667305256552	ID0424-04-R05-08	ID0424-04-R05	ID0424	08	mut	kd	21.419387045407085	0.3065462241471854	21.63636363636364
786	03-14	Tray12	16	14	35	3.8996563803056357	WT-ID7186-11	WT-ID7186	ID7186	11	wt	WT	20.11200370638669	1.5769738062917196	20.25
787	03-14	Tray12	16	15	29	4.085896811131588	ID0932-09-R01-11	ID0932-09-R01	ID0932	11	mut	kd	14.088162218682413	2.40132977486112	22.25
788	03-14	Tray12	16	16	23	3.8989444668665096	WT-ID0932-11	WT-ID0932	ID0932	11	wt	WT	44.589943613887556	0.38352314328667375	38.0
789	03-14	Tray12	16	17	17	4.032699327492617	ID5741-02-R03-11	ID5741-02-R03	ID5741	11	mut	kd	58.8446400609004	0.21239777370657528	37.0
790	03-14	Tray12	16	18	11	4.445027874948773	ID5741-04-R01-08	ID5741-04-R01	ID5741	08	mut	kd	54.360406422299725	0.1231478174474691	37.18181818181818
791	03-14	Tray12	16	19	5	4.320727726644173	WT-ID5741-08	WT-ID5741	ID5741	08	wt	WT	146.0827673623128	0.004283164509748097	65.66666666666667
792	03-14	Tray12	16	20	58	3.735918116531297	COL_023	COL	COL	023	COL	col0	0.9691640895127804	1.5276467643161598	19.26388888888889
793	03-14	Tray12	16	21	52	4.241720761068594	WT-ID0424-07	WT-ID0424	ID0424	07	wt	WT	85.85099788611541	0.1031032287063705	30.5
794	03-14	Tray12	16	22	46	3.999608958971417	ID0424-02-R05-04	ID0424-02-R05	ID0424	04	mut	kd	32.73009903461024	0.14623397410083647	25.3
795	03-14	Tray12	16	23	40	4.348051613068359	ID0424-04-R05-07	ID0424-04-R05	ID0424	07	mut	kd	21.419387045407085	0.3065462241471854	21.63636363636364
796	03-14	Tray12	16	24	34	4.347466625800622	WT-ID7186-10	WT-ID7186	ID7186	10	wt	WT	20.11200370638669	1.5769738062917196	20.25
797	03-14	Tray12	16	25	28	4.048519487922654	ID0932-09-R01-10	ID0932-09-R01	ID0932	10	mut	kd	14.088162218682413	2.40132977486112	22.25
798	03-14	Tray12	16	26	22	3.7791634237644987	WT-ID0932-10	WT-ID0932	ID0932	10	wt	WT	44.589943613887556	0.38352314328667375	38.0
799	03-14	Tray12	16	27	16	4.280783177955887	ID5741-02-R03-10	ID5741-02-R03	ID5741	10	mut	kd	58.8446400609004	0.21239777370657528	37.0
800	03-14	Tray12	16	28	10	4.33475523986967	ID5741-04-R01-07	ID5741-04-R01	ID5741	07	mut	kd	54.360406422299725	0.1231478174474691	37.18181818181818
801	03-14	Tray12	16	29	4	4.2878017299302265	WT-ID5741-07	WT-ID5741	ID5741	07	wt	WT	146.0827673623128	0.004283164509748097	65.66666666666667
802	03-14	Tray12	16	30	57	4.01678271248684	COL_022	COL	COL	022	COL	col0	0.9691640895127804	1.5276467643161598	19.26388888888889
803	03-14	Tray12	16	31	51	4.1272668183188985	WT-ID6136-09	WT-ID6136	ID6136	09	wt	WT	190.24045260788608	0.03824345025854906	86.66666666666669
804	03-14	Tray12	16	32	45	4.079651477073845	ID6136-15-R04-09	ID6136-15-R04	ID6136	09	mut	kd	31.280229651311497	0.5815192938626054	31.16666666666667
805	03-14	Tray12	16	33	39	4.178890655048907	ID6136-02-R05-12	ID6136-02-R05	ID6136	12	mut	kd	52.934577275584424	0.7768847493948959	34.416666666666664
806	03-14	Tray12	16	34	33	4.306081745657977	ID0932-02-R04-09	ID0932-02-R04	ID0932	09	mut	kd	20.297274242110873	1.3731657174267775	20.818181818181817
807	03-14	Tray12	16	35	27	4.289990066054319	ID7186-01-R01-09	ID7186-01-R01	ID7186	09	mut	ko	0.3623379044942325	3.7870018559916847	14.5
808	03-14	Tray12	16	36	21	4.2440295890300215	ID7186-15-R03-09	ID7186-15-R03	ID7186	09	mut	ko	2.6839125852343497	4.095283256909823	14.25
809	03-14	Tray12	16	37	15	4.275817927877539	ID8337-09-R04-09	ID8337-09-R04	ID8337	09	mut	kd	84.95037121073929	0.7254136842732636	26.57142857142857
810	03-14	Tray12	16	38	9	4.016699138064971	ID8337-06-R03-09	ID8337-06-R03	ID8337	09	mut	kd	85.44375926488054	0.4948857026431634	25.66666666666667
811	03-14	Tray12	16	39	3	4.287913647076033	WT-ID8337-06	WT-ID8337	ID8337	06	wt	WT	167.6369037325779	0.05973977841085151	49.0
812	03-14	Tray12	16	41	50	4.207634367388962	WT-ID6136-08	WT-ID6136	ID6136	08	wt	WT	190.24045260788608	0.03824345025854906	86.66666666666669
813	03-14	Tray12	16	42	44	4.057247580131245	ID6136-15-R04-08	ID6136-15-R04	ID6136	08	mut	kd	31.280229651311497	0.5815192938626054	31.16666666666667
814	03-14	Tray12	16	43	38	4.0643831044121965	ID6136-02-R05-11	ID6136-02-R05	ID6136	11	mut	kd	52.934577275584424	0.7768847493948959	34.416666666666664
815	03-14	Tray12	16	44	32	4.228426025467109	ID0932-02-R04-08	ID0932-02-R04	ID0932	08	mut	kd	20.297274242110873	1.3731657174267775	20.818181818181817
816	03-14	Tray12	16	45	26	4.334634669496352	ID7186-01-R01-08	ID7186-01-R01	ID7186	08	mut	ko	0.3623379044942325	3.7870018559916847	14.5
817	03-14	Tray12	16	46	20	4.427745699349721	ID7186-15-R03-08	ID7186-15-R03	ID7186	08	mut	ko	2.6839125852343497	4.095283256909823	14.25
818	03-14	Tray12	16	47	14	4.174379665748987	ID8337-09-R04-08	ID8337-09-R04	ID8337	08	mut	kd	84.95037121073929	0.7254136842732636	26.57142857142857
819	03-14	Tray12	16	48	8	4.396913862365272	ID8337-06-R03-08	ID8337-06-R03	ID8337	08	mut	kd	85.44375926488054	0.4948857026431634	25.66666666666667
820	03-14	Tray12	16	49	2	4.1702617153949575	WT-ID8337-05	WT-ID8337	ID8337	05	wt	WT	167.6369037325779	0.05973977841085151	49.0
821	03-14	Tray12	16	50	55	4.1374807093841355	COL_019	COL	COL	019	COL	col0	0.9691640895127804	1.5276467643161598	19.26388888888889
822	03-14	Tray12	16	51	49	4.204309944940537	WT-ID6136-07	WT-ID6136	ID6136	07	wt	WT	190.24045260788608	0.03824345025854906	86.66666666666669
823	03-14	Tray12	16	52	43	4.11304041808782	ID6136-15-R04-07	ID6136-15-R04	ID6136	07	mut	kd	31.280229651311497	0.5815192938626054	31.16666666666667
824	03-14	Tray12	16	53	37	4.09377178149873	ID6136-02-R05-10	ID6136-02-R05	ID6136	10	mut	kd	52.934577275584424	0.7768847493948959	34.416666666666664
825	03-14	Tray12	16	54	31	4.374675041177134	ID0932-02-R04-07	ID0932-02-R04	ID0932	07	mut	kd	20.297274242110873	1.3731657174267775	20.818181818181817
826	03-14	Tray12	16	55	25	4.15603399192362	ID7186-01-R01-07	ID7186-01-R01	ID7186	07	mut	ko	0.3623379044942325	3.7870018559916847	14.5
827	03-14	Tray12	16	56	19	4.227295250391711	ID7186-15-R03-07	ID7186-15-R03	ID7186	07	mut	ko	2.6839125852343497	4.095283256909823	14.25
828	03-14	Tray12	16	57	13	4.248757722627297	ID8337-09-R04-07	ID8337-09-R04	ID8337	07	mut	kd	84.95037121073929	0.7254136842732636	26.57142857142857
829	03-14	Tray12	16	58	7	4.335176972770027	ID8337-06-R03-07	ID8337-06-R03	ID8337	07	mut	kd	85.44375926488054	0.4948857026431634	25.66666666666667
830	03-14	Tray12	16	59	1	4.270072962969794	WT-ID8337-04	WT-ID8337	ID8337	04	wt	WT	167.6369037325779	0.05973977841085151	49.0
831	03-16	Tray12	18	1	54	4.509121840939676	WT-ID0424-09	WT-ID0424	ID0424	09	wt	WT	85.85099788611541	0.1031032287063705	30.5
832	03-16	Tray12	18	2	48	4.39910236102616	ID0424-02-R05-06	ID0424-02-R05	ID0424	06	mut	kd	32.73009903461024	0.14623397410083647	25.3
833	03-16	Tray12	18	3	42	4.598341759290434	ID0424-04-R05-09	ID0424-04-R05	ID0424	09	mut	kd	21.419387045407085	0.3065462241471854	21.63636363636364
834	03-16	Tray12	18	4	36	4.491053375430866	WT-ID7186-12	WT-ID7186	ID7186	12	wt	WT	20.11200370638669	1.5769738062917196	20.25
835	03-16	Tray12	18	5	30	4.493290714306025	ID0932-09-R01-12	ID0932-09-R01	ID0932	12	mut	kd	14.088162218682413	2.40132977486112	22.25
836	03-16	Tray12	18	6	24	4.293539330731757	WT-ID0932-12	WT-ID0932	ID0932	12	wt	WT	44.589943613887556	0.38352314328667375	38.0
837	03-16	Tray12	18	7	18	4.526713953221892	ID5741-02-R03-12	ID5741-02-R03	ID5741	12	mut	kd	58.8446400609004	0.21239777370657528	37.0
838	03-16	Tray12	18	8	12	4.531006045114355	ID5741-04-R01-09	ID5741-04-R01	ID5741	09	mut	kd	54.360406422299725	0.1231478174474691	37.18181818181818
839	03-16	Tray12	18	10	59	4.207095540419218	COL_024	COL	COL	024	COL	col0	0.9691640895127804	1.5276467643161598	19.26388888888889
840	03-16	Tray12	18	11	53	4.555517649192766	WT-ID0424-08	WT-ID0424	ID0424	08	wt	WT	85.85099788611541	0.1031032287063705	30.5
841	03-16	Tray12	18	12	47	4.493695000988786	ID0424-02-R05-05	ID0424-02-R05	ID0424	05	mut	kd	32.73009903461024	0.14623397410083647	25.3
842	03-16	Tray12	18	13	41	4.572278978298784	ID0424-04-R05-08	ID0424-04-R05	ID0424	08	mut	kd	21.419387045407085	0.3065462241471854	21.63636363636364
843	03-16	Tray12	18	14	35	4.313593064521326	WT-ID7186-11	WT-ID7186	ID7186	11	wt	WT	20.11200370638669	1.5769738062917196	20.25
844	03-16	Tray12	18	15	29	4.521386554634982	ID0932-09-R01-11	ID0932-09-R01	ID0932	11	mut	kd	14.088162218682413	2.40132977486112	22.25
845	03-16	Tray12	18	16	23	4.328990855449429	WT-ID0932-11	WT-ID0932	ID0932	11	wt	WT	44.589943613887556	0.38352314328667375	38.0
846	03-16	Tray12	18	17	17	4.453639354620354	ID5741-02-R03-11	ID5741-02-R03	ID5741	11	mut	kd	58.8446400609004	0.21239777370657528	37.0
847	03-16	Tray12	18	18	11	4.648993910859345	ID5741-04-R01-08	ID5741-04-R01	ID5741	08	mut	kd	54.360406422299725	0.1231478174474691	37.18181818181818
848	03-16	Tray12	18	19	5	4.663842212973794	WT-ID5741-08	WT-ID5741	ID5741	08	wt	WT	146.0827673623128	0.004283164509748097	65.66666666666667
849	03-16	Tray12	18	20	58	4.087461966171819	COL_023	COL	COL	023	COL	col0	0.9691640895127804	1.5276467643161598	19.26388888888889
850	03-16	Tray12	18	21	52	4.616549027892956	WT-ID0424-07	WT-ID0424	ID0424	07	wt	WT	85.85099788611541	0.1031032287063705	30.5
851	03-16	Tray12	18	22	46	4.3167249841904995	ID0424-02-R05-04	ID0424-02-R05	ID0424	04	mut	kd	32.73009903461024	0.14623397410083647	25.3
852	03-16	Tray12	18	23	40	4.596926814342971	ID0424-04-R05-07	ID0424-04-R05	ID0424	07	mut	kd	21.419387045407085	0.3065462241471854	21.63636363636364
853	03-16	Tray12	18	24	34	4.524694637516392	WT-ID7186-10	WT-ID7186	ID7186	10	wt	WT	20.11200370638669	1.5769738062917196	20.25
854	03-16	Tray12	18	25	28	4.340186237916345	ID0932-09-R01-10	ID0932-09-R01	ID0932	10	mut	kd	14.088162218682413	2.40132977486112	22.25
855	03-16	Tray12	18	26	22	4.339033840865832	WT-ID0932-10	WT-ID0932	ID0932	10	wt	WT	44.589943613887556	0.38352314328667375	38.0
856	03-16	Tray12	18	27	16	4.650569769463977	ID5741-02-R03-10	ID5741-02-R03	ID5741	10	mut	kd	58.8446400609004	0.21239777370657528	37.0
857	03-16	Tray12	18	28	10	4.6845132326981505	ID5741-04-R01-07	ID5741-04-R01	ID5741	07	mut	kd	54.360406422299725	0.1231478174474691	37.18181818181818
858	03-16	Tray12	18	29	4	4.654446086717337	WT-ID5741-07	WT-ID5741	ID5741	07	wt	WT	146.0827673623128	0.004283164509748097	65.66666666666667
859	03-16	Tray12	18	30	57	4.209273672784876	COL_022	COL	COL	022	COL	col0	0.9691640895127804	1.5276467643161598	19.26388888888889
860	03-16	Tray12	18	31	51	4.474813372661389	WT-ID6136-09	WT-ID6136	ID6136	09	wt	WT	190.24045260788608	0.03824345025854906	86.66666666666669
861	03-16	Tray12	18	32	45	4.2799405728395525	ID6136-15-R04-09	ID6136-15-R04	ID6136	09	mut	kd	31.280229651311497	0.5815192938626054	31.16666666666667
862	03-16	Tray12	18	33	39	4.452889951176493	ID6136-02-R05-12	ID6136-02-R05	ID6136	12	mut	kd	52.934577275584424	0.7768847493948959	34.416666666666664
863	03-16	Tray12	18	34	33	4.484413737716676	ID0932-02-R04-09	ID0932-02-R04	ID0932	09	mut	kd	20.297274242110873	1.3731657174267775	20.818181818181817
864	03-16	Tray12	18	35	27	4.542389669540937	ID7186-01-R01-09	ID7186-01-R01	ID7186	09	mut	ko	0.3623379044942325	3.7870018559916847	14.5
865	03-16	Tray12	18	36	21	4.484143180298343	ID7186-15-R03-09	ID7186-15-R03	ID7186	09	mut	ko	2.6839125852343497	4.095283256909823	14.25
866	03-16	Tray12	18	37	15	4.57063632650346	ID8337-09-R04-09	ID8337-09-R04	ID8337	09	mut	kd	84.95037121073929	0.7254136842732636	26.57142857142857
867	03-16	Tray12	18	38	9	4.474798818800632	ID8337-06-R03-09	ID8337-06-R03	ID8337	09	mut	kd	85.44375926488054	0.4948857026431634	25.66666666666667
868	03-16	Tray12	18	39	3	4.657658090439933	WT-ID8337-06	WT-ID8337	ID8337	06	wt	WT	167.6369037325779	0.05973977841085151	49.0
869	03-16	Tray12	18	41	50	4.588226874130211	WT-ID6136-08	WT-ID6136	ID6136	08	wt	WT	190.24045260788608	0.03824345025854906	86.66666666666669
870	03-16	Tray12	18	42	44	4.329641910730211	ID6136-15-R04-08	ID6136-15-R04	ID6136	08	mut	kd	31.280229651311497	0.5815192938626054	31.16666666666667
871	03-16	Tray12	18	43	38	4.4414594689177935	ID6136-02-R05-11	ID6136-02-R05	ID6136	11	mut	kd	52.934577275584424	0.7768847493948959	34.416666666666664
872	03-16	Tray12	18	44	32	4.496556049496295	ID0932-02-R04-08	ID0932-02-R04	ID0932	08	mut	kd	20.297274242110873	1.3731657174267775	20.818181818181817
873	03-16	Tray12	18	45	26	4.549726483644884	ID7186-01-R01-08	ID7186-01-R01	ID7186	08	mut	ko	0.3623379044942325	3.7870018559916847	14.5
874	03-16	Tray12	18	46	20	4.615771249571307	ID7186-15-R03-08	ID7186-15-R03	ID7186	08	mut	ko	2.6839125852343497	4.095283256909823	14.25
875	03-16	Tray12	18	47	14	4.524681662851162	ID8337-09-R04-08	ID8337-09-R04	ID8337	08	mut	kd	84.95037121073929	0.7254136842732636	26.57142857142857
876	03-16	Tray12	18	48	8	4.700798870849694	ID8337-06-R03-08	ID8337-06-R03	ID8337	08	mut	kd	85.44375926488054	0.4948857026431634	25.66666666666667
877	03-16	Tray12	18	49	2	4.666480539761556	WT-ID8337-05	WT-ID8337	ID8337	05	wt	WT	167.6369037325779	0.05973977841085151	49.0
878	03-16	Tray12	18	50	55	4.328787200354535	COL_019	COL	COL	019	COL	col0	0.9691640895127804	1.5276467643161598	19.26388888888889
879	03-16	Tray12	18	51	49	4.427469879551812	WT-ID6136-07	WT-ID6136	ID6136	07	wt	WT	190.24045260788608	0.03824345025854906	86.66666666666669
880	03-16	Tray12	18	52	43	4.390528869479608	ID6136-15-R04-07	ID6136-15-R04	ID6136	07	mut	kd	31.280229651311497	0.5815192938626054	31.16666666666667
881	03-16	Tray12	18	53	37	4.304942682402465	ID6136-02-R05-10	ID6136-02-R05	ID6136	10	mut	kd	52.934577275584424	0.7768847493948959	34.416666666666664
882	03-16	Tray12	18	54	31	4.534051502651675	ID0932-02-R04-07	ID0932-02-R04	ID0932	07	mut	kd	20.297274242110873	1.3731657174267775	20.818181818181817
883	03-16	Tray12	18	55	25	4.599752109269689	ID7186-01-R01-07	ID7186-01-R01	ID7186	07	mut	ko	0.3623379044942325	3.7870018559916847	14.5
884	03-16	Tray12	18	56	19	4.490351836684478	ID7186-15-R03-07	ID7186-15-R03	ID7186	07	mut	ko	2.6839125852343497	4.095283256909823	14.25
885	03-16	Tray12	18	57	13	4.568928851721338	ID8337-09-R04-07	ID8337-09-R04	ID8337	07	mut	kd	84.95037121073929	0.7254136842732636	26.57142857142857
886	03-16	Tray12	18	58	7	4.6828758095679905	ID8337-06-R03-07	ID8337-06-R03	ID8337	07	mut	kd	85.44375926488054	0.4948857026431634	25.66666666666667
887	03-16	Tray12	18	59	1	4.665946657439112	WT-ID8337-04	WT-ID8337	ID8337	04	wt	WT	167.6369037325779	0.05973977841085151	49.0
888	03-09	Tray13	11	1	54	3.4727564493172123	ID9583-06-R04-06	ID9583-06-R04	ID9583	06	mut	ko	0.020275929712701573	5.043178971751562	18.25
889	03-09	Tray13	11	2	48	3.612889769287485	WT-ID9583-09	WT-ID9583	ID9583	09	wt	WT	217.8928893089493	0.056227597088747465	63.16666666666666
890	03-09	Tray13	11	3	42	3.611617110554336	ID9583-03-R01-12	ID9583-03-R01	ID9583	12	mut	ko	0.027450831028975917	3.9597554665079246	18.08333333333333
891	03-09	Tray13	11	4	36	3.5312233745330266	ID9569-06-R03-09	ID9569-06-R03	ID9569	09	mut	ko	0.5249942652734612	0.2589687874606766	22.16666666666667
892	03-09	Tray13	11	5	30	3.440279213235588	WT-ID9569-09	WT-ID9569	ID9569	09	wt	WT	93.40211203021794	0.012381985506058506	48.0
893	03-09	Tray13	11	6	24	3.518382315545344	ID9569-11-R01-12	ID9569-11-R01	ID9569	12	mut	ko	0.0036388830888193758	0.2638025218468895	21.91666666666667
894	03-09	Tray13	11	7	18	3.4622482153549976	ID9421-07-R02-09	ID9421-07-R02	ID9421	09	mut	ko	1.9172828334416872	0.8236812737427831	38.0
895	03-09	Tray13	11	8	12	3.6238692683503024	WT-ID9421-09	WT-ID9421	ID9421	09	wt	WT	142.04621679816862	0.003933420117409064	96.27272727272728
896	03-09	Tray13	11	9	6	3.381295623003826	ID9421-04-R02-06	ID9421-04-R02	ID9421	06	mut	ko	0.8859935029529629	0.4217754135164651	35.833333333333336
897	03-09	Tray13	11	10	59	3.450403086155366	COL_018	COL	COL	018	COL	col0	0.9691640895127804	1.5276467643161598	19.26388888888889
898	03-09	Tray13	11	11	53	3.5907304057926903	ID9583-06-R04-05	ID9583-06-R04	ID9583	05	mut	ko	0.020275929712701573	5.043178971751562	18.25
899	03-09	Tray13	11	12	47	3.3688445068258215	WT-ID9583-08	WT-ID9583	ID9583	08	wt	WT	217.8928893089493	0.056227597088747465	63.16666666666666
900	03-09	Tray13	11	13	41	3.6316466629584196	ID9583-03-R01-11	ID9583-03-R01	ID9583	11	mut	ko	0.027450831028975917	3.9597554665079246	18.08333333333333
901	03-09	Tray13	11	14	35	3.5486350598147514	ID9569-06-R03-08	ID9569-06-R03	ID9569	08	mut	ko	0.5249942652734612	0.2589687874606766	22.16666666666667
902	03-09	Tray13	11	15	29	3.6762362167633116	WT-ID9569-08	WT-ID9569	ID9569	08	wt	WT	93.40211203021794	0.012381985506058506	48.0
903	03-09	Tray13	11	16	23	3.367355921026019	ID9569-11-R01-11	ID9569-11-R01	ID9569	11	mut	ko	0.0036388830888193758	0.2638025218468895	21.91666666666667
904	03-09	Tray13	11	17	17	3.5067755366066433	ID9421-07-R02-08	ID9421-07-R02	ID9421	08	mut	ko	1.9172828334416872	0.8236812737427831	38.0
905	03-09	Tray13	11	19	5	3.3594560201209864	ID9421-04-R02-05	ID9421-04-R02	ID9421	05	mut	ko	0.8859935029529629	0.4217754135164651	35.833333333333336
906	03-09	Tray13	11	20	58	3.199480914862356	COL_017	COL	COL	017	COL	col0	0.9691640895127804	1.5276467643161598	19.26388888888889
907	03-09	Tray13	11	21	52	3.5599066250361124	ID9583-06-R04-04	ID9583-06-R04	ID9583	04	mut	ko	0.020275929712701573	5.043178971751562	18.25
908	03-09	Tray13	11	22	46	3.730701544281845	WT-ID9583-07	WT-ID9583	ID9583	07	wt	WT	217.8928893089493	0.056227597088747465	63.16666666666666
909	03-09	Tray13	11	23	40	3.5169318088680126	ID9583-03-R01-10	ID9583-03-R01	ID9583	10	mut	ko	0.027450831028975917	3.9597554665079246	18.08333333333333
910	03-09	Tray13	11	24	34	3.79155030502733	ID9569-06-R03-07	ID9569-06-R03	ID9569	07	mut	ko	0.5249942652734612	0.2589687874606766	22.16666666666667
911	03-09	Tray13	11	25	28	3.5386993795424067	WT-ID9569-07	WT-ID9569	ID9569	07	wt	WT	93.40211203021794	0.012381985506058506	48.0
912	03-09	Tray13	11	26	22	3.491081413423187	ID9569-11-R01-10	ID9569-11-R01	ID9569	10	mut	ko	0.0036388830888193758	0.2638025218468895	21.91666666666667
913	03-09	Tray13	11	27	16	3.532117116248804	ID9421-07-R02-07	ID9421-07-R02	ID9421	07	mut	ko	1.9172828334416872	0.8236812737427831	38.0
914	03-09	Tray13	11	28	10	3.5739154404215507	WT-ID9421-07	WT-ID9421	ID9421	07	wt	WT	142.04621679816862	0.003933420117409064	96.27272727272728
915	03-09	Tray13	11	29	4	3.4394905903896835	WT-ID9070-06	WT-ID9070	ID9070	06	wt	WT	152.37136325647606	0.007281796617889826	107.42857142857143
916	03-09	Tray13	11	31	51	3.6055205234374688	ID9323-02-R05-12	ID9323-02-R05	ID9323	12	mut	kd	100.86668378249769	0.6854843770453364	32.083333333333336
917	03-09	Tray13	11	32	45	3.615107987443194	ID9323-12-R04-06	ID9323-12-R04	ID9323	06	mut	kd	18.303984808182573	1.0281754312453073	25.363636363636363
918	03-09	Tray13	11	33	39	3.6684791029325856	WT-ID9323-12	WT-ID9323	ID9323	12	wt	WT	115.84146373362762	0.21222224694616887	97.28571428571428
919	03-09	Tray13	11	34	33	3.3163897510731952	ID8369-04-R05-09	ID8369-04-R05	ID8369	09	mut	ko	1.3178628441125475	0.6582307186454038	24.58333333333333
920	03-09	Tray13	11	35	27	3.3195224490654542	ID8369-05-R03-06	ID8369-05-R03	ID8369	06	mut	kd	12.826718008296929	0.6348624718050346	24.72727272727273
921	03-09	Tray13	11	37	15	3.0867156639448825	ID9070-02-R01-09	ID9070-02-R01	ID9070	09	mut	kd	43.11258181573228	1.0802865900617091	19.666666666666668
922	03-09	Tray13	11	38	9	3.469232742506612	ID9070-11-R04-09	ID9070-11-R04	ID9070	09	mut	kd	67.88680350284272	0.7491856181140301	20.916666666666668
923	03-09	Tray13	11	39	3	3.423081958297231	WT-ID9070-06	WT-ID9070	ID9070	06	wt	WT	152.37136325647606	0.007281796617889826	107.42857142857143
924	03-09	Tray13	11	40	56	3.380211241711606	COL_014	COL	COL	014	COL	col0	0.9691640895127804	1.5276467643161598	19.26388888888889
925	03-09	Tray13	11	41	50	3.388278863459639	ID9323-02-R05-11	ID9323-02-R05	ID9323	11	mut	kd	100.86668378249769	0.6854843770453364	32.083333333333336
926	03-09	Tray13	11	42	44	3.5345337560051155	ID9323-12-R04-05	ID9323-12-R04	ID9323	05	mut	kd	18.303984808182573	1.0281754312453073	25.363636363636363
927	03-09	Tray13	11	43	38	3.361538971269279	WT-ID9323-11	WT-ID9323	ID9323	11	wt	WT	115.84146373362762	0.21222224694616887	97.28571428571428
928	03-09	Tray13	11	44	32	3.322839272686321	ID8369-04-R05-08	ID8369-04-R05	ID8369	08	mut	ko	1.3178628441125475	0.6582307186454038	24.58333333333333
929	03-09	Tray13	11	45	26	3.0948203803548	ID8369-05-R03-05	ID8369-05-R03	ID8369	05	mut	kd	12.826718008296929	0.6348624718050346	24.72727272727273
930	03-09	Tray13	11	47	14	3.3354579006893843	ID9070-02-R01-08	ID9070-02-R01	ID9070	08	mut	kd	43.11258181573228	1.0802865900617091	19.666666666666668
931	03-09	Tray13	11	48	8	3.428620672671939	ID9070-11-R04-08	ID9070-11-R04	ID9070	08	mut	kd	67.88680350284272	0.7491856181140301	20.916666666666668
932	03-09	Tray13	11	49	2	3.2375437381428744	WT-ID9070-05	WT-ID9070	ID9070	05	wt	WT	152.37136325647606	0.007281796617889826	107.42857142857143
933	03-09	Tray13	11	50	55	3.2667019668840878	COL_013	COL	COL	013	COL	col0	0.9691640895127804	1.5276467643161598	19.26388888888889
934	03-09	Tray13	11	51	49	3.4647875196459372	ID9323-02-R05-10	ID9323-02-R05	ID9323	10	mut	kd	100.86668378249769	0.6854843770453364	32.083333333333336
935	03-09	Tray13	11	52	43	3.550105999347593	ID9323-12-R04-04	ID9323-12-R04	ID9323	04	mut	kd	18.303984808182573	1.0281754312453073	25.363636363636363
936	03-09	Tray13	11	53	37	3.517855418930029	WT-ID9323-10	WT-ID9323	ID9323	10	wt	WT	115.84146373362762	0.21222224694616887	97.28571428571428
937	03-09	Tray13	11	54	31	3.3900514964589874	ID8369-04-R05-07	ID8369-04-R05	ID8369	07	mut	ko	1.3178628441125475	0.6582307186454038	24.58333333333333
938	03-09	Tray13	11	55	25	3.3988077302032647	ID8369-05-R03-04	ID8369-05-R03	ID8369	04	mut	kd	12.826718008296929	0.6348624718050346	24.72727272727273
939	03-09	Tray13	11	57	13	3.0842186867392387	ID9070-02-R01-07	ID9070-02-R01	ID9070	07	mut	kd	43.11258181573228	1.0802865900617091	19.666666666666668
940	03-09	Tray13	11	58	7	3.482873583608754	ID9070-11-R04-07	ID9070-11-R04	ID9070	07	mut	kd	67.88680350284272	0.7491856181140301	20.916666666666668
941	03-09	Tray13	11	59	1	3.381295623003826	WT-ID9070-04	WT-ID9070	ID9070	04	wt	WT	152.37136325647606	0.007281796617889826	107.42857142857143
942	03-10	Tray13	12	1	54	3.627263416568221	ID9583-06-R04-06	ID9583-06-R04	ID9583	06	mut	ko	0.020275929712701573	5.043178971751562	18.25
943	03-10	Tray13	12	2	48	3.7535830588929064	WT-ID9583-09	WT-ID9583	ID9583	09	wt	WT	217.8928893089493	0.056227597088747465	63.16666666666666
944	03-10	Tray13	12	3	42	3.761551988564182	ID9583-03-R01-12	ID9583-03-R01	ID9583	12	mut	ko	0.027450831028975917	3.9597554665079246	18.08333333333333
945	03-10	Tray13	12	4	36	3.6582022533870147	ID9569-06-R03-09	ID9569-06-R03	ID9569	09	mut	ko	0.5249942652734612	0.2589687874606766	22.16666666666667
946	03-10	Tray13	12	5	30	3.5566642621225686	WT-ID9569-09	WT-ID9569	ID9569	09	wt	WT	93.40211203021794	0.012381985506058506	48.0
947	03-10	Tray13	12	6	24	3.643551368562945	ID9569-11-R01-12	ID9569-11-R01	ID9569	12	mut	ko	0.0036388830888193758	0.2638025218468895	21.91666666666667
948	03-10	Tray13	12	7	18	3.61066016308988	ID9421-07-R02-09	ID9421-07-R02	ID9421	09	mut	ko	1.9172828334416872	0.8236812737427831	38.0
949	03-10	Tray13	12	8	12	3.725584972270694	WT-ID9421-09	WT-ID9421	ID9421	09	wt	WT	142.04621679816862	0.003933420117409064	96.27272727272728
950	03-10	Tray13	12	9	6	3.523876475638131	ID9421-04-R02-06	ID9421-04-R02	ID9421	06	mut	ko	0.8859935029529629	0.4217754135164651	35.833333333333336
951	03-10	Tray13	12	10	59	3.6036855496146996	COL_018	COL	COL	018	COL	col0	0.9691640895127804	1.5276467643161598	19.26388888888889
952	03-10	Tray13	12	11	53	3.734159513244467	ID9583-06-R04-05	ID9583-06-R04	ID9583	05	mut	ko	0.020275929712701573	5.043178971751562	18.25
953	03-10	Tray13	12	12	47	3.5174598265402324	WT-ID9583-08	WT-ID9583	ID9583	08	wt	WT	217.8928893089493	0.056227597088747465	63.16666666666666
954	03-10	Tray13	12	13	41	3.7564078725489582	ID9583-03-R01-11	ID9583-03-R01	ID9583	11	mut	ko	0.027450831028975917	3.9597554665079246	18.08333333333333
955	03-10	Tray13	12	14	35	3.6629466143326246	ID9569-06-R03-08	ID9569-06-R03	ID9569	08	mut	ko	0.5249942652734612	0.2589687874606766	22.16666666666667
956	03-10	Tray13	12	15	29	3.8135142715418833	WT-ID9569-08	WT-ID9569	ID9569	08	wt	WT	93.40211203021794	0.012381985506058506	48.0
957	03-10	Tray13	12	16	23	3.500373714353374	ID9569-11-R01-11	ID9569-11-R01	ID9569	11	mut	ko	0.0036388830888193758	0.2638025218468895	21.91666666666667
958	03-10	Tray13	12	17	17	3.5434471800817002	ID9421-07-R02-08	ID9421-07-R02	ID9421	08	mut	ko	1.9172828334416872	0.8236812737427831	38.0
959	03-10	Tray13	12	19	5	3.5090680450171616	ID9421-04-R02-05	ID9421-04-R02	ID9421	05	mut	ko	0.8859935029529629	0.4217754135164651	35.833333333333336
960	03-10	Tray13	12	20	58	3.2920344359947364	COL_017	COL	COL	017	COL	col0	0.9691640895127804	1.5276467643161598	19.26388888888889
961	03-10	Tray13	12	21	52	3.6814221557210085	ID9583-06-R04-04	ID9583-06-R04	ID9583	04	mut	ko	0.020275929712701573	5.043178971751562	18.25
962	03-10	Tray13	12	22	46	3.846893543316625	WT-ID9583-07	WT-ID9583	ID9583	07	wt	WT	217.8928893089493	0.056227597088747465	63.16666666666666
963	03-10	Tray13	12	23	40	3.6423655808449733	ID9583-03-R01-10	ID9583-03-R01	ID9583	10	mut	ko	0.027450831028975917	3.9597554665079246	18.08333333333333
964	03-10	Tray13	12	24	34	3.9258275746247424	ID9569-06-R03-07	ID9569-06-R03	ID9569	07	mut	ko	0.5249942652734612	0.2589687874606766	22.16666666666667
965	03-10	Tray13	12	25	28	3.67641923171836	WT-ID9569-07	WT-ID9569	ID9569	07	wt	WT	93.40211203021794	0.012381985506058506	48.0
966	03-10	Tray13	12	26	22	3.6266482684740105	ID9569-11-R01-10	ID9569-11-R01	ID9569	10	mut	ko	0.0036388830888193758	0.2638025218468895	21.91666666666667
967	03-10	Tray13	12	27	16	3.6910814921229687	ID9421-07-R02-07	ID9421-07-R02	ID9421	07	mut	ko	1.9172828334416872	0.8236812737427831	38.0
968	03-10	Tray13	12	28	10	3.6137361412618714	WT-ID9421-07	WT-ID9421	ID9421	07	wt	WT	142.04621679816862	0.003933420117409064	96.27272727272728
969	03-10	Tray13	12	29	4	3.568788212315347	WT-ID9070-06	WT-ID9070	ID9070	06	wt	WT	152.37136325647606	0.007281796617889826	107.42857142857143
970	03-10	Tray13	12	31	51	3.724275869600789	ID9323-02-R05-12	ID9323-02-R05	ID9323	12	mut	kd	100.86668378249769	0.6854843770453364	32.083333333333336
971	03-10	Tray13	12	32	45	3.76544501809015	ID9323-12-R04-06	ID9323-12-R04	ID9323	06	mut	kd	18.303984808182573	1.0281754312453073	25.363636363636363
972	03-10	Tray13	12	33	39	3.8123785111541943	WT-ID9323-12	WT-ID9323	ID9323	12	wt	WT	115.84146373362762	0.21222224694616887	97.28571428571428
973	03-10	Tray13	12	34	33	3.45484486000851	ID8369-04-R05-09	ID8369-04-R05	ID8369	09	mut	ko	1.3178628441125475	0.6582307186454038	24.58333333333333
974	03-10	Tray13	12	35	27	3.5267268673146357	ID8369-05-R03-06	ID8369-05-R03	ID8369	06	mut	kd	12.826718008296929	0.6348624718050346	24.72727272727273
975	03-10	Tray13	12	37	15	3.268343913951065	ID9070-02-R01-09	ID9070-02-R01	ID9070	09	mut	kd	43.11258181573228	1.0802865900617091	19.666666666666668
976	03-10	Tray13	12	38	9	3.575880315680646	ID9070-11-R04-09	ID9070-11-R04	ID9070	09	mut	kd	67.88680350284272	0.7491856181140301	20.916666666666668
977	03-10	Tray13	12	39	3	3.510276844417355	WT-ID9070-06	WT-ID9070	ID9070	06	wt	WT	152.37136325647606	0.007281796617889826	107.42857142857143
978	03-10	Tray13	12	40	56	3.5330090224954853	COL_014	COL	COL	014	COL	col0	0.9691640895127804	1.5276467643161598	19.26388888888889
979	03-10	Tray13	12	41	50	3.5532760461370994	ID9323-02-R05-11	ID9323-02-R05	ID9323	11	mut	kd	100.86668378249769	0.6854843770453364	32.083333333333336
980	03-10	Tray13	12	42	44	3.6310376965367404	ID9323-12-R04-05	ID9323-12-R04	ID9323	05	mut	kd	18.303984808182573	1.0281754312453073	25.363636363636363
981	03-10	Tray13	12	43	38	3.507855871695831	WT-ID9323-11	WT-ID9323	ID9323	11	wt	WT	115.84146373362762	0.21222224694616887	97.28571428571428
982	03-10	Tray13	12	44	32	3.472902651803664	ID8369-04-R05-08	ID8369-04-R05	ID8369	08	mut	ko	1.3178628441125475	0.6582307186454038	24.58333333333333
983	03-10	Tray13	12	45	26	3.215373152783422	ID8369-05-R03-05	ID8369-05-R03	ID8369	05	mut	kd	12.826718008296929	0.6348624718050346	24.72727272727273
984	03-10	Tray13	12	47	14	3.4712917110589387	ID9070-02-R01-08	ID9070-02-R01	ID9070	08	mut	kd	43.11258181573228	1.0802865900617091	19.666666666666668
985	03-10	Tray13	12	48	8	3.5759956202032677	ID9070-11-R04-08	ID9070-11-R04	ID9070	08	mut	kd	67.88680350284272	0.7491856181140301	20.916666666666668
986	03-10	Tray13	12	49	2	3.3001605369513523	WT-ID9070-05	WT-ID9070	ID9070	05	wt	WT	152.37136325647606	0.007281796617889826	107.42857142857143
987	03-10	Tray13	12	50	55	3.4756711883244296	COL_013	COL	COL	013	COL	col0	0.9691640895127804	1.5276467643161598	19.26388888888889
988	03-10	Tray13	12	51	49	3.6437486854595256	ID9323-02-R05-10	ID9323-02-R05	ID9323	10	mut	kd	100.86668378249769	0.6854843770453364	32.083333333333336
989	03-10	Tray13	12	52	43	3.7061201097027037	ID9323-12-R04-04	ID9323-12-R04	ID9323	04	mut	kd	18.303984808182573	1.0281754312453073	25.363636363636363
990	03-10	Tray13	12	53	37	3.6572471298837166	WT-ID9323-10	WT-ID9323	ID9323	10	wt	WT	115.84146373362762	0.21222224694616887	97.28571428571428
991	03-10	Tray13	12	54	31	3.5381965783494542	ID8369-04-R05-07	ID8369-04-R05	ID8369	07	mut	ko	1.3178628441125475	0.6582307186454038	24.58333333333333
992	03-10	Tray13	12	55	25	3.544564097496043	ID8369-05-R03-04	ID8369-05-R03	ID8369	04	mut	kd	12.826718008296929	0.6348624718050346	24.72727272727273
993	03-10	Tray13	12	57	13	3.255995726722402	ID9070-02-R01-07	ID9070-02-R01	ID9070	07	mut	kd	43.11258181573228	1.0802865900617091	19.666666666666668
994	03-10	Tray13	12	58	7	3.643353961976863	ID9070-11-R04-07	ID9070-11-R04	ID9070	07	mut	kd	67.88680350284272	0.7491856181140301	20.916666666666668
995	03-10	Tray13	12	59	1	3.46014581749175	WT-ID9070-04	WT-ID9070	ID9070	04	wt	WT	152.37136325647606	0.007281796617889826	107.42857142857143
996	03-11	Tray13	13	1	54	3.745465168670727	ID9583-06-R04-06	ID9583-06-R04	ID9583	06	mut	ko	0.020275929712701573	5.043178971751562	18.25
997	03-11	Tray13	13	2	48	3.9391696796251776	WT-ID9583-09	WT-ID9583	ID9583	09	wt	WT	217.8928893089493	0.056227597088747465	63.16666666666666
998	03-11	Tray13	13	3	42	3.8889092592635315	ID9583-03-R01-12	ID9583-03-R01	ID9583	12	mut	ko	0.027450831028975917	3.9597554665079246	18.08333333333333
999	03-11	Tray13	13	4	36	3.8355003278673188	ID9569-06-R03-09	ID9569-06-R03	ID9569	09	mut	ko	0.5249942652734612	0.2589687874606766	22.16666666666667
1000	03-11	Tray13	13	5	30	3.7598188773748262	WT-ID9569-09	WT-ID9569	ID9569	09	wt	WT	93.40211203021794	0.012381985506058506	48.0
1001	03-11	Tray13	13	6	24	3.850155922422092	ID9569-11-R01-12	ID9569-11-R01	ID9569	12	mut	ko	0.0036388830888193758	0.2638025218468895	21.91666666666667
1002	03-11	Tray13	13	7	18	3.7561033715851058	ID9421-07-R02-09	ID9421-07-R02	ID9421	09	mut	ko	1.9172828334416872	0.8236812737427831	38.0
1003	03-11	Tray13	13	8	12	3.8923729073984363	WT-ID9421-09	WT-ID9421	ID9421	09	wt	WT	142.04621679816862	0.003933420117409064	96.27272727272728
1004	03-11	Tray13	13	9	6	3.7113853790984517	ID9421-04-R02-06	ID9421-04-R02	ID9421	06	mut	ko	0.8859935029529629	0.4217754135164651	35.833333333333336
1005	03-11	Tray13	13	10	59	3.738304793074105	COL_018	COL	COL	018	COL	col0	0.9691640895127804	1.5276467643161598	19.26388888888889
1006	03-11	Tray13	13	11	53	3.682776646314434	ID9583-06-R04-05	ID9583-06-R04	ID9583	05	mut	ko	0.020275929712701573	5.043178971751562	18.25
1007	03-11	Tray13	13	12	47	3.7023443583557687	WT-ID9583-08	WT-ID9583	ID9583	08	wt	WT	217.8928893089493	0.056227597088747465	63.16666666666666
1008	03-11	Tray13	13	13	41	3.90156729002845	ID9583-03-R01-11	ID9583-03-R01	ID9583	11	mut	ko	0.027450831028975917	3.9597554665079246	18.08333333333333
1009	03-11	Tray13	13	14	35	3.8310374856400253	ID9569-06-R03-08	ID9569-06-R03	ID9569	08	mut	ko	0.5249942652734612	0.2589687874606766	22.16666666666667
1010	03-11	Tray13	13	15	29	4.0317315399458264	WT-ID9569-08	WT-ID9569	ID9569	08	wt	WT	93.40211203021794	0.012381985506058506	48.0
1011	03-11	Tray13	13	16	23	3.6786094165589263	ID9569-11-R01-11	ID9569-11-R01	ID9569	11	mut	ko	0.0036388830888193758	0.2638025218468895	21.91666666666667
1012	03-11	Tray13	13	17	17	3.688241795977712	ID9421-07-R02-08	ID9421-07-R02	ID9421	08	mut	ko	1.9172828334416872	0.8236812737427831	38.0
1013	03-11	Tray13	13	18	11	2.8494194137968996	WT-ID9421-08	WT-ID9421	ID9421	08	wt	WT	142.04621679816862	0.003933420117409064	96.27272727272728
1014	03-11	Tray13	13	19	5	3.6698745024898023	ID9421-04-R02-05	ID9421-04-R02	ID9421	05	mut	ko	0.8859935029529629	0.4217754135164651	35.833333333333336
1015	03-11	Tray13	13	20	58	3.4653828514484184	COL_017	COL	COL	017	COL	col0	0.9691640895127804	1.5276467643161598	19.26388888888889
1016	03-11	Tray13	13	21	52	3.8069935136821074	ID9583-06-R04-04	ID9583-06-R04	ID9583	04	mut	ko	0.020275929712701573	5.043178971751562	18.25
1017	03-11	Tray13	13	22	46	3.963362766103736	WT-ID9583-07	WT-ID9583	ID9583	07	wt	WT	217.8928893089493	0.056227597088747465	63.16666666666666
1018	03-11	Tray13	13	23	40	3.795045370421125	ID9583-03-R01-10	ID9583-03-R01	ID9583	10	mut	ko	0.027450831028975917	3.9597554665079246	18.08333333333333
1019	03-11	Tray13	13	24	34	4.031125575731565	ID9569-06-R03-07	ID9569-06-R03	ID9569	07	mut	ko	0.5249942652734612	0.2589687874606766	22.16666666666667
1020	03-11	Tray13	13	25	28	3.8428587624452937	WT-ID9569-07	WT-ID9569	ID9569	07	wt	WT	93.40211203021794	0.012381985506058506	48.0
1021	03-11	Tray13	13	26	22	3.8141143561291253	ID9569-11-R01-10	ID9569-11-R01	ID9569	10	mut	ko	0.0036388830888193758	0.2638025218468895	21.91666666666667
1022	03-11	Tray13	13	27	16	3.861295393526696	ID9421-07-R02-07	ID9421-07-R02	ID9421	07	mut	ko	1.9172828334416872	0.8236812737427831	38.0
1023	03-11	Tray13	13	28	10	3.8138477542288545	WT-ID9421-07	WT-ID9421	ID9421	07	wt	WT	142.04621679816862	0.003933420117409064	96.27272727272728
1024	03-11	Tray13	13	29	4	3.7389390312034796	WT-ID9070-06	WT-ID9070	ID9070	06	wt	WT	152.37136325647606	0.007281796617889826	107.42857142857143
1025	03-11	Tray13	13	31	51	3.8623103099542706	ID9323-02-R05-12	ID9323-02-R05	ID9323	12	mut	kd	100.86668378249769	0.6854843770453364	32.083333333333336
1026	03-11	Tray13	13	32	45	3.903849338096681	ID9323-12-R04-06	ID9323-12-R04	ID9323	06	mut	kd	18.303984808182573	1.0281754312453073	25.363636363636363
1027	03-11	Tray13	13	33	39	3.95751151145448	WT-ID9323-12	WT-ID9323	ID9323	12	wt	WT	115.84146373362762	0.21222224694616887	97.28571428571428
1028	03-11	Tray13	13	34	33	3.5841049703994527	ID8369-04-R05-09	ID8369-04-R05	ID8369	09	mut	ko	1.3178628441125475	0.6582307186454038	24.58333333333333
1029	03-11	Tray13	13	35	27	3.6868149545073168	ID8369-05-R03-06	ID8369-05-R03	ID8369	06	mut	kd	12.826718008296929	0.6348624718050346	24.72727272727273
1030	03-11	Tray13	13	37	15	3.4471580313422194	ID9070-02-R01-09	ID9070-02-R01	ID9070	09	mut	kd	43.11258181573228	1.0802865900617091	19.666666666666668
1031	03-11	Tray13	13	38	9	3.743901550485179	ID9070-11-R04-09	ID9070-11-R04	ID9070	09	mut	kd	67.88680350284272	0.7491856181140301	20.916666666666668
1032	03-11	Tray13	13	39	3	3.6751365044679942	WT-ID9070-06	WT-ID9070	ID9070	06	wt	WT	152.37136325647606	0.007281796617889826	107.42857142857143
1033	03-11	Tray13	13	40	56	3.665017825412473	COL_014	COL	COL	014	COL	col0	0.9691640895127804	1.5276467643161598	19.26388888888889
1034	03-11	Tray13	13	41	50	3.6854730197227594	ID9323-02-R05-11	ID9323-02-R05	ID9323	11	mut	kd	100.86668378249769	0.6854843770453364	32.083333333333336
1035	03-11	Tray13	13	42	44	3.7605732539443943	ID9323-12-R04-05	ID9323-12-R04	ID9323	05	mut	kd	18.303984808182573	1.0281754312453073	25.363636363636363
1036	03-11	Tray13	13	43	38	3.6947806360120614	WT-ID9323-11	WT-ID9323	ID9323	11	wt	WT	115.84146373362762	0.21222224694616887	97.28571428571428
1037	03-11	Tray13	13	44	32	3.5525465479556604	ID8369-04-R05-08	ID8369-04-R05	ID8369	08	mut	ko	1.3178628441125475	0.6582307186454038	24.58333333333333
1038	03-11	Tray13	13	45	26	3.3832766504076504	ID8369-05-R03-05	ID8369-05-R03	ID8369	05	mut	kd	12.826718008296929	0.6348624718050346	24.72727272727273
1039	03-11	Tray13	13	47	14	3.6443400988263224	ID9070-02-R01-08	ID9070-02-R01	ID9070	08	mut	kd	43.11258181573228	1.0802865900617091	19.666666666666668
1040	03-11	Tray13	13	48	8	3.7267272090265724	ID9070-11-R04-08	ID9070-11-R04	ID9070	08	mut	kd	67.88680350284272	0.7491856181140301	20.916666666666668
1041	03-11	Tray13	13	49	2	3.510545010206612	WT-ID9070-05	WT-ID9070	ID9070	05	wt	WT	152.37136325647606	0.007281796617889826	107.42857142857143
1042	03-11	Tray13	13	50	55	3.681964458994683	COL_013	COL	COL	013	COL	col0	0.9691640895127804	1.5276467643161598	19.26388888888889
1043	03-11	Tray13	13	51	49	3.7942788657214	ID9323-02-R05-10	ID9323-02-R05	ID9323	10	mut	kd	100.86668378249769	0.6854843770453364	32.083333333333336
1044	03-11	Tray13	13	52	43	3.8208579894397	ID9323-12-R04-04	ID9323-12-R04	ID9323	04	mut	kd	18.303984808182573	1.0281754312453073	25.363636363636363
1045	03-11	Tray13	13	53	37	3.8131137540078988	WT-ID9323-10	WT-ID9323	ID9323	10	wt	WT	115.84146373362762	0.21222224694616887	97.28571428571428
1046	03-11	Tray13	13	54	31	3.6180480967120925	ID8369-04-R05-07	ID8369-04-R05	ID8369	07	mut	ko	1.3178628441125475	0.6582307186454038	24.58333333333333
1047	03-11	Tray13	13	55	25	3.6092741724045876	ID8369-05-R03-04	ID8369-05-R03	ID8369	04	mut	kd	12.826718008296929	0.6348624718050346	24.72727272727273
1048	03-11	Tray13	13	57	13	3.429429264381788	ID9070-02-R01-07	ID9070-02-R01	ID9070	07	mut	kd	43.11258181573228	1.0802865900617091	19.666666666666668
1049	03-11	Tray13	13	58	7	3.815710539788963	ID9070-11-R04-07	ID9070-11-R04	ID9070	07	mut	kd	67.88680350284272	0.7491856181140301	20.916666666666668
1050	03-11	Tray13	13	59	1	3.6232492903979003	WT-ID9070-04	WT-ID9070	ID9070	04	wt	WT	152.37136325647606	0.007281796617889826	107.42857142857143
1051	03-13	Tray13	15	1	54	4.082677680648112	ID9583-06-R04-06	ID9583-06-R04	ID9583	06	mut	ko	0.020275929712701573	5.043178971751562	18.25
1052	03-13	Tray13	15	2	48	4.222534393381713	WT-ID9583-09	WT-ID9583	ID9583	09	wt	WT	217.8928893089493	0.056227597088747465	63.16666666666666
1053	03-13	Tray13	15	3	42	4.215558257141162	ID9583-03-R01-12	ID9583-03-R01	ID9583	12	mut	ko	0.027450831028975917	3.9597554665079246	18.08333333333333
1054	03-13	Tray13	15	4	36	4.11293997608408	ID9569-06-R03-09	ID9569-06-R03	ID9569	09	mut	ko	0.5249942652734612	0.2589687874606766	22.16666666666667
1055	03-13	Tray13	15	5	30	4.0955180423231505	WT-ID9569-09	WT-ID9569	ID9569	09	wt	WT	93.40211203021794	0.012381985506058506	48.0
1056	03-13	Tray13	15	6	24	4.150848506669523	ID9569-11-R01-12	ID9569-11-R01	ID9569	12	mut	ko	0.0036388830888193758	0.2638025218468895	21.91666666666667
1057	03-13	Tray13	15	7	18	4.111867146804469	ID9421-07-R02-09	ID9421-07-R02	ID9421	09	mut	ko	1.9172828334416872	0.8236812737427831	38.0
1058	03-13	Tray13	15	8	12	4.194819489562035	WT-ID9421-09	WT-ID9421	ID9421	09	wt	WT	142.04621679816862	0.003933420117409064	96.27272727272728
1059	03-13	Tray13	15	9	6	4.062544381346465	ID9421-04-R02-06	ID9421-04-R02	ID9421	06	mut	ko	0.8859935029529629	0.4217754135164651	35.833333333333336
1060	03-13	Tray13	15	10	59	4.233503760341135	COL_018	COL	COL	018	COL	col0	0.9691640895127804	1.5276467643161598	19.26388888888889
1061	03-13	Tray13	15	11	53	4.192093317452034	ID9583-06-R04-05	ID9583-06-R04	ID9583	05	mut	ko	0.020275929712701573	5.043178971751562	18.25
1062	03-13	Tray13	15	12	47	4.115909921877061	WT-ID9583-08	WT-ID9583	ID9583	08	wt	WT	217.8928893089493	0.056227597088747465	63.16666666666666
1063	03-13	Tray13	15	13	41	4.214260866777542	ID9583-03-R01-11	ID9583-03-R01	ID9583	11	mut	ko	0.027450831028975917	3.9597554665079246	18.08333333333333
1064	03-13	Tray13	15	14	35	4.17949434100545	ID9569-06-R03-08	ID9569-06-R03	ID9569	08	mut	ko	0.5249942652734612	0.2589687874606766	22.16666666666667
1065	03-13	Tray13	15	15	29	4.346352974450639	WT-ID9569-08	WT-ID9569	ID9569	08	wt	WT	93.40211203021794	0.012381985506058506	48.0
1066	03-13	Tray13	15	16	23	4.074633618296904	ID9569-11-R01-11	ID9569-11-R01	ID9569	11	mut	ko	0.0036388830888193758	0.2638025218468895	21.91666666666667
1067	03-13	Tray13	15	17	17	3.991890303936025	ID9421-07-R02-08	ID9421-07-R02	ID9421	08	mut	ko	1.9172828334416872	0.8236812737427831	38.0
1068	03-13	Tray13	15	18	11	3.5888317255942073	WT-ID9421-08	WT-ID9421	ID9421	08	wt	WT	142.04621679816862	0.003933420117409064	96.27272727272728
1069	03-13	Tray13	15	19	5	4.042536136722143	ID9421-04-R02-05	ID9421-04-R02	ID9421	05	mut	ko	0.8859935029529629	0.4217754135164651	35.833333333333336
1070	03-13	Tray13	15	20	58	3.9078411425829445	COL_017	COL	COL	017	COL	col0	0.9691640895127804	1.5276467643161598	19.26388888888889
1071	03-13	Tray13	15	21	52	4.139217700137586	ID9583-06-R04-04	ID9583-06-R04	ID9583	04	mut	ko	0.020275929712701573	5.043178971751562	18.25
1072	03-13	Tray13	15	22	46	4.294289827100718	WT-ID9583-07	WT-ID9583	ID9583	07	wt	WT	217.8928893089493	0.056227597088747465	63.16666666666666
1073	03-13	Tray13	15	23	40	4.12515582958053	ID9583-03-R01-10	ID9583-03-R01	ID9583	10	mut	ko	0.027450831028975917	3.9597554665079246	18.08333333333333
1074	03-13	Tray13	15	24	34	4.349005400943067	ID9569-06-R03-07	ID9569-06-R03	ID9569	07	mut	ko	0.5249942652734612	0.2589687874606766	22.16666666666667
1075	03-13	Tray13	15	25	28	4.172953027546354	WT-ID9569-07	WT-ID9569	ID9569	07	wt	WT	93.40211203021794	0.012381985506058506	48.0
1076	03-13	Tray13	15	26	22	4.114477539928802	ID9569-11-R01-10	ID9569-11-R01	ID9569	10	mut	ko	0.0036388830888193758	0.2638025218468895	21.91666666666667
1077	03-13	Tray13	15	27	16	4.265148138815467	ID9421-07-R02-07	ID9421-07-R02	ID9421	07	mut	ko	1.9172828334416872	0.8236812737427831	38.0
1078	03-13	Tray13	15	28	10	4.159747610524273	WT-ID9421-07	WT-ID9421	ID9421	07	wt	WT	142.04621679816862	0.003933420117409064	96.27272727272728
1079	03-13	Tray13	15	29	4	4.11364258277174	WT-ID9070-06	WT-ID9070	ID9070	06	wt	WT	152.37136325647606	0.007281796617889826	107.42857142857143
1080	03-13	Tray13	15	31	51	4.142232991794714	ID9323-02-R05-12	ID9323-02-R05	ID9323	12	mut	kd	100.86668378249769	0.6854843770453364	32.083333333333336
1081	03-13	Tray13	15	32	45	4.287465805343229	ID9323-12-R04-06	ID9323-12-R04	ID9323	06	mut	kd	18.303984808182573	1.0281754312453073	25.363636363636363
1082	03-13	Tray13	15	33	39	4.266137581513037	WT-ID9323-12	WT-ID9323	ID9323	12	wt	WT	115.84146373362762	0.21222224694616887	97.28571428571428
1083	03-13	Tray13	15	34	33	3.8731461513282555	ID8369-04-R05-09	ID8369-04-R05	ID8369	09	mut	ko	1.3178628441125475	0.6582307186454038	24.58333333333333
1084	03-13	Tray13	15	35	27	4.042575512440191	ID8369-05-R03-06	ID8369-05-R03	ID8369	06	mut	kd	12.826718008296929	0.6348624718050346	24.72727272727273
1085	03-13	Tray13	15	37	15	3.819807064590756	ID9070-02-R01-09	ID9070-02-R01	ID9070	09	mut	kd	43.11258181573228	1.0802865900617091	19.666666666666668
1086	03-13	Tray13	15	38	9	4.039136399222095	ID9070-11-R04-09	ID9070-11-R04	ID9070	09	mut	kd	67.88680350284272	0.7491856181140301	20.916666666666668
1087	03-13	Tray13	15	39	3	4.0496056125949735	WT-ID9070-06	WT-ID9070	ID9070	06	wt	WT	152.37136325647606	0.007281796617889826	107.42857142857143
1088	03-13	Tray13	15	40	56	4.081239260911698	COL_014	COL	COL	014	COL	col0	0.9691640895127804	1.5276467643161598	19.26388888888889
1089	03-13	Tray13	15	41	50	4.001863462692524	ID9323-02-R05-11	ID9323-02-R05	ID9323	11	mut	kd	100.86668378249769	0.6854843770453364	32.083333333333336
1090	03-13	Tray13	15	42	44	4.246990699241549	ID9323-12-R04-05	ID9323-12-R04	ID9323	05	mut	kd	18.303984808182573	1.0281754312453073	25.363636363636363
1091	03-13	Tray13	15	43	38	4.026900808890256	WT-ID9323-11	WT-ID9323	ID9323	11	wt	WT	115.84146373362762	0.21222224694616887	97.28571428571428
1092	03-13	Tray13	15	44	32	3.854973673726417	ID8369-04-R05-08	ID8369-04-R05	ID8369	08	mut	ko	1.3178628441125475	0.6582307186454038	24.58333333333333
1093	03-13	Tray13	15	45	26	3.7409150764812824	ID8369-05-R03-05	ID8369-05-R03	ID8369	05	mut	kd	12.826718008296929	0.6348624718050346	24.72727272727273
1094	03-13	Tray13	15	47	14	4.147985320683805	ID9070-02-R01-08	ID9070-02-R01	ID9070	08	mut	kd	43.11258181573228	1.0802865900617091	19.666666666666668
1095	03-13	Tray13	15	48	8	4.134017645675983	ID9070-11-R04-08	ID9070-11-R04	ID9070	08	mut	kd	67.88680350284272	0.7491856181140301	20.916666666666668
1096	03-13	Tray13	15	49	2	3.746322765089953	WT-ID9070-05	WT-ID9070	ID9070	05	wt	WT	152.37136325647606	0.007281796617889826	107.42857142857143
1097	03-13	Tray13	15	50	55	3.998041264363428	COL_013	COL	COL	013	COL	col0	0.9691640895127804	1.5276467643161598	19.26388888888889
1098	03-13	Tray13	15	51	49	4.102810890916915	ID9323-02-R05-10	ID9323-02-R05	ID9323	10	mut	kd	100.86668378249769	0.6854843770453364	32.083333333333336
1099	03-13	Tray13	15	52	43	4.140476616830133	ID9323-12-R04-04	ID9323-12-R04	ID9323	04	mut	kd	18.303984808182573	1.0281754312453073	25.363636363636363
1100	03-13	Tray13	15	53	37	4.114444172445254	WT-ID9323-10	WT-ID9323	ID9323	10	wt	WT	115.84146373362762	0.21222224694616887	97.28571428571428
1101	03-13	Tray13	15	54	31	3.934902258322314	ID8369-04-R05-07	ID8369-04-R05	ID8369	07	mut	ko	1.3178628441125475	0.6582307186454038	24.58333333333333
1102	03-13	Tray13	15	55	25	3.9154526016884788	ID8369-05-R03-04	ID8369-05-R03	ID8369	04	mut	kd	12.826718008296929	0.6348624718050346	24.72727272727273
1103	03-13	Tray13	15	57	13	3.752893154884594	ID9070-02-R01-07	ID9070-02-R01	ID9070	07	mut	kd	43.11258181573228	1.0802865900617091	19.666666666666668
1104	03-13	Tray13	15	58	7	4.171872656139683	ID9070-11-R04-07	ID9070-11-R04	ID9070	07	mut	kd	67.88680350284272	0.7491856181140301	20.916666666666668
1105	03-13	Tray13	15	59	1	3.95970902424643	WT-ID9070-04	WT-ID9070	ID9070	04	wt	WT	152.37136325647606	0.007281796617889826	107.42857142857143
1106	03-14	Tray13	16	1	54	4.1272992150577075	ID9583-06-R04-06	ID9583-06-R04	ID9583	06	mut	ko	0.020275929712701573	5.043178971751562	18.25
1107	03-14	Tray13	16	2	48	4.151523067564944	WT-ID9583-09	WT-ID9583	ID9583	09	wt	WT	217.8928893089493	0.056227597088747465	63.16666666666666
1108	03-14	Tray13	16	3	42	4.2879584058601505	ID9583-03-R01-12	ID9583-03-R01	ID9583	12	mut	ko	0.027450831028975917	3.9597554665079246	18.08333333333333
1109	03-14	Tray13	16	4	36	4.220134249570252	ID9569-06-R03-09	ID9569-06-R03	ID9569	09	mut	ko	0.5249942652734612	0.2589687874606766	22.16666666666667
1110	03-14	Tray13	16	5	30	4.230346722417477	WT-ID9569-09	WT-ID9569	ID9569	09	wt	WT	93.40211203021794	0.012381985506058506	48.0
1111	03-14	Tray13	16	6	24	4.2873089515699725	ID9569-11-R01-12	ID9569-11-R01	ID9569	12	mut	ko	0.0036388830888193758	0.2638025218468895	21.91666666666667
1112	03-14	Tray13	16	7	18	4.041629508475138	ID9421-07-R02-09	ID9421-07-R02	ID9421	09	mut	ko	1.9172828334416872	0.8236812737427831	38.0
1113	03-14	Tray13	16	8	12	4.28786888367856	WT-ID9421-09	WT-ID9421	ID9421	09	wt	WT	142.04621679816862	0.003933420117409064	96.27272727272728
1114	03-14	Tray13	16	9	6	3.9924209560520243	ID9421-04-R02-06	ID9421-04-R02	ID9421	06	mut	ko	0.8859935029529629	0.4217754135164651	35.833333333333336
1115	03-14	Tray13	16	10	59	4.177363324750361	COL_018	COL	COL	018	COL	col0	0.9691640895127804	1.5276467643161598	19.26388888888889
1116	03-14	Tray13	16	11	53	4.157517208532612	ID9583-06-R04-05	ID9583-06-R04	ID9583	05	mut	ko	0.020275929712701573	5.043178971751562	18.25
1117	03-14	Tray13	16	12	47	4.050225037883654	WT-ID9583-08	WT-ID9583	ID9583	08	wt	WT	217.8928893089493	0.056227597088747465	63.16666666666666
1118	03-14	Tray13	16	13	41	4.2116277231686166	ID9583-03-R01-11	ID9583-03-R01	ID9583	11	mut	ko	0.027450831028975917	3.9597554665079246	18.08333333333333
1119	03-14	Tray13	16	14	35	4.313550871333505	ID9569-06-R03-08	ID9569-06-R03	ID9569	08	mut	ko	0.5249942652734612	0.2589687874606766	22.16666666666667
1120	03-14	Tray13	16	15	29	4.462966700909762	WT-ID9569-08	WT-ID9569	ID9569	08	wt	WT	93.40211203021794	0.012381985506058506	48.0
1121	03-14	Tray13	16	16	23	4.1025709018543	ID9569-11-R01-11	ID9569-11-R01	ID9569	11	mut	ko	0.0036388830888193758	0.2638025218468895	21.91666666666667
1122	03-14	Tray13	16	17	17	4.056752440567439	ID9421-07-R02-08	ID9421-07-R02	ID9421	08	mut	ko	1.9172828334416872	0.8236812737427831	38.0
1123	03-14	Tray13	16	18	11	3.3754807146185724	WT-ID9421-08	WT-ID9421	ID9421	08	wt	WT	142.04621679816862	0.003933420117409064	96.27272727272728
1124	03-14	Tray13	16	19	5	4.117204986092783	ID9421-04-R02-05	ID9421-04-R02	ID9421	05	mut	ko	0.8859935029529629	0.4217754135164651	35.833333333333336
1125	03-14	Tray13	16	20	58	3.9250541203118425	COL_017	COL	COL	017	COL	col0	0.9691640895127804	1.5276467643161598	19.26388888888889
1126	03-14	Tray13	16	21	52	4.190527786887353	ID9583-06-R04-04	ID9583-06-R04	ID9583	04	mut	ko	0.020275929712701573	5.043178971751562	18.25
1127	03-14	Tray13	16	22	46	4.274411883425874	WT-ID9583-07	WT-ID9583	ID9583	07	wt	WT	217.8928893089493	0.056227597088747465	63.16666666666666
1128	03-14	Tray13	16	23	40	4.214684930750601	ID9583-03-R01-10	ID9583-03-R01	ID9583	10	mut	ko	0.027450831028975917	3.9597554665079246	18.08333333333333
1129	03-14	Tray13	16	24	34	4.4631162359048355	ID9569-06-R03-07	ID9569-06-R03	ID9569	07	mut	ko	0.5249942652734612	0.2589687874606766	22.16666666666667
1130	03-14	Tray13	16	25	28	4.322756660077759	WT-ID9569-07	WT-ID9569	ID9569	07	wt	WT	93.40211203021794	0.012381985506058506	48.0
1131	03-14	Tray13	16	26	22	4.249638545540417	ID9569-11-R01-10	ID9569-11-R01	ID9569	10	mut	ko	0.0036388830888193758	0.2638025218468895	21.91666666666667
1132	03-14	Tray13	16	27	16	4.294267772179458	ID9421-07-R02-07	ID9421-07-R02	ID9421	07	mut	ko	1.9172828334416872	0.8236812737427831	38.0
1133	03-14	Tray13	16	28	10	4.2702827839652135	WT-ID9421-07	WT-ID9421	ID9421	07	wt	WT	142.04621679816862	0.003933420117409064	96.27272727272728
1134	03-14	Tray13	16	29	4	4.164501561309568	WT-ID9070-06	WT-ID9070	ID9070	06	wt	WT	152.37136325647606	0.007281796617889826	107.42857142857143
1135	03-14	Tray13	16	31	51	4.249027052547187	ID9323-02-R05-12	ID9323-02-R05	ID9323	12	mut	kd	100.86668378249769	0.6854843770453364	32.083333333333336
1136	03-14	Tray13	16	32	45	4.373169558903721	ID9323-12-R04-06	ID9323-12-R04	ID9323	06	mut	kd	18.303984808182573	1.0281754312453073	25.363636363636363
1137	03-14	Tray13	16	33	39	4.342896198385274	WT-ID9323-12	WT-ID9323	ID9323	12	wt	WT	115.84146373362762	0.21222224694616887	97.28571428571428
1138	03-14	Tray13	16	34	33	3.999608958971417	ID8369-04-R05-09	ID8369-04-R05	ID8369	09	mut	ko	1.3178628441125475	0.6582307186454038	24.58333333333333
1139	03-14	Tray13	16	35	27	4.1355778533449294	ID8369-05-R03-06	ID8369-05-R03	ID8369	06	mut	kd	12.826718008296929	0.6348624718050346	24.72727272727273
1140	03-14	Tray13	16	37	15	3.9503161639246	ID9070-02-R01-09	ID9070-02-R01	ID9070	09	mut	kd	43.11258181573228	1.0802865900617091	19.666666666666668
1141	03-14	Tray13	16	38	9	4.197831693328903	ID9070-11-R04-09	ID9070-11-R04	ID9070	09	mut	kd	67.88680350284272	0.7491856181140301	20.916666666666668
1142	03-14	Tray13	16	39	3	4.125253486024798	WT-ID9070-06	WT-ID9070	ID9070	06	wt	WT	152.37136325647606	0.007281796617889826	107.42857142857143
1143	03-14	Tray13	16	40	56	4.117834518543748	COL_014	COL	COL	014	COL	col0	0.9691640895127804	1.5276467643161598	19.26388888888889
1144	03-14	Tray13	16	41	50	4.114243913688907	ID9323-02-R05-11	ID9323-02-R05	ID9323	11	mut	kd	100.86668378249769	0.6854843770453364	32.083333333333336
1145	03-14	Tray13	16	42	44	4.110959881124878	ID9323-12-R04-05	ID9323-12-R04	ID9323	05	mut	kd	18.303984808182573	1.0281754312453073	25.363636363636363
1146	03-14	Tray13	16	43	38	4.160588568290034	WT-ID9323-11	WT-ID9323	ID9323	11	wt	WT	115.84146373362762	0.21222224694616887	97.28571428571428
1147	03-14	Tray13	16	44	32	3.9891827512555476	ID8369-04-R05-08	ID8369-04-R05	ID8369	08	mut	ko	1.3178628441125475	0.6582307186454038	24.58333333333333
1148	03-14	Tray13	16	45	26	3.815776920298363	ID8369-05-R03-05	ID8369-05-R03	ID8369	05	mut	kd	12.826718008296929	0.6348624718050346	24.72727272727273
1149	03-14	Tray13	16	47	14	4.134368384603379	ID9070-02-R01-08	ID9070-02-R01	ID9070	08	mut	kd	43.11258181573228	1.0802865900617091	19.666666666666668
1150	03-14	Tray13	16	48	8	4.259928190374753	ID9070-11-R04-08	ID9070-11-R04	ID9070	08	mut	kd	67.88680350284272	0.7491856181140301	20.916666666666668
1151	03-14	Tray13	16	49	2	3.87046243158892	WT-ID9070-05	WT-ID9070	ID9070	05	wt	WT	152.37136325647606	0.007281796617889826	107.42857142857143
1152	03-14	Tray13	16	50	55	4.09968064110925	COL_013	COL	COL	013	COL	col0	0.9691640895127804	1.5276467643161598	19.26388888888889
1153	03-14	Tray13	16	51	49	4.228297676474863	ID9323-02-R05-10	ID9323-02-R05	ID9323	10	mut	kd	100.86668378249769	0.6854843770453364	32.083333333333336
1154	03-14	Tray13	16	52	43	4.189434163401028	ID9323-12-R04-04	ID9323-12-R04	ID9323	04	mut	kd	18.303984808182573	1.0281754312453073	25.363636363636363
1155	03-14	Tray13	16	53	37	4.217141637938281	WT-ID9323-10	WT-ID9323	ID9323	10	wt	WT	115.84146373362762	0.21222224694616887	97.28571428571428
1156	03-14	Tray13	16	54	31	4.0515383905153275	ID8369-04-R05-07	ID8369-04-R05	ID8369	07	mut	ko	1.3178628441125475	0.6582307186454038	24.58333333333333
1157	03-14	Tray13	16	55	25	4.010850957373923	ID8369-05-R03-04	ID8369-05-R03	ID8369	04	mut	kd	12.826718008296929	0.6348624718050346	24.72727272727273
1158	03-14	Tray13	16	57	13	3.9361617409111576	ID9070-02-R01-07	ID9070-02-R01	ID9070	07	mut	kd	43.11258181573228	1.0802865900617091	19.666666666666668
1159	03-14	Tray13	16	58	7	4.282078054577154	ID9070-11-R04-07	ID9070-11-R04	ID9070	07	mut	kd	67.88680350284272	0.7491856181140301	20.916666666666668
1160	03-14	Tray13	16	59	1	4.117536432710338	WT-ID9070-04	WT-ID9070	ID9070	04	wt	WT	152.37136325647606	0.007281796617889826	107.42857142857143
1161	03-16	Tray13	18	1	54	4.389555888095237	ID9583-06-R04-06	ID9583-06-R04	ID9583	06	mut	ko	0.020275929712701573	5.043178971751562	18.25
1162	03-16	Tray13	18	2	48	4.499989334334184	WT-ID9583-09	WT-ID9583	ID9583	09	wt	WT	217.8928893089493	0.056227597088747465	63.16666666666666
1163	03-16	Tray13	18	3	42	4.503259402590862	ID9583-03-R01-12	ID9583-03-R01	ID9583	12	mut	ko	0.027450831028975917	3.9597554665079246	18.08333333333333
1164	03-16	Tray13	18	4	36	4.475322450766689	ID9569-06-R03-09	ID9569-06-R03	ID9569	09	mut	ko	0.5249942652734612	0.2589687874606766	22.16666666666667
1165	03-16	Tray13	18	5	30	4.502427119984433	WT-ID9569-09	WT-ID9569	ID9569	09	wt	WT	93.40211203021794	0.012381985506058506	48.0
1166	03-16	Tray13	18	6	24	4.535408059915369	ID9569-11-R01-12	ID9569-11-R01	ID9569	12	mut	ko	0.0036388830888193758	0.2638025218468895	21.91666666666667
1167	03-16	Tray13	18	7	18	4.41161970596323	ID9421-07-R02-09	ID9421-07-R02	ID9421	09	mut	ko	1.9172828334416872	0.8236812737427831	38.0
1168	03-16	Tray13	18	8	12	4.521190405188577	WT-ID9421-09	WT-ID9421	ID9421	09	wt	WT	142.04621679816862	0.003933420117409064	96.27272727272728
1169	03-16	Tray13	18	9	6	4.419559253195721	ID9421-04-R02-06	ID9421-04-R02	ID9421	06	mut	ko	0.8859935029529629	0.4217754135164651	35.833333333333336
1170	03-16	Tray13	18	10	59	4.4850680742908695	COL_018	COL	COL	018	COL	col0	0.9691640895127804	1.5276467643161598	19.26388888888889
1171	03-16	Tray13	18	11	53	4.440657244144619	ID9583-06-R04-05	ID9583-06-R04	ID9583	05	mut	ko	0.020275929712701573	5.043178971751562	18.25
1172	03-16	Tray13	18	12	47	4.384012727711573	WT-ID9583-08	WT-ID9583	ID9583	08	wt	WT	217.8928893089493	0.056227597088747465	63.16666666666666
1173	03-16	Tray13	18	13	41	4.493611386340491	ID9583-03-R01-11	ID9583-03-R01	ID9583	11	mut	ko	0.027450831028975917	3.9597554665079246	18.08333333333333
1174	03-16	Tray13	18	14	35	4.506166665046966	ID9569-06-R03-08	ID9569-06-R03	ID9569	08	mut	ko	0.5249942652734612	0.2589687874606766	22.16666666666667
1175	03-16	Tray13	18	15	29	4.611266474599957	WT-ID9569-08	WT-ID9569	ID9569	08	wt	WT	93.40211203021794	0.012381985506058506	48.0
1176	03-16	Tray13	18	16	23	4.452399845911442	ID9569-11-R01-11	ID9569-11-R01	ID9569	11	mut	ko	0.0036388830888193758	0.2638025218468895	21.91666666666667
1177	03-16	Tray13	18	17	17	4.308521728959317	ID9421-07-R02-08	ID9421-07-R02	ID9421	08	mut	ko	1.9172828334416872	0.8236812737427831	38.0
1178	03-16	Tray13	18	18	11	4.151400498035618	WT-ID9421-08	WT-ID9421	ID9421	08	wt	WT	142.04621679816862	0.003933420117409064	96.27272727272728
1179	03-16	Tray13	18	19	5	4.428167202855482	ID9421-04-R02-05	ID9421-04-R02	ID9421	05	mut	ko	0.8859935029529629	0.4217754135164651	35.833333333333336
1180	03-16	Tray13	18	20	58	4.267101296559969	COL_017	COL	COL	017	COL	col0	0.9691640895127804	1.5276467643161598	19.26388888888889
1181	03-16	Tray13	18	21	52	4.426755178518925	ID9583-06-R04-04	ID9583-06-R04	ID9583	04	mut	ko	0.020275929712701573	5.043178971751562	18.25
1182	03-16	Tray13	18	22	46	4.545888261388604	WT-ID9583-07	WT-ID9583	ID9583	07	wt	WT	217.8928893089493	0.056227597088747465	63.16666666666666
1183	03-16	Tray13	18	23	40	4.411266066512139	ID9583-03-R01-10	ID9583-03-R01	ID9583	10	mut	ko	0.027450831028975917	3.9597554665079246	18.08333333333333
1184	03-16	Tray13	18	24	34	4.5853591942549015	ID9569-06-R03-07	ID9569-06-R03	ID9569	07	mut	ko	0.5249942652734612	0.2589687874606766	22.16666666666667
1185	03-16	Tray13	18	25	28	4.533250795605823	WT-ID9569-07	WT-ID9569	ID9569	07	wt	WT	93.40211203021794	0.012381985506058506	48.0
1186	03-16	Tray13	18	26	22	4.431299419469352	ID9569-11-R01-10	ID9569-11-R01	ID9569	10	mut	ko	0.0036388830888193758	0.2638025218468895	21.91666666666667
1187	03-16	Tray13	18	27	16	4.573637328784807	ID9421-07-R02-07	ID9421-07-R02	ID9421	07	mut	ko	1.9172828334416872	0.8236812737427831	38.0
1188	03-16	Tray13	18	28	10	4.4707044297227885	WT-ID9421-07	WT-ID9421	ID9421	07	wt	WT	142.04621679816862	0.003933420117409064	96.27272727272728
1189	03-16	Tray13	18	29	4	4.474798818800632	WT-ID9070-06	WT-ID9070	ID9070	06	wt	WT	152.37136325647606	0.007281796617889826	107.42857142857143
1190	03-16	Tray13	18	31	51	4.526378051951889	ID9323-02-R05-12	ID9323-02-R05	ID9323	12	mut	kd	100.86668378249769	0.6854843770453364	32.083333333333336
1191	03-16	Tray13	18	32	45	4.6100636631681216	ID9323-12-R04-06	ID9323-12-R04	ID9323	06	mut	kd	18.303984808182573	1.0281754312453073	25.363636363636363
1192	03-16	Tray13	18	33	39	4.571289471190606	WT-ID9323-12	WT-ID9323	ID9323	12	wt	WT	115.84146373362762	0.21222224694616887	97.28571428571428
1193	03-16	Tray13	18	34	33	4.351854260478753	ID8369-04-R05-09	ID8369-04-R05	ID8369	09	mut	ko	1.3178628441125475	0.6582307186454038	24.58333333333333
1194	03-16	Tray13	18	35	27	4.419707981354444	ID8369-05-R03-06	ID8369-05-R03	ID8369	06	mut	kd	12.826718008296929	0.6348624718050346	24.72727272727273
1195	03-16	Tray13	18	37	15	4.4097302925584465	ID9070-02-R01-09	ID9070-02-R01	ID9070	09	mut	kd	43.11258181573228	1.0802865900617091	19.666666666666668
1196	03-16	Tray13	18	38	9	4.465397724292443	ID9070-11-R04-09	ID9070-11-R04	ID9070	09	mut	kd	67.88680350284272	0.7491856181140301	20.916666666666668
1197	03-16	Tray13	18	39	3	4.490492235121644	WT-ID9070-06	WT-ID9070	ID9070	06	wt	WT	152.37136325647606	0.007281796617889826	107.42857142857143
1198	03-16	Tray13	18	40	56	4.449817679720294	COL_014	COL	COL	014	COL	col0	0.9691640895127804	1.5276467643161598	19.26388888888889
1199	03-16	Tray13	18	41	50	4.34478512263266	ID9323-02-R05-11	ID9323-02-R05	ID9323	11	mut	kd	100.86668378249769	0.6854843770453364	32.083333333333336
1200	03-16	Tray13	18	42	44	4.4932488700574185	ID9323-12-R04-05	ID9323-12-R04	ID9323	05	mut	kd	18.303984808182573	1.0281754312453073	25.363636363636363
1201	03-16	Tray13	18	43	38	4.404371819465281	WT-ID9323-11	WT-ID9323	ID9323	11	wt	WT	115.84146373362762	0.21222224694616887	97.28571428571428
1202	03-16	Tray13	18	44	32	4.302352577919563	ID8369-04-R05-08	ID8369-04-R05	ID8369	08	mut	ko	1.3178628441125475	0.6582307186454038	24.58333333333333
1203	03-16	Tray13	18	45	26	4.166873950858819	ID8369-05-R03-05	ID8369-05-R03	ID8369	05	mut	kd	12.826718008296929	0.6348624718050346	24.72727272727273
1204	03-16	Tray13	18	47	14	4.566555330883055	ID9070-02-R01-08	ID9070-02-R01	ID9070	08	mut	kd	43.11258181573228	1.0802865900617091	19.666666666666668
1205	03-16	Tray13	18	48	8	4.553482514706291	ID9070-11-R04-08	ID9070-11-R04	ID9070	08	mut	kd	67.88680350284272	0.7491856181140301	20.916666666666668
1206	03-16	Tray13	18	49	2	4.250688303645721	WT-ID9070-05	WT-ID9070	ID9070	05	wt	WT	152.37136325647606	0.007281796617889826	107.42857142857143
1207	03-16	Tray13	18	50	55	4.329255464379638	COL_013	COL	COL	013	COL	col0	0.9691640895127804	1.5276467643161598	19.26388888888889
1208	03-16	Tray13	18	51	49	4.482516286606368	ID9323-02-R05-10	ID9323-02-R05	ID9323	10	mut	kd	100.86668378249769	0.6854843770453364	32.083333333333336
1209	03-16	Tray13	18	52	43	4.375389236054379	ID9323-12-R04-04	ID9323-12-R04	ID9323	04	mut	kd	18.303984808182573	1.0281754312453073	25.363636363636363
1210	03-16	Tray13	18	53	37	4.422671898327287	WT-ID9323-10	WT-ID9323	ID9323	10	wt	WT	115.84146373362762	0.21222224694616887	97.28571428571428
1211	03-16	Tray13	18	54	31	4.297344614534694	ID8369-04-R05-07	ID8369-04-R05	ID8369	07	mut	ko	1.3178628441125475	0.6582307186454038	24.58333333333333
1212	03-16	Tray13	18	55	25	4.2697230358846285	ID8369-05-R03-04	ID8369-05-R03	ID8369	04	mut	kd	12.826718008296929	0.6348624718050346	24.72727272727273
1213	03-16	Tray13	18	57	13	4.305845581858454	ID9070-02-R01-07	ID9070-02-R01	ID9070	07	mut	kd	43.11258181573228	1.0802865900617091	19.666666666666668
1214	03-16	Tray13	18	58	7	4.571964908538839	ID9070-11-R04-07	ID9070-11-R04	ID9070	07	mut	kd	67.88680350284272	0.7491856181140301	20.916666666666668
1215	03-16	Tray13	18	59	1	4.427469879551812	WT-ID9070-04	WT-ID9070	ID9070	04	wt	WT	152.37136325647606	0.007281796617889826	107.42857142857143
1216	03-09	Tray14	11	1	54	3.4169731726030363	ID9421-07-R02-12	ID9421-07-R02	ID9421	12	mut	ko	1.9172828334416872	0.8236812737427831	38.0
1217	03-09	Tray14	11	2	48	3.6029277128591892	WT-ID9421-12	WT-ID9421	ID9421	12	wt	WT	142.04621679816862	0.003933420117409064	96.27272727272728
1218	03-09	Tray14	11	3	42	3.4900990050633047	ID9421-04-R02-12	ID9421-04-R02	ID9421	12	mut	ko	0.8859935029529629	0.4217754135164651	35.833333333333336
1219	03-09	Tray14	11	4	36	3.6030360562505215	ID9583-03-R01-09	ID9583-03-R01	ID9583	09	mut	ko	0.027450831028975917	3.9597554665079246	18.08333333333333
1220	03-09	Tray14	11	5	30	3.385963570600697	WT-ID9583-12	WT-ID9583	ID9583	12	wt	WT	217.8928893089493	0.056227597088747465	63.16666666666666
1221	03-09	Tray14	11	6	24	3.5499836111596887	ID9583-06-R04-09	ID9583-06-R04	ID9583	09	mut	ko	0.020275929712701573	5.043178971751562	18.25
1222	03-09	Tray14	11	7	18	3.520483532740792	ID9569-06-R03-12	ID9569-06-R03	ID9569	12	mut	ko	0.5249942652734612	0.2589687874606766	22.16666666666667
1223	03-09	Tray14	11	8	12	3.5043349118024643	WT-ID9569-12	WT-ID9569	ID9569	12	wt	WT	93.40211203021794	0.012381985506058506	48.0
1224	03-09	Tray14	11	9	6	3.393399695293102	ID9569-11-R01-09	ID9569-11-R01	ID9569	09	mut	ko	0.0036388830888193758	0.2638025218468895	21.91666666666667
1225	03-09	Tray14	11	10	59	3.290479813330673	COL_048	COL	COL	048	COL	col0	0.9691640895127804	1.5276467643161598	19.26388888888889
1226	03-09	Tray14	11	11	53	3.311753861055754	ID9421-07-R02-11	ID9421-07-R02	ID9421	11	mut	ko	1.9172828334416872	0.8236812737427831	38.0
1227	03-09	Tray14	11	12	47	3.5461723683169426	WT-ID9421-11	WT-ID9421	ID9421	11	wt	WT	142.04621679816862	0.003933420117409064	96.27272727272728
1228	03-09	Tray14	11	13	41	3.342817314635733	ID9421-04-R02-11	ID9421-04-R02	ID9421	11	mut	ko	0.8859935029529629	0.4217754135164651	35.833333333333336
1229	03-09	Tray14	11	14	35	3.5096057046115563	ID9583-03-R01-08	ID9583-03-R01	ID9583	08	mut	ko	0.027450831028975917	3.9597554665079246	18.08333333333333
1230	03-09	Tray14	11	15	29	3.6160551949765862	WT-ID9583-11	WT-ID9583	ID9583	11	wt	WT	217.8928893089493	0.056227597088747465	63.16666666666666
1231	03-09	Tray14	11	16	23	3.653983907374069	ID9583-06-R04-08	ID9583-06-R04	ID9583	08	mut	ko	0.020275929712701573	5.043178971751562	18.25
1232	03-09	Tray14	11	17	17	3.508395033133053	ID9569-06-R03-11	ID9569-06-R03	ID9569	11	mut	ko	0.5249942652734612	0.2589687874606766	22.16666666666667
1233	03-09	Tray14	11	18	11	3.519565500880509	WT-ID9569-11	WT-ID9569	ID9569	11	wt	WT	93.40211203021794	0.012381985506058506	48.0
1234	03-09	Tray14	11	19	5	3.52543355342882	ID9569-11-R01-08	ID9569-11-R01	ID9569	08	mut	ko	0.0036388830888193758	0.2638025218468895	21.91666666666667
1235	03-09	Tray14	11	21	52	3.3624824747511743	ID9421-07-R02-10	ID9421-07-R02	ID9421	10	mut	ko	1.9172828334416872	0.8236812737427831	38.0
1236	03-09	Tray14	11	22	46	3.341038631677523	WT-ID9421-10	WT-ID9421	ID9421	10	wt	WT	142.04621679816862	0.003933420117409064	96.27272727272728
1237	03-09	Tray14	11	23	40	3.280805928393667	ID9421-04-R02-10	ID9421-04-R02	ID9421	10	mut	ko	0.8859935029529629	0.4217754135164651	35.833333333333336
1238	03-09	Tray14	11	24	34	3.631240780235509	ID9583-03-R01-07	ID9583-03-R01	ID9583	07	mut	ko	0.027450831028975917	3.9597554665079246	18.08333333333333
1239	03-09	Tray14	11	25	28	3.5792117802314993	WT-ID9583-10	WT-ID9583	ID9583	10	wt	WT	217.8928893089493	0.056227597088747465	63.16666666666666
1240	03-09	Tray14	11	26	22	3.5043349118024643	ID9583-06-R04-07	ID9583-06-R04	ID9583	07	mut	ko	0.020275929712701573	5.043178971751562	18.25
1241	03-09	Tray14	11	27	16	3.049605612594973	ID9569-06-R03-10	ID9569-06-R03	ID9569	10	mut	ko	0.5249942652734612	0.2589687874606766	22.16666666666667
1242	03-09	Tray14	11	28	10	3.596047007545439	WT-ID9569-10	WT-ID9569	ID9569	10	wt	WT	93.40211203021794	0.012381985506058506	48.0
1243	03-09	Tray14	11	29	4	3.469822015978163	ID9569-11-R01-07	ID9569-11-R01	ID9569	07	mut	ko	0.0036388830888193758	0.2638025218468895	21.91666666666667
1244	03-09	Tray14	11	30	57	3.3121773564397787	COL_045	COL	COL	045	COL	col0	0.9691640895127804	1.5276467643161598	19.26388888888889
1245	03-09	Tray14	11	31	51	3.3911116137028023	ID9070-02-R01-12	ID9070-02-R01	ID9070	12	mut	kd	43.11258181573228	1.0802865900617091	19.666666666666668
1246	03-09	Tray14	11	33	39	3.252610340567373	ID9070-11-R04-12	ID9070-11-R04	ID9070	12	mut	kd	67.88680350284272	0.7491856181140301	20.916666666666668
1247	03-09	Tray14	11	34	33	3.418135498425232	ID8369-05-R03-09	ID8369-05-R03	ID8369	09	mut	kd	12.826718008296929	0.6348624718050346	24.72727272727273
1248	03-09	Tray14	11	35	27	3.1319392952104246	WT-ID8369-12	WT-ID8369	ID8369	12	wt	WT	153.4508070108517	0.024863614100455227	57.33333333333334
1249	03-09	Tray14	11	36	21	3.232742062720737	ID8369-04-R05-12	ID8369-04-R05	ID8369	12	mut	ko	1.3178628441125475	0.6582307186454038	24.58333333333333
1250	03-09	Tray14	11	37	15	3.408748606184244	ID9323-02-R05-09	ID9323-02-R05	ID9323	09	mut	kd	100.86668378249769	0.6854843770453364	32.083333333333336
1251	03-09	Tray14	11	38	9	3.5591881890047756	ID9323-12-R04-09	ID9323-12-R04	ID9323	09	mut	kd	18.303984808182573	1.0281754312453073	25.363636363636363
1252	03-09	Tray14	11	40	56	2.776701183988411	COL_044	COL	COL	044	COL	col0	0.9691640895127804	1.5276467643161598	19.26388888888889
1253	03-09	Tray14	11	41	50	3.4080702858871854	ID9070-02-R01-11	ID9070-02-R01	ID9070	11	mut	kd	43.11258181573228	1.0802865900617091	19.666666666666668
1254	03-09	Tray14	11	42	44	3.340047317661393	WT-ID9070-08	WT-ID9070	ID9070	08	wt	WT	152.37136325647606	0.007281796617889826	107.42857142857143
1255	03-09	Tray14	11	43	38	3.336259552014193	ID9070-11-R04-11	ID9070-11-R04	ID9070	11	mut	kd	67.88680350284272	0.7491856181140301	20.916666666666668
1256	03-09	Tray14	11	44	32	3.2880255353883627	ID8369-05-R03-08	ID8369-05-R03	ID8369	08	mut	kd	12.826718008296929	0.6348624718050346	24.72727272727273
1257	03-09	Tray14	11	46	20	3.27207378750001	ID8369-04-R05-11	ID8369-04-R05	ID8369	11	mut	ko	1.3178628441125475	0.6582307186454038	24.58333333333333
1258	03-09	Tray14	11	47	14	3.5055569386638217	ID9323-02-R05-08	ID9323-02-R05	ID9323	08	mut	kd	100.86668378249769	0.6854843770453364	32.083333333333336
1259	03-09	Tray14	11	48	8	3.4026052419199146	ID9323-12-R04-08	ID9323-12-R04	ID9323	08	mut	kd	18.303984808182573	1.0281754312453073	25.363636363636363
1260	03-09	Tray14	11	49	2	3.4056877866727775	WT-ID9323-08	WT-ID9323	ID9323	08	wt	WT	115.84146373362762	0.21222224694616887	97.28571428571428
1261	03-09	Tray14	11	50	55	3.1427022457376155	COL_043	COL	COL	043	COL	col0	0.9691640895127804	1.5276467643161598	19.26388888888889
1262	03-09	Tray14	11	51	49	3.030599721965951	ID9070-02-R01-10	ID9070-02-R01	ID9070	10	mut	kd	43.11258181573228	1.0802865900617091	19.666666666666668
1263	03-09	Tray14	11	52	43	3.3047058982127653	WT-ID9070-07	WT-ID9070	ID9070	07	wt	WT	152.37136325647606	0.007281796617889826	107.42857142857143
1264	03-09	Tray14	11	53	37	3.2397998184470986	ID9070-11-R04-10	ID9070-11-R04	ID9070	10	mut	kd	67.88680350284272	0.7491856181140301	20.916666666666668
1265	03-09	Tray14	11	54	31	3.27600198996205	ID8369-05-R03-07	ID8369-05-R03	ID8369	07	mut	kd	12.826718008296929	0.6348624718050346	24.72727272727273
1266	03-09	Tray14	11	55	25	3.104145550554008	WT-ID8369-10	WT-ID8369	ID8369	10	wt	WT	153.4508070108517	0.024863614100455227	57.33333333333334
1267	03-09	Tray14	11	56	19	3.2337573629655103	ID8369-04-R05-10	ID8369-04-R05	ID8369	10	mut	ko	1.3178628441125475	0.6582307186454038	24.58333333333333
1268	03-09	Tray14	11	57	13	3.4942937686653326	ID9323-02-R05-07	ID9323-02-R05	ID9323	07	mut	kd	100.86668378249769	0.6854843770453364	32.083333333333336
1269	03-09	Tray14	11	58	7	3.4686426683915115	ID9323-12-R04-07	ID9323-12-R04	ID9323	07	mut	kd	18.303984808182573	1.0281754312453073	25.363636363636363
1270	03-09	Tray14	11	59	1	3.582063362911709	WT-ID9323-07	WT-ID9323	ID9323	07	wt	WT	115.84146373362762	0.21222224694616887	97.28571428571428
1271	03-10	Tray14	12	1	54	3.5082603055123345	ID9421-07-R02-12	ID9421-07-R02	ID9421	12	mut	ko	1.9172828334416872	0.8236812737427831	38.0
1272	03-10	Tray14	12	2	48	3.719579857713723	WT-ID9421-12	WT-ID9421	ID9421	12	wt	WT	142.04621679816862	0.003933420117409064	96.27272727272728
1273	03-10	Tray14	12	3	42	3.6021685513789974	ID9421-04-R02-12	ID9421-04-R02	ID9421	12	mut	ko	0.8859935029529629	0.4217754135164651	35.833333333333336
1274	03-10	Tray14	12	4	36	3.74350976472843	ID9583-03-R01-09	ID9583-03-R01	ID9583	09	mut	ko	0.027450831028975917	3.9597554665079246	18.08333333333333
1275	03-10	Tray14	12	5	30	3.540954808926133	WT-ID9583-12	WT-ID9583	ID9583	12	wt	WT	217.8928893089493	0.056227597088747465	63.16666666666666
1276	03-10	Tray14	12	6	24	3.675044735955893	ID9583-06-R04-09	ID9583-06-R04	ID9583	09	mut	ko	0.020275929712701573	5.043178971751562	18.25
1277	03-10	Tray14	12	7	18	3.6419695977020594	ID9569-06-R03-12	ID9569-06-R03	ID9569	12	mut	ko	0.5249942652734612	0.2589687874606766	22.16666666666667
1278	03-10	Tray14	12	8	12	3.625723909525756	WT-ID9569-12	WT-ID9569	ID9569	12	wt	WT	93.40211203021794	0.012381985506058506	48.0
1279	03-10	Tray14	12	9	6	3.5035183127240748	ID9569-11-R01-09	ID9569-11-R01	ID9569	09	mut	ko	0.0036388830888193758	0.2638025218468895	21.91666666666667
1280	03-10	Tray14	12	10	59	3.4413808849165113	COL_048	COL	COL	048	COL	col0	0.9691640895127804	1.5276467643161598	19.26388888888889
1281	03-10	Tray14	12	11	53	3.469232742506612	ID9421-07-R02-11	ID9421-07-R02	ID9421	11	mut	ko	1.9172828334416872	0.8236812737427831	38.0
1282	03-10	Tray14	12	12	47	3.6679196853173615	WT-ID9421-11	WT-ID9421	ID9421	11	wt	WT	142.04621679816862	0.003933420117409064	96.27272727272728
1283	03-10	Tray14	12	13	41	3.427323786357247	ID9421-04-R02-11	ID9421-04-R02	ID9421	11	mut	ko	0.8859935029529629	0.4217754135164651	35.833333333333336
1284	03-10	Tray14	12	14	35	3.6482624057480444	ID9583-03-R01-08	ID9583-03-R01	ID9583	08	mut	ko	0.027450831028975917	3.9597554665079246	18.08333333333333
1285	03-10	Tray14	12	15	29	3.757623745908389	WT-ID9583-11	WT-ID9583	ID9583	11	wt	WT	217.8928893089493	0.056227597088747465	63.16666666666666
1286	03-10	Tray14	12	16	23	3.806044235748088	ID9583-06-R04-08	ID9583-06-R04	ID9583	08	mut	ko	0.020275929712701573	5.043178971751562	18.25
1287	03-10	Tray14	12	17	17	3.638189640190837	ID9569-06-R03-11	ID9569-06-R03	ID9569	11	mut	ko	0.5249942652734612	0.2589687874606766	22.16666666666667
1288	03-10	Tray14	12	18	11	3.647089428716555	WT-ID9569-11	WT-ID9569	ID9569	11	wt	WT	93.40211203021794	0.012381985506058506	48.0
1289	03-10	Tray14	12	19	5	3.623766000133931	ID9569-11-R01-08	ID9569-11-R01	ID9569	08	mut	ko	0.0036388830888193758	0.2638025218468895	21.91666666666667
1290	03-10	Tray14	12	21	52	3.4446692309385245	ID9421-07-R02-10	ID9421-07-R02	ID9421	10	mut	ko	1.9172828334416872	0.8236812737427831	38.0
1291	03-10	Tray14	12	22	46	3.5024271199844326	WT-ID9421-10	WT-ID9421	ID9421	10	wt	WT	142.04621679816862	0.003933420117409064	96.27272727272728
1292	03-10	Tray14	12	23	40	3.472317546316842	ID9421-04-R02-10	ID9421-04-R02	ID9421	10	mut	ko	0.8859935029529629	0.4217754135164651	35.833333333333336
1293	03-10	Tray14	12	24	34	3.6603910984024672	ID9583-03-R01-07	ID9583-03-R01	ID9583	07	mut	ko	0.027450831028975917	3.9597554665079246	18.08333333333333
1294	03-10	Tray14	12	25	28	3.68556261115823	WT-ID9583-10	WT-ID9583	ID9583	10	wt	WT	217.8928893089493	0.056227597088747465	63.16666666666666
1295	03-10	Tray14	12	26	22	3.651762447380111	ID9583-06-R04-07	ID9583-06-R04	ID9583	07	mut	ko	0.020275929712701573	5.043178971751562	18.25
1296	03-10	Tray14	12	27	16	3.095169351431755	ID9569-06-R03-10	ID9569-06-R03	ID9569	10	mut	ko	0.5249942652734612	0.2589687874606766	22.16666666666667
1297	03-10	Tray14	12	28	10	3.7245216271185626	WT-ID9569-10	WT-ID9569	ID9569	10	wt	WT	93.40211203021794	0.012381985506058506	48.0
1298	03-10	Tray14	12	29	4	3.563599728881531	ID9569-11-R01-07	ID9569-11-R01	ID9569	07	mut	ko	0.0036388830888193758	0.2638025218468895	21.91666666666667
1299	03-10	Tray14	12	30	57	3.477555332198981	COL_045	COL	COL	045	COL	col0	0.9691640895127804	1.5276467643161598	19.26388888888889
1300	03-10	Tray14	12	31	51	3.543322900646912	ID9070-02-R01-12	ID9070-02-R01	ID9070	12	mut	kd	43.11258181573228	1.0802865900617091	19.666666666666668
1301	03-10	Tray14	12	33	39	3.415974411376566	ID9070-11-R04-12	ID9070-11-R04	ID9070	12	mut	kd	67.88680350284272	0.7491856181140301	20.916666666666668
1302	03-10	Tray14	12	34	33	3.4670158184384356	ID8369-05-R03-09	ID8369-05-R03	ID8369	09	mut	kd	12.826718008296929	0.6348624718050346	24.72727272727273
1303	03-10	Tray14	12	35	27	3.0056094453602804	WT-ID8369-12	WT-ID8369	ID8369	12	wt	WT	153.4508070108517	0.024863614100455227	57.33333333333334
1304	03-10	Tray14	12	36	21	3.224014811372864	ID8369-04-R05-12	ID8369-04-R05	ID8369	12	mut	ko	1.3178628441125475	0.6582307186454038	24.58333333333333
1305	03-10	Tray14	12	37	15	3.584557360525675	ID9323-02-R05-09	ID9323-02-R05	ID9323	09	mut	kd	100.86668378249769	0.6854843770453364	32.083333333333336
1306	03-10	Tray14	12	38	9	3.6830470382388496	ID9323-12-R04-09	ID9323-12-R04	ID9323	09	mut	kd	18.303984808182573	1.0281754312453073	25.363636363636363
1307	03-10	Tray14	12	40	56	3.0017337128090005	COL_044	COL	COL	044	COL	col0	0.9691640895127804	1.5276467643161598	19.26388888888889
1308	03-10	Tray14	12	41	50	3.558708570533166	ID9070-02-R01-11	ID9070-02-R01	ID9070	11	mut	kd	43.11258181573228	1.0802865900617091	19.666666666666668
1309	03-10	Tray14	12	42	44	3.4235735197327357	WT-ID9070-08	WT-ID9070	ID9070	08	wt	WT	152.37136325647606	0.007281796617889826	107.42857142857143
1310	03-10	Tray14	12	43	38	3.48826861549546	ID9070-11-R04-11	ID9070-11-R04	ID9070	11	mut	kd	67.88680350284272	0.7491856181140301	20.916666666666668
1311	03-10	Tray14	12	44	32	3.4321672694425884	ID8369-05-R03-08	ID8369-05-R03	ID8369	08	mut	kd	12.826718008296929	0.6348624718050346	24.72727272727273
1312	03-10	Tray14	12	46	20	3.3500540935790304	ID8369-04-R05-11	ID8369-04-R05	ID8369	11	mut	ko	1.3178628441125475	0.6582307186454038	24.58333333333333
1313	03-10	Tray14	12	47	14	3.571009672309305	ID9323-02-R05-08	ID9323-02-R05	ID9323	08	mut	kd	100.86668378249769	0.6854843770453364	32.083333333333336
1314	03-10	Tray14	12	48	8	3.5056925074122	ID9323-12-R04-08	ID9323-12-R04	ID9323	08	mut	kd	18.303984808182573	1.0281754312453073	25.363636363636363
1315	03-10	Tray14	12	49	2	3.5035183127240748	WT-ID9323-08	WT-ID9323	ID9323	08	wt	WT	115.84146373362762	0.21222224694616887	97.28571428571428
1316	03-10	Tray14	12	50	55	3.28397928423848	COL_043	COL	COL	043	COL	col0	0.9691640895127804	1.5276467643161598	19.26388888888889
1317	03-10	Tray14	12	51	49	3.1947917577219247	ID9070-02-R01-10	ID9070-02-R01	ID9070	10	mut	kd	43.11258181573228	1.0802865900617091	19.666666666666668
1318	03-10	Tray14	12	52	43	3.4407517004791854	WT-ID9070-07	WT-ID9070	ID9070	07	wt	WT	152.37136325647606	0.007281796617889826	107.42857142857143
1319	03-10	Tray14	12	53	37	3.403635189790548	ID9070-11-R04-10	ID9070-11-R04	ID9070	10	mut	kd	67.88680350284272	0.7491856181140301	20.916666666666668
1320	03-10	Tray14	12	54	31	3.383994789441733	ID8369-05-R03-07	ID8369-05-R03	ID8369	07	mut	kd	12.826718008296929	0.6348624718050346	24.72727272727273
1321	03-10	Tray14	12	55	25	3.0073209529227447	WT-ID8369-10	WT-ID8369	ID8369	10	wt	WT	153.4508070108517	0.024863614100455227	57.33333333333334
1322	03-10	Tray14	12	56	19	3.245018870737753	ID8369-04-R05-10	ID8369-04-R05	ID8369	10	mut	ko	1.3178628441125475	0.6582307186454038	24.58333333333333
1323	03-10	Tray14	12	57	13	3.621591675859218	ID9323-02-R05-07	ID9323-02-R05	ID9323	07	mut	kd	100.86668378249769	0.6854843770453364	32.083333333333336
1324	03-10	Tray14	12	58	7	3.6027109449575576	ID9323-12-R04-07	ID9323-12-R04	ID9323	07	mut	kd	18.303984808182573	1.0281754312453073	25.363636363636363
1325	03-10	Tray14	12	59	1	3.664735968518705	WT-ID9323-07	WT-ID9323	ID9323	07	wt	WT	115.84146373362762	0.21222224694616887	97.28571428571428
1326	03-13	Tray14	15	1	54	3.941063988219902	ID9421-07-R02-12	ID9421-07-R02	ID9421	12	mut	ko	1.9172828334416872	0.8236812737427831	38.0
1327	03-13	Tray14	15	2	48	4.167228694175993	WT-ID9421-12	WT-ID9421	ID9421	12	wt	WT	142.04621679816862	0.003933420117409064	96.27272727272728
1328	03-13	Tray14	15	3	42	4.046495164334709	ID9421-04-R02-12	ID9421-04-R02	ID9421	12	mut	ko	0.8859935029529629	0.4217754135164651	35.833333333333336
1329	03-13	Tray14	15	4	36	4.203087306472447	ID9583-03-R01-09	ID9583-03-R01	ID9583	09	mut	ko	0.027450831028975917	3.9597554665079246	18.08333333333333
1330	03-13	Tray14	15	5	30	4.015611204503513	WT-ID9583-12	WT-ID9583	ID9583	12	wt	WT	217.8928893089493	0.056227597088747465	63.16666666666666
1331	03-13	Tray14	15	6	24	4.162175936530162	ID9583-06-R04-09	ID9583-06-R04	ID9583	09	mut	ko	0.020275929712701573	5.043178971751562	18.25
1332	03-13	Tray14	15	7	18	4.14569352390422	ID9569-06-R03-12	ID9569-06-R03	ID9569	12	mut	ko	0.5249942652734612	0.2589687874606766	22.16666666666667
1333	03-13	Tray14	15	8	12	4.099956734241183	WT-ID9569-12	WT-ID9569	ID9569	12	wt	WT	93.40211203021794	0.012381985506058506	48.0
1334	03-13	Tray14	15	9	6	3.9834909718151663	ID9569-11-R01-09	ID9569-11-R01	ID9569	09	mut	ko	0.0036388830888193758	0.2638025218468895	21.91666666666667
1335	03-13	Tray14	15	10	59	3.9499751778296535	COL_048	COL	COL	048	COL	col0	0.9691640895127804	1.5276467643161598	19.26388888888889
1336	03-13	Tray14	15	11	53	3.8975171294005255	ID9421-07-R02-11	ID9421-07-R02	ID9421	11	mut	ko	1.9172828334416872	0.8236812737427831	38.0
1337	03-13	Tray14	15	12	47	4.207365037469072	WT-ID9421-11	WT-ID9421	ID9421	11	wt	WT	142.04621679816862	0.003933420117409064	96.27272727272728
1338	03-13	Tray14	15	13	41	3.942950070077099	ID9421-04-R02-11	ID9421-04-R02	ID9421	11	mut	ko	0.8859935029529629	0.4217754135164651	35.833333333333336
1339	03-13	Tray14	15	14	35	4.134081437462512	ID9583-03-R01-08	ID9583-03-R01	ID9583	08	mut	ko	0.027450831028975917	3.9597554665079246	18.08333333333333
1340	03-13	Tray14	15	15	29	4.237945676609235	WT-ID9583-11	WT-ID9583	ID9583	11	wt	WT	217.8928893089493	0.056227597088747465	63.16666666666666
1341	03-13	Tray14	15	16	23	4.297672987019454	ID9583-06-R04-08	ID9583-06-R04	ID9583	08	mut	ko	0.020275929712701573	5.043178971751562	18.25
1342	03-13	Tray14	15	17	17	4.190723787108166	ID9569-06-R03-11	ID9569-06-R03	ID9569	11	mut	ko	0.5249942652734612	0.2589687874606766	22.16666666666667
1343	03-13	Tray14	15	18	11	4.151859955512512	WT-ID9569-11	WT-ID9569	ID9569	11	wt	WT	93.40211203021794	0.012381985506058506	48.0
1344	03-13	Tray14	15	19	5	4.150633653746429	ID9569-11-R01-08	ID9569-11-R01	ID9569	08	mut	ko	0.0036388830888193758	0.2638025218468895	21.91666666666667
1345	03-13	Tray14	15	21	52	3.9194442104652367	ID9421-07-R02-10	ID9421-07-R02	ID9421	10	mut	ko	1.9172828334416872	0.8236812737427831	38.0
1346	03-13	Tray14	15	22	46	3.8917604014566716	WT-ID9421-10	WT-ID9421	ID9421	10	wt	WT	142.04621679816862	0.003933420117409064	96.27272727272728
1347	03-13	Tray14	15	23	40	3.990827050567479	ID9421-04-R02-10	ID9421-04-R02	ID9421	10	mut	ko	0.8859935029529629	0.4217754135164651	35.833333333333336
1348	03-13	Tray14	15	24	34	4.1674945616357215	ID9583-03-R01-07	ID9583-03-R01	ID9583	07	mut	ko	0.027450831028975917	3.9597554665079246	18.08333333333333
1349	03-13	Tray14	15	25	28	4.222222082360713	WT-ID9583-10	WT-ID9583	ID9583	10	wt	WT	217.8928893089493	0.056227597088747465	63.16666666666666
1350	03-13	Tray14	15	26	22	4.195013562875828	ID9583-06-R04-07	ID9583-06-R04	ID9583	07	mut	ko	0.020275929712701573	5.043178971751562	18.25
1351	03-13	Tray14	15	27	16	3.8211203237768236	ID9569-06-R03-10	ID9569-06-R03	ID9569	10	mut	ko	0.5249942652734612	0.2589687874606766	22.16666666666667
1352	03-13	Tray14	15	28	10	4.260762844936168	WT-ID9569-10	WT-ID9569	ID9569	10	wt	WT	93.40211203021794	0.012381985506058506	48.0
1353	03-13	Tray14	15	29	4	4.0851478121269045	ID9569-11-R01-07	ID9569-11-R01	ID9569	07	mut	ko	0.0036388830888193758	0.2638025218468895	21.91666666666667
1354	03-13	Tray14	15	30	57	3.9423553497076766	COL_045	COL	COL	045	COL	col0	0.9691640895127804	1.5276467643161598	19.26388888888889
1355	03-13	Tray14	15	31	51	4.019739232674706	ID9070-02-R01-12	ID9070-02-R01	ID9070	12	mut	kd	43.11258181573228	1.0802865900617091	19.666666666666668
1356	03-13	Tray14	15	33	39	3.954628377507271	ID9070-11-R04-12	ID9070-11-R04	ID9070	12	mut	kd	67.88680350284272	0.7491856181140301	20.916666666666668
1357	03-13	Tray14	15	34	33	4.058615797010562	ID8369-05-R03-09	ID8369-05-R03	ID8369	09	mut	kd	12.826718008296929	0.6348624718050346	24.72727272727273
1358	03-13	Tray14	15	35	27	3.8077379220141006	WT-ID8369-12	WT-ID8369	ID8369	12	wt	WT	153.4508070108517	0.024863614100455227	57.33333333333334
1359	03-13	Tray14	15	36	21	3.912168896059627	ID8369-04-R05-12	ID8369-04-R05	ID8369	12	mut	ko	1.3178628441125475	0.6582307186454038	24.58333333333333
1360	03-13	Tray14	15	37	15	4.124634624019139	ID9323-02-R05-09	ID9323-02-R05	ID9323	09	mut	kd	100.86668378249769	0.6854843770453364	32.083333333333336
1361	03-13	Tray14	15	38	9	4.184606266687136	ID9323-12-R04-09	ID9323-12-R04	ID9323	09	mut	kd	18.303984808182573	1.0281754312453073	25.363636363636363
1362	03-13	Tray14	15	40	56	3.4708513245261177	COL_044	COL	COL	044	COL	col0	0.9691640895127804	1.5276467643161598	19.26388888888889
1363	03-13	Tray14	15	41	50	4.05468964294998	ID9070-02-R01-11	ID9070-02-R01	ID9070	11	mut	kd	43.11258181573228	1.0802865900617091	19.666666666666668
1364	03-13	Tray14	15	42	44	3.9416108021536336	WT-ID9070-08	WT-ID9070	ID9070	08	wt	WT	152.37136325647606	0.007281796617889826	107.42857142857143
1365	03-13	Tray14	15	43	38	3.9977357765978985	ID9070-11-R04-11	ID9070-11-R04	ID9070	11	mut	kd	67.88680350284272	0.7491856181140301	20.916666666666668
1366	03-13	Tray14	15	44	32	3.942008053022313	ID8369-05-R03-08	ID8369-05-R03	ID8369	08	mut	kd	12.826718008296929	0.6348624718050346	24.72727272727273
1367	03-13	Tray14	15	46	20	3.8894697839695076	ID8369-04-R05-11	ID8369-04-R05	ID8369	11	mut	ko	1.3178628441125475	0.6582307186454038	24.58333333333333
1368	03-13	Tray14	15	47	14	4.147428968698656	ID9323-02-R05-08	ID9323-02-R05	ID9323	08	mut	kd	100.86668378249769	0.6854843770453364	32.083333333333336
1369	03-13	Tray14	15	48	8	4.040602340114073	ID9323-12-R04-08	ID9323-12-R04	ID9323	08	mut	kd	18.303984808182573	1.0281754312453073	25.363636363636363
1370	03-13	Tray14	15	49	2	4.026369811573718	WT-ID9323-08	WT-ID9323	ID9323	08	wt	WT	115.84146373362762	0.21222224694616887	97.28571428571428
1371	03-13	Tray14	15	50	55	3.7897921677306754	COL_043	COL	COL	043	COL	col0	0.9691640895127804	1.5276467643161598	19.26388888888889
1372	03-13	Tray14	15	51	49	3.7096091210726487	ID9070-02-R01-10	ID9070-02-R01	ID9070	10	mut	kd	43.11258181573228	1.0802865900617091	19.666666666666668
1373	03-13	Tray14	15	52	43	3.8451600776519457	WT-ID9070-07	WT-ID9070	ID9070	07	wt	WT	152.37136325647606	0.007281796617889826	107.42857142857143
1374	03-13	Tray14	15	53	37	3.918240090221415	ID9070-11-R04-10	ID9070-11-R04	ID9070	10	mut	kd	67.88680350284272	0.7491856181140301	20.916666666666668
1375	03-13	Tray14	15	54	31	3.9340942683554805	ID8369-05-R03-07	ID8369-05-R03	ID8369	07	mut	kd	12.826718008296929	0.6348624718050346	24.72727272727273
1376	03-13	Tray14	15	55	25	3.6504046698680317	WT-ID8369-10	WT-ID8369	ID8369	10	wt	WT	153.4508070108517	0.024863614100455227	57.33333333333334
1377	03-13	Tray14	15	56	19	3.878694100396108	ID8369-04-R05-10	ID8369-04-R05	ID8369	10	mut	ko	1.3178628441125475	0.6582307186454038	24.58333333333333
1378	03-13	Tray14	15	57	13	4.1199483600309215	ID9323-02-R05-07	ID9323-02-R05	ID9323	07	mut	kd	100.86668378249769	0.6854843770453364	32.083333333333336
1379	03-13	Tray14	15	58	7	4.087142279383808	ID9323-12-R04-07	ID9323-12-R04	ID9323	07	mut	kd	18.303984808182573	1.0281754312453073	25.363636363636363
1380	03-13	Tray14	15	59	1	4.153052275067108	WT-ID9323-07	WT-ID9323	ID9323	07	wt	WT	115.84146373362762	0.21222224694616887	97.28571428571428
1381	03-14	Tray14	16	1	54	4.064495426792728	ID9421-07-R02-12	ID9421-07-R02	ID9421	12	mut	ko	1.9172828334416872	0.8236812737427831	38.0
1382	03-14	Tray14	16	2	48	4.22125770712091	WT-ID9421-12	WT-ID9421	ID9421	12	wt	WT	142.04621679816862	0.003933420117409064	96.27272727272728
1383	03-14	Tray14	16	3	42	4.167435494042036	ID9421-04-R02-12	ID9421-04-R02	ID9421	12	mut	ko	0.8859935029529629	0.4217754135164651	35.833333333333336
1384	03-14	Tray14	16	4	36	4.298328988073496	ID9583-03-R01-09	ID9583-03-R01	ID9583	09	mut	ko	0.027450831028975917	3.9597554665079246	18.08333333333333
1385	03-14	Tray14	16	5	30	4.184180195347259	WT-ID9583-12	WT-ID9583	ID9583	12	wt	WT	217.8928893089493	0.056227597088747465	63.16666666666666
1386	03-14	Tray14	16	6	24	4.260596042301909	ID9583-06-R04-09	ID9583-06-R04	ID9583	09	mut	ko	0.020275929712701573	5.043178971751562	18.25
1387	03-14	Tray14	16	7	18	4.300834519161612	ID9569-06-R03-12	ID9569-06-R03	ID9569	12	mut	ko	0.5249942652734612	0.2589687874606766	22.16666666666667
1388	03-14	Tray14	16	8	12	4.291990095346181	WT-ID9569-12	WT-ID9569	ID9569	12	wt	WT	93.40211203021794	0.012381985506058506	48.0
1389	03-14	Tray14	16	9	6	4.173215414714885	ID9569-11-R01-09	ID9569-11-R01	ID9569	09	mut	ko	0.0036388830888193758	0.2638025218468895	21.91666666666667
1390	03-14	Tray14	16	10	59	4.057057208637422	COL_048	COL	COL	048	COL	col0	0.9691640895127804	1.5276467643161598	19.26388888888889
1391	03-14	Tray14	16	11	53	3.9971241556592045	ID9421-07-R02-11	ID9421-07-R02	ID9421	11	mut	ko	1.9172828334416872	0.8236812737427831	38.0
1392	03-14	Tray14	16	12	47	4.288852614199747	WT-ID9421-11	WT-ID9421	ID9421	11	wt	WT	142.04621679816862	0.003933420117409064	96.27272727272728
1393	03-14	Tray14	16	13	41	4.0553783313750005	ID9421-04-R02-11	ID9421-04-R02	ID9421	11	mut	ko	0.8859935029529629	0.4217754135164651	35.833333333333336
1394	03-14	Tray14	16	14	35	4.2099169530089915	ID9583-03-R01-08	ID9583-03-R01	ID9583	08	mut	ko	0.027450831028975917	3.9597554665079246	18.08333333333333
1395	03-14	Tray14	16	15	29	4.3003563169810715	WT-ID9583-11	WT-ID9583	ID9583	11	wt	WT	217.8928893089493	0.056227597088747465	63.16666666666666
1396	03-14	Tray14	16	16	23	4.332842266994351	ID9583-06-R04-08	ID9583-06-R04	ID9583	08	mut	ko	0.020275929712701573	5.043178971751562	18.25
1397	03-14	Tray14	16	17	17	4.310884402343126	ID9569-06-R03-11	ID9569-06-R03	ID9569	11	mut	ko	0.5249942652734612	0.2589687874606766	22.16666666666667
1398	03-14	Tray14	16	18	11	4.191171455728559	WT-ID9569-11	WT-ID9569	ID9569	11	wt	WT	93.40211203021794	0.012381985506058506	48.0
1399	03-14	Tray14	16	19	5	4.27415784926368	ID9569-11-R01-08	ID9569-11-R01	ID9569	08	mut	ko	0.0036388830888193758	0.2638025218468895	21.91666666666667
1400	03-14	Tray14	16	21	52	4.035789833127757	ID9421-07-R02-10	ID9421-07-R02	ID9421	10	mut	ko	1.9172828334416872	0.8236812737427831	38.0
1401	03-14	Tray14	16	22	46	4.0274311577669035	WT-ID9421-10	WT-ID9421	ID9421	10	wt	WT	142.04621679816862	0.003933420117409064	96.27272727272728
1402	03-14	Tray14	16	23	40	4.06881642992222	ID9421-04-R02-10	ID9421-04-R02	ID9421	10	mut	ko	0.8859935029529629	0.4217754135164651	35.833333333333336
1403	03-14	Tray14	16	24	34	4.256645598044452	ID9583-03-R01-07	ID9583-03-R01	ID9583	07	mut	ko	0.027450831028975917	3.9597554665079246	18.08333333333333
1404	03-14	Tray14	16	25	28	4.276346896253033	WT-ID9583-10	WT-ID9583	ID9583	10	wt	WT	217.8928893089493	0.056227597088747465	63.16666666666666
1405	03-14	Tray14	16	26	22	4.283414311501195	ID9583-06-R04-07	ID9583-06-R04	ID9583	07	mut	ko	0.020275929712701573	5.043178971751562	18.25
1406	03-14	Tray14	16	27	16	3.9056340013269546	ID9569-06-R03-10	ID9569-06-R03	ID9569	10	mut	ko	0.5249942652734612	0.2589687874606766	22.16666666666667
1407	03-14	Tray14	16	28	10	4.364288275614437	WT-ID9569-10	WT-ID9569	ID9569	10	wt	WT	93.40211203021794	0.012381985506058506	48.0
1408	03-14	Tray14	16	29	4	4.22796379146686	ID9569-11-R01-07	ID9569-11-R01	ID9569	07	mut	ko	0.0036388830888193758	0.2638025218468895	21.91666666666667
1409	03-14	Tray14	16	30	57	4.06881642992222	COL_045	COL	COL	045	COL	col0	0.9691640895127804	1.5276467643161598	19.26388888888889
1410	03-14	Tray14	16	31	51	4.18261434773635	ID9070-02-R01-12	ID9070-02-R01	ID9070	12	mut	kd	43.11258181573228	1.0802865900617091	19.666666666666668
1411	03-14	Tray14	16	33	39	4.0739381906352525	ID9070-11-R04-12	ID9070-11-R04	ID9070	12	mut	kd	67.88680350284272	0.7491856181140301	20.916666666666668
1412	03-14	Tray14	16	34	33	4.172194128466931	ID8369-05-R03-09	ID8369-05-R03	ID8369	09	mut	kd	12.826718008296929	0.6348624718050346	24.72727272727273
1413	03-14	Tray14	16	35	27	3.898121575541108	WT-ID8369-12	WT-ID8369	ID8369	12	wt	WT	153.4508070108517	0.024863614100455227	57.33333333333334
1414	03-14	Tray14	16	36	21	3.9632209865229884	ID8369-04-R05-12	ID8369-04-R05	ID8369	12	mut	ko	1.3178628441125475	0.6582307186454038	24.58333333333333
1415	03-14	Tray14	16	37	15	4.230321168919079	ID9323-02-R05-09	ID9323-02-R05	ID9323	09	mut	kd	100.86668378249769	0.6854843770453364	32.083333333333336
1416	03-14	Tray14	16	38	9	4.305050268917223	ID9323-12-R04-09	ID9323-12-R04	ID9323	09	mut	kd	18.303984808182573	1.0281754312453073	25.363636363636363
1417	03-14	Tray14	16	40	56	3.6334684555795866	COL_044	COL	COL	044	COL	col0	0.9691640895127804	1.5276467643161598	19.26388888888889
1418	03-14	Tray14	16	41	50	4.211867760656665	ID9070-02-R01-11	ID9070-02-R01	ID9070	11	mut	kd	43.11258181573228	1.0802865900617091	19.666666666666668
1419	03-14	Tray14	16	42	44	4.125968963092556	WT-ID9070-08	WT-ID9070	ID9070	08	wt	WT	152.37136325647606	0.007281796617889826	107.42857142857143
1420	03-14	Tray14	16	43	38	4.1476763242410986	ID9070-11-R04-11	ID9070-11-R04	ID9070	11	mut	kd	67.88680350284272	0.7491856181140301	20.916666666666668
1421	03-14	Tray14	16	44	32	4.023828392534886	ID8369-05-R03-08	ID8369-05-R03	ID8369	08	mut	kd	12.826718008296929	0.6348624718050346	24.72727272727273
1422	03-14	Tray14	16	46	20	3.995503570265006	ID8369-04-R05-11	ID8369-04-R05	ID8369	11	mut	ko	1.3178628441125475	0.6582307186454038	24.58333333333333
1423	03-14	Tray14	16	47	14	4.160918499539781	ID9323-02-R05-08	ID9323-02-R05	ID9323	08	mut	kd	100.86668378249769	0.6854843770453364	32.083333333333336
1424	03-14	Tray14	16	48	8	4.213438062623771	ID9323-12-R04-08	ID9323-12-R04	ID9323	08	mut	kd	18.303984808182573	1.0281754312453073	25.363636363636363
1425	03-14	Tray14	16	49	2	4.195290660110969	WT-ID9323-08	WT-ID9323	ID9323	08	wt	WT	115.84146373362762	0.21222224694616887	97.28571428571428
1426	03-14	Tray14	16	50	55	3.928703027430597	COL_043	COL	COL	043	COL	col0	0.9691640895127804	1.5276467643161598	19.26388888888889
1427	03-14	Tray14	16	51	49	3.8756399370041685	ID9070-02-R01-10	ID9070-02-R01	ID9070	10	mut	kd	43.11258181573228	1.0802865900617091	19.666666666666668
1428	03-14	Tray14	16	52	43	4.011697288114142	WT-ID9070-07	WT-ID9070	ID9070	07	wt	WT	152.37136325647606	0.007281796617889826	107.42857142857143
1429	03-14	Tray14	16	53	37	4.076130494543006	ID9070-11-R04-10	ID9070-11-R04	ID9070	10	mut	kd	67.88680350284272	0.7491856181140301	20.916666666666668
1430	03-14	Tray14	16	54	31	3.9966429913554724	ID8369-05-R03-07	ID8369-05-R03	ID8369	07	mut	kd	12.826718008296929	0.6348624718050346	24.72727272727273
1431	03-14	Tray14	16	55	25	3.718999637878718	WT-ID8369-10	WT-ID8369	ID8369	10	wt	WT	153.4508070108517	0.024863614100455227	57.33333333333334
1432	03-14	Tray14	16	56	19	3.9625587357959637	ID8369-04-R05-10	ID8369-04-R05	ID8369	10	mut	ko	1.3178628441125475	0.6582307186454038	24.58333333333333
1433	03-14	Tray14	16	57	13	4.264321877763006	ID9323-02-R05-07	ID9323-02-R05	ID9323	07	mut	kd	100.86668378249769	0.6854843770453364	32.083333333333336
1434	03-14	Tray14	16	58	7	4.260834312172319	ID9323-12-R04-07	ID9323-12-R04	ID9323	07	mut	kd	18.303984808182573	1.0281754312453073	25.363636363636363
1435	03-14	Tray14	16	59	1	4.295896818678989	WT-ID9323-07	WT-ID9323	ID9323	07	wt	WT	115.84146373362762	0.21222224694616887	97.28571428571428
1436	03-16	Tray14	18	1	54	4.255320757365109	ID9421-07-R02-12	ID9421-07-R02	ID9421	12	mut	ko	1.9172828334416872	0.8236812737427831	38.0
1437	03-16	Tray14	18	2	48	4.387176186349882	WT-ID9421-12	WT-ID9421	ID9421	12	wt	WT	142.04621679816862	0.003933420117409064	96.27272727272728
1438	03-16	Tray14	18	3	42	4.328461153430885	ID9421-04-R02-12	ID9421-04-R02	ID9421	12	mut	ko	0.8859935029529629	0.4217754135164651	35.833333333333336
1439	03-16	Tray14	18	4	36	4.480280088670525	ID9583-03-R01-09	ID9583-03-R01	ID9583	09	mut	ko	0.027450831028975917	3.9597554665079246	18.08333333333333
1440	03-16	Tray14	18	5	30	4.400088784732035	WT-ID9583-12	WT-ID9583	ID9583	12	wt	WT	217.8928893089493	0.056227597088747465	63.16666666666666
1441	03-16	Tray14	18	6	24	4.4227867541517965	ID9583-06-R04-09	ID9583-06-R04	ID9583	09	mut	ko	0.020275929712701573	5.043178971751562	18.25
1442	03-16	Tray14	18	7	18	4.5107192292163925	ID9569-06-R03-12	ID9569-06-R03	ID9569	12	mut	ko	0.5249942652734612	0.2589687874606766	22.16666666666667
1443	03-16	Tray14	18	8	12	4.475627611441081	WT-ID9569-12	WT-ID9569	ID9569	12	wt	WT	93.40211203021794	0.012381985506058506	48.0
1444	03-16	Tray14	18	9	6	4.430590997973064	ID9569-11-R01-09	ID9569-11-R01	ID9569	09	mut	ko	0.0036388830888193758	0.2638025218468895	21.91666666666667
1445	03-16	Tray14	18	10	59	4.314351841775663	COL_048	COL	COL	048	COL	col0	0.9691640895127804	1.5276467643161598	19.26388888888889
1446	03-16	Tray14	18	11	53	4.219060332448861	ID9421-07-R02-11	ID9421-07-R02	ID9421	11	mut	ko	1.9172828334416872	0.8236812737427831	38.0
1447	03-16	Tray14	18	12	47	4.467415700848101	WT-ID9421-11	WT-ID9421	ID9421	11	wt	WT	142.04621679816862	0.003933420117409064	96.27272727272728
1448	03-16	Tray14	18	13	41	4.326294887818489	ID9421-04-R02-11	ID9421-04-R02	ID9421	11	mut	ko	0.8859935029529629	0.4217754135164651	35.833333333333336
1449	03-16	Tray14	18	14	35	4.4053805149067164	ID9583-03-R01-08	ID9583-03-R01	ID9583	08	mut	ko	0.027450831028975917	3.9597554665079246	18.08333333333333
1450	03-16	Tray14	18	15	29	4.523902472733821	WT-ID9583-11	WT-ID9583	ID9583	11	wt	WT	217.8928893089493	0.056227597088747465	63.16666666666666
1451	03-16	Tray14	18	16	23	4.533238074060297	ID9583-06-R04-08	ID9583-06-R04	ID9583	08	mut	ko	0.020275929712701573	5.043178971751562	18.25
1452	03-16	Tray14	18	17	17	4.563623453690032	ID9569-06-R03-11	ID9569-06-R03	ID9569	11	mut	ko	0.5249942652734612	0.2589687874606766	22.16666666666667
1453	03-16	Tray14	18	18	11	4.400192488592576	WT-ID9569-11	WT-ID9569	ID9569	11	wt	WT	93.40211203021794	0.012381985506058506	48.0
1454	03-16	Tray14	18	19	5	4.5087585890788	ID9569-11-R01-08	ID9569-11-R01	ID9569	08	mut	ko	0.0036388830888193758	0.2638025218468895	21.91666666666667
1455	03-16	Tray14	18	21	52	4.212187604403958	ID9421-07-R02-10	ID9421-07-R02	ID9421	10	mut	ko	1.9172828334416872	0.8236812737427831	38.0
1456	03-16	Tray14	18	22	46	4.227115082589125	WT-ID9421-10	WT-ID9421	ID9421	10	wt	WT	142.04621679816862	0.003933420117409064	96.27272727272728
1457	03-16	Tray14	18	23	40	4.219034106144804	ID9421-04-R02-10	ID9421-04-R02	ID9421	10	mut	ko	0.8859935029529629	0.4217754135164651	35.833333333333336
1458	03-16	Tray14	18	24	34	4.483016420144132	ID9583-03-R01-07	ID9583-03-R01	ID9583	07	mut	ko	0.027450831028975917	3.9597554665079246	18.08333333333333
1459	03-16	Tray14	18	25	28	4.476672251730178	WT-ID9583-10	WT-ID9583	ID9583	10	wt	WT	217.8928893089493	0.056227597088747465	63.16666666666666
1460	03-16	Tray14	18	26	22	4.4862178846679726	ID9583-06-R04-07	ID9583-06-R04	ID9583	07	mut	ko	0.020275929712701573	5.043178971751562	18.25
1461	03-16	Tray14	18	27	16	4.185542154854375	ID9569-06-R03-10	ID9569-06-R03	ID9569	10	mut	ko	0.5249942652734612	0.2589687874606766	22.16666666666667
1462	03-16	Tray14	18	28	10	4.572488232028253	WT-ID9569-10	WT-ID9569	ID9569	10	wt	WT	93.40211203021794	0.012381985506058506	48.0
1463	03-16	Tray14	18	29	4	4.460612226534829	ID9569-11-R01-07	ID9569-11-R01	ID9569	07	mut	ko	0.0036388830888193758	0.2638025218468895	21.91666666666667
1464	03-16	Tray14	18	30	57	4.3163059023458565	COL_045	COL	COL	045	COL	col0	0.9691640895127804	1.5276467643161598	19.26388888888889
1465	03-16	Tray14	18	31	51	4.405977788301573	ID9070-02-R01-12	ID9070-02-R01	ID9070	12	mut	kd	43.11258181573228	1.0802865900617091	19.666666666666668
1466	03-16	Tray14	18	33	39	4.343388897462354	ID9070-11-R04-12	ID9070-11-R04	ID9070	12	mut	kd	67.88680350284272	0.7491856181140301	20.916666666666668
1467	03-16	Tray14	18	34	33	4.4163741915354215	ID8369-05-R03-09	ID8369-05-R03	ID8369	09	mut	kd	12.826718008296929	0.6348624718050346	24.72727272727273
1468	03-16	Tray14	18	35	27	4.1592663310934945	WT-ID8369-12	WT-ID8369	ID8369	12	wt	WT	153.4508070108517	0.024863614100455227	57.33333333333334
1469	03-16	Tray14	18	36	21	4.214446445718394	ID8369-04-R05-12	ID8369-04-R05	ID8369	12	mut	ko	1.3178628441125475	0.6582307186454038	24.58333333333333
1470	03-16	Tray14	18	37	15	4.371566552483734	ID9323-02-R05-09	ID9323-02-R05	ID9323	09	mut	kd	100.86668378249769	0.6854843770453364	32.083333333333336
1471	03-16	Tray14	18	38	9	4.490113055126614	ID9323-12-R04-09	ID9323-12-R04	ID9323	09	mut	kd	18.303984808182573	1.0281754312453073	25.363636363636363
1472	03-16	Tray14	18	39	3	3.713406532167691	WT-ID9323-09	WT-ID9323	ID9323	09	wt	WT	115.84146373362762	0.21222224694616887	97.28571428571428
1473	03-16	Tray14	18	40	56	3.910250772300148	COL_044	COL	COL	044	COL	col0	0.9691640895127804	1.5276467643161598	19.26388888888889
1474	03-16	Tray14	18	41	50	4.479676062868145	ID9070-02-R01-11	ID9070-02-R01	ID9070	11	mut	kd	43.11258181573228	1.0802865900617091	19.666666666666668
1475	03-16	Tray14	18	42	44	4.313318735498588	WT-ID9070-08	WT-ID9070	ID9070	08	wt	WT	152.37136325647606	0.007281796617889826	107.42857142857143
1476	03-16	Tray14	18	43	38	4.413953229155415	ID9070-11-R04-11	ID9070-11-R04	ID9070	11	mut	kd	67.88680350284272	0.7491856181140301	20.916666666666668
1477	03-16	Tray14	18	44	32	4.276553708624313	ID8369-05-R03-08	ID8369-05-R03	ID8369	08	mut	kd	12.826718008296929	0.6348624718050346	24.72727272727273
1478	03-16	Tray14	18	46	20	4.259522207216192	ID8369-04-R05-11	ID8369-04-R05	ID8369	11	mut	ko	1.3178628441125475	0.6582307186454038	24.58333333333333
1479	03-16	Tray14	18	47	14	4.391129260417903	ID9323-02-R05-08	ID9323-02-R05	ID9323	08	mut	kd	100.86668378249769	0.6854843770453364	32.083333333333336
1480	03-16	Tray14	18	48	8	4.454143327174591	ID9323-12-R04-08	ID9323-12-R04	ID9323	08	mut	kd	18.303984808182573	1.0281754312453073	25.363636363636363
1481	03-16	Tray14	18	49	2	4.416590585563193	WT-ID9323-08	WT-ID9323	ID9323	08	wt	WT	115.84146373362762	0.21222224694616887	97.28571428571428
1482	03-16	Tray14	18	50	55	4.179091976953994	COL_043	COL	COL	043	COL	col0	0.9691640895127804	1.5276467643161598	19.26388888888889
1483	03-16	Tray14	18	51	49	4.172048034180255	ID9070-02-R01-10	ID9070-02-R01	ID9070	10	mut	kd	43.11258181573228	1.0802865900617091	19.666666666666668
1484	03-16	Tray14	18	52	43	4.248610744968303	WT-ID9070-07	WT-ID9070	ID9070	07	wt	WT	152.37136325647606	0.007281796617889826	107.42857142857143
1485	03-16	Tray14	18	53	37	4.25779852915303	ID9070-11-R04-10	ID9070-11-R04	ID9070	10	mut	kd	67.88680350284272	0.7491856181140301	20.916666666666668
1486	03-16	Tray14	18	54	31	4.258565453000082	ID8369-05-R03-07	ID8369-05-R03	ID8369	07	mut	kd	12.826718008296929	0.6348624718050346	24.72727272727273
1487	03-16	Tray14	18	55	25	3.9453700944903036	WT-ID8369-10	WT-ID8369	ID8369	10	wt	WT	153.4508070108517	0.024863614100455227	57.33333333333334
1488	03-16	Tray14	18	56	19	4.363950259396645	ID8369-04-R05-10	ID8369-04-R05	ID8369	10	mut	ko	1.3178628441125475	0.6582307186454038	24.58333333333333
1489	03-16	Tray14	18	57	13	4.425485310708032	ID9323-02-R05-07	ID9323-02-R05	ID9323	07	mut	kd	100.86668378249769	0.6854843770453364	32.083333333333336
1490	03-16	Tray14	18	58	7	4.490309708301158	ID9323-12-R04-07	ID9323-12-R04	ID9323	07	mut	kd	18.303984808182573	1.0281754312453073	25.363636363636363
1491	03-16	Tray14	18	59	1	4.499590867487432	WT-ID9323-07	WT-ID9323	ID9323	07	wt	WT	115.84146373362762	0.21222224694616887	97.28571428571428
1492	03-10	Tray15	12	0	60	3.634578022853888	ID9323-12-R04-03	ID9323-12-R04	ID9323	03	mut	kd	18.303984808182573	1.0281754312453073	25.363636363636363
1493	03-10	Tray15	12	1	54	3.4893959217271293	WT-ID9323-03	WT-ID9323	ID9323	03	wt	WT	115.84146373362762	0.21222224694616887	97.28571428571428
1494	03-10	Tray15	12	2	48	3.6175245348862926	ID9323-02-R05-03	ID9323-02-R05	ID9323	03	mut	kd	100.86668378249769	0.6854843770453364	32.083333333333336
1495	03-10	Tray15	12	3	42	3.535167485114944	ID9070-02-R01-06	ID9070-02-R01	ID9070	06	mut	kd	43.11258181573228	1.0802865900617091	19.666666666666668
1496	03-10	Tray15	12	4	36	3.5043349118024643	ID9070-11-R04-03	ID9070-11-R04	ID9070	03	mut	kd	67.88680350284272	0.7491856181140301	20.916666666666668
1497	03-10	Tray15	12	6	24	3.288249225571986	COL_130	COL	COL	130	COL	col0	0.9691640895127804	1.5276467643161598	19.26388888888889
1498	03-10	Tray15	12	7	18	3.2581581933407944	ID8369-04-R05-06	ID8369-04-R05	ID8369	06	mut	ko	1.3178628441125475	0.6582307186454038	24.58333333333333
1499	03-10	Tray15	12	9	6	3.534660575828444	ID8369-05-R03-03	ID8369-05-R03	ID8369	03	mut	kd	12.826718008296929	0.6348624718050346	24.72727272727273
1500	03-10	Tray15	12	10	59	3.579326203755255	ID9323-12-R04-02	ID9323-12-R04	ID9323	02	mut	kd	18.303984808182573	1.0281754312453073	25.363636363636363
1501	03-10	Tray15	12	11	53	3.5390760987927767	WT-ID9323-02	WT-ID9323	ID9323	02	wt	WT	115.84146373362762	0.21222224694616887	97.28571428571428
1502	03-10	Tray15	12	12	47	3.646893624167745	ID9323-02-R05-02	ID9323-02-R05	ID9323	02	mut	kd	100.86668378249769	0.6854843770453364	32.083333333333336
1503	03-10	Tray15	12	13	41	3.624797578960761	ID9070-02-R01-05	ID9070-02-R01	ID9070	05	mut	kd	43.11258181573228	1.0802865900617091	19.666666666666668
1504	03-10	Tray15	12	14	35	3.5676144427308447	ID9070-11-R04-02	ID9070-11-R04	ID9070	02	mut	kd	67.88680350284272	0.7491856181140301	20.916666666666668
1505	03-10	Tray15	12	15	29	3.4394905903896835	WT-ID9070-02	WT-ID9070	ID9070	02	wt	WT	152.37136325647606	0.007281796617889826	107.42857142857143
1506	03-10	Tray15	12	16	23	3.4787107555127594	COL_129	COL	COL	129	COL	col0	0.9691640895127804	1.5276467643161598	19.26388888888889
1507	03-10	Tray15	12	17	17	3.13640344813399	ID8369-04-R05-05	ID8369-04-R05	ID8369	05	mut	ko	1.3178628441125475	0.6582307186454038	24.58333333333333
1508	03-10	Tray15	12	19	5	3.513350798805957	ID8369-05-R03-02	ID8369-05-R03	ID8369	02	mut	kd	12.826718008296929	0.6348624718050346	24.72727272727273
1509	03-10	Tray15	12	20	58	3.6261349786353887	ID9323-12-R04-01	ID9323-12-R04	ID9323	01	mut	kd	18.303984808182573	1.0281754312453073	25.363636363636363
1510	03-10	Tray15	12	21	52	3.5456781497920256	WT-ID9323-01	WT-ID9323	ID9323	01	wt	WT	115.84146373362762	0.21222224694616887	97.28571428571428
1511	03-10	Tray15	12	22	46	3.5857990090130007	ID9323-02-R05-01	ID9323-02-R05	ID9323	01	mut	kd	100.86668378249769	0.6854843770453364	32.083333333333336
1512	03-10	Tray15	12	23	40	3.5478977175630972	ID9070-02-R01-04	ID9070-02-R01	ID9070	04	mut	kd	43.11258181573228	1.0802865900617091	19.666666666666668
1513	03-10	Tray15	12	24	34	3.515873843711679	ID9070-11-R04-01	ID9070-11-R04	ID9070	01	mut	kd	67.88680350284272	0.7491856181140301	20.916666666666668
1514	03-10	Tray15	12	25	28	3.5185139398778875	WT-ID9070-01	WT-ID9070	ID9070	01	wt	WT	152.37136325647606	0.007281796617889826	107.42857142857143
1515	03-10	Tray15	12	26	22	3.575187844927661	COL_128	COL	COL	128	COL	col0	0.9691640895127804	1.5276467643161598	19.26388888888889
1516	03-10	Tray15	12	27	16	3.4320066872695985	ID8369-04-R05-04	ID8369-04-R05	ID8369	04	mut	ko	1.3178628441125475	0.6582307186454038	24.58333333333333
1517	03-10	Tray15	12	29	4	3.498861688992884	ID8369-05-R03-01	ID8369-05-R03	ID8369	01	mut	kd	12.826718008296929	0.6348624718050346	24.72727272727273
1518	03-10	Tray15	12	30	57	3.8422971343280654	ID9583-03-R01-02	ID9583-03-R01	ID9583	02	mut	ko	0.027450831028975917	3.9597554665079246	18.08333333333333
1519	03-10	Tray15	12	31	51	3.691346764134822	WT-ID9583-06	WT-ID9583	ID9583	06	wt	WT	217.8928893089493	0.056227597088747465	63.16666666666666
1520	03-10	Tray15	12	32	45	3.6283889300503116	ID9583-06-R04-03	ID9583-06-R04	ID9583	03	mut	ko	0.020275929712701573	5.043178971751562	18.25
1521	03-10	Tray15	12	33	39	3.6250036010148636	ID9569-06-R03-06	ID9569-06-R03	ID9569	06	mut	ko	0.5249942652734612	0.2589687874606766	22.16666666666667
1522	03-10	Tray15	12	34	33	3.7702627381705933	WT-ID9569-03	WT-ID9569	ID9569	03	wt	WT	93.40211203021794	0.012381985506058506	48.0
1523	03-10	Tray15	12	35	27	3.655042341331202	ID9569-11-R01-03	ID9569-11-R01	ID9569	03	mut	ko	0.0036388830888193758	0.2638025218468895	21.91666666666667
1524	03-10	Tray15	12	37	15	3.5466660250701842	ID9421-04-R02-03	ID9421-04-R02	ID9421	03	mut	ko	0.8859935029529629	0.4217754135164651	35.833333333333336
1525	03-10	Tray15	12	38	9	3.505421327583281	WT-ID9421-06	WT-ID9421	ID9421	06	wt	WT	142.04621679816862	0.003933420117409064	96.27272727272728
1526	03-10	Tray15	12	39	3	3.587935348636356	ID9421-07-R02-06	ID9421-07-R02	ID9421	06	mut	ko	1.9172828334416872	0.8236812737427831	38.0
1527	03-10	Tray15	12	40	56	3.7344797894255772	ID9583-03-R01-02	ID9583-03-R01	ID9583	02	mut	ko	0.027450831028975917	3.9597554665079246	18.08333333333333
1528	03-10	Tray15	12	41	50	3.6174197467371765	WT-ID9583-05	WT-ID9583	ID9583	05	wt	WT	217.8928893089493	0.056227597088747465	63.16666666666666
1529	03-10	Tray15	12	42	44	3.691435152144062	ID9583-06-R04-02	ID9583-06-R04	ID9583	02	mut	ko	0.020275929712701573	5.043178971751562	18.25
1530	03-10	Tray15	12	43	38	3.6799726942774185	ID9569-06-R03-05	ID9569-06-R03	ID9569	05	mut	ko	0.5249942652734612	0.2589687874606766	22.16666666666667
1531	03-10	Tray15	12	44	32	3.446847710155809	WT-ID9569-02	WT-ID9569	ID9569	02	wt	WT	93.40211203021794	0.012381985506058506	48.0
1532	03-10	Tray15	12	45	26	3.6655809910179533	ID9569-11-R01-02	ID9569-11-R01	ID9569	02	mut	ko	0.0036388830888193758	0.2638025218468895	21.91666666666667
1533	03-10	Tray15	12	47	14	3.5075860397630105	ID9421-04-R02-02	ID9421-04-R02	ID9421	02	mut	ko	0.8859935029529629	0.4217754135164651	35.833333333333336
1534	03-10	Tray15	12	48	8	3.5986810989071634	WT-ID9421-05	WT-ID9421	ID9421	05	wt	WT	142.04621679816862	0.003933420117409064	96.27272727272728
1535	03-10	Tray15	12	49	2	3.5609820555862353	ID9421-07-R02-05	ID9421-07-R02	ID9421	05	mut	ko	1.9172828334416872	0.8236812737427831	38.0
1536	03-10	Tray15	12	50	55	3.6600112212893308	ID9583-03-R01-01	ID9583-03-R01	ID9583	01	mut	ko	0.027450831028975917	3.9597554665079246	18.08333333333333
1537	03-10	Tray15	12	51	49	3.4413808849165113	WT-ID9583-04	WT-ID9583	ID9583	04	wt	WT	217.8928893089493	0.056227597088747465	63.16666666666666
1538	03-10	Tray15	12	52	43	3.756027212973441	ID9583-06-R04-01	ID9583-06-R04	ID9583	01	mut	ko	0.020275929712701573	5.043178971751562	18.25
1539	03-10	Tray15	12	53	37	3.708250888591378	ID9569-06-R03-04	ID9569-06-R03	ID9569	04	mut	ko	0.5249942652734612	0.2589687874606766	22.16666666666667
1540	03-10	Tray15	12	54	31	3.358886204405869	WT-ID9569-01	WT-ID9569	ID9569	01	wt	WT	93.40211203021794	0.012381985506058506	48.0
1541	03-10	Tray15	12	55	25	3.6200318951262975	ID9569-11-R01-01	ID9569-11-R01	ID9569	01	mut	ko	0.0036388830888193758	0.2638025218468895	21.91666666666667
1542	03-10	Tray15	12	57	13	3.5790973265526436	ID9421-04-R02-01	ID9421-04-R02	ID9421	01	mut	ko	0.8859935029529629	0.4217754135164651	35.833333333333336
1543	03-10	Tray15	12	58	7	3.471438407389299	WT-ID9421-04	WT-ID9421	ID9421	04	wt	WT	142.04621679816862	0.003933420117409064	96.27272727272728
1544	03-10	Tray15	12	59	1	3.5780658838360915	ID9421-07-R02-04	ID9421-07-R02	ID9421	04	mut	ko	1.9172828334416872	0.8236812737427831	38.0
1545	03-11	Tray15	13	0	60	3.7440581658788354	ID9323-12-R04-03	ID9323-12-R04	ID9323	03	mut	kd	18.303984808182573	1.0281754312453073	25.363636363636363
1546	03-11	Tray15	13	1	54	3.667733052533267	WT-ID9323-03	WT-ID9323	ID9323	03	wt	WT	115.84146373362762	0.21222224694616887	97.28571428571428
1547	03-11	Tray15	13	2	48	3.762903528499057	ID9323-02-R05-03	ID9323-02-R05	ID9323	03	mut	kd	100.86668378249769	0.6854843770453364	32.083333333333336
1548	03-11	Tray15	13	3	42	3.614053105987219	ID9070-02-R01-06	ID9070-02-R01	ID9070	06	mut	kd	43.11258181573228	1.0802865900617091	19.666666666666668
1549	03-11	Tray15	13	4	36	3.6611498572447867	ID9070-11-R04-03	ID9070-11-R04	ID9070	03	mut	kd	67.88680350284272	0.7491856181140301	20.916666666666668
1550	03-11	Tray15	13	6	24	3.3064250275506875	COL_130	COL	COL	130	COL	col0	0.9691640895127804	1.5276467643161598	19.26388888888889
1551	03-11	Tray15	13	7	18	3.375114684692225	ID8369-04-R05-06	ID8369-04-R05	ID8369	06	mut	ko	1.3178628441125475	0.6582307186454038	24.58333333333333
1552	03-11	Tray15	13	9	6	3.5472823079633033	ID8369-05-R03-03	ID8369-05-R03	ID8369	03	mut	kd	12.826718008296929	0.6348624718050346	24.72727272727273
1553	03-11	Tray15	13	10	59	3.7514330818193473	ID9323-12-R04-02	ID9323-12-R04	ID9323	02	mut	kd	18.303984808182573	1.0281754312453073	25.363636363636363
1554	03-11	Tray15	13	11	53	3.6884198220027105	WT-ID9323-02	WT-ID9323	ID9323	02	wt	WT	115.84146373362762	0.21222224694616887	97.28571428571428
1555	03-11	Tray15	13	12	47	3.844290743254343	ID9323-02-R05-02	ID9323-02-R05	ID9323	02	mut	kd	100.86668378249769	0.6854843770453364	32.083333333333336
1556	03-11	Tray15	13	13	41	3.738384123512156	ID9070-02-R01-05	ID9070-02-R01	ID9070	05	mut	kd	43.11258181573228	1.0802865900617091	19.666666666666668
1557	03-11	Tray15	13	14	35	3.680426170858145	ID9070-11-R04-02	ID9070-11-R04	ID9070	02	mut	kd	67.88680350284272	0.7491856181140301	20.916666666666668
1558	03-11	Tray15	13	15	29	3.5789828427027905	WT-ID9070-02	WT-ID9070	ID9070	02	wt	WT	152.37136325647606	0.007281796617889826	107.42857142857143
1559	03-11	Tray15	13	16	23	3.5435714239623652	COL_129	COL	COL	129	COL	col0	0.9691640895127804	1.5276467643161598	19.26388888888889
1560	03-11	Tray15	13	17	17	3.154423973114647	ID8369-04-R05-05	ID8369-04-R05	ID8369	05	mut	ko	1.3178628441125475	0.6582307186454038	24.58333333333333
1561	03-11	Tray15	13	19	5	3.597366050266028	ID8369-05-R03-02	ID8369-05-R03	ID8369	02	mut	kd	12.826718008296929	0.6348624718050346	24.72727272727273
1562	03-11	Tray15	13	20	58	3.825555932290357	ID9323-12-R04-01	ID9323-12-R04	ID9323	01	mut	kd	18.303984808182573	1.0281754312453073	25.363636363636363
1563	03-11	Tray15	13	21	52	3.6898414091375047	WT-ID9323-01	WT-ID9323	ID9323	01	wt	WT	115.84146373362762	0.21222224694616887	97.28571428571428
1564	03-11	Tray15	13	22	46	3.7113009599161657	ID9323-02-R05-01	ID9323-02-R05	ID9323	01	mut	kd	100.86668378249769	0.6854843770453364	32.083333333333336
1565	03-11	Tray15	13	23	40	3.6641717053619307	ID9070-02-R01-04	ID9070-02-R01	ID9070	04	mut	kd	43.11258181573228	1.0802865900617091	19.666666666666668
1566	03-11	Tray15	13	24	34	3.6184664921990803	ID9070-11-R04-01	ID9070-11-R04	ID9070	01	mut	kd	67.88680350284272	0.7491856181140301	20.916666666666668
1567	03-11	Tray15	13	25	28	3.650793039651931	WT-ID9070-01	WT-ID9070	ID9070	01	wt	WT	152.37136325647606	0.007281796617889826	107.42857142857143
1568	03-11	Tray15	13	26	22	3.543819805142658	COL_128	COL	COL	128	COL	col0	0.9691640895127804	1.5276467643161598	19.26388888888889
1569	03-11	Tray15	13	27	16	3.494988973683168	ID8369-04-R05-04	ID8369-04-R05	ID8369	04	mut	ko	1.3178628441125475	0.6582307186454038	24.58333333333333
1570	03-11	Tray15	13	29	4	3.5138831856110926	ID8369-05-R03-01	ID8369-05-R03	ID8369	01	mut	kd	12.826718008296929	0.6348624718050346	24.72727272727273
1571	03-11	Tray15	13	30	57	3.969462507974637	ID9583-03-R01-02	ID9583-03-R01	ID9583	02	mut	ko	0.027450831028975917	3.9597554665079246	18.08333333333333
1572	03-11	Tray15	13	31	51	3.8282731120520697	WT-ID9583-06	WT-ID9583	ID9583	06	wt	WT	217.8928893089493	0.056227597088747465	63.16666666666666
1573	03-11	Tray15	13	32	45	3.7617775375081783	ID9583-06-R04-03	ID9583-06-R04	ID9583	03	mut	ko	0.020275929712701573	5.043178971751562	18.25
1574	03-11	Tray15	13	33	39	3.756179516843809	ID9569-06-R03-06	ID9569-06-R03	ID9569	06	mut	ko	0.5249942652734612	0.2589687874606766	22.16666666666667
1575	03-11	Tray15	13	34	33	3.861653870213911	WT-ID9569-03	WT-ID9569	ID9569	03	wt	WT	93.40211203021794	0.012381985506058506	48.0
1576	03-11	Tray15	13	35	27	3.7798128631705805	ID9569-11-R01-03	ID9569-11-R01	ID9569	03	mut	ko	0.0036388830888193758	0.2638025218468895	21.91666666666667
1577	03-11	Tray15	13	37	15	3.640282629696681	ID9421-04-R02-03	ID9421-04-R02	ID9421	03	mut	ko	0.8859935029529629	0.4217754135164651	35.833333333333336
1578	03-11	Tray15	13	38	9	3.5667909123815917	WT-ID9421-06	WT-ID9421	ID9421	06	wt	WT	142.04621679816862	0.003933420117409064	96.27272727272728
1579	03-11	Tray15	13	39	3	3.6163704722912695	ID9421-07-R02-06	ID9421-07-R02	ID9421	06	mut	ko	1.9172828334416872	0.8236812737427831	38.0
1580	03-11	Tray15	13	40	56	3.848127510567875	ID9583-03-R01-02	ID9583-03-R01	ID9583	02	mut	ko	0.027450831028975917	3.9597554665079246	18.08333333333333
1581	03-11	Tray15	13	41	50	3.7646990637983677	WT-ID9583-05	WT-ID9583	ID9583	05	wt	WT	217.8928893089493	0.056227597088747465	63.16666666666666
1582	03-11	Tray15	13	42	44	3.8384082784941866	ID9583-06-R04-02	ID9583-06-R04	ID9583	02	mut	ko	0.020275929712701573	5.043178971751562	18.25
1583	03-11	Tray15	13	43	38	3.8211203237768236	ID9569-06-R03-05	ID9569-06-R03	ID9569	05	mut	ko	0.5249942652734612	0.2589687874606766	22.16666666666667
1584	03-11	Tray15	13	44	32	3.535547279176668	WT-ID9569-02	WT-ID9569	ID9569	02	wt	WT	93.40211203021794	0.012381985506058506	48.0
1585	03-11	Tray15	13	45	26	3.7998228309933197	ID9569-11-R01-02	ID9569-11-R01	ID9569	02	mut	ko	0.0036388830888193758	0.2638025218468895	21.91666666666667
1586	03-11	Tray15	13	47	14	3.5449357658815024	ID9421-04-R02-02	ID9421-04-R02	ID9421	02	mut	ko	0.8859935029529629	0.4217754135164651	35.833333333333336
1587	03-11	Tray15	13	48	8	3.5835388192543522	WT-ID9421-05	WT-ID9421	ID9421	05	wt	WT	142.04621679816862	0.003933420117409064	96.27272727272728
1588	03-11	Tray15	13	49	2	3.5494937132150133	ID9421-07-R02-05	ID9421-07-R02	ID9421	05	mut	ko	1.9172828334416872	0.8236812737427831	38.0
1589	03-11	Tray15	13	50	55	3.8270460170047342	ID9583-03-R01-01	ID9583-03-R01	ID9583	01	mut	ko	0.027450831028975917	3.9597554665079246	18.08333333333333
1590	03-11	Tray15	13	51	49	3.6241789257480224	WT-ID9583-04	WT-ID9583	ID9583	04	wt	WT	217.8928893089493	0.056227597088747465	63.16666666666666
1591	03-11	Tray15	13	52	43	3.8649854606597938	ID9583-06-R04-01	ID9583-06-R04	ID9583	01	mut	ko	0.020275929712701573	5.043178971751562	18.25
1592	03-11	Tray15	13	53	37	3.8410464654093035	ID9569-06-R03-04	ID9569-06-R03	ID9569	04	mut	ko	0.5249942652734612	0.2589687874606766	22.16666666666667
1593	03-11	Tray15	13	54	31	3.47928731647617	WT-ID9569-01	WT-ID9569	ID9569	01	wt	WT	93.40211203021794	0.012381985506058506	48.0
1594	03-11	Tray15	13	55	25	3.753199914199416	ID9569-11-R01-01	ID9569-11-R01	ID9569	01	mut	ko	0.0036388830888193758	0.2638025218468895	21.91666666666667
1595	03-11	Tray15	13	57	13	3.543819805142658	ID9421-04-R02-01	ID9421-04-R02	ID9421	01	mut	ko	0.8859935029529629	0.4217754135164651	35.833333333333336
1596	03-11	Tray15	13	58	7	3.5549734583332397	WT-ID9421-04	WT-ID9421	ID9421	04	wt	WT	142.04621679816862	0.003933420117409064	96.27272727272728
1597	03-11	Tray15	13	59	1	3.672005445022952	ID9421-07-R02-04	ID9421-07-R02	ID9421	04	mut	ko	1.9172828334416872	0.8236812737427831	38.0
1598	03-13	Tray15	15	0	60	4.0639710069647625	ID9323-12-R04-03	ID9323-12-R04	ID9323	03	mut	kd	18.303984808182573	1.0281754312453073	25.363636363636363
1599	03-13	Tray15	15	1	54	3.9934803190699966	WT-ID9323-03	WT-ID9323	ID9323	03	wt	WT	115.84146373362762	0.21222224694616887	97.28571428571428
1600	03-13	Tray15	15	2	48	4.031327657761131	ID9323-02-R05-03	ID9323-02-R05	ID9323	03	mut	kd	100.86668378249769	0.6854843770453364	32.083333333333336
1601	03-13	Tray15	15	3	42	3.990072334692153	ID9070-02-R01-06	ID9070-02-R01	ID9070	06	mut	kd	43.11258181573228	1.0802865900617091	19.666666666666668
1602	03-13	Tray15	15	4	36	4.020858281918316	ID9070-11-R04-03	ID9070-11-R04	ID9070	03	mut	kd	67.88680350284272	0.7491856181140301	20.916666666666668
1603	03-13	Tray15	15	6	24	3.7609499514108973	COL_130	COL	COL	130	COL	col0	0.9691640895127804	1.5276467643161598	19.26388888888889
1604	03-13	Tray15	15	7	18	3.806586934327803	ID8369-04-R05-06	ID8369-04-R05	ID8369	06	mut	ko	1.3178628441125475	0.6582307186454038	24.58333333333333
1605	03-13	Tray15	15	9	6	3.9682026681428497	ID8369-05-R03-03	ID8369-05-R03	ID8369	03	mut	kd	12.826718008296929	0.6348624718050346	24.72727272727273
1606	03-13	Tray15	15	10	59	4.038898212114533	ID9323-12-R04-02	ID9323-12-R04	ID9323	02	mut	kd	18.303984808182573	1.0281754312453073	25.363636363636363
1607	03-13	Tray15	15	11	53	3.9913590026379504	WT-ID9323-02	WT-ID9323	ID9323	02	wt	WT	115.84146373362762	0.21222224694616887	97.28571428571428
1608	03-13	Tray15	15	12	47	4.139217700137586	ID9323-02-R05-02	ID9323-02-R05	ID9323	02	mut	kd	100.86668378249769	0.6854843770453364	32.083333333333336
1609	03-13	Tray15	15	13	41	4.066549538761934	ID9070-02-R01-05	ID9070-02-R01	ID9070	05	mut	kd	43.11258181573228	1.0802865900617091	19.666666666666668
1610	03-13	Tray15	15	14	35	4.018658897585517	ID9070-11-R04-02	ID9070-11-R04	ID9070	02	mut	kd	67.88680350284272	0.7491856181140301	20.916666666666668
1611	03-13	Tray15	15	15	29	3.9412131875853214	WT-ID9070-02	WT-ID9070	ID9070	02	wt	WT	152.37136325647606	0.007281796617889826	107.42857142857143
1612	03-13	Tray15	15	16	23	3.968062460076449	COL_129	COL	COL	129	COL	col0	0.9691640895127804	1.5276467643161598	19.26388888888889
1613	03-13	Tray15	15	17	17	3.683407299132095	ID8369-04-R05-05	ID8369-04-R05	ID8369	05	mut	ko	1.3178628441125475	0.6582307186454038	24.58333333333333
1614	03-13	Tray15	15	19	5	3.9742813588778305	ID8369-05-R03-02	ID8369-05-R03	ID8369	02	mut	kd	12.826718008296929	0.6348624718050346	24.72727272727273
1615	03-13	Tray15	15	20	58	4.058388059993333	ID9323-12-R04-01	ID9323-12-R04	ID9323	01	mut	kd	18.303984808182573	1.0281754312453073	25.363636363636363
1616	03-13	Tray15	15	21	52	3.982994454658664	WT-ID9323-01	WT-ID9323	ID9323	01	wt	WT	115.84146373362762	0.21222224694616887	97.28571428571428
1617	03-13	Tray15	15	22	46	4.026655813877043	ID9323-02-R05-01	ID9323-02-R05	ID9323	01	mut	kd	100.86668378249769	0.6854843770453364	32.083333333333336
1618	03-13	Tray15	15	23	40	3.983220214648103	ID9070-02-R01-04	ID9070-02-R01	ID9070	04	mut	kd	43.11258181573228	1.0802865900617091	19.666666666666668
1619	03-13	Tray15	15	24	34	3.902438056198665	ID9070-11-R04-01	ID9070-11-R04	ID9070	01	mut	kd	67.88680350284272	0.7491856181140301	20.916666666666668
1620	03-13	Tray15	15	25	28	3.962179852908768	WT-ID9070-01	WT-ID9070	ID9070	01	wt	WT	152.37136325647606	0.007281796617889826	107.42857142857143
1621	03-13	Tray15	15	26	22	3.9946690218255294	COL_128	COL	COL	128	COL	col0	0.9691640895127804	1.5276467643161598	19.26388888888889
1622	03-13	Tray15	15	27	16	3.7996162044814987	ID8369-04-R05-04	ID8369-04-R05	ID8369	04	mut	ko	1.3178628441125475	0.6582307186454038	24.58333333333333
1623	03-13	Tray15	15	29	4	3.9157690659836843	ID8369-05-R03-01	ID8369-05-R03	ID8369	01	mut	kd	12.826718008296929	0.6348624718050346	24.72727272727273
1624	03-13	Tray15	15	30	57	4.246646274890713	ID9583-03-R01-02	ID9583-03-R01	ID9583	02	mut	ko	0.027450831028975917	3.9597554665079246	18.08333333333333
1625	03-13	Tray15	15	31	51	4.0978817447138685	WT-ID9583-06	WT-ID9583	ID9583	06	wt	WT	217.8928893089493	0.056227597088747465	63.16666666666666
1626	03-13	Tray15	15	32	45	4.0306806639999015	ID9583-06-R04-03	ID9583-06-R04	ID9583	03	mut	ko	0.020275929712701573	5.043178971751562	18.25
1627	03-13	Tray15	15	33	39	4.080265627339845	ID9569-06-R03-06	ID9569-06-R03	ID9569	06	mut	ko	0.5249942652734612	0.2589687874606766	22.16666666666667
1628	03-13	Tray15	15	34	33	4.210612766352898	WT-ID9569-03	WT-ID9569	ID9569	03	wt	WT	93.40211203021794	0.012381985506058506	48.0
1629	03-13	Tray15	15	35	27	4.091983332237311	ID9569-11-R01-03	ID9569-11-R01	ID9569	03	mut	ko	0.0036388830888193758	0.2638025218468895	21.91666666666667
1630	03-13	Tray15	15	37	15	3.975431808509263	ID9421-04-R02-03	ID9421-04-R02	ID9421	03	mut	ko	0.8859935029529629	0.4217754135164651	35.833333333333336
1631	03-13	Tray15	15	38	9	3.930235652766285	WT-ID9421-06	WT-ID9421	ID9421	06	wt	WT	142.04621679816862	0.003933420117409064	96.27272727272728
1632	03-13	Tray15	15	39	3	4.007577098304338	ID9421-07-R02-06	ID9421-07-R02	ID9421	06	mut	ko	1.9172828334416872	0.8236812737427831	38.0
1633	03-13	Tray15	15	40	56	4.114977744785308	ID9583-03-R01-02	ID9583-03-R01	ID9583	02	mut	ko	0.027450831028975917	3.9597554665079246	18.08333333333333
1634	03-13	Tray15	15	41	50	4.013974177020916	WT-ID9583-05	WT-ID9583	ID9583	05	wt	WT	217.8928893089493	0.056227597088747465	63.16666666666666
1635	03-13	Tray15	15	42	44	4.083108279194735	ID9583-06-R04-02	ID9583-06-R04	ID9583	02	mut	ko	0.020275929712701573	5.043178971751562	18.25
1636	03-13	Tray15	15	43	38	4.130816050034745	ID9569-06-R03-05	ID9569-06-R03	ID9569	05	mut	ko	0.5249942652734612	0.2589687874606766	22.16666666666667
1637	03-13	Tray15	15	44	32	3.8918161195248606	WT-ID9569-02	WT-ID9569	ID9569	02	wt	WT	93.40211203021794	0.012381985506058506	48.0
1638	03-13	Tray15	15	45	26	4.106530853822381	ID9569-11-R01-02	ID9569-11-R01	ID9569	02	mut	ko	0.0036388830888193758	0.2638025218468895	21.91666666666667
1639	03-13	Tray15	15	47	14	3.9922883537970923	ID9421-04-R02-02	ID9421-04-R02	ID9421	02	mut	ko	0.8859935029529629	0.4217754135164651	35.833333333333336
1640	03-13	Tray15	15	48	8	4.02840856511547	WT-ID9421-05	WT-ID9421	ID9421	05	wt	WT	142.04621679816862	0.003933420117409064	96.27272727272728
1641	03-13	Tray15	15	49	2	3.976028840091126	ID9421-07-R02-05	ID9421-07-R02	ID9421	05	mut	ko	1.9172828334416872	0.8236812737427831	38.0
1642	03-13	Tray15	15	50	55	4.083072412284535	ID9583-03-R01-01	ID9583-03-R01	ID9583	01	mut	ko	0.027450831028975917	3.9597554665079246	18.08333333333333
1643	03-13	Tray15	15	51	49	3.946845113960623	WT-ID9583-04	WT-ID9583	ID9583	04	wt	WT	217.8928893089493	0.056227597088747465	63.16666666666666
1644	03-13	Tray15	15	52	43	4.181214548490415	ID9583-06-R04-01	ID9583-06-R04	ID9583	01	mut	ko	0.020275929712701573	5.043178971751562	18.25
1645	03-13	Tray15	15	53	37	4.1316186643491255	ID9569-06-R03-04	ID9569-06-R03	ID9569	04	mut	ko	0.5249942652734612	0.2589687874606766	22.16666666666667
1646	03-13	Tray15	15	54	31	3.815378484965918	WT-ID9569-01	WT-ID9569	ID9569	01	wt	WT	93.40211203021794	0.012381985506058506	48.0
1647	03-13	Tray15	15	55	25	4.077077066845761	ID9569-11-R01-01	ID9569-11-R01	ID9569	01	mut	ko	0.0036388830888193758	0.2638025218468895	21.91666666666667
1648	03-13	Tray15	15	57	13	3.898121575541108	ID9421-04-R02-01	ID9421-04-R02	ID9421	01	mut	ko	0.8859935029529629	0.4217754135164651	35.833333333333336
1649	03-13	Tray15	15	58	7	3.933183479174614	WT-ID9421-04	WT-ID9421	ID9421	04	wt	WT	142.04621679816862	0.003933420117409064	96.27272727272728
1650	03-13	Tray15	15	59	1	3.964212472969819	ID9421-07-R02-04	ID9421-07-R02	ID9421	04	mut	ko	1.9172828334416872	0.8236812737427831	38.0
1651	03-14	Tray15	16	0	60	4.146871903085739	ID9323-12-R04-03	ID9323-12-R04	ID9323	03	mut	kd	18.303984808182573	1.0281754312453073	25.363636363636363
1652	03-14	Tray15	16	1	54	4.121822376752185	WT-ID9323-03	WT-ID9323	ID9323	03	wt	WT	115.84146373362762	0.21222224694616887	97.28571428571428
1653	03-14	Tray15	16	2	48	4.138997014032636	ID9323-02-R05-03	ID9323-02-R05	ID9323	03	mut	kd	100.86668378249769	0.6854843770453364	32.083333333333336
1654	03-14	Tray15	16	3	42	3.9242275812601175	ID9070-02-R01-06	ID9070-02-R01	ID9070	06	mut	kd	43.11258181573228	1.0802865900617091	19.666666666666668
1655	03-14	Tray15	16	4	36	4.054153240345694	ID9070-11-R04-03	ID9070-11-R04	ID9070	03	mut	kd	67.88680350284272	0.7491856181140301	20.916666666666668
1656	03-14	Tray15	16	6	24	3.7618526944663833	COL_130	COL	COL	130	COL	col0	0.9691640895127804	1.5276467643161598	19.26388888888889
1657	03-14	Tray15	16	7	18	3.6181527333785195	ID8369-04-R05-06	ID8369-04-R05	ID8369	06	mut	ko	1.3178628441125475	0.6582307186454038	24.58333333333333
1658	03-14	Tray15	16	9	6	3.8675264111997434	ID8369-05-R03-03	ID8369-05-R03	ID8369	03	mut	kd	12.826718008296929	0.6348624718050346	24.72727272727273
1659	03-14	Tray15	16	10	59	4.161397952545797	ID9323-12-R04-02	ID9323-12-R04	ID9323	02	mut	kd	18.303984808182573	1.0281754312453073	25.363636363636363
1660	03-14	Tray15	16	11	53	4.128140683129993	WT-ID9323-02	WT-ID9323	ID9323	02	wt	WT	115.84146373362762	0.21222224694616887	97.28571428571428
1661	03-14	Tray15	16	12	47	4.26245108973043	ID9323-02-R05-02	ID9323-02-R05	ID9323	02	mut	kd	100.86668378249769	0.6854843770453364	32.083333333333336
1662	03-14	Tray15	16	13	41	4.130365937265207	ID9070-02-R01-05	ID9070-02-R01	ID9070	05	mut	kd	43.11258181573228	1.0802865900617091	19.666666666666668
1663	03-14	Tray15	16	14	35	4.150295812825538	ID9070-11-R04-02	ID9070-11-R04	ID9070	02	mut	kd	67.88680350284272	0.7491856181140301	20.916666666666668
1664	03-14	Tray15	16	15	29	4.05319372760087	WT-ID9070-02	WT-ID9070	ID9070	02	wt	WT	152.37136325647606	0.007281796617889826	107.42857142857143
1665	03-14	Tray15	16	16	23	3.910410939914688	COL_129	COL	COL	129	COL	col0	0.9691640895127804	1.5276467643161598	19.26388888888889
1666	03-14	Tray15	16	17	17	3.6358856852812727	ID8369-04-R05-05	ID8369-04-R05	ID8369	05	mut	ko	1.3178628441125475	0.6582307186454038	24.58333333333333
1667	03-14	Tray15	16	19	5	3.9144489406985543	ID8369-05-R03-02	ID8369-05-R03	ID8369	02	mut	kd	12.826718008296929	0.6348624718050346	24.72727272727273
1668	03-14	Tray15	16	20	58	4.173535895009906	ID9323-12-R04-01	ID9323-12-R04	ID9323	01	mut	kd	18.303984808182573	1.0281754312453073	25.363636363636363
1669	03-14	Tray15	16	21	52	4.101265784991335	WT-ID9323-01	WT-ID9323	ID9323	01	wt	WT	115.84146373362762	0.21222224694616887	97.28571428571428
1670	03-14	Tray15	16	22	46	4.1730988177662285	ID9323-02-R05-01	ID9323-02-R05	ID9323	01	mut	kd	100.86668378249769	0.6854843770453364	32.083333333333336
1671	03-14	Tray15	16	23	40	4.133315316898848	ID9070-02-R01-04	ID9070-02-R01	ID9070	04	mut	kd	43.11258181573228	1.0802865900617091	19.666666666666668
1672	03-14	Tray15	16	24	34	4.078674273360466	ID9070-11-R04-01	ID9070-11-R04	ID9070	01	mut	kd	67.88680350284272	0.7491856181140301	20.916666666666668
1673	03-14	Tray15	16	25	28	3.9763499790032735	WT-ID9070-01	WT-ID9070	ID9070	01	wt	WT	152.37136325647606	0.007281796617889826	107.42857142857143
1674	03-14	Tray15	16	26	22	4.066884743129771	COL_128	COL	COL	128	COL	col0	0.9691640895127804	1.5276467643161598	19.26388888888889
1675	03-14	Tray15	16	27	16	3.8430458105345693	ID8369-04-R05-04	ID8369-04-R05	ID8369	04	mut	ko	1.3178628441125475	0.6582307186454038	24.58333333333333
1676	03-14	Tray15	16	29	4	3.8230175234460493	ID8369-05-R03-01	ID8369-05-R03	ID8369	01	mut	kd	12.826718008296929	0.6348624718050346	24.72727272727273
1677	03-14	Tray15	16	30	57	4.297651103243182	ID9583-03-R01-02	ID9583-03-R01	ID9583	02	mut	ko	0.027450831028975917	3.9597554665079246	18.08333333333333
1678	03-14	Tray15	16	31	51	3.9789561652175913	WT-ID9583-06	WT-ID9583	ID9583	06	wt	WT	217.8928893089493	0.056227597088747465	63.16666666666666
1679	03-14	Tray15	16	32	45	4.114610984232173	ID9583-06-R04-03	ID9583-06-R04	ID9583	03	mut	ko	0.020275929712701573	5.043178971751562	18.25
1680	03-14	Tray15	16	33	39	4.221414237842339	ID9569-06-R03-06	ID9569-06-R03	ID9569	06	mut	ko	0.5249942652734612	0.2589687874606766	22.16666666666667
1681	03-14	Tray15	16	34	33	4.323932408757994	WT-ID9569-03	WT-ID9569	ID9569	03	wt	WT	93.40211203021794	0.012381985506058506	48.0
1682	03-14	Tray15	16	35	27	4.228117924136845	ID9569-11-R01-03	ID9569-11-R01	ID9569	03	mut	ko	0.0036388830888193758	0.2638025218468895	21.91666666666667
1683	03-14	Tray15	16	37	15	4.047119038720181	ID9421-04-R02-03	ID9421-04-R02	ID9421	03	mut	ko	0.8859935029529629	0.4217754135164651	35.833333333333336
1684	03-14	Tray15	16	38	9	4.0178260380304245	WT-ID9421-06	WT-ID9421	ID9421	06	wt	WT	142.04621679816862	0.003933420117409064	96.27272727272728
1685	03-14	Tray15	16	39	3	3.9507541815935037	ID9421-07-R02-06	ID9421-07-R02	ID9421	06	mut	ko	1.9172828334416872	0.8236812737427831	38.0
1686	03-14	Tray15	16	40	56	4.206340057780067	ID9583-03-R01-02	ID9583-03-R01	ID9583	02	mut	ko	0.027450831028975917	3.9597554665079246	18.08333333333333
1687	03-14	Tray15	16	41	50	4.069631102620343	WT-ID9583-05	WT-ID9583	ID9583	05	wt	WT	217.8928893089493	0.056227597088747465	63.16666666666666
1688	03-14	Tray15	16	42	44	4.155609283678915	ID9583-06-R04-02	ID9583-06-R04	ID9583	02	mut	ko	0.020275929712701573	5.043178971751562	18.25
1689	03-14	Tray15	16	43	38	4.298154151323185	ID9569-06-R03-05	ID9569-06-R03	ID9569	05	mut	ko	0.5249942652734612	0.2589687874606766	22.16666666666667
1690	03-14	Tray15	16	44	32	4.018076063645795	WT-ID9569-02	WT-ID9569	ID9569	02	wt	WT	93.40211203021794	0.012381985506058506	48.0
1691	03-14	Tray15	16	45	26	4.274619619091238	ID9569-11-R01-02	ID9569-11-R01	ID9569	02	mut	ko	0.0036388830888193758	0.2638025218468895	21.91666666666667
1692	03-14	Tray15	16	47	14	4.023540521554854	ID9421-04-R02-02	ID9421-04-R02	ID9421	02	mut	ko	0.8859935029529629	0.4217754135164651	35.833333333333336
1693	03-14	Tray15	16	48	8	4.083108279194735	WT-ID9421-05	WT-ID9421	ID9421	05	wt	WT	142.04621679816862	0.003933420117409064	96.27272727272728
1694	03-14	Tray15	16	49	2	4.028001579346858	ID9421-07-R02-05	ID9421-07-R02	ID9421	05	mut	ko	1.9172828334416872	0.8236812737427831	38.0
1695	03-14	Tray15	16	50	55	4.196921944819459	ID9583-03-R01-01	ID9583-03-R01	ID9583	01	mut	ko	0.027450831028975917	3.9597554665079246	18.08333333333333
1696	03-14	Tray15	16	51	49	4.028855809390444	WT-ID9583-04	WT-ID9583	ID9583	04	wt	WT	217.8928893089493	0.056227597088747465	63.16666666666666
1697	03-14	Tray15	16	52	43	4.150049945162385	ID9583-06-R04-01	ID9583-06-R04	ID9583	01	mut	ko	0.020275929712701573	5.043178971751562	18.25
1698	03-14	Tray15	16	53	37	4.26394363421885	ID9569-06-R03-04	ID9569-06-R03	ID9569	04	mut	ko	0.5249942652734612	0.2589687874606766	22.16666666666667
1699	03-14	Tray15	16	54	31	3.9332341287148083	WT-ID9569-01	WT-ID9569	ID9569	01	wt	WT	93.40211203021794	0.012381985506058506	48.0
1700	03-14	Tray15	16	55	25	4.196286748808876	ID9569-11-R01-01	ID9569-11-R01	ID9569	01	mut	ko	0.0036388830888193758	0.2638025218468895	21.91666666666667
1701	03-14	Tray15	16	57	13	3.9888264070452757	ID9421-04-R02-01	ID9421-04-R02	ID9421	01	mut	ko	0.8859935029529629	0.4217754135164651	35.833333333333336
1702	03-14	Tray15	16	58	7	3.9774034808734346	WT-ID9421-04	WT-ID9421	ID9421	04	wt	WT	142.04621679816862	0.003933420117409064	96.27272727272728
1703	03-14	Tray15	16	59	1	4.0533089811241	ID9421-07-R02-04	ID9421-07-R02	ID9421	04	mut	ko	1.9172828334416872	0.8236812737427831	38.0
1704	03-16	Tray15	18	0	60	4.426592582305156	ID9323-12-R04-03	ID9323-12-R04	ID9323	03	mut	kd	18.303984808182573	1.0281754312453073	25.363636363636363
1705	03-16	Tray15	18	1	54	4.376941757146759	WT-ID9323-03	WT-ID9323	ID9323	03	wt	WT	115.84146373362762	0.21222224694616887	97.28571428571428
1706	03-16	Tray15	18	2	48	4.448768136783969	ID9323-02-R05-03	ID9323-02-R05	ID9323	03	mut	kd	100.86668378249769	0.6854843770453364	32.083333333333336
1707	03-16	Tray15	18	3	42	4.36891880234938	ID9070-02-R01-06	ID9070-02-R01	ID9070	06	mut	kd	43.11258181573228	1.0802865900617091	19.666666666666668
1708	03-16	Tray15	18	4	36	4.358068162561539	ID9070-11-R04-03	ID9070-11-R04	ID9070	03	mut	kd	67.88680350284272	0.7491856181140301	20.916666666666668
1709	03-16	Tray15	18	6	24	4.099991233544684	COL_130	COL	COL	130	COL	col0	0.9691640895127804	1.5276467643161598	19.26388888888889
1710	03-16	Tray15	18	7	18	4.14674801363064	ID8369-04-R05-06	ID8369-04-R05	ID8369	06	mut	ko	1.3178628441125475	0.6582307186454038	24.58333333333333
1711	03-16	Tray15	18	9	6	4.383940970186208	ID8369-05-R03-03	ID8369-05-R03	ID8369	03	mut	kd	12.826718008296929	0.6348624718050346	24.72727272727273
1712	03-16	Tray15	18	10	59	4.491193547294686	ID9323-12-R04-02	ID9323-12-R04	ID9323	02	mut	kd	18.303984808182573	1.0281754312453073	25.363636363636363
1713	03-16	Tray15	18	11	53	4.398339375914612	WT-ID9323-02	WT-ID9323	ID9323	02	wt	WT	115.84146373362762	0.21222224694616887	97.28571428571428
1714	03-16	Tray15	18	12	47	4.448520816457295	ID9323-02-R05-02	ID9323-02-R05	ID9323	02	mut	kd	100.86668378249769	0.6854843770453364	32.083333333333336
1715	03-16	Tray15	18	13	41	4.487223245584333	ID9070-02-R01-05	ID9070-02-R01	ID9070	05	mut	kd	43.11258181573228	1.0802865900617091	19.666666666666668
1716	03-16	Tray15	18	14	35	4.403223503703725	ID9070-11-R04-02	ID9070-11-R04	ID9070	02	mut	kd	67.88680350284272	0.7491856181140301	20.916666666666668
1717	03-16	Tray15	18	15	29	4.313170948064998	WT-ID9070-02	WT-ID9070	ID9070	02	wt	WT	152.37136325647606	0.007281796617889826	107.42857142857143
1718	03-16	Tray15	18	16	23	4.272096998770794	COL_129	COL	COL	129	COL	col0	0.9691640895127804	1.5276467643161598	19.26388888888889
1719	03-16	Tray15	18	17	17	4.05865374157237	ID8369-04-R05-05	ID8369-04-R05	ID8369	05	mut	ko	1.3178628441125475	0.6582307186454038	24.58333333333333
1720	03-16	Tray15	18	19	5	4.383438335256655	ID8369-05-R03-02	ID8369-05-R03	ID8369	02	mut	kd	12.826718008296929	0.6348624718050346	24.72727272727273
1721	03-16	Tray15	18	20	58	4.351719023422862	ID9323-12-R04-01	ID9323-12-R04	ID9323	01	mut	kd	18.303984808182573	1.0281754312453073	25.363636363636363
1722	03-16	Tray15	18	21	52	4.3702909819487274	WT-ID9323-01	WT-ID9323	ID9323	01	wt	WT	115.84146373362762	0.21222224694616887	97.28571428571428
1723	03-16	Tray15	18	22	46	4.396478322202103	ID9323-02-R05-01	ID9323-02-R05	ID9323	01	mut	kd	100.86668378249769	0.6854843770453364	32.083333333333336
1724	03-16	Tray15	18	23	40	4.41427122809658	ID9070-02-R01-04	ID9070-02-R01	ID9070	04	mut	kd	43.11258181573228	1.0802865900617091	19.666666666666668
1725	03-16	Tray15	18	24	34	4.290969008948517	ID9070-11-R04-01	ID9070-11-R04	ID9070	01	mut	kd	67.88680350284272	0.7491856181140301	20.916666666666668
1726	03-16	Tray15	18	25	28	4.272746411201189	WT-ID9070-01	WT-ID9070	ID9070	01	wt	WT	152.37136325647606	0.007281796617889826	107.42857142857143
1727	03-16	Tray15	18	26	22	4.327624539186778	COL_128	COL	COL	128	COL	col0	0.9691640895127804	1.5276467643161598	19.26388888888889
1728	03-16	Tray15	18	27	16	4.166045087851225	ID8369-04-R05-04	ID8369-04-R05	ID8369	04	mut	ko	1.3178628441125475	0.6582307186454038	24.58333333333333
1729	03-16	Tray15	18	29	4	4.205988850752451	ID8369-05-R03-01	ID8369-05-R03	ID8369	01	mut	kd	12.826718008296929	0.6348624718050346	24.72727272727273
1730	03-16	Tray15	18	30	57	4.507653513464988	ID9583-03-R01-02	ID9583-03-R01	ID9583	02	mut	ko	0.027450831028975917	3.9597554665079246	18.08333333333333
1731	03-16	Tray15	18	31	51	4.401400540781544	WT-ID9583-06	WT-ID9583	ID9583	06	wt	WT	217.8928893089493	0.056227597088747465	63.16666666666666
1732	03-16	Tray15	18	32	45	4.350558117941699	ID9583-06-R04-03	ID9583-06-R04	ID9583	03	mut	ko	0.020275929712701573	5.043178971751562	18.25
1733	03-16	Tray15	18	33	39	4.370679595823859	ID9569-06-R03-06	ID9569-06-R03	ID9569	06	mut	ko	0.5249942652734612	0.2589687874606766	22.16666666666667
1734	03-16	Tray15	18	34	33	4.4397746596128735	WT-ID9569-03	WT-ID9569	ID9569	03	wt	WT	93.40211203021794	0.012381985506058506	48.0
1735	03-16	Tray15	18	35	27	4.46980729388179	ID9569-11-R01-03	ID9569-11-R01	ID9569	03	mut	ko	0.0036388830888193758	0.2638025218468895	21.91666666666667
1736	03-16	Tray15	18	37	15	4.175801632848279	ID9421-04-R02-03	ID9421-04-R02	ID9421	03	mut	ko	0.8859935029529629	0.4217754135164651	35.833333333333336
1737	03-16	Tray15	18	38	9	4.256669648687233	WT-ID9421-06	WT-ID9421	ID9421	06	wt	WT	142.04621679816862	0.003933420117409064	96.27272727272728
1738	03-16	Tray15	18	39	3	4.285129554630062	ID9421-07-R02-06	ID9421-07-R02	ID9421	06	mut	ko	1.9172828334416872	0.8236812737427831	38.0
1739	03-16	Tray15	18	40	56	4.438874468906445	ID9583-03-R01-02	ID9583-03-R01	ID9583	02	mut	ko	0.027450831028975917	3.9597554665079246	18.08333333333333
1740	03-16	Tray15	18	41	50	4.3589812256253495	WT-ID9583-05	WT-ID9583	ID9583	05	wt	WT	217.8928893089493	0.056227597088747465	63.16666666666666
1741	03-16	Tray15	18	42	44	4.413333299039912	ID9583-06-R04-02	ID9583-06-R04	ID9583	02	mut	ko	0.020275929712701573	5.043178971751562	18.25
1742	03-16	Tray15	18	43	38	4.449678915173551	ID9569-06-R03-05	ID9569-06-R03	ID9569	05	mut	ko	0.5249942652734612	0.2589687874606766	22.16666666666667
1743	03-16	Tray15	18	44	32	4.272862275588906	WT-ID9569-02	WT-ID9569	ID9569	02	wt	WT	93.40211203021794	0.012381985506058506	48.0
1744	03-16	Tray15	18	45	26	4.445759836488631	ID9569-11-R01-02	ID9569-11-R01	ID9569	02	mut	ko	0.0036388830888193758	0.2638025218468895	21.91666666666667
1745	03-16	Tray15	18	47	14	4.264345507050092	ID9421-04-R02-02	ID9421-04-R02	ID9421	02	mut	ko	0.8859935029529629	0.4217754135164651	35.833333333333336
1746	03-16	Tray15	18	48	8	4.297322714205302	WT-ID9421-05	WT-ID9421	ID9421	05	wt	WT	142.04621679816862	0.003933420117409064	96.27272727272728
1747	03-16	Tray15	18	49	2	4.201369809343122	ID9421-07-R02-05	ID9421-07-R02	ID9421	05	mut	ko	1.9172828334416872	0.8236812737427831	38.0
1748	03-16	Tray15	18	50	55	4.4563204753743735	ID9583-03-R01-01	ID9583-03-R01	ID9583	01	mut	ko	0.027450831028975917	3.9597554665079246	18.08333333333333
1749	03-16	Tray15	18	51	49	4.32463221992291	WT-ID9583-04	WT-ID9583	ID9583	04	wt	WT	217.8928893089493	0.056227597088747465	63.16666666666666
1750	03-16	Tray15	18	52	43	4.480438147177817	ID9583-06-R04-01	ID9583-06-R04	ID9583	01	mut	ko	0.020275929712701573	5.043178971751562	18.25
1751	03-16	Tray15	18	53	37	4.46521921653919	ID9569-06-R03-04	ID9569-06-R03	ID9569	04	mut	ko	0.5249942652734612	0.2589687874606766	22.16666666666667
1752	03-16	Tray15	18	54	31	4.20828007854531	WT-ID9569-01	WT-ID9569	ID9569	01	wt	WT	93.40211203021794	0.012381985506058506	48.0
1753	03-16	Tray15	18	55	25	4.421110129793434	ID9569-11-R01-01	ID9569-11-R01	ID9569	01	mut	ko	0.0036388830888193758	0.2638025218468895	21.91666666666667
1754	03-16	Tray15	18	57	13	4.250200359678991	ID9421-04-R02-01	ID9421-04-R02	ID9421	01	mut	ko	0.8859935029529629	0.4217754135164651	35.833333333333336
1755	03-16	Tray15	18	58	7	4.166933094871154	WT-ID9421-04	WT-ID9421	ID9421	04	wt	WT	142.04621679816862	0.003933420117409064	96.27272727272728
1756	03-16	Tray15	18	59	1	4.24445030913543	ID9421-07-R02-04	ID9421-07-R02	ID9421	04	mut	ko	1.9172828334416872	0.8236812737427831	38.0
1757	03-09	Tray16	11	0	60	3.03261876085072	COL_120	COL	COL	120	COL	col0	0.9691640895127804	1.5276467643161598	19.26388888888889
1758	03-09	Tray16	11	1	54	3.397244581010386	ID9323-12-R04-12	ID9323-12-R04	ID9323	12	mut	kd	18.303984808182573	1.0281754312453073	25.363636363636363
1759	03-09	Tray16	11	2	48	3.3144992279731516	WT-ID9323-06	WT-ID9323	ID9323	06	wt	WT	115.84146373362762	0.21222224694616887	97.28571428571428
1760	03-09	Tray16	11	3	42	3.351409751925439	ID9323-02-R05-06	ID9323-02-R05	ID9323	06	mut	kd	100.86668378249769	0.6854843770453364	32.083333333333336
1761	03-09	Tray16	11	4	36	3.2073650374690716	ID8369-04-R05-03	ID8369-04-R05	ID8369	03	mut	ko	1.3178628441125475	0.6582307186454038	24.58333333333333
1762	03-09	Tray16	11	5	30	3.3346547668832414	ID8369-05-R03-12	ID8369-05-R03	ID8369	12	mut	kd	12.826718008296929	0.6348624718050346	24.72727272727273
1763	03-09	Tray16	11	7	18	3.447623097760286	ID9421-04-R02-09	ID9421-04-R02	ID9421	09	mut	ko	0.8859935029529629	0.4217754135164651	35.833333333333336
1764	03-09	Tray16	11	8	12	3.355643050220869	ID9421-07-R02-03	ID9421-07-R02	ID9421	03	mut	ko	1.9172828334416872	0.8236812737427831	38.0
1765	03-09	Tray16	11	9	6	3.436639631692661	WT-ID9421-03	WT-ID9421	ID9421	03	wt	WT	142.04621679816862	0.003933420117409064	96.27272727272728
1766	03-09	Tray16	11	10	59	3.2496874278053016	COL_119	COL	COL	119	COL	col0	0.9691640895127804	1.5276467643161598	19.26388888888889
1767	03-09	Tray16	11	11	53	3.530967681571915	ID9323-12-R04-11	ID9323-12-R04	ID9323	11	mut	kd	18.303984808182573	1.0281754312453073	25.363636363636363
1768	03-09	Tray16	11	12	47	3.4153072922255676	WT-ID9323-05	WT-ID9323	ID9323	05	wt	WT	115.84146373362762	0.21222224694616887	97.28571428571428
1769	03-09	Tray16	11	13	41	3.462996612028056	ID9323-02-R05-05	ID9323-02-R05	ID9323	05	mut	kd	100.86668378249769	0.6854843770453364	32.083333333333336
1770	03-09	Tray16	11	14	35	3.2692793897718984	ID8369-04-R05-02	ID8369-04-R05	ID8369	02	mut	ko	1.3178628441125475	0.6582307186454038	24.58333333333333
1771	03-09	Tray16	11	15	29	3.2704459080179626	ID8369-05-R03-11	ID8369-05-R03	ID8369	11	mut	kd	12.826718008296929	0.6348624718050346	24.72727272727273
1772	03-09	Tray16	11	17	17	3.5403294747908736	ID9421-04-R02-08	ID9421-04-R02	ID9421	08	mut	ko	0.8859935029529629	0.4217754135164651	35.833333333333336
1773	03-09	Tray16	11	18	11	3.5504729571065634	ID9421-07-R02-02	ID9421-07-R02	ID9421	02	mut	ko	1.9172828334416872	0.8236812737427831	38.0
1774	03-09	Tray16	11	19	5	3.3265406685165617	WT-ID9421-02	WT-ID9421	ID9421	02	wt	WT	142.04621679816862	0.003933420117409064	96.27272727272728
1775	03-09	Tray16	11	20	58	3.1513698502474603	COL_118	COL	COL	118	COL	col0	0.9691640895127804	1.5276467643161598	19.26388888888889
1776	03-09	Tray16	11	21	52	3.5330090224954853	ID9323-12-R04-10	ID9323-12-R04	ID9323	10	mut	kd	18.303984808182573	1.0281754312453073	25.363636363636363
1777	03-09	Tray16	11	22	46	3.265996370495079	WT-ID9323-04	WT-ID9323	ID9323	04	wt	WT	115.84146373362762	0.21222224694616887	97.28571428571428
1778	03-09	Tray16	11	23	40	3.455606112581867	ID9323-02-R05-04	ID9323-02-R05	ID9323	04	mut	kd	100.86668378249769	0.6854843770453364	32.083333333333336
1779	03-09	Tray16	11	24	34	3.3716219271760215	ID8369-04-R05-01	ID8369-04-R05	ID8369	01	mut	ko	1.3178628441125475	0.6582307186454038	24.58333333333333
1780	03-09	Tray16	11	25	28	3.3352572564345317	ID8369-05-R03-10	ID8369-05-R03	ID8369	10	mut	kd	12.826718008296929	0.6348624718050346	24.72727272727273
1781	03-09	Tray16	11	26	22	3.329194415088451	WT-ID8369-04	WT-ID8369	ID8369	04	wt	WT	153.4508070108517	0.024863614100455227	57.33333333333334
1782	03-09	Tray16	11	27	16	3.4668676203541096	ID9421-04-R02-07	ID9421-04-R02	ID9421	07	mut	ko	0.8859935029529629	0.4217754135164651	35.833333333333336
1783	03-09	Tray16	11	28	10	3.39375064034808	ID9421-07-R02-01	ID9421-07-R02	ID9421	01	mut	ko	1.9172828334416872	0.8236812737427831	38.0
1784	03-09	Tray16	11	29	4	3.4063698354692673	WT-ID9421-01	WT-ID9421	ID9421	01	wt	WT	142.04621679816862	0.003933420117409064	96.27272727272728
1785	03-09	Tray16	11	30	57	3.2615007731982804	COL_117	COL	COL	117	COL	col0	0.9691640895127804	1.5276467643161598	19.26388888888889
1786	03-09	Tray16	11	31	51	3.35237549500052	ID9583-03-R01-06	ID9583-03-R01	ID9583	06	mut	ko	0.027450831028975917	3.9597554665079246	18.08333333333333
1787	03-09	Tray16	11	32	45	3.2615007731982804	ID9583-06-R04-12	ID9583-06-R04	ID9583	12	mut	ko	0.020275929712701573	5.043178971751562	18.25
1788	03-09	Tray16	11	33	39	3.056142262059052	WT-ID9583-02	WT-ID9583	ID9583	02	wt	WT	217.8928893089493	0.056227597088747465	63.16666666666666
1789	03-09	Tray16	11	34	33	3.5521813388393357	ID9569-11-R01-06	ID9569-11-R01	ID9569	06	mut	ko	0.0036388830888193758	0.2638025218468895	21.91666666666667
1790	03-09	Tray16	11	35	27	3.5424519473759766	ID9569-06-R03-03	ID9569-06-R03	ID9569	03	mut	ko	0.5249942652734612	0.2589687874606766	22.16666666666667
1791	03-09	Tray16	11	36	21	3.5464192668351915	WT-ID9569-06	WT-ID9569	ID9569	06	wt	WT	93.40211203021794	0.012381985506058506	48.0
1792	03-09	Tray16	11	37	15	3.2688119037397803	ID9070-02-R01-03	ID9070-02-R01	ID9070	03	mut	kd	43.11258181573228	1.0802865900617091	19.666666666666668
1793	03-09	Tray16	11	38	9	3.363235804483694	WT-ID9070-12	WT-ID9070	ID9070	12	wt	WT	152.37136325647606	0.007281796617889826	107.42857142857143
1794	03-09	Tray16	11	39	3	3.386855529184724	ID9070-11-R04-06	ID9070-11-R04	ID9070	06	mut	kd	67.88680350284272	0.7491856181140301	20.916666666666668
1795	03-09	Tray16	11	40	56	3.2008504980910772	COL_116	COL	COL	116	COL	col0	0.9691640895127804	1.5276467643161598	19.26388888888889
1796	03-09	Tray16	11	41	50	3.610234175334389	ID9583-03-R01-05	ID9583-03-R01	ID9583	05	mut	ko	0.027450831028975917	3.9597554665079246	18.08333333333333
1797	03-09	Tray16	11	42	44	3.513084360465144	ID9583-06-R04-11	ID9583-06-R04	ID9583	11	mut	ko	0.020275929712701573	5.043178971751562	18.25
1798	03-09	Tray16	11	43	38	3.2762319579218335	WT-ID9583-02	WT-ID9583	ID9583	02	wt	WT	217.8928893089493	0.056227597088747465	63.16666666666666
1799	03-09	Tray16	11	44	32	3.425371166438941	ID9569-11-R01-05	ID9569-11-R01	ID9569	05	mut	ko	0.0036388830888193758	0.2638025218468895	21.91666666666667
1800	03-09	Tray16	11	45	26	3.4396484295634737	ID9569-06-R03-02	ID9569-06-R03	ID9569	02	mut	ko	0.5249942652734612	0.2589687874606766	22.16666666666667
1801	03-09	Tray16	11	46	20	3.5118833609788744	WT-ID9569-05	WT-ID9569	ID9569	05	wt	WT	93.40211203021794	0.012381985506058506	48.0
1802	03-09	Tray16	11	47	14	3.3803921600570273	ID9070-02-R01-02	ID9070-02-R01	ID9070	02	mut	kd	43.11258181573228	1.0802865900617091	19.666666666666668
1803	03-09	Tray16	11	48	8	3.6765107102825536	WT-ID9070-11	WT-ID9070	ID9070	11	wt	WT	152.37136325647606	0.007281796617889826	107.42857142857143
1804	03-09	Tray16	11	49	2	3.2177470732627937	ID9070-11-R04-05	ID9070-11-R04	ID9070	05	mut	kd	67.88680350284272	0.7491856181140301	20.916666666666668
1805	03-09	Tray16	11	50	55	3.3267453795653217	COL_115	COL	COL	115	COL	col0	0.9691640895127804	1.5276467643161598	19.26388888888889
1806	03-09	Tray16	11	51	49	3.5742628297070267	ID9583-03-R01-04	ID9583-03-R01	ID9583	04	mut	ko	0.027450831028975917	3.9597554665079246	18.08333333333333
1807	03-09	Tray16	11	52	43	3.735359333001711	ID9583-06-R04-10	ID9583-06-R04	ID9583	10	mut	ko	0.020275929712701573	5.043178971751562	18.25
1808	03-09	Tray16	11	53	37	3.312811826212088	WT-ID9583-01	WT-ID9583	ID9583	01	wt	WT	217.8928893089493	0.056227597088747465	63.16666666666666
1809	03-09	Tray16	11	54	31	3.429752280002408	ID9569-11-R01-04	ID9569-11-R01	ID9569	04	mut	ko	0.0036388830888193758	0.2638025218468895	21.91666666666667
1810	03-09	Tray16	11	55	25	3.438384107034714	ID9569-06-R03-01	ID9569-06-R03	ID9569	01	mut	ko	0.5249942652734612	0.2589687874606766	22.16666666666667
1811	03-09	Tray16	11	56	19	3.4127964287165433	WT-ID9569-04	WT-ID9569	ID9569	04	wt	WT	93.40211203021794	0.012381985506058506	48.0
1812	03-09	Tray16	11	57	13	3.1866738674997452	ID9070-02-R01-01	ID9070-02-R01	ID9070	01	mut	kd	43.11258181573228	1.0802865900617091	19.666666666666668
1813	03-09	Tray16	11	59	1	3.378579576115775	ID9070-11-R04-04	ID9070-11-R04	ID9070	04	mut	kd	67.88680350284272	0.7491856181140301	20.916666666666668
1814	03-10	Tray16	12	0	60	3.1809855807867304	COL_120	COL	COL	120	COL	col0	0.9691640895127804	1.5276467643161598	19.26388888888889
1815	03-10	Tray16	12	1	54	3.552668216112193	ID9323-12-R04-12	ID9323-12-R04	ID9323	12	mut	kd	18.303984808182573	1.0281754312453073	25.363636363636363
1816	03-10	Tray16	12	2	48	3.4101020766428607	WT-ID9323-06	WT-ID9323	ID9323	06	wt	WT	115.84146373362762	0.21222224694616887	97.28571428571428
1817	03-10	Tray16	12	3	42	3.511214701136388	ID9323-02-R05-06	ID9323-02-R05	ID9323	06	mut	kd	100.86668378249769	0.6854843770453364	32.083333333333336
1818	03-10	Tray16	12	4	36	3.355643050220869	ID8369-04-R05-03	ID8369-04-R05	ID8369	03	mut	ko	1.3178628441125475	0.6582307186454038	24.58333333333333
1819	03-10	Tray16	12	5	30	3.4163075870598827	ID8369-05-R03-12	ID8369-05-R03	ID8369	12	mut	kd	12.826718008296929	0.6348624718050346	24.72727272727273
1820	03-10	Tray16	12	7	18	3.5082603055123345	ID9421-04-R02-09	ID9421-04-R02	ID9421	09	mut	ko	0.8859935029529629	0.4217754135164651	35.833333333333336
1821	03-10	Tray16	12	8	12	3.508664363052943	ID9421-07-R02-03	ID9421-07-R02	ID9421	03	mut	ko	1.9172828334416872	0.8236812737427831	38.0
1822	03-10	Tray16	12	9	6	3.5246557123577773	WT-ID9421-03	WT-ID9421	ID9421	03	wt	WT	142.04621679816862	0.003933420117409064	96.27272727272728
1823	03-10	Tray16	12	10	59	3.4094258686714434	COL_119	COL	COL	119	COL	col0	0.9691640895127804	1.5276467643161598	19.26388888888889
1824	03-10	Tray16	12	11	53	3.638089721984506	ID9323-12-R04-11	ID9323-12-R04	ID9323	11	mut	kd	18.303984808182573	1.0281754312453073	25.363636363636363
1825	03-10	Tray16	12	12	47	3.554489160003819	WT-ID9323-05	WT-ID9323	ID9323	05	wt	WT	115.84146373362762	0.21222224694616887	97.28571428571428
1826	03-10	Tray16	12	13	41	3.5939502952639875	ID9323-02-R05-05	ID9323-02-R05	ID9323	05	mut	kd	100.86668378249769	0.6854843770453364	32.083333333333336
1827	03-10	Tray16	12	14	35	3.3807537708039	ID8369-04-R05-02	ID8369-04-R05	ID8369	02	mut	ko	1.3178628441125475	0.6582307186454038	24.58333333333333
1828	03-10	Tray16	12	15	29	3.409087369447835	ID8369-05-R03-11	ID8369-05-R03	ID8369	11	mut	kd	12.826718008296929	0.6348624718050346	24.72727272727273
1829	03-10	Tray16	12	17	17	3.619823500457278	ID9421-04-R02-08	ID9421-04-R02	ID9421	08	mut	ko	0.8859935029529629	0.4217754135164651	35.833333333333336
1830	03-10	Tray16	12	18	11	3.650598898172657	ID9421-07-R02-02	ID9421-07-R02	ID9421	02	mut	ko	1.9172828334416872	0.8236812737427831	38.0
1831	03-10	Tray16	12	19	5	3.4784221877400805	WT-ID9421-02	WT-ID9421	ID9421	02	wt	WT	142.04621679816862	0.003933420117409064	96.27272727272728
1832	03-10	Tray16	12	20	58	3.3027637084729817	COL_118	COL	COL	118	COL	col0	0.9691640895127804	1.5276467643161598	19.26388888888889
1833	03-10	Tray16	12	21	52	3.6538875580709775	ID9323-12-R04-10	ID9323-12-R04	ID9323	10	mut	kd	18.303984808182573	1.0281754312453073	25.363636363636363
1834	03-10	Tray16	12	22	46	3.4104397862103464	WT-ID9323-04	WT-ID9323	ID9323	04	wt	WT	115.84146373362762	0.21222224694616887	97.28571428571428
1835	03-10	Tray16	12	23	40	3.5931752634781025	ID9323-02-R05-04	ID9323-02-R05	ID9323	04	mut	kd	100.86668378249769	0.6854843770453364	32.083333333333336
1836	03-10	Tray16	12	24	34	3.448087666692341	ID8369-04-R05-01	ID8369-04-R05	ID8369	01	mut	ko	1.3178628441125475	0.6582307186454038	24.58333333333333
1837	03-10	Tray16	12	25	28	3.4396484295634737	ID8369-05-R03-10	ID8369-05-R03	ID8369	10	mut	kd	12.826718008296929	0.6348624718050346	24.72727272727273
1838	03-10	Tray16	12	26	22	3.4379090355394983	WT-ID8369-04	WT-ID8369	ID8369	04	wt	WT	153.4508070108517	0.024863614100455227	57.33333333333334
1839	03-10	Tray16	12	27	16	3.5153438930883807	ID9421-04-R02-07	ID9421-04-R02	ID9421	07	mut	ko	0.8859935029529629	0.4217754135164651	35.833333333333336
1840	03-10	Tray16	12	28	10	3.516403148447403	ID9421-07-R02-01	ID9421-07-R02	ID9421	01	mut	ko	1.9172828334416872	0.8236812737427831	38.0
1841	03-10	Tray16	12	29	4	3.471438407389299	WT-ID9421-01	WT-ID9421	ID9421	01	wt	WT	142.04621679816862	0.003933420117409064	96.27272727272728
1842	03-10	Tray16	12	30	57	3.3895204658463776	COL_117	COL	COL	117	COL	col0	0.9691640895127804	1.5276467643161598	19.26388888888889
1843	03-10	Tray16	12	31	51	3.513217600067939	ID9583-03-R01-06	ID9583-03-R01	ID9583	06	mut	ko	0.027450831028975917	3.9597554665079246	18.08333333333333
1844	03-10	Tray16	12	32	45	3.40671045860979	ID9583-06-R04-12	ID9583-06-R04	ID9583	12	mut	ko	0.020275929712701573	5.043178971751562	18.25
1845	03-10	Tray16	12	33	39	3.061829307294699	WT-ID9583-02	WT-ID9583	ID9583	02	wt	WT	217.8928893089493	0.056227597088747465	63.16666666666666
1846	03-10	Tray16	12	34	33	3.697839368218363	ID9569-11-R01-06	ID9569-11-R01	ID9569	06	mut	ko	0.0036388830888193758	0.2638025218468895	21.91666666666667
1847	03-10	Tray16	12	35	27	3.6778805815115905	ID9569-06-R03-03	ID9569-06-R03	ID9569	03	mut	ko	0.5249942652734612	0.2589687874606766	22.16666666666667
1848	03-10	Tray16	12	36	21	3.6634182122526795	WT-ID9569-06	WT-ID9569	ID9569	06	wt	WT	93.40211203021794	0.012381985506058506	48.0
1849	03-10	Tray16	12	37	15	3.4085791254086675	ID9070-02-R01-03	ID9070-02-R01	ID9070	03	mut	kd	43.11258181573228	1.0802865900617091	19.666666666666668
1850	03-10	Tray16	12	38	9	3.462996612028056	WT-ID9070-12	WT-ID9070	ID9070	12	wt	WT	152.37136325647606	0.007281796617889826	107.42857142857143
1851	03-10	Tray16	12	39	3	3.524915147539867	ID9070-11-R04-06	ID9070-11-R04	ID9070	06	mut	kd	67.88680350284272	0.7491856181140301	20.916666666666668
1852	03-10	Tray16	12	40	56	3.1705550585212086	COL_116	COL	COL	116	COL	col0	0.9691640895127804	1.5276467643161598	19.26388888888889
1853	03-10	Tray16	12	41	50	3.748575616930992	ID9583-03-R01-05	ID9583-03-R01	ID9583	05	mut	ko	0.027450831028975917	3.9597554665079246	18.08333333333333
1854	03-10	Tray16	12	42	44	3.6466977312993345	ID9583-06-R04-11	ID9583-06-R04	ID9583	11	mut	ko	0.020275929712701573	5.043178971751562	18.25
1855	03-10	Tray16	12	43	38	3.4291060083326967	WT-ID9583-02	WT-ID9583	ID9583	02	wt	WT	217.8928893089493	0.056227597088747465	63.16666666666666
1856	03-10	Tray16	12	44	32	3.5721743136130595	ID9569-11-R01-05	ID9569-11-R01	ID9569	05	mut	ko	0.0036388830888193758	0.2638025218468895	21.91666666666667
1857	03-10	Tray16	12	45	26	3.590953235187986	ID9569-06-R03-02	ID9569-06-R03	ID9569	02	mut	ko	0.5249942652734612	0.2589687874606766	22.16666666666667
1858	03-10	Tray16	12	46	20	3.6457169393696036	WT-ID9569-05	WT-ID9569	ID9569	05	wt	WT	93.40211203021794	0.012381985506058506	48.0
1859	03-10	Tray16	12	47	14	3.423081958297231	ID9070-02-R01-02	ID9070-02-R01	ID9070	02	mut	kd	43.11258181573228	1.0802865900617091	19.666666666666668
1860	03-10	Tray16	12	48	8	3.782114147479071	WT-ID9070-11	WT-ID9070	ID9070	11	wt	WT	152.37136325647606	0.007281796617889826	107.42857142857143
1861	03-10	Tray16	12	49	2	3.36285930295868	ID9070-11-R04-05	ID9070-11-R04	ID9070	05	mut	kd	67.88680350284272	0.7491856181140301	20.916666666666668
1862	03-10	Tray16	12	50	55	3.499412125672275	COL_115	COL	COL	115	COL	col0	0.9691640895127804	1.5276467643161598	19.26388888888889
1863	03-10	Tray16	12	51	49	3.716003343634799	ID9583-03-R01-04	ID9583-03-R01	ID9583	04	mut	ko	0.027450831028975917	3.9597554665079246	18.08333333333333
1864	03-10	Tray16	12	52	43	3.887167020894774	ID9583-06-R04-10	ID9583-06-R04	ID9583	10	mut	ko	0.020275929712701573	5.043178971751562	18.25
1865	03-10	Tray16	12	53	37	3.4050046650503694	WT-ID9583-01	WT-ID9583	ID9583	01	wt	WT	217.8928893089493	0.056227597088747465	63.16666666666666
1866	03-10	Tray16	12	54	31	3.571242850560224	ID9569-11-R01-04	ID9569-11-R01	ID9569	04	mut	ko	0.0036388830888193758	0.2638025218468895	21.91666666666667
1867	03-10	Tray16	12	55	25	3.5779511277297553	ID9569-06-R03-01	ID9569-06-R03	ID9569	01	mut	ko	0.5249942652734612	0.2589687874606766	22.16666666666667
1868	03-10	Tray16	12	56	19	3.5669086552268032	WT-ID9569-04	WT-ID9569	ID9569	04	wt	WT	93.40211203021794	0.012381985506058506	48.0
1869	03-10	Tray16	12	57	13	3.334252642334231	ID9070-02-R01-01	ID9070-02-R01	ID9070	01	mut	kd	43.11258181573228	1.0802865900617091	19.666666666666668
1870	03-10	Tray16	12	59	1	3.486288760960566	ID9070-11-R04-04	ID9070-11-R04	ID9070	04	mut	kd	67.88680350284272	0.7491856181140301	20.916666666666668
1871	03-11	Tray16	13	0	60	3.401745082237063	COL_120	COL	COL	120	COL	col0	0.9691640895127804	1.5276467643161598	19.26388888888889
1872	03-11	Tray16	13	1	54	3.7429606702141522	ID9323-12-R04-12	ID9323-12-R04	ID9323	12	mut	kd	18.303984808182573	1.0281754312453073	25.363636363636363
1873	03-11	Tray16	13	2	48	3.6098077693287025	WT-ID9323-06	WT-ID9323	ID9323	06	wt	WT	115.84146373362762	0.21222224694616887	97.28571428571428
1874	03-11	Tray16	13	3	42	3.679609571779756	ID9323-02-R05-06	ID9323-02-R05	ID9323	06	mut	kd	100.86668378249769	0.6854843770453364	32.083333333333336
1875	03-11	Tray16	13	4	36	3.398981066658131	ID8369-04-R05-03	ID8369-04-R05	ID8369	03	mut	ko	1.3178628441125475	0.6582307186454038	24.58333333333333
1876	03-11	Tray16	13	5	30	3.6516656039229356	ID8369-05-R03-12	ID8369-05-R03	ID8369	12	mut	kd	12.826718008296929	0.6348624718050346	24.72727272727273
1877	03-11	Tray16	13	7	18	3.6473829701146196	ID9421-04-R02-09	ID9421-04-R02	ID9421	09	mut	ko	0.8859935029529629	0.4217754135164651	35.833333333333336
1878	03-11	Tray16	13	8	12	3.61857102812013	ID9421-07-R02-03	ID9421-07-R02	ID9421	03	mut	ko	1.9172828334416872	0.8236812737427831	38.0
1879	03-11	Tray16	13	9	6	3.705778212828598	WT-ID9421-03	WT-ID9421	ID9421	03	wt	WT	142.04621679816862	0.003933420117409064	96.27272727272728
1880	03-11	Tray16	13	10	59	3.625826713285711	COL_119	COL	COL	119	COL	col0	0.9691640895127804	1.5276467643161598	19.26388888888889
1881	03-11	Tray16	13	11	53	3.8260099777911005	ID9323-12-R04-11	ID9323-12-R04	ID9323	11	mut	kd	18.303984808182573	1.0281754312453073	25.363636363636363
1882	03-11	Tray16	13	12	47	3.74170298395774	WT-ID9323-05	WT-ID9323	ID9323	05	wt	WT	115.84146373362762	0.21222224694616887	97.28571428571428
1883	03-11	Tray16	13	13	41	3.7735670489260587	ID9323-02-R05-05	ID9323-02-R05	ID9323	05	mut	kd	100.86668378249769	0.6854843770453364	32.083333333333336
1884	03-11	Tray16	13	14	35	3.5872618496925344	ID8369-04-R05-02	ID8369-04-R05	ID8369	02	mut	ko	1.3178628441125475	0.6582307186454038	24.58333333333333
1885	03-11	Tray16	13	15	29	3.598899887063883	ID8369-05-R03-11	ID8369-05-R03	ID8369	11	mut	kd	12.826718008296929	0.6348624718050346	24.72727272727273
1886	03-11	Tray16	13	17	17	3.745543201998024	ID9421-04-R02-08	ID9421-04-R02	ID9421	08	mut	ko	0.8859935029529629	0.4217754135164651	35.833333333333336
1887	03-11	Tray16	13	18	11	3.754271868683459	ID9421-07-R02-02	ID9421-07-R02	ID9421	02	mut	ko	1.9172828334416872	0.8236812737427831	38.0
1888	03-11	Tray16	13	19	5	3.651859269246949	WT-ID9421-02	WT-ID9421	ID9421	02	wt	WT	142.04621679816862	0.003933420117409064	96.27272727272728
1889	03-11	Tray16	13	20	58	3.497758718287268	COL_118	COL	COL	118	COL	col0	0.9691640895127804	1.5276467643161598	19.26388888888889
1890	03-11	Tray16	13	21	52	3.8282086144679455	ID9323-12-R04-10	ID9323-12-R04	ID9323	10	mut	kd	18.303984808182573	1.0281754312453073	25.363636363636363
1891	03-11	Tray16	13	22	46	3.627570664180543	WT-ID9323-04	WT-ID9323	ID9323	04	wt	WT	115.84146373362762	0.21222224694616887	97.28571428571428
1892	03-11	Tray16	13	23	40	3.7897216939809217	ID9323-02-R05-04	ID9323-02-R05	ID9323	04	mut	kd	100.86668378249769	0.6854843770453364	32.083333333333336
1893	03-11	Tray16	13	24	34	3.570426178358973	ID8369-04-R05-01	ID8369-04-R05	ID8369	01	mut	ko	1.3178628441125475	0.6582307186454038	24.58333333333333
1894	03-11	Tray16	13	25	28	3.65667304588485	ID8369-05-R03-10	ID8369-05-R03	ID8369	10	mut	kd	12.826718008296929	0.6348624718050346	24.72727272727273
1895	03-11	Tray16	13	26	22	3.632963168167261	WT-ID8369-04	WT-ID8369	ID8369	04	wt	WT	153.4508070108517	0.024863614100455227	57.33333333333334
1896	03-11	Tray16	13	27	16	3.6370892735303304	ID9421-04-R02-07	ID9421-04-R02	ID9421	07	mut	ko	0.8859935029529629	0.4217754135164651	35.833333333333336
1897	03-11	Tray16	13	28	10	3.6960941599952233	ID9421-07-R02-01	ID9421-07-R02	ID9421	01	mut	ko	1.9172828334416872	0.8236812737427831	38.0
1898	03-11	Tray16	13	29	4	3.6497241859295224	WT-ID9421-01	WT-ID9421	ID9421	01	wt	WT	142.04621679816862	0.003933420117409064	96.27272727272728
1899	03-11	Tray16	13	30	57	3.570893036218392	COL_117	COL	COL	117	COL	col0	0.9691640895127804	1.5276467643161598	19.26388888888889
1900	03-11	Tray16	13	31	51	3.646893624167745	ID9583-03-R01-06	ID9583-03-R01	ID9583	06	mut	ko	0.027450831028975917	3.9597554665079246	18.08333333333333
1901	03-11	Tray16	13	32	45	3.5962671263955155	ID9583-06-R04-12	ID9583-06-R04	ID9583	12	mut	ko	0.020275929712701573	5.043178971751562	18.25
1902	03-11	Tray16	13	33	39	3.3161800988934527	WT-ID9583-02	WT-ID9583	ID9583	02	wt	WT	217.8928893089493	0.056227597088747465	63.16666666666666
1903	03-11	Tray16	13	34	33	3.8587176148602915	ID9569-11-R01-06	ID9569-11-R01	ID9569	06	mut	ko	0.0036388830888193758	0.2638025218468895	21.91666666666667
1904	03-11	Tray16	13	35	27	3.862131379313037	ID9569-06-R03-03	ID9569-06-R03	ID9569	03	mut	ko	0.5249942652734612	0.2589687874606766	22.16666666666667
1905	03-11	Tray16	13	36	21	3.8656960599160706	WT-ID9569-06	WT-ID9569	ID9569	06	wt	WT	93.40211203021794	0.012381985506058506	48.0
1906	03-11	Tray16	13	37	15	3.6264430253312945	ID9070-02-R01-03	ID9070-02-R01	ID9070	03	mut	kd	43.11258181573228	1.0802865900617091	19.666666666666668
1907	03-11	Tray16	13	38	9	3.6135247028536526	WT-ID9070-12	WT-ID9070	ID9070	12	wt	WT	152.37136325647606	0.007281796617889826	107.42857142857143
1908	03-11	Tray16	13	39	3	3.6841269256130755	ID9070-11-R04-06	ID9070-11-R04	ID9070	06	mut	kd	67.88680350284272	0.7491856181140301	20.916666666666668
1909	03-11	Tray16	13	40	56	3.432969290874406	COL_116	COL	COL	116	COL	col0	0.9691640895127804	1.5276467643161598	19.26388888888889
1910	03-11	Tray16	13	41	50	3.9172954009456893	ID9583-03-R01-05	ID9583-03-R01	ID9583	05	mut	ko	0.027450831028975917	3.9597554665079246	18.08333333333333
1911	03-11	Tray16	13	42	44	3.7764832558336816	ID9583-06-R04-11	ID9583-06-R04	ID9583	11	mut	ko	0.020275929712701573	5.043178971751562	18.25
1912	03-11	Tray16	13	43	38	3.615107987443194	WT-ID9583-02	WT-ID9583	ID9583	02	wt	WT	217.8928893089493	0.056227597088747465	63.16666666666666
1913	03-11	Tray16	13	44	32	3.718667735316211	ID9569-11-R01-05	ID9569-11-R01	ID9569	05	mut	ko	0.0036388830888193758	0.2638025218468895	21.91666666666667
1914	03-11	Tray16	13	45	26	3.755188585608325	ID9569-06-R03-02	ID9569-06-R03	ID9569	02	mut	ko	0.5249942652734612	0.2589687874606766	22.16666666666667
1915	03-11	Tray16	13	46	20	3.8232785569516707	WT-ID9569-05	WT-ID9569	ID9569	05	wt	WT	93.40211203021794	0.012381985506058506	48.0
1916	03-11	Tray16	13	47	14	3.6765107102825536	ID9070-02-R01-02	ID9070-02-R01	ID9070	02	mut	kd	43.11258181573228	1.0802865900617091	19.666666666666668
1917	03-11	Tray16	13	48	8	3.9150831016512004	WT-ID9070-11	WT-ID9070	ID9070	11	wt	WT	152.37136325647606	0.007281796617889826	107.42857142857143
1918	03-11	Tray16	13	49	2	3.5369370227046737	ID9070-11-R04-05	ID9070-11-R04	ID9070	05	mut	kd	67.88680350284272	0.7491856181140301	20.916666666666668
1919	03-11	Tray16	13	50	55	3.670245853074124	COL_115	COL	COL	115	COL	col0	0.9691640895127804	1.5276467643161598	19.26388888888889
1920	03-11	Tray16	13	51	49	3.8614746688571686	ID9583-03-R01-04	ID9583-03-R01	ID9583	04	mut	ko	0.027450831028975917	3.9597554665079246	18.08333333333333
1921	03-11	Tray16	13	52	43	4.044539760392411	ID9583-06-R04-10	ID9583-06-R04	ID9583	10	mut	ko	0.020275929712701573	5.043178971751562	18.25
1922	03-11	Tray16	13	53	37	3.636989101812229	WT-ID9583-01	WT-ID9583	ID9583	01	wt	WT	217.8928893089493	0.056227597088747465	63.16666666666666
1923	03-11	Tray16	13	54	31	3.6189889203649335	ID9569-11-R01-04	ID9569-11-R01	ID9569	04	mut	ko	0.0036388830888193758	0.2638025218468895	21.91666666666667
1924	03-11	Tray16	13	55	25	3.7123129086813655	ID9569-06-R03-01	ID9569-06-R03	ID9569	01	mut	ko	0.5249942652734612	0.2589687874606766	22.16666666666667
1925	03-11	Tray16	13	56	19	3.7096938697277917	WT-ID9569-04	WT-ID9569	ID9569	04	wt	WT	93.40211203021794	0.012381985506058506	48.0
1926	03-11	Tray16	13	57	13	3.549861188471943	ID9070-02-R01-01	ID9070-02-R01	ID9070	01	mut	kd	43.11258181573228	1.0802865900617091	19.666666666666668
1927	03-11	Tray16	13	59	1	3.6820547770738075	ID9070-11-R04-04	ID9070-11-R04	ID9070	04	mut	kd	67.88680350284272	0.7491856181140301	20.916666666666668
1928	03-13	Tray16	15	0	60	3.7912694809102683	COL_120	COL	COL	120	COL	col0	0.9691640895127804	1.5276467643161598	19.26388888888889
1929	03-13	Tray16	15	1	54	4.0385804259615785	ID9323-12-R04-12	ID9323-12-R04	ID9323	12	mut	kd	18.303984808182573	1.0281754312453073	25.363636363636363
1930	03-13	Tray16	15	2	48	3.9745116927373285	WT-ID9323-06	WT-ID9323	ID9323	06	wt	WT	115.84146373362762	0.21222224694616887	97.28571428571428
1931	03-13	Tray16	15	3	42	3.8710472613054994	ID9323-02-R05-06	ID9323-02-R05	ID9323	06	mut	kd	100.86668378249769	0.6854843770453364	32.083333333333336
1932	03-13	Tray16	15	4	36	3.760648619581356	ID8369-04-R05-03	ID8369-04-R05	ID8369	03	mut	ko	1.3178628441125475	0.6582307186454038	24.58333333333333
1933	03-13	Tray16	15	5	30	4.040760524228698	ID8369-05-R03-12	ID8369-05-R03	ID8369	12	mut	kd	12.826718008296929	0.6348624718050346	24.72727272727273
1934	03-13	Tray16	15	7	18	4.06295783408451	ID9421-04-R02-09	ID9421-04-R02	ID9421	09	mut	ko	0.8859935029529629	0.4217754135164651	35.833333333333336
1935	03-13	Tray16	15	8	12	3.9201755220100227	ID9421-07-R02-03	ID9421-07-R02	ID9421	03	mut	ko	1.9172828334416872	0.8236812737427831	38.0
1936	03-13	Tray16	15	9	6	3.9864582127373063	WT-ID9421-03	WT-ID9421	ID9421	03	wt	WT	142.04621679816862	0.003933420117409064	96.27272727272728
1937	03-13	Tray16	15	10	59	3.944532020991981	COL_119	COL	COL	119	COL	col0	0.9691640895127804	1.5276467643161598	19.26388888888889
1938	03-13	Tray16	15	11	53	4.032981193097368	ID9323-12-R04-11	ID9323-12-R04	ID9323	11	mut	kd	18.303984808182573	1.0281754312453073	25.363636363636363
1939	03-13	Tray16	15	12	47	4.02848991652189	WT-ID9323-05	WT-ID9323	ID9323	05	wt	WT	115.84146373362762	0.21222224694616887	97.28571428571428
1940	03-13	Tray16	15	13	41	4.108395873007463	ID9323-02-R05-05	ID9323-02-R05	ID9323	05	mut	kd	100.86668378249769	0.6854843770453364	32.083333333333336
1941	03-13	Tray16	15	14	35	3.8945375849957466	ID8369-04-R05-02	ID8369-04-R05	ID8369	02	mut	ko	1.3178628441125475	0.6582307186454038	24.58333333333333
1942	03-13	Tray16	15	15	29	3.879267956824613	ID8369-05-R03-11	ID8369-05-R03	ID8369	11	mut	kd	12.826718008296929	0.6348624718050346	24.72727272727273
1943	03-13	Tray16	15	17	17	4.044069150468914	ID9421-04-R02-08	ID9421-04-R02	ID9421	08	mut	ko	0.8859935029529629	0.4217754135164651	35.833333333333336
1944	03-13	Tray16	15	18	11	4.09725730969342	ID9421-07-R02-02	ID9421-07-R02	ID9421	02	mut	ko	1.9172828334416872	0.8236812737427831	38.0
1945	03-13	Tray16	15	19	5	3.9599472157084987	WT-ID9421-02	WT-ID9421	ID9421	02	wt	WT	142.04621679816862	0.003933420117409064	96.27272727272728
1946	03-13	Tray16	15	20	58	3.8318697742805017	COL_118	COL	COL	118	COL	col0	0.9691640895127804	1.5276467643161598	19.26388888888889
1947	03-13	Tray16	15	21	52	4.1525329484345255	ID9323-12-R04-10	ID9323-12-R04	ID9323	10	mut	kd	18.303984808182573	1.0281754312453073	25.363636363636363
1948	03-13	Tray16	15	22	46	3.908431398966006	WT-ID9323-04	WT-ID9323	ID9323	04	wt	WT	115.84146373362762	0.21222224694616887	97.28571428571428
1949	03-13	Tray16	15	23	40	4.070813359702716	ID9323-02-R05-04	ID9323-02-R05	ID9323	04	mut	kd	100.86668378249769	0.6854843770453364	32.083333333333336
1950	03-13	Tray16	15	24	34	3.9057958803678687	ID8369-04-R05-01	ID8369-04-R05	ID8369	01	mut	ko	1.3178628441125475	0.6582307186454038	24.58333333333333
1951	03-13	Tray16	15	25	28	3.979366242396161	ID8369-05-R03-10	ID8369-05-R03	ID8369	10	mut	kd	12.826718008296929	0.6348624718050346	24.72727272727273
1952	03-13	Tray16	15	26	22	3.9105710484812586	WT-ID8369-04	WT-ID8369	ID8369	04	wt	WT	153.4508070108517	0.024863614100455227	57.33333333333334
1953	03-13	Tray16	15	27	16	3.954628377507271	ID9421-04-R02-07	ID9421-04-R02	ID9421	07	mut	ko	0.8859935029529629	0.4217754135164651	35.833333333333336
1954	03-13	Tray16	15	28	10	4.038739348104749	ID9421-07-R02-01	ID9421-07-R02	ID9421	01	mut	ko	1.9172828334416872	0.8236812737427831	38.0
1955	03-13	Tray16	15	29	4	4.018325945402921	WT-ID9421-01	WT-ID9421	ID9421	01	wt	WT	142.04621679816862	0.003933420117409064	96.27272727272728
1956	03-13	Tray16	15	30	57	3.9294700161774894	COL_117	COL	COL	117	COL	col0	0.9691640895127804	1.5276467643161598	19.26388888888889
1957	03-13	Tray16	15	31	51	3.975339884605458	ID9583-03-R01-06	ID9583-03-R01	ID9583	06	mut	ko	0.027450831028975917	3.9597554665079246	18.08333333333333
1958	03-13	Tray16	15	32	45	3.9110510203281263	ID9583-06-R04-12	ID9583-06-R04	ID9583	12	mut	ko	0.020275929712701573	5.043178971751562	18.25
1959	03-13	Tray16	15	33	39	3.6338722626583326	WT-ID9583-02	WT-ID9583	ID9583	02	wt	WT	217.8928893089493	0.056227597088747465	63.16666666666666
1960	03-13	Tray16	15	34	33	4.156185572840975	ID9569-11-R01-06	ID9569-11-R01	ID9569	06	mut	ko	0.0036388830888193758	0.2638025218468895	21.91666666666667
1961	03-13	Tray16	15	35	27	4.101334573220179	ID9569-06-R03-03	ID9569-06-R03	ID9569	03	mut	ko	0.5249942652734612	0.2589687874606766	22.16666666666667
1962	03-13	Tray16	15	36	21	4.196480167700148	WT-ID9569-06	WT-ID9569	ID9569	06	wt	WT	93.40211203021794	0.012381985506058506	48.0
1963	03-13	Tray16	15	37	15	3.9460098847657648	ID9070-02-R01-03	ID9070-02-R01	ID9070	03	mut	kd	43.11258181573228	1.0802865900617091	19.666666666666668
1964	03-13	Tray16	15	38	9	3.9250025076809774	WT-ID9070-12	WT-ID9070	ID9070	12	wt	WT	152.37136325647606	0.007281796617889826	107.42857142857143
1965	03-13	Tray16	15	39	3	4.0339060370266875	ID9070-11-R04-06	ID9070-11-R04	ID9070	06	mut	kd	67.88680350284272	0.7491856181140301	20.916666666666668
1966	03-13	Tray16	15	40	56	3.694517453811156	COL_116	COL	COL	116	COL	col0	0.9691640895127804	1.5276467643161598	19.26388888888889
1967	03-13	Tray16	15	41	50	4.216192302363926	ID9583-03-R01-05	ID9583-03-R01	ID9583	05	mut	ko	0.027450831028975917	3.9597554665079246	18.08333333333333
1968	03-13	Tray16	15	42	44	4.118363944263441	ID9583-06-R04-11	ID9583-06-R04	ID9583	11	mut	ko	0.020275929712701573	5.043178971751562	18.25
1969	03-13	Tray16	15	43	38	3.9003671286564705	WT-ID9583-02	WT-ID9583	ID9583	02	wt	WT	217.8928893089493	0.056227597088747465	63.16666666666666
1970	03-13	Tray16	15	44	32	4.009280884255359	ID9569-11-R01-05	ID9569-11-R01	ID9569	05	mut	ko	0.0036388830888193758	0.2638025218468895	21.91666666666667
1971	03-13	Tray16	15	45	26	4.085504639426498	ID9569-06-R03-02	ID9569-06-R03	ID9569	02	mut	ko	0.5249942652734612	0.2589687874606766	22.16666666666667
1972	03-13	Tray16	15	46	20	4.189770956346874	WT-ID9569-05	WT-ID9569	ID9569	05	wt	WT	93.40211203021794	0.012381985506058506	48.0
1973	03-13	Tray16	15	47	14	4.024362504353282	ID9070-02-R01-02	ID9070-02-R01	ID9070	02	mut	kd	43.11258181573228	1.0802865900617091	19.666666666666668
1974	03-13	Tray16	15	48	8	4.221544637027195	WT-ID9070-11	WT-ID9070	ID9070	11	wt	WT	152.37136325647606	0.007281796617889826	107.42857142857143
1975	03-13	Tray16	15	49	2	3.873553093513619	ID9070-11-R04-05	ID9070-11-R04	ID9070	05	mut	kd	67.88680350284272	0.7491856181140301	20.916666666666668
1976	03-13	Tray16	15	50	55	4.017784353096679	COL_115	COL	COL	115	COL	col0	0.9691640895127804	1.5276467643161598	19.26388888888889
1977	03-13	Tray16	15	51	49	4.042654253167793	ID9583-03-R01-04	ID9583-03-R01	ID9583	04	mut	ko	0.027450831028975917	3.9597554665079246	18.08333333333333
1978	03-13	Tray16	15	52	43	4.310926855371693	ID9583-06-R04-10	ID9583-06-R04	ID9583	10	mut	ko	0.020275929712701573	5.043178971751562	18.25
1979	03-13	Tray16	15	53	37	4.005437923050822	WT-ID9583-01	WT-ID9583	ID9583	01	wt	WT	217.8928893089493	0.056227597088747465	63.16666666666666
1980	03-13	Tray16	15	54	31	4.017075096376059	ID9569-11-R01-04	ID9569-11-R01	ID9569	04	mut	ko	0.0036388830888193758	0.2638025218468895	21.91666666666667
1981	03-13	Tray16	15	55	25	4.037904357312404	ID9569-06-R03-01	ID9569-06-R03	ID9569	01	mut	ko	0.5249942652734612	0.2589687874606766	22.16666666666667
1982	03-13	Tray16	15	56	19	4.051769746899332	WT-ID9569-04	WT-ID9569	ID9569	04	wt	WT	93.40211203021794	0.012381985506058506	48.0
1983	03-13	Tray16	15	57	13	3.8953120244757873	ID9070-02-R01-01	ID9070-02-R01	ID9070	01	mut	kd	43.11258181573228	1.0802865900617091	19.666666666666668
1984	03-13	Tray16	15	59	1	4.046651216970919	ID9070-11-R04-04	ID9070-11-R04	ID9070	04	mut	kd	67.88680350284272	0.7491856181140301	20.916666666666668
1985	03-14	Tray16	16	0	60	3.9072500828813284	COL_120	COL	COL	120	COL	col0	0.9691640895127804	1.5276467643161598	19.26388888888889
1986	03-14	Tray16	16	1	54	4.171375366744941	ID9323-12-R04-12	ID9323-12-R04	ID9323	12	mut	kd	18.303984808182573	1.0281754312453073	25.363636363636363
1987	03-14	Tray16	16	2	48	4.154058610376971	WT-ID9323-06	WT-ID9323	ID9323	06	wt	WT	115.84146373362762	0.21222224694616887	97.28571428571428
1988	03-14	Tray16	16	3	42	4.022180839413665	ID9323-02-R05-06	ID9323-02-R05	ID9323	06	mut	kd	100.86668378249769	0.6854843770453364	32.083333333333336
1989	03-14	Tray16	16	4	36	3.8726806071519295	ID8369-04-R05-03	ID8369-04-R05	ID8369	03	mut	ko	1.3178628441125475	0.6582307186454038	24.58333333333333
1990	03-14	Tray16	16	5	30	4.05595140532915	ID8369-05-R03-12	ID8369-05-R03	ID8369	12	mut	kd	12.826718008296929	0.6348624718050346	24.72727272727273
1991	03-14	Tray16	16	7	18	4.133921940423772	ID9421-04-R02-09	ID9421-04-R02	ID9421	09	mut	ko	0.8859935029529629	0.4217754135164651	35.833333333333336
1992	03-14	Tray16	16	8	12	4.0217266644137775	ID9421-07-R02-03	ID9421-07-R02	ID9421	03	mut	ko	1.9172828334416872	0.8236812737427831	38.0
1993	03-14	Tray16	16	9	6	4.076094046682475	WT-ID9421-03	WT-ID9421	ID9421	03	wt	WT	142.04621679816862	0.003933420117409064	96.27272727272728
1994	03-14	Tray16	16	10	59	4.042496757433736	COL_119	COL	COL	119	COL	col0	0.9691640895127804	1.5276467643161598	19.26388888888889
1995	03-14	Tray16	16	11	53	4.185712099870006	ID9323-12-R04-11	ID9323-12-R04	ID9323	11	mut	kd	18.303984808182573	1.0281754312453073	25.363636363636363
1996	03-14	Tray16	16	12	47	4.157819284417298	WT-ID9323-05	WT-ID9323	ID9323	05	wt	WT	115.84146373362762	0.21222224694616887	97.28571428571428
1997	03-14	Tray16	16	13	41	4.251930085030368	ID9323-02-R05-05	ID9323-02-R05	ID9323	05	mut	kd	100.86668378249769	0.6854843770453364	32.083333333333336
1998	03-14	Tray16	16	14	35	4.006979190574277	ID8369-04-R05-02	ID8369-04-R05	ID8369	02	mut	ko	1.3178628441125475	0.6582307186454038	24.58333333333333
[truncated: 9,845 more rows]
