# Supplementary material for: Species-wide gene editing of a flowering regulator reveals hidden phenotypic variation
Source: PLoS Biol. 2025 Jun 9;23(6):e3003226. doi: 10.1371/journal.pbio.3003226 (PMC12185000; doi:10.1371/journal.pbio.3003226)
Supplement: S1 Data — (ZIP) [file pbio.3003226.s021.zip › vern_and_no_vern.csv]

line	type	line_ID	ko_or_kd	ratio_act8_flc_mean	ratio_act8_ft_mean	ratio_act8_flm_mean	ratio_act8_soc1_mean	dag_mean	dag_std	dag_count	rosette_mean	rosette_std	rosette_count	cauline_mean	cauline_std	cauline_count	ros_caul_ratio_mean	ros_caul_ratio_std	ros_caul_ratio_count	wt_name	dag_wt	rosette_wt	cauline_wt	flc_wt	diff_flc	ratio_dag	ratio_rosette	ratio_cauline	ratio_dag_log2	ratio_rosette_log2	ratio_cauline_log2	diff_flc_log	vern_sensitivity_dag_vern_corrected	rosette_vern_sens	vern_sensitivity_dag_vern_corrected_log2	rosette_vern_sens_log2
COL	COL	col0	col0	0.9691640895127804	1.5276467643161598	1.230684950064599	1.908478665670564	19.26388888888889	0.9235543313485152	144	12.556338028169014	1.1761497943830497	142	3.1830985915492964	0.6028268903377769	142	4.0821126760563375	0.8467525206255343	142														1.0112277631962674	0.9496390105337911	0.016107978275331045	-0.07454889374531817
ID0424-02-R05	mut	ID0424-02-R05	kd	32.73009903461024	0.14623397410083647	1.5938914690216432	0.504737277076682	25.3	1.0593499054713802	10	21.0	1.247219128924648	10	6.8	0.9189365834726814	10	3.131	0.3792521881574612	10	WT-ID0424	30.5	28.54545454545455	10.090909090909092	85.85099788611541	53.120898851505174	1.2055335968379446	1.3593073593073597	1.483957219251337	0.2696718577559384	0.4428717074755696	0.5694495013498319	1.7252654150599998	1.2442622950819675	1.5	0.315290642965218	0.5849625007211562
ID0424-04-R05	mut	ID0424-04-R05	kd	21.419387045407085	0.3065462241471854	1.5381061213204683	0.9446747998211564	21.63636363636364	1.2060453783110552	11	17.818181818181817	0.7507571935295484	11	5.181818181818182	0.6030226891555273	11	3.4872727272727264	0.4874441692971804	11	WT-ID0424	30.5	28.54545454545455	10.090909090909092	85.85099788611541	64.43161084070832	1.409663865546218	1.602040816326531	1.947368421052632	0.4953511928922397	0.6799109047764191	0.9615258521853643	1.809098989184089	1.119122257053292	1.3706293706293704	0.16236765026423083	0.4548385073368186
ID0932-02-R04	mut	ID0932-02-R04	kd	20.297274242110873	1.3731657174267775	1.6998415382840018	2.609997248588944	20.818181818181817	2.4420557658735738	11	16.818181818181817	2.1362669223756576	11	7.090909090909091	1.9725387425622567	11	2.522727272727273	0.6337363948692061	11	WT-ID0932	38.0	48.1	13.0	44.589943613887556	24.292669371776682	1.8253275109170304	2.8600000000000003	1.8333333333333333	0.8681553439839388	1.516015147003665	0.874469117916141	1.3854752393723029	1.1329622758194187	1.2524177949709865	0.18009982462328228	0.32471591225898166
ID0932-09-R01	mut	ID0932-09-R01	kd	14.088162218682413	2.40132977486112	2.0064691482692623	3.3177973471929043	22.25	0.621581560508061	12	16.5	1.5666989036012804	12	6.666666666666668	1.3026778945578592	12	2.54	0.4307287693285331	12	WT-ID0932	38.0	48.1	13.0	44.589943613887556	30.501781395205146	1.7078651685393258	2.915151515151515	1.95	0.7721940824771877	1.5435708695242258	0.9634741239748856	1.4843252041833597	1.2210365853658531	1.3275862068965518	0.2881064277906258	0.40880554556732934
ID1890-01-R05	mut	ID1890-01-R05	kd	46.04580209977114	0.6554001496052347	1.5819234240774769	1.2240886811445209	22.0	0.0	11	13.727272727272727	0.7862453931068966	11	4.090909090909091	0.5393598899705937	11	3.4154545454545464	0.5445431780192207	11	WT-ID1890	44.18181818181818	43.09090909090909	7.8181818181818175	102.5910637195338	56.54526161976267	2.008264462809917	3.13907284768212	1.9111111111111108	1.0059492663311862	1.6503385095731804	0.9344116583724232	1.7523962177741217	1.2000000000000004	1.3959938366718025	0.26303440583379434	0.48129257204709636
ID1890-05-R04	mut	ID1890-05-R04	kd	47.694983747641885	0.7971752894829228	1.5911951256089207	1.4520200606836369	22.75	0.753778361444409	12	13.1	1.286683937707919	10	4.9	1.100504934614612	10	2.822	0.8168067906998162	10	WT-ID1890	44.18181818181818	43.09090909090909	7.8181818181818175	102.5910637195338	54.896079971891915	1.9420579420579418	3.2893823733518395	1.5955473098330242	0.9575862447697874	1.717816723610874	0.6740513868369546	1.7395413333870848	1.2484756097560972	1.3551724137931036	0.3201676370229245	0.4384764122436722
ID1954-06-R05	mut	ID1954-06-R05	kd	53.78002733617824	1.0446753302885934	2.2180670896486583	1.245778026884002	24.363636363636363	1.433368568981981	11	14.818181818181818	1.3280197150781925	11	4.636363636363637	0.6741998624632421	11	3.233636363636363	0.3706014767178547	11	WT-ID1954	53.88888888888889	53.0	7.25	153.58461828961202	99.80459095343376	2.211857379767828	3.576687116564417	1.5637254901960784	1.1452583638117024	1.838623918969419	0.6449872717933738	1.999150519041728	1.198211624441133	1.2611218568665377	0.2608827349787454	0.33470768391614286
ID1954-10-R05	mut	ID1954-10-R05	kd	89.07262839097041	2.3260487005356456	2.7780317004983788	1.5576774967689078	21.166666666666668	0.7177405625652736	12	13.583333333333336	1.3113721705515065	12	3.8333333333333335	0.5773502691896257	12	3.643333333333333	0.8146313536957944	12	WT-ID1954	53.88888888888889	53.0	7.25	153.58461828961202	64.51198989864162	2.545931758530184	3.901840490797545	1.891304347826087	1.3481937495811682	1.9641548010532772	0.9193815397917154	1.8096404380910909	1.1140350877192984	1.2127976190476193	0.15579467260742436	0.2783388263396799
ID2016-03-R05	mut	ID2016-03-R05	kd	81.55906367598432	2.8411431400935916	2.078356479259719	1.7984536930380135	18.83333333333333	1.7494587907710375	12	9.583333333333334	0.514928650544437	12	3.0	0.0	12	3.1924999999999994	0.16992645467966436	12	WT-ID2016	41.91666666666666	41.1	9.6	162.2083931974629	80.64932952147858	2.2256637168141595	4.288695652173913	3.2	1.1542356273903396	2.100538938571101	1.6780719051126376	1.9066007612310876	1.0319634703196345	0.8944444444444446	0.04539190281401406	-0.1609362182150575
ID2171-08-R03	mut	ID2171-08-R03	kd	34.724527498204736	1.7084985797503756	1.3691457352163583	2.0353670581355083	21.0	1.0444659357341868	12	13.0	1.651445647689541	12	3.8333333333333335	0.7177405625652734	12	3.483333333333334	0.6820601590813384	12	WT-ID2171	43.63636363636363	49.27272727272727	15.545454545454545	85.08151973704123	50.3569922388365	2.0779220779220777	3.7902097902097904	4.055335968379446	1.055141554192461	1.9222777045754824	2.019821440912744	1.7020597823356287	1.061797752808989	1.0	0.08650899325467526	0.0
ID2171-21-R05	mut	ID2171-21-R05	kd	30.785912343569606	2.4550477900844405	1.5517184076316273	1.931252521776752	21.272727272727273	1.4893561757289009	11	13.454545454545455	1.967924610529396	11	4.090909090909091	0.5393598899705937	11	3.3363636363636364	0.6674919134682118	11	WT-ID2171	43.63636363636363	49.27272727272727	15.545454545454545	85.08151973704123	54.295607393471634	2.051282051282051	3.6621621621621614	3.8	1.0365258760251141	1.8726956757249216	1.9259994185562233	1.7347646958514285	1.0519480519480517	0.9726177437020809	0.07306346218972308	-0.040055183634116316
ID4807-02-R05	mut	ID4807-02-R05	ko	1.0028432843466997	2.466267101295246	1.7132642172410657	2.8433787487600117	22.09090909090909	1.0444659357341863	11	14.090909090909092	0.9438798074485388	11	4.727272727272728	1.009049958219026	11	3.0627272727272725	0.451200419084267	11	WT-ID4807	119.0	65.0	5.5	88.79564757921719	87.79280429487049	5.386831275720165	4.612903225806451	1.163461538461538	2.42943687833946	2.205675026391514	0.21842351913350191	1.9434589215656004	1.1232665639445296	1.2809917355371903	0.16770033632779802	0.35726116799964325
ID4807-14-R03	mut	ID4807-14-R03	kd	7.788732057686013	2.0535198894246087	1.6042365407517425	2.5429928925185488	21.33333333333333	0.4923659639173309	12	14.916666666666664	1.0836246694508316	12	5.666666666666668	0.9847319278346618	12	2.703333333333333	0.509658233673817	12	WT-ID4807	119.0	65.0	5.5	88.79564757921719	81.00691552153117	5.578125000000001	4.357541899441341	0.9705882352941174	2.4797802640291002	2.1235145364853545	-0.04306872189188631	1.9085220959729527	1.0666666666666664	1.3984374999999998	0.09310940439148115	0.4838157772642562
ID5151-11-R04	mut	ID5151-11-R04	kd	17.91162764602237	0.7093828538580422	1.8127906539856808	1.3112341526005549	26.58333333333333	1.7298624923456316	12	19.83333333333333	1.8989630344113089	12	5.833333333333332	0.7177405625652734	12	3.42	0.2936293272447113	12	WT-ID5151	49.25	54.25	8.875	169.26134916413432	151.34972151811198	1.8526645768025078	2.7352941176470598	1.5214285714285718	0.8896017064126632	1.4516959698576923	0.6054266032808722	2.1799816261960703	1.2862903225806446	1.451219512195122	0.3632163033779935	0.5372657586898598
ID5741-02-R03	mut	ID5741-02-R03	kd	58.8446400609004	0.21239777370657528	1.9363462666771751	0.2855785617747528	37.0	2.1742292260184355	12	38.25	2.8001623329566248	12	15.583333333333336	1.3113721705515071	12	2.4666666666666663	0.22568414506414336	12	WT-ID5741	65.66666666666667	67.6	12.0	146.0827673623128	87.2381273014124	1.7747747747747749	1.7673202614379084	0.7700534759358287	0.8276359531062704	0.8215634987021702	-0.3769694584453246	1.9407063342176187	1.48	1.5376884422110553	0.5655971758542251	0.6207632221490029
ID5741-04-R01	mut	ID5741-04-R01	kd	54.360406422299725	0.1231478174474691	2.110339786236392	0.4583681131363058	37.18181818181818	2.2279219832921373	11	40.63636363636363	3.2333489534143154	11	16.90909090909091	1.300349603340998	11	2.4172727272727275	0.2960773854616696	11	WT-ID5741	65.66666666666667	67.6	12.0	146.0827673623128	91.72236094001309	1.7660961695191526	1.6635346756152125	0.7096774193548386	0.8205639044307687	0.7342519388488015	-0.4947646917495781	1.9624752249722437	1.3943181818181816	1.604066985645933	0.47955982013824516	0.6817343898235912
ID6086-01-R04	mut	ID6086-01-R04	kd	58.97052125841743	2.6663727976610603	2.6831840090358097	2.50193321799814	28.45454545454545	1.6949121725703875	11	18.90909090909091	2.0714509627092528	11	8.272727272727273	0.6466697906828642	11	2.305454545454545	0.3944201728198912	11	WT-ID6086	120.0			194.45347570074668	135.4829544423293	4.217252396166135			2.0763033673131983			2.131884658625165	1.3796143250688704	1.772727272727273	0.46426501404950515	0.8259706002249513
ID6086-07-R03	mut	ID6086-07-R03	kd	121.20050155019614	1.4647149195672466	2.7910748030008463	1.5606141835873466	33.90909090909091	1.5135749373285388	11	26.09090909090909	1.7002673586554231	11	11.454545454545455	0.934198732993828	11	2.289090909090909	0.20820444497918605	11	WT-ID6086	120.0			194.45347570074668	73.25297415055054	3.53887399463807			1.823290393990578			1.864825262213188	1.6051640667025282	2.1742424242424243	0.6827207653357562	1.1205128073172343
ID6132-01-R01	mut	ID6132-01-R01	kd	61.18762819247636	0.2598896495845256	1.0976967859994684	0.6339988653501828	40.90909090909091	1.3751033019046577	11	44.72727272727273	3.1333978072025617	11	21.09090909090909	2.7001683449202	11	2.143636363636364	0.23243376378111386	11	WT-ID6132	100.0	64.33333333333333	20.0	154.26906099625631	93.08143280377995	2.4444444444444446	1.4383468834688349	0.9482758620689656	1.2895066171949852	0.5244116498449816	-0.07662128160291251	1.9688630597670995
ID6132-05-R01	mut	ID6132-05-R01	kd	67.30533018940001	0.24606720167839585	1.150561967232796	0.6899916671800411	41.16666666666666	1.1146408580454257	12	42.16666666666666	2.8550858396053798	12	21.416666666666668	1.831955405041456	12	1.9825	0.2222662203918372	12	WT-ID6132	100.0	64.33333333333333	20.0	154.26906099625631	86.96373080685629	2.4291497975708514	1.5256916996047434	0.9338521400778208	1.2804514589112037	0.6094634625737706	-0.09873395358535972	1.9393381630248212
ID6133-01-R05	mut	ID6133-01-R05	kd	68.77170239829921	0.8184169977770422	1.7958260830907908	0.7665697365288513	29.08333333333333	1.2401124093721452	12	22.5	1.3816985594155147	12	9.666666666666666	1.370688833684684	12	2.373333333333333	0.3987100412200536	12	WT-ID6133	63.25	54.66666666666666	17.666666666666668	195.6169267757611	126.84522437746188	2.1747851002865333	2.429629629629629	1.8275862068965518	1.1208728492058142	1.2807364075672525	0.8699394594356273	2.1032741210212245	1.2644927536231882		0.338558769431483
ID6133-07-R03	mut	ID6133-07-R03	kd	27.39961426768815	0.8655325741156314	1.6912917744742069	2.03375576769176	31.75	1.6025547785276542	12	27.83333333333333	2.9180732539042795	12	13.25	1.2154310870109943	12	2.1108333333333333	0.2501075526224424	12	WT-ID6133	63.25	54.66666666666666	17.666666666666668	195.6169267757611	168.21731250807298	1.9921259842519683	1.964071856287425	1.3333333333333337	0.9943088879221444	0.9738477121440314	0.415037499278844	2.2258706902716816	1.4048672566371685	1.9418604651162785	0.4904338192443409	0.9574395377719539
ID6136-02-R05	mut	ID6136-02-R05	kd	52.934577275584424	0.7768847493948959	1.6722830958313697	0.6530257576873884	34.416666666666664	3.36987545853858	12	35.916666666666664	1.7298624923456334	12	12.75	1.3568010505999362	12	2.849166666666667	0.36051625441437396	12	WT-ID6136	86.66666666666669	61.5	11.75	190.24045260788608	137.3058753323017	2.5181598062954	1.7122969837587008	0.9215686274509804	1.3323698416090095	0.775932946971298	-0.1178364902938583	2.1376891211391955	1.5565326633165837	2.0077639751552794	0.6383358515969534	1.0055896816956373
ID6136-15-R04	mut	ID6136-15-R04	kd	31.280229651311497	0.5815192938626054	2.107747786651613	0.9525434061668676	31.16666666666667	0.389249472080761	12	31.08333333333333	2.5030284687057627	12	11.0	0.9534625892455922	12	2.8383333333333334	0.2474169588268993	12	WT-ID6136	86.66666666666669	61.5	11.75	190.24045260788608	158.9602229565746	2.7807486631016043	1.9785522788203755	1.068181818181818	1.4754733531408182	0.9844451858051584	0.09515723304034003	2.2012884632408007	1.4086629001883242	1.7834699453551912	0.4943264090834833	0.8346869040287994
ID6138-07-R03	mut	ID6138-07-R03	kd	30.61904728963566	0.28517341782539857	1.2562183697889442	0.907725858352298	33.18181818181818	0.9816498172140428	11	28.72727272727273	1.1037127426019049	11	12.272727272727273	0.6466697906828633	11	2.3454545454545457	0.1355259116452375	11	WT-ID6138	52.2	58.6	17.4	112.55418638928528	81.93513909964963	1.5731506849315071	2.0398734177215188	1.4177777777777776	0.6536568665524399	1.0284796299950798	0.5036314225478321	1.913470195340596
ID6138-09-R04	mut	ID6138-09-R04	kd	13.941812535235885	0.2812891990352981	1.5259402238299524	1.778246254942392	30.63636363636364	1.2060453783110547	11	25.363636363636363	1.6895400127092142	11	11.181818181818182	0.9816498172140428	11	2.2827272727272727	0.25420821816341466	11	WT-ID6138	52.2	58.6	17.4	112.55418638928528	98.61237385404941	1.7038575667655784	2.310394265232975	1.5560975609756096	0.7688047391379608	1.2081390663429954	0.6379325142594232	1.9939314135148607
ID6413-10-R05	mut	ID6413-10-R05	ko	2.617836919658964	1.254736450921033	2.076163707969481	2.1272030917231306	21.83333333333333	1.6422453217986948	12	12.583333333333336	0.9962049198956222	12	3.6666666666666665	0.6513389472789296	12	3.5083333333333333	0.524574863941066	12	WT-ID6413	63.41666666666666	66.875	14.5	159.5213966192747	156.90355969961573	2.9045801526717563	5.31456953642384	3.954545454545455	1.5383296419660952	2.409952842684586	1.983511877211431	2.19563279661666	1.0234375	0.9556962025316459	0.03342300153745028	-0.06537600885202353
ID6413-12-R05	mut	ID6413-12-R05	ko	3.4264202315265595	1.6760110426271144	2.0593898099383456	2.1385617060405053	20.8	1.22927259430572	10	12.2	1.229272594305718	10	3.3	0.4830458915396479	10	3.75	0.5202136313306508	10	WT-ID6413	63.41666666666666	66.875	14.5	159.5213966192747	156.09497638774818	3.0488782051282044	5.481557377049182	4.3939393939393945	1.6082785195286593	2.454585838612985	2.135514970656481	2.193388926366792	0.977181208053691	0.8926829268292684	-0.03330197515082803	-0.16378026122140338
ID6990-01-R05	mut	ID6990-01-R05	ko	1.1423215396924864	1.2273973568564178	1.6919565186084384	0.340503535467214	24.41666666666667	1.2401124093721445	12	15.6	1.429840705968481	10	5.9	0.7378647873726218	10	2.673	0.3622169392934449	10	WT-ID6990	86.2	61.6	11.2	166.23549944611705	165.09317790642456	3.53037542662116	3.948717948717949	1.8983050847457623	1.8198216105006442	1.981384321832653	0.9247118726957628	2.217729127419006	1.1720000000000006	1.4181818181818182	0.22897256976016156	0.5040425053375888
ID6990-08-R03	mut	ID6990-08-R03	ko	0.5265519630029387	0.9251919434140624	1.2457251829791085	0.234353833932706	25.66666666666667	1.6583123951777	9	15.125	1.8850918886280923	8	5.875	0.9910312089651148	8	2.6500000000000004	0.6225064543555237	8	WT-ID6990	86.2	61.6	11.2	166.23549944611705	165.70894748311412	3.358441558441558	4.072727272727273	1.906382978723404	1.7477919242279905	2.0259952085329447	0.9308379754926044	2.2193459588576783	1.2157894736842114	1.3345588235294115	0.2818934330851108	0.41636289674541094
ID7169-04-R05	mut	ID7169-04-R05	kd	59.22373605686781	0.5461193019199403	1.8294877990598688	0.844001023812468	28.83333333333333	0.8348471099367221	12	22.5	1.3816985594155147	12	10.166666666666666	1.19341628287971	12	2.245833333333333	0.3296681067468623	12	WT-ID7169	48.16666666666666	46.16666666666666	15.666666666666664	156.80070665498425	97.57697059811643	1.6705202312138727	2.051851851851852	1.540983606557377	0.740297454863954	1.0369265689983571	0.623851514114751	1.9893473307577565	1.3106060606060603	1.40625	0.3902341082782709	0.4918530963296747
ID7186-01-R01	mut	ID7186-01-R01	ko	0.3623379044942325	3.7870018559916847	1.4718878730094156	3.0439081292756005	14.5	1.1677484162422844	12	7.416666666666668	0.7929614610987591	12	2.75	1.712255291076124	12	3.143333333333333	0.8375107416769306	12	WT-ID7186	20.25	16.083333333333332	4.833333333333333	20.11200370638669	19.749665801892462	1.3965517241379308	2.168539325842696	1.7575757575757576	0.4818690077570526	1.116723606301682	0.8135868757691187	1.2955597510195944	0.9886363636363633	0.8140243902439027	-0.016488122788569426	-0.29685607293052924
ID7186-15-R03	mut	ID7186-15-R03	ko	2.6839125852343497	4.095283256909823	1.5968087208917179	3.014492147848269	14.25	0.9653072991634226	12	7.5	0.9045340337332908	12	2.583333333333333	0.6685579234215214	12	3.0625	0.7764268390284021	12	WT-ID7186	20.25	16.083333333333332	4.833333333333333	20.11200370638669	17.428091121152338	1.4210526315789471	2.1444444444444444	1.8709677419354842	0.506959988719883	1.1006039409384056	0.903784684740697	1.2412498219379298	0.9095744680851061	0.9210526315789475	-0.13673633679173994	-0.1186444964986189
ID7316-05-R05	mut	ID7316-05-R05	kd	35.738682056677376	0.7641320710772419	1.81979052790438	1.834791534446724	30.45454545454545	1.5075567228888185	11	27.272727272727273	2.723633936156219	11	10.0	1.4142135623730951	11	2.7590909090909093	0.3047771167740304	11	WT-ID7316	66.375	46.83333333333334	14.666666666666664	110.0964293118298	74.35774725515243	2.1794776119402988	1.7172222222222224	1.4666666666666663	1.1239823840963163	0.7800767476411865	0.5525410230287784	1.8713262238987256	1.531234128999491	1.7514595496246872	0.6146948908858925	0.8085576691392613
ID8234-01-R05	mut	ID8234-01-R05	ko	1.0385302138723942	0.3142913200512357	2.040297655226543	1.4379888780327204	31.72727272727273	2.004540300962248	11	27.272727272727273	2.9695423583747416	11	8.272727272727273	1.1037127426019049	11	3.378181818181818	0.7813298686447125	11	WT-ID8234	101.66666666666669			126.65549610954969	125.6169658956773	3.2043935052531043			1.6800513241567376			2.0990482994113253	1.2979338842975208	1.4876033057851243	0.37621689549000786	0.5729898590550806
ID8246-10-R03	mut	ID8246-10-R03	kd	97.57311346950104	1.0514432560688391	2.085150950907193	1.9224671824524773	21.272727272727273	0.7862453931068973	11	14.636363636363635	0.9244162777371756	11	4.2727272727272725	0.6466697906828632	11	3.501818181818182	0.5870573767838742	11	WT-ID8246	56.16666666666666	53.444444444444436	9.888888888888893	202.2940941988004	104.72098072929936	2.6403133903133904	3.651483781918565	2.314420803782507	1.4007091795145947	1.8684828228504096	1.210651196483746	2.020033700801375	1.1122994652406417		0.1535452582534555
ID8246-17-R05	mut	ID8246-17-R05	kd	162.53539779231554	0.4105026216401755	1.6296093875671298	1.6409000743394913	22.8	0.6324555320336757	10	15.9	1.286683937707919	10	4.8	0.6324555320336761	10	3.362	0.4950824847100397	10	WT-ID8246	56.16666666666666	53.444444444444436	9.888888888888893	202.2940941988004	39.75869640648486	2.46345029239766	3.3612858141160022	2.060185185185186	1.3006803611833226	1.7490132219307364	1.042774023690292	1.5994321364709645	1.1544303797468354		0.2071811711002763
ID8283-01-R04	mut	ID8283-01-R04	ko	1.2366010421786706	1.239575499082892	2.029376530842209	1.6245888917645188	21.545454545454547	1.0357254813546268	11	15.636363636363635	0.9244162777371754	11	5.0	0.6324555320336759	11	3.174545454545454	0.4501413919284393	11	WT-ID8283	117.16666666666669	51.5	5.5	169.45929697954938	168.22269593737067	5.438115330520394	3.2936046511627914	1.1	2.4431067480904174	1.7196673911184184	0.13750352374993502	2.2258845886998064	1.0772727272727274	1.2027972027972027	0.10738353537359965	0.2663934179237084
ID8283-02-R04	mut	ID8283-02-R04	ko	1.6624155895616823	1.2067720700011717	2.0283179936536566	2.489300575644154	21.727272727272727	0.6466697906828632	11	15.0	1.0	11	5.0	0.7745966692414834	11	3.070909090909092	0.5464513618878545	11	WT-ID8283	117.16666666666669	51.5	5.5	169.45929697954938	167.79688138998767	5.3926080892608095	3.433333333333333	1.1	2.4309831890079283	1.7796099315746998	0.13750352374993502	2.224783884933053	1.1071221771858715	1.1538461538461537	0.14681444045182432	0.20645087746742624
ID8337-06-R03	mut	ID8337-06-R03	kd	85.44375926488054	0.4948857026431634	1.4956179208953504	0.5466684959856599	25.66666666666667	0.6513389472789293	12	23.25	1.5447859516333118	12	7.416666666666668	0.996204919895622	12	3.1716666666666664	0.3318497286788741	12	WT-ID8337	49.0	55.33333333333334	12.583333333333336	167.6369037325779	82.19314446769737	1.9090909090909087	2.379928315412186	1.6966292134831462	0.9328858041414628	1.2509181195177372	0.7626713083586812	1.9148355955934369	1.207843137254902	2.682692307692308	0.2724331038360436	1.4236815936880955
ID8337-09-R04	mut	ID8337-09-R04	kd	84.95037121073929	0.7254136842732636	1.5151395128895164	0.5456369143428356	26.57142857142857	1.5118578920369086	7	22.428571428571423	1.5118578920369092	7	7.857142857142858	1.2149857925879115	7	2.9028571428571435	0.4270719801046145	7	WT-ID8337	49.0	55.33333333333334	12.583333333333336	167.6369037325779	82.68653252183861	1.8440860215053765	2.4670912951167736	1.6015151515151518	0.8829059550647811	1.3028111037917458	0.6794374471368675	1.9174347800756733	1.2216748768472905		0.2888603932016988
ID8369-04-R05	mut	ID8369-04-R05	ko	1.3178628441125475	0.6582307186454038	1.592328646392375	1.8190333486149093	24.58333333333333	0.9962049198956208	12	17.916666666666668	0.9003366373785198	12	8.0	0.7385489458759963	12	2.250833333333333	0.15721776058201642	12	WT-ID8369	57.33333333333334	50.5	12.0	153.4508070108517	152.13294416673915	2.332203389830509	2.8186046511627905	1.5	1.221693610452895	1.4949811338834904	0.5849625007211562	2.182223270072611	1.1637080867850096	1.1286089238845145	0.21872920724586276	0.17454566209613834
ID8369-05-R03	mut	ID8369-05-R03	kd	12.826718008296929	0.6348624718050346	1.812913965056912	2.1890293771969187	24.72727272727273	1.0090499582190264	11	19.09090909090909	1.8140862964338518	11	8.454545454545455	0.5222329678670935	11	2.26	0.19712939912656355	11	WT-ID8369	57.33333333333334	50.5	12.0	153.4508070108517	140.62408900255477	2.3186274509803924	2.645238095238095	1.4193548387096773	1.2132710313678998	1.4033975837229693	0.5052353082504218	2.148059721998051	1.1568314726209465	1.1658570437196392	0.2101787077271446	0.22139089749137514
ID8376-04-R05	mut	ID8376-04-R05	kd	46.46734207354023	0.08618678908958381	2.5308747569662	0.6092146261934211	39.91666666666666	2.906367096044421	12	28.83333333333333	1.5859229221975182	12	9.833333333333334	0.8348471099367217	12	2.9525	0.3035584412806326	12	WT-ID8376				241.9392385163661	195.47189644282585							2.2910843264523444	1.7610294117647052	2.4856321839080455	0.8164190044858403	1.3136128266753584
ID8376-10-R04	mut	ID8376-10-R04	ko	0.13458123170958727	0.2383744214728725	3.2238523263628576	2.2108811445749543	29.818181818181817	1.6011359603844904	11	20.4	1.429840705968481	10	5.0	0.9428090415820632	10	4.202	0.7417067404903969	10	WT-ID8376				241.9392385163661	241.80465728465649							2.3834646613450525	1.4199134199134198	1.8545454545454545	0.505802963202026	0.8910656284468359
ID9069-01-R05	mut	ID9069-01-R05	kd	32.2924874305908	0.42744458920732586	1.8747071672699769	1.4293836422475048	26.75	1.356801050599936	12	19.25	1.7645499039801518	12	5.916666666666668	0.792961461098759	12	3.295833333333334	0.4412473710111397	12	WT-ID9069	103.0909090909091			160.53116019045444	128.23867275986365	3.8538657604078166			1.9463063199037849			2.1080190145234883	1.3487394957983196	1.925	0.43161172381435997	0.9448584458075391
ID9070-02-R01	mut	ID9070-02-R01	kd	43.11258181573228	1.0802865900617091	1.7150416270064122	1.5459281195468861	19.666666666666668	1.0730867399773192	12	10.833333333333336	1.0298573010888743	12	2.583333333333333	0.5149286505444373	12	4.3599999999999985	0.9980981915623328	12	WT-ID9070	107.42857142857143			152.37136325647606	109.25878144074377	5.462469733656175			2.4495533809793484			2.038456352534852	1.1028037383177574	1.1284722222222225	0.14117606296069476	0.1743709064735049
ID9070-11-R04	mut	ID9070-11-R04	kd	67.88680350284272	0.7491856181140301	2.0484107831755423	1.1098268893912386	20.916666666666668	0.9003366373785201	12	13.166666666666664	1.0298573010888743	12	2.6666666666666665	0.4923659639173309	12	5.1241666666666665	1.1858825507791335	12	WT-ID9070	107.42857142857143			152.37136325647606	84.48455975363333	5.136027319294251			2.360652876390417			1.9267773453223325	1.2549999999999997	1.3504273504273503	0.32768736417604694	0.43341602859369827
ID9079-02-R01	mut	ID9079-02-R01	ko	0.7374522032464356	2.4240035110098366	1.7785319748000348	2.6521798023150445	17.727272727272727	1.3483997249264823	11	9.363636363636363	0.6741998624632424	11	1.5454545454545454	0.5222329678670935	11	6.727272727272728	2.195035721390843	11	WT-ID9079	111.5	36.5	12.5	155.25145340525702	154.5140012020106	6.2897435897435905	3.8980582524271847	8.088235294117647	2.6530012048079907	1.962755650334096	3.0158249671616826	2.1889678389017453	0.9848484848484849	0.8296892980437285	-0.02202630632999891	-0.2693569175735776
ID9102-01-R05	mut	ID9102-01-R05	ko	0.7477458690498038	0.982885487277055	1.3516919245742962	2.417216682094125	23.16666666666667	1.4668044012461756	12	15.5	2.1950357213908425	12	3.9166666666666665	0.7929614610987591	12	4.030833333333334	0.5395698342759777	12	WT-ID9102	62.09090909090909	69.1111111111111	8.666666666666666	169.62128010145818	168.87353423240842	2.680183126226291	4.458781362007168	2.2127659574468086	1.4223315776504415	2.1566494583014153	1.1458508664634548	2.227561592510978	1.2791411042944796	1.6145833333333335	0.35517541921358725	0.6911619045530815
ID9102-02-R05	mut	ID9102-02-R05	kd	39.78281446094741	0.5850692365838787	1.3888853566968435	0.4381380469657385	35.36363636363637	0.5045249791095131	11	35.27272727272727	3.03614588222994	11	10.636363636363637	1.7477257950106062	11	3.374545454545455	0.4431786013869269	11	WT-ID9102	62.09090909090909	69.1111111111111	8.666666666666666	169.62128010145818	129.83846564051078	1.7557840616966582	1.9593356242840776	0.8148148148148148	0.8121154233038984	0.9703645451384596	-0.29545588352617136	2.1134033745954652	1.7681818181818183	2.5652892561983474	0.8222666314615324	1.359121510025171
ID9111-01-R05	mut	ID9111-01-R05	ko	0.6307716355948018	0.06727780277787686	1.0686481981547091	2.039287873333052	27.44444444444445	1.2360330811826108	9	24.0	1.5811388300841889	9	6.777777777777778	0.8333333333333335	9	3.5900000000000003	0.5173731728646163	9	WT-ID9111	100.875			121.61053075202877	120.97975911643394	3.675607287449392			1.8779826331354148			2.082712715445694	1.2474747474747476		0.3190106115050682
ID9111-02-R04	mut	ID9111-02-R04	ko	0.0822352476363165	0.08333429538767037	1.3408303109661217	2.3077731079868378	27.83333333333333	0.8348471099367203	12	21.5	1.445997610962442	12	6.166666666666668	0.8348471099367218	12	3.5341666666666667	0.4484206291040373	12	WT-ID9111	100.875			121.61053075202877	121.52829550439243	3.624251497005989			1.8576830715248844			2.084677406746928	1.3436781609195403		0.42618762379556574
ID9323-02-R05	mut	ID9323-02-R05	kd	100.86668378249769	0.6854843770453364	1.2407493009644668	1.3210762041902142	32.083333333333336	3.34278961710761	12	22.5	2.2763607319179844	12	6.5	1.5075567228888185	12	3.591666666666667	0.6843953314400746	12	WT-ID9323	97.28571428571428			115.84146373362762	14.974779951129932	3.0322820037105753			1.600403931093359			1.1753604493109535	1.4583333333333335	1.467391304347826	0.5443205162238104	0.5532536409938179
ID9323-12-R04	mut	ID9323-12-R04	kd	18.303984808182573	1.0281754312453073	0.9668650656833794	2.310393015542397	25.363636363636363	1.6895400127092153	11	16.545454545454547	2.9107949554592936	11	3.363636363636364	1.2862913567871994	11	5.215454545454545	1.2166623495149642	11	WT-ID9323	97.28571428571428			115.84146373362762	97.53747892544504	3.8356374807987703			1.9394663727625765			1.989171526087232	1.1594805194805196	1.2976827094474155	0.2134785813595616	0.3759376795899036
ID9402-01-R05	mut	ID9402-01-R05	kd	11.715117715666068	1.9103779791430648	1.4965942578953677	3.8246046622897034	23.0	0.4472135954999579	11	14.909090909090908	1.1361818036340363	11	4.090909090909091	0.5393598899705938	11	3.6972727272727273	0.5143751725946911	11	WT-ID9402	54.6	54.25	7.0	190.37258690036955	178.65746918470347	2.3739130434782605	3.6387195121951215	1.7111111111111112	1.2472670899754772	1.863430846463693	0.7749334443652268	2.2520211775935515	1.1288343558282208		0.17483380182593522
ID9402-11-R03	mut	ID9402-11-R03	kd	75.26498788093319	0.8936324378376042	1.7544319493492757	1.1772779827800393	26.90909090909091	1.7580981459830651	11	23.45454545454545	2.583162262175428	11	6.909090909090909	1.044465935734187	11	3.436363636363636	0.452465970593872	11	WT-ID9402	54.6	54.25	7.0	190.37258690036955	115.10759901943636	2.029054054054054	2.312984496124032	1.013157894736842	1.0208072990408377	1.2097555956585226	0.018859027251315767	2.0611039952481427	1.239234449760766		0.30944915560567154
ID9404-08-R03	mut	ID9404-08-R03	kd	5.968706748171713	0.4917396328678407	1.4328947372892755	2.07153776905396	28.75	1.0552897060221726	12	24.0	1.5374122295716146	12	8.5	1.0871146130092182	12	2.860833333333334	0.3710539861072248	12	WT-ID9404	91.54545454545456	55.0	10.833333333333336	134.69095486276976	128.72224811459805	3.184189723320159	2.2916666666666665	1.2745098039215692	1.6709262984251123	1.1963972128035034	0.3499424710569593	2.1096536160446613	1.25	1.3670886075949367	0.32192809488736235	0.45110675398636557
ID9407-01-R05	mut	ID9407-01-R05	kd	44.473612823942396	0.5603958351333312	1.5281122609387747	0.8003023080158685	28.0	2.4494897427831783	11	27.272727272727273	1.9540168418367887	11	8.818181818181818	0.6030226891555273	11	3.098181818181818	0.204392670211932	11	WT-ID9407	60.4	60.14285714285714	12.857142857142858	174.64850235123276	130.17488952729036	2.157142857142857	2.205238095238095	1.4580265095729013	1.1091217223801124	1.1409344291502084	0.5440169507222401	2.114527217784576	1.2727272727272727		0.3479233034203068
ID9407-04-R02	mut	ID9407-04-R02	ko	0.008031925817915458	1.0938736855382645	1.65992989779802	2.1863468409319515	23.11111111111111	0.9279607271383368	9	15.888888888888893	3.3706247360261137	9	5.0	1.4142135623730951	9	3.273333333333333	0.5616271004857226	9	WT-ID9407	60.4	60.14285714285714	12.857142857142858	174.64850235123276	174.6404704254149	2.6134615384615385	3.7852147852147837	2.571428571428572	1.3859619277389368	1.9203751656727144	1.3625700793847084	2.242144892552701
ID9421-04-R02	mut	ID9421-04-R02	ko	0.8859935029529629	0.4217754135164651	1.6256043586856503	0.7975473472226112	35.833333333333336	3.9504506839170377	12	31.83333333333333	3.1285585799020588	12	14.0	0.6030226891555271	12	2.270833333333333	0.1718063568161093	12	WT-ID9421	96.27272727272728	61.0	15.5	142.04621679816862	141.16022329521562	2.6866807610993657	1.916230366492147	1.1071428571428572	1.425824906486735	0.938271010248294	0.14684138832927118	2.149712336680021	1.3961038961038958	1.6952662721893486	0.48140630889455865	0.7615118924747201
ID9421-07-R02	mut	ID9421-07-R02	ko	1.9172828334416872	0.8236812737427831	1.3727703785936205	0.9204686818702618	38.0	1.6514456476895412	12	32.583333333333336	1.62135371797393	12	14.583333333333336	1.378954368902449	12	2.255833333333333	0.2542889670982183	12	WT-ID9421	96.27272727272728	61.0	15.5	142.04621679816862	140.12893396472694	2.5334928229665072	1.8721227621483372	1.0628571428571427	1.3411277419114538	0.9046750409766899	0.08794769927570241	2.14652781811108	1.4545454545454546	1.7853881278538815	0.5405683813627028	0.836237737706179
ID9450-02-R05	mut	ID9450-02-R05	kd	25.683247196612573	0.3839354864346263	1.3923003753339669	0.6500480312701319	24.272727272727273	1.1037127426019044	11	19.454545454545453	1.5075567228888185	11	5.727272727272728	0.9045340337332908	11	3.450909090909091	0.4061638719889928	11	WT-ID9450	78.9	70.5	11.5	173.20892252619714	147.52567532958457	3.2505617977528085	3.623831775700935	2.007936507936508	1.7006890820758396	1.857515984634944	1.0057136511943936	2.168867611389266	1.025608194622279	1.087521174477696	0.036479694266730665	0.12104349109154483
ID9450-05-R04	mut	ID9450-05-R04	kd	49.01569874240413	0.528435169990127	1.3822958680560384	0.9190891360570402	23.6	1.0749676997731399	10	18.2	1.3984117975602015	10	5.1	0.9944289260117528	10	3.674	0.6555269296951541	10	WT-ID9450	78.9	70.5	11.5	173.20892252619714	124.19322378379299	3.343220338983051	3.8736263736263736	2.2549019607843137	1.7412384406516173	1.95368480708746	1.1730647089728796	2.094097900562061	0.9971830985915492	1.017391304347826	-0.0040696643090471244	0.024874668639029162
ID9569-06-R03	mut	ID9569-06-R03	ko	0.5249942652734612	0.2589687874606766	1.175574101926074	1.864832908674124	22.16666666666667	1.0298573010888743	12	14.666666666666664	0.8876253645985948	12	4.166666666666667	0.7177405625652734	12	3.625	0.7269175268963398	12	WT-ID9569	48.0	46.90909090909091	2.8181818181818183	93.40211203021794	92.87711776494447	2.165413533834586	3.1983471074380168	0.6763636363636364	1.1146425659411223	1.677326518869816	-0.5641289973039905	1.967908729575022	1.0344444444444445	1.4308943089430892	0.04885616634175673	0.5169171132980571
ID9569-11-R01	mut	ID9569-11-R01	ko	0.0036388830888193758	0.2638025218468895	1.286899174426073	2.0245905143020764	21.91666666666667	0.2886751345948127	12	13.75	1.1381803659589924	12	4.0	0.6030226891555274	12	3.5225000000000004	0.7021282581616345	12	WT-ID9569	48.0	46.90909090909091	2.8181818181818183	93.40211203021794	93.39847314712911	2.1901140684410643	3.4115702479338843	0.7045454545454546	1.1310060121500098	1.7704359232612972	-0.5052353082504221	1.9703397765598945	1.0193798449612406	1.2132352941176467	0.027691733869048593	0.27885937299547603
ID9579-01-R04	mut	ID9579-01-R04	kd	52.597141445876105	2.1517866165344377	0.2486433340638597	2.1859193972479374	18.08333333333333	0.7929614610987591	12	9.916666666666666	1.1645001528813148	12	1.75	0.8660254037844386	12	6.6875	2.6438715585636565	12	WT-ID9579	55.25	45.55555555555557	8.777777777777779	190.11344539629863	137.51630395042253	3.055299539170508	4.593837535014007	5.015873015873017	1.6113138276681087	2.1996998354763466	2.3265008246771868	2.1383541912276622	1.130208333333333	1.2395833333333333	0.17658873172332276	0.30985526258678725
ID9579-07-R05	mut	ID9579-07-R05	kd	75.01920145583405	1.242207688911794	0.2886235250127261	1.3376433859965855	18.25	1.5447859516333111	12	10.583333333333334	2.6443192398846707	12	1.8333333333333333	0.8348471099367221	12	6.541666666666668	2.4905122997390547	12	WT-ID9579	55.25	45.55555555555557	8.777777777777779	190.11344539629863	115.09424394046458	3.0273972602739727	4.304461942257219	4.787878787878788	1.5980780005114144	2.1058329120121244	2.2593866288186497	2.06105360436478	1.106060606060606	1.4111111111111112	0.14543043952156368	0.49683159044249126
ID9582-01-R03	mut	ID9582-01-R03	ko	3.3396807181190264	5.357441951923369	1.6628207635092824	6.450403242625967	16.5	1.1677484162422849	12	10.0	1.044465935734187	12	1.8333333333333333	0.5773502691896257	12	6.125	2.459905763161744	12	WT-ID9582	49.81818181818182	53.6	6.4	275.23615723066865	271.8964765125496	3.0192837465564732	5.36	3.490909090909091	1.5942063449647756	2.422233000683048	1.8036027871964968	2.434403579632105	0.9705882352941176	1.0	-0.04306872189188598	0.0
ID9582-02-R02	mut	ID9582-02-R02	kd	11.092333457567923	6.986840157781569	1.8908656295324244	5.36188693987193	18.25	1.42222616792382	12	10.5	0.7977240352174656	12	1.8333333333333333	0.5773502691896257	12	6.416666666666668	2.4848022907753493	12	WT-ID9582	49.81818181818182	53.6	6.4	275.23615723066865	264.14382377310073	2.7297633872976346	5.104761904761905	3.490909090909091	1.4487759054432123	2.35184367279165	1.8036027871964968	2.4218404604417736	1.033018867924528	1.05	0.04686660503797383	0.070389327891398
ID9583-03-R01	mut	ID9583-03-R01	ko	0.027450831028975917	3.9597554665079246	1.7913541082278095	4.900756362933628	18.08333333333333	0.900336637378519	12	9.0	0.852802865422442	12	1.1666666666666667	0.38924947208076144	12	8.208333333333334	1.8022502769055304	12	WT-ID9583	63.16666666666666	49.90909090909091	4.2727272727272725	217.89288930894932	217.8654384779203	3.493087557603687	5.545454545454545	3.662337662337662	1.8045028057266124	2.471305718925589	1.8727648117038918	2.3381883405315995	0.998466257668712	1.1095890410958904	-0.002214421065441561	0.1500254440046075
ID9583-06-R04	mut	ID9583-06-R04	ko	0.020275929712701573	5.043178971751562	1.6552399010793586	5.277421770772469	18.25	0.4522670168666448	12	9.333333333333334	0.4923659639173308	12	0.9166666666666666	0.2886751345948129	12	9.333333333333334	0.4923659639173308	12	WT-ID9583	63.16666666666666	49.90909090909091	4.2727272727272725	217.89288930894932	217.87261337923655	3.461187214611872	5.3474025974025965	4.661157024793388	1.7912669785699182	2.4188382990314534	2.220688115124199	2.3382026427943323	0.9776785714285712	1.1199999999999999	-0.03256786245643107	0.16349873228287926
ID9644-13-R02	mut	ID9644-13-R02	kd	38.554015586743716	2.111008384738754	2.9363629037222005	2.787896715028556	20.416666666666668	0.9962049198956198	12	14.25	1.138180365958992	12	3.583333333333333	0.7929614610987591	12	4.185	1.1715762497980695	12	WT-ID9644	37.6	37.7	11.1	63.8701260461259	25.31611045938218	1.8416326530612244	2.6456140350877195	3.0976744186046514	0.8809853185088605	1.4036026042165604	1.6311855174818017	1.4033969819225398	1.05	1.2391304347826086	0.070389327891398	0.30932805810772873
ID9644-14-R02	mut	ID9644-14-R02	ko	0.10949110835108317	1.4678802612055537	1.9428475803301488	2.9930499889690743	18.90909090909091	1.0444659357341868	11	11.363636363636365	0.6741998624632427	11	2.5454545454545454	0.5222329678670935	11	4.652727272727273	1.0487620407803755	11	WT-ID9644	37.6	37.7	11.1	63.8701260461259	63.76063493777481	1.9884615384615385	3.3176	4.360714285714286	0.99165265728648	1.730139952356512	2.1245644680424367	1.8045526331778767	1.001069518716577		0.0015421648084047491
ID9729-01-R05	mut	ID9729-01-R05	ko	0.17748421369794076	1.5932647375624338	2.9151863688068187	2.278147778679652	29.0	0.8660254037844396	9	23.88888888888889	4.567396535348242	9	9.777777777777779	0.9718253158075504	9	2.454444444444444	0.5085545966538674	9	WT-ID9729	123.14285714285714			148.55002276719406	148.37253855349613	4.246305418719212			2.086208141903922			2.1713535272347544	1.3523316062176167	1.9545454545454548	0.4354489593018042	0.9668331360648009
ID9729-09-R05	mut	ID9729-09-R05	kd	62.784863958326646	0.7050877664260299	2.464812726499671	3.2861173993160926	36.16666666666666	2.9490625115398457	12	35.0	3.4902461491731764	12	18.75	2.301185465244936	12	1.8766666666666667	0.16035944473323516	12	WT-ID9729	123.14285714285714			148.55002276719406	85.76515880886744	3.404871626069784			1.7676004053081713			1.9333108961224963	1.5353773584905654	2.3333333333333335	0.6185932786024357	1.222392421336448
ID9733-02-R04	mut	ID9733-02-R04	kd	36.06349046805077	2.0103353029092577	2.6053079511254293	1.3924305384678812	22.09090909090909	0.9438798074485388	11	13.545454545454545	0.8201995322647246	11	6.0	0.8944271909999159	11	2.305454545454545	0.3808244644547835	11	WT-ID9733	55.0	46.111111111111114	16.444444444444443	172.49472699459454	136.43123652654378	2.4897119341563787	3.4041759880686064	2.7407407407407405	1.315978828556176	1.7673056229671107	1.454565863465481	2.1349138153205547	1.0569812962157457	1.1528046421663443	0.07994984777496282	0.2051480501472269
ID9733-03-R03	mut	ID9733-03-R03	kd	42.797791574272146	2.0364657022686545	2.100738343498683	1.337335138570492	24.0	1.595448070434932	12	14.166666666666664	3.186144245246149	12	8.5	0.7977240352174657	12	1.6866666666666668	0.4505619387010632	12	WT-ID9733	55.0	46.111111111111114	16.444444444444443	172.49472699459454	129.6969354203224	2.2916666666666665	3.2549019607843146	1.9346405228758168	1.1963972128035034	1.7026140893754296	0.952065522936298	2.1129297143588115	1.1636363636363636	1.2878787878787876	0.21864028647534034	0.36499681677924806
ID9736-02-R05	mut	ID9736-02-R05	ko	0.09125107656102524	8.353339973024061	2.1840083264670174	6.290706584658719	18.272727272727273	1.4893561757289016	11	11.454545454545455	1.128152149635533	11	1.7272727272727273	0.6466697906828632	11	7.5609090909090915	2.995297830084529	11	WT-ID9736	39.22222222222222	45.33333333333334	7.222222222222222	96.61489737625799	96.52364629969696	2.146489773355445	3.957671957671958	4.181286549707602	1.1019792992872366	1.984652035666564	2.063946916779854	1.9846337195559232	1.034305317324185	1.0181818181818183	0.048662118699587954	0.02599520853294467
ID9736-05-R04	mut	ID9736-05-R04	ko	0.008320963077557744	7.2470914634434465	1.4581819762688089	5.033770592051101	19.33333333333333	1.4974726182552531	12	11.5	0.6741998624632421	12	1.75	0.4522670168666454	12	7.208333333333332	2.7174380760138206	12	WT-ID9736	39.22222222222222	45.33333333333334	7.222222222222222	96.61489737625799	96.60657641318045	2.0287356321839085	3.942028985507247	4.126984126984127	1.0205808774224523	1.9789383844721704	2.045087889528538	1.9850066916612432	1.094339622641509		0.13006054056437233
ID9738-01-R02	mut	ID9738-01-R02	ko	0.0264567441086899	1.9595807668419616	2.752594530841211	3.4124126346937977	19.25	0.4522670168666448	12	12.583333333333336	0.6685579234215218	12	2.5	0.5222329678670934	12	5.2775	1.2977191529757122	12	WT-ID9738	40.09090909090909	45.8	10.7	169.6830568676474	169.65660012353868	2.0826446280991737	3.6397350993377473	4.2799999999999985	1.058416686225322	1.8638334546056583	2.0976107966264217	2.2295707595984458	0.9733146067415733	0.8830409356725147	-0.03902188882918359	-0.17944777556081876
ID9738-04-R02	mut	ID9738-04-R02	ko	0.16224086671015767	2.1061080596490007	1.92228038937026	2.6906318689032163	20.5	0.6741998624632423	12	13.75	0.9653072991634226	12	2.833333333333333	0.38924947208076144	12	4.944166666666667	0.8025466096159529	12	WT-ID9738	40.09090909090909	45.8	10.7	169.6830568676474	169.52081600093726	1.9556541019955656	3.3309090909090906	3.7764705882352954	0.9676512223021396	1.7359159796849217	1.9170385509846013	2.229223034216255	1.0542857142857143		0.07626589422806723
ID9741-02-R03	mut	ID9741-02-R03	ko	0.5399094003758638	0.8728854410943891	1.5689760444990135	1.5743317538364012	20.90909090909091	0.7006490497453706	11	16.272727272727273	1.555050423035156	11	4.2727272727272725	0.6466697906828632	11	3.901818181818182	0.8000227269499057	11	WT-ID9741	47.25	54.36363636363637	12.0	135.29830919185622	134.75839979148034	2.259782608695652	3.3407821229050283	2.8085106382978724	1.1761839919139947	1.7401858969338486	1.489805267680816	2.129555845245739	1.1226357535082367	1.1623376623376624	0.16688991184491642	0.2170292365693552
ID9741-04-R05	mut	ID9741-04-R05	ko	0.0986991551069336	0.7504407427206546	1.7874542204013342	2.187092403497545	21.0	0.953462589245592	12	16.0	1.2792042981336624	12	4.166666666666667	0.7177405625652734	12	3.94	0.7002077613757998	12	WT-ID9741	47.25	54.36363636363637	12.0	135.29830919185622	135.19961003674928	2.25	3.397727272727273	2.88	1.1699250014423124	1.7645700555608081	1.5260688116675876	2.130975438949314	1.1183431952662726	1.25	0.1613629879388888	0.32192809488736235
ID9743-03-R05	mut	ID9743-03-R05	kd	68.75711407178112	5.1382120702145615	2.542196235273256	2.588663960903836	21.818181818181817	1.4709304414677	11	20.90909090909091	1.4459976109624424	11	5.636363636363638	1.3618169680781096	11	3.893636363636364	0.9241241553738624	11	WT-ID9743	42.6	61.7	13.4	228.6758451043971	159.918731032616	1.9525	2.9508695652173915	2.3774193548387093	0.9653225483672548	1.5611401519549777	1.2493964038208318	2.2038993349637432	1.10939907550077	1.3346228239845264	0.14977842833053578	0.41643208135059706
ID9743-06-R03	mut	ID9743-06-R03	kd	17.456924332996568	7.347721655514022	2.200053355092313	3.780714558842672	19.33333333333333	0.4923659639173308	12	15.416666666666664	1.7298624923456325	12	4.0	0.6030226891555273	12	3.950833333333333	0.8340095741039005	12	WT-ID9743	42.6	61.7	13.4	228.6758451043971	211.21892077140046	2.203448275862069	4.002162162162163	3.35	1.1397630309320603	2.0007796244669	1.7441610955704099	2.3247328192526746	1.0235294117647051	1.121212121212121	0.03355255971102549	0.1650592462704962
ID9748-01-R03	mut	ID9748-01-R03	kd	54.51434932544487	0.15070984145669378	1.407504833751305	0.7362717541567944	26.83333333333333	0.577350269189626	12	20.416666666666668	1.3113721705515071	12	6.333333333333332	0.7784989441615228	12	3.2641666666666667	0.4285590726934607	12	WT-ID9748	51.91666666666666	54.83333333333334	10.416666666666666	126.9897486787948	72.47539935334993	1.9347826086956519	2.685714285714286	1.6447368421052633	0.9521714749093848	1.4253058347326708	0.7178567712185017	1.8601906170795133	1.356741573033708		0.44014594786937555
ID9755-05-R05	mut	ID9755-05-R05	ko	0.8157395738578647	3.897323485301561	2.213655929363775	4.312454439167082	17.416666666666668	0.5149286505444375	12	8.833333333333334	0.7177405625652733	12	3.583333333333333	0.6685579234215215	12	2.5766666666666667	0.7063778712344385	12	WT-ID9755	67.75	55.83333333333334	15.0	226.07043345254482	225.254693878687	3.889952153110048	6.320754716981133	4.186046511627906	1.9597524099941448	2.660096830781936	2.065588341627577	2.3526738496150204	1.0245098039215688	0.8833333333333334	0.03493379010938735	-0.17897014104531922
ID9821-07-R02	mut	ID9821-07-R02	kd	56.90488406237128	0.8928569576735522	1.4001996379646684	1.7255002289025965	25.66666666666667	1.370688833684684	12	18.5	1.4459976109624422	12	7.583333333333332	0.6685579234215214	12	2.4491666666666667	0.21245142047208365	12	WT-ID9821	52.27272727272727	50.0	12.222222222222221	209.9867319460392	153.0818478836679	2.036599763872491	2.702702702702702	1.6117216117216118	1.026162487220695	1.434402824145775	0.6886025726048072	2.184923696045514	1.2419354838709677	1.734375	0.3125902303080262	0.794415866350106
ID9821-14-R04	mut	ID9821-14-R04	kd	95.3060330263253	0.9404621525748852	1.5934792771568167	1.4778575851208358	29.63636363636364	1.6292775867068985	11	22.272727272727273	2.004540300962248	11	9.272727272727273	1.1908743922772955	11	2.429090909090909	0.2904635793160493	11	WT-ID9821	52.27272727272727	50.0	12.222222222222221	209.9867319460392	114.68069891971392	1.763803680981595	2.2448979591836733	1.3180827886710238	0.8186899916006598	1.1666498694094514	0.3984409887481487	2.0594903310833943	1.4340175953079177	1.9090909090909096	0.5200627259280611	0.9328858041414634
ID9831-01-R01	mut	ID9831-01-R01	kd	57.36598172277278	0.7750464579696078	0.8007201982258731	1.952914888024286	22.75	1.3568010505999362	12	13.666666666666664	0.7784989441615232	12	2.0	0.0	12	6.833333333333332	0.3892494720807616	12	WT-ID9831	61.111111111111114	44.4	5.4	159.95148960435301	102.58550788158024	2.6862026862026864	3.2487804878048787	2.7	1.4255681667710134	1.6998982675658163	1.4329594072761065	2.011086012904437	1.1438547486033512	1.5769230769230766	0.1939038643767513	0.6571122864769913
ID9831-03-R04	mut	ID9831-03-R04	kd	73.75182823893597	0.7689755355951777	0.9999134266508168	2.4622566392804246	22.83333333333333	0.8348471099367215	12	12.666666666666664	0.7784989441615229	12	2.25	0.4522670168666453	12	5.833333333333332	1.1547005383792517	12	WT-ID9831	61.111111111111114	44.4	5.4	159.95148960435301	86.19966136541704	2.676399026763991	3.505263157894737	2.4000000000000004	1.4202932247303397	1.8095227587403149	1.263034405833794	1.9355055597061557	1.1345755693581778		0.18215270412475326
ID9848-05-R04	mut	ID9848-05-R04	kd	16.518553865943108	15.816051714046653	0.04580921505346	3.588417514168184	16.083333333333332	1.3789543689024488	12	7.1818181818181825	0.8738628975053031	11	2.727272727272727	0.4670993664969138	11	2.6963636363636367	0.5529063705053998	11	WT-ID9848	55.27272727272727	45.875	6.875	161.83938150418382	145.32082763824067	3.436646255299105	6.3876582278481	2.520833333333333	1.7810013582593642	2.6752871233034066	1.3339007365534383	2.162327862612762	1.0722222222222222	0.9207459207459209	0.10060394093840566	-0.11912499443508012
ID9848-08-R02	mut	ID9848-08-R02	kd	25.432158807078338	11.343752910166188	0.036094032508834833	4.0735312508776005	16.833333333333332	0.9374368665610924	12	7.25	0.7537783614444091	12	2.833333333333333	0.3892494720807616	12	2.61	0.4848617422429914	12	WT-ID9848	55.27272727272727	45.875	6.875	161.83938150418382	136.40722269710548	3.283528352835284	6.327586206896553	2.4264705882352944	1.7152469127756498	2.6616552577156405	1.2788593729954765	2.1348373666140854	1.1812865497076022	1.0357142857142858	0.24035896786589667	0.05062607306996814
ID9882-01-R03	mut	ID9882-01-R03	kd	64.48035156761583	0.6614856070567785	0.9323095201558528	1.193096791080882	23.54545454545455	0.5222329678670937	11	16.09090909090909	1.3003496033409985	11	5.454545454545454	0.5222329678670934	11	2.979090909090909	0.4039666952968907	11	WT-ID9882	42.083333333333336	45.25	9.833333333333334	154.33849723124501	89.85814566362919	1.7873230373230369	2.8121468926553668	1.8027777777777783	0.8378004078687441	1.4916719556375047	0.8502215716694641	1.9535574521341168	1.2613636363636362	1.7878787878787878	0.33498424771280855	0.8382489300033878
ID9882-02-R04	mut	ID9882-02-R04	kd	72.910563882297	0.856336531501329	0.9047479817724748	0.9653039164030128	23.16666666666667	1.1934162828797097	12	16.75	2.490892501603683	12	4.916666666666667	1.97522534195852	12	4.579166666666667	3.890908887354852	12	WT-ID9882	42.083333333333336	45.25	9.833333333333334	154.33849723124501	81.42793334894802	1.816546762589928	2.7014925373134333	2.0	0.8611985049156495	1.433756696625433	1.0	1.9107734124848723	1.2607709750566896	1.675	0.3343062271659871	0.7441610955704101
ID9888-01-R01	mut	ID9888-01-R01	kd	104.98925918958922	2.507924852925166	0.9678944501078988	2.0575812095756527	25.09090909090909	1.1361818036340363	11	16.636363636363637	1.433368568981982	11	4.818181818181818	0.7507571935295484	11	3.5	0.4080441152620633	11	WT-ID9888	51.66666666666666	54.33333333333334	5.583333333333332	268.113489613172	163.12423042358282	2.0591787439613523	3.2659380692167583	1.1588050314465406	1.0420690664122092	1.7074974338631763	0.21263785381071396	2.212518475802173	1.3522046815459987	1.512396694214876	0.4353135471091317	0.596836601009448
ID9888-01-R04	mut	ID9888-01-R04	kd	146.87485335499903	3.8977922418696695	1.043229046070136	2.524076331891989	25.45454545454545	1.916436086262016	11	17.272727272727273	2.284333998823687	11	5.454545454545454	0.8201995322647245	11	3.194545454545455	0.3716816819904805	11	WT-ID9888	51.66666666666666	54.33333333333334	5.583333333333332	268.113489613172	121.238636258173	2.0297619047619047	3.1456140350877195	1.0236111111111108	1.0213105062454122	1.6533416638162708	0.03366771276539486	2.0836410426008865	1.3575757575757572	1.6989567809239943	0.44103270781178794	0.7646491528519207
ID9895-03-R05	mut	ID9895-03-R05	kd	26.918290856294853	4.903652004745532	0.8079822513366444	3.9631025830149262	21.08333333333333	1.3113721705515065	12	11.0	0.7385489458759963	12	3.1666666666666665	0.577350269189626	12	3.583333333333333	0.7363958092485237	12	WT-ID9895	57.5	47.16666666666666	8.5	102.59317379288193	75.67488293658707	2.727272727272728	4.287878787878787	2.6842105263157894	1.4474589769712216	2.1002641234734285	1.4244978285279097	1.8789517578078825	1.1500000000000001	1.1282051282051282	0.20163386116965068	0.1740293997750489
ID9895-09-R04	mut	ID9895-09-R04	kd	34.81180018643514	2.08821811661448	0.7291015883129252	1.9556449934900613	22.5	0.6741998624632424	12	13.166666666666664	0.7177405625652734	12	4.5	0.5222329678670934	12	2.954166666666667	0.30335872354609345	12	WT-ID9895	57.5	47.16666666666666	8.5	102.59317379288193	67.78137360644678	2.555555555555556	3.5822784810126582	1.8888888888888888	1.3536369546147005	1.8408774946547797	0.9175378398080272	1.8311103656765657	1.2162162162162162	1.1969696969696968	0.28239973070072494	0.25938662881864927
ID9906-04-R02	mut	ID9906-04-R02	kd	92.66746089580757	5.544996965547502	0.9685268001771336	3.916996764493355	18.272727272727273	1.1037127426019049	11	9.545454545454543	0.5222329678670934	11	2.636363636363636	0.504524979109513	11	3.7718181818181815	0.8957657973133177	11	WT-ID9906	47.4	48.6	7.0	162.0442479695213	69.37678707371374	2.5940298507462685	5.0914285714285725	2.655172413793104	1.3751950814692653	2.348070509689593	1.4088055455673296	1.8412141832479445	1.034305317324185	1.0606060606060603	0.048662118699587954	0.08488889758651265
ID9906-06-R04	mut	ID9906-06-R04	kd	63.82289322508584	9.864065974160164	1.0410061749369242	6.299030345392048	17.818181818181817	1.250454462839956	11	8.545454545454545	0.5222329678670934	11	2.5454545454545454	0.6875516509523286	11	3.7127272727272733	1.5453160900546592	11	WT-ID9906	47.4	48.6	7.0	162.0442479695213	98.22135474443549	2.6602040816326533	5.687234042553192	2.75	1.4115369285329857	2.5077271756780792	1.459431618637297	1.9922059199602682	1.0481283422459893	0.9766233766233766	0.06781538422757151	-0.03412578390462635
ID9908-06-R05	mut	ID9908-06-R05	ko	0.012925533302620845	7.4334755088919815	1.948056885169072	5.543875057249829	13.916666666666664	1.7816403745544234	12	5.916666666666668	0.5149286505444373	12	1.75	0.621581560508061	12	3.8333333333333335	1.4822178304721938	12	WT-ID9908	54.16666666666666	56.41666666666666	8.75	162.64227366848263	162.62934813518	3.8922155688622753	9.535211267605632	5.0	1.9605916154417649	3.2532649040703143	2.3219280948873617	2.2111989212275724	0.9709302325581397	0.8964646464646467	-0.04256046222804546	-0.15768140568756475
ID9908-12-R05	mut	ID9908-12-R05	ko	0.40528591787643625	7.638287752398901	1.9185294740700936	7.789493639919344	14.083333333333336	1.831955405041456	12	6.583333333333332	0.7929614610987586	12	1.8333333333333333	0.8348471099367217	12	4.25	1.94819263561244	12	WT-ID9908	54.16666666666666	56.41666666666666	8.75	162.64227366848263	162.2369877506062	3.8461538461538454	8.569620253164556	4.7727272727272725	1.943416471633632	3.099231275397894	2.254813899028825	2.210149874195189	0.938888888888889	1.0533333333333332	-0.09097366004749023	0.07496205768122191
ID9918-07-R03	mut	ID9918-07-R03	kd	77.82891066009346	6.613656980062751	2.7682067896288562	5.1076925856756965	21.58333333333333	0.6685579234215215	12	15.75	1.2880570286640691	12	3.583333333333333	1.2401124093721456	12	4.698333333333333	1.067135786991884	12	WT-ID9918	45.6	62.1	12.1	226.04445547260303	148.21554481250956	2.1127413127413135	3.9428571428571435	3.3767441860465115	1.0791161323119818	1.9792414398332028	1.7556328884062906	2.170893754738179	1.1990740740740737	1.0738636363636365	0.26192078552308495	0.10281080558377553
ID9925-03-R03	mut	ID9925-03-R03	ko	0.011142833770452944	7.306970871939801	1.6398976244301011	6.336315768244244	15.916666666666664	1.378954368902449	12	7.166666666666668	0.7177405625652734	12	1.4166666666666667	0.5149286505444373	12	5.75	2.126670466416288	12	WT-ID9925	51.45454545454545	52.27272727272727	9.454545454545457	119.31995831327005	119.30881547949959	3.2327463112803434	7.293868921775898	6.673796791443851	1.6927602968799926	2.8666842732134983	2.738507758974612	2.076672533969236	0.8721461187214611	0.7465277777777779	-0.1973582315654249	-0.42173215185285184
ID9925-06-R02	mut	ID9925-06-R02	ko	0.011202891487076762	4.7474418329749115	1.0488459826561587	5.565110782773581	16.454545454545453	0.5222329678670938	11	7.8	1.1352924243950937	10	1.5	0.7071067811865476	10	5.9670000000000005	1.9601023215921949	10	WT-ID9925	51.45454545454545	52.27272727272727	9.454545454545457	119.31995831327005	119.30875542178299	3.12707182320442	6.701631701631702	6.3030303030303045	1.6448123557486771	2.7445124032195545	2.6560455987826392	2.0766723153538607	0.9493006993006995	0.7999999999999999	-0.07506294897402759	-0.32192809488736246
IDCS77069-05-R03	mut	IDCS77069-05-R03	ko	1.5281578672629643	1.2831532483370316	1.337094767045724	2.5305455273258133	22.33333333333333	0.9847319278346618	12	17.75	1.7122552910761235	12	4.833333333333333	0.5773502691896256	12	3.693333333333333	0.304939139481764	12	WT-IDCS77069	60.16666666666666	65.58333333333333	11.75	152.25067239469104	150.7225145274281	2.6940298507462694	3.6948356807511735	2.431034482758621	1.4297658364293988	1.885510205281648	1.2815703572712216	2.1781781309124244	1.1166666666666665		0.15919859484925367
IDCS77069-08-R03	mut	IDCS77069-08-R03	kd	6.235357806254313	2.9220919098140783	1.5936436347335174	3.845115060427288	19.666666666666668	1.15470053837925	12	15.0	1.6733200530681511	11	3.636363636363636	0.504524979109513	11	4.197272727272727	0.7361126396019961	11	WT-IDCS77069	60.16666666666666	65.58333333333333	11.75	152.25067239469104	146.01531458843672	3.0593220338983045	4.372222222222222	3.23125	1.6132119775253295	2.128366729177812	1.6920923754275723	2.1643984084724264	1.0535714285714284	1.1214953271028036	0.0752881273042369	0.16542360920737145
IDCS77187-01-R05	mut	IDCS77187-01-R05	kd	44.50389643847285	0.3932663775973645	1.8372301787163576	1.2983550510199129	26.75	0.9653072991634222	12	23.0	2.0	12	7.416666666666668	1.1645001528813148	12	3.1675	0.5426890118994151	12	WT-IDCS77187	50.63636363636363	60.27272727272727	9.818181818181818	139.6715796648941	95.16768322642125	1.892948173322005	2.6205533596837944	1.323799795709908	0.9206349123015876	1.3898714854182777	0.4046849532809295	1.9784894969228068	1.347122302158273	1.6428571428571428	0.4298808357352432	0.7162070339994087
IDCS77187-04-R04	mut	IDCS77187-04-R04	kd	42.73340024378254	0.7121955680323641	2.102652863607752	2.15846833194026	24.75	1.6025547785276535	12	20.75	2.0943647333651403	12	6.25	0.8660254037844384	12	3.3433333333333337	0.2680343713825229	12	WT-IDCS77187	50.63636363636363	60.27272727272727	9.818181818181818	139.6715796648941	96.93817942111157	2.0459136822773183	2.9047097480832416	1.570909090909091	1.0327452786231246	1.5383940101283655	0.6515996937514467	1.9864948590550944	1.2444134078212283	1.509090909090909	0.3154658442576647	0.5936797178222651
WT-ID0424	WT	ID0424	WT	85.85099788611541	0.1031032287063705	2.0778501702289858	0.3617338445822889	30.5	2.0225995873897262	12	28.54545454545455	2.2074254852038093	11	10.090909090909092	1.9211738835693897	11	2.898181818181818	0.4527431541573696	11														1.5000000000000004	2.0389610389610393	0.5849625007211566	1.027834208196726
WT-ID0932	WT	ID0932	WT	44.589943613887556	0.38352314328667375	1.5031639245540185	0.6220201781960922	38.0	8.894442709417557	10	48.1	10.650508595054669	10	13.0	2.9814239699997205	10	3.7569999999999997	0.5797518626293685	10														1.932203389830508	3.317241379310345	0.9502469648029	1.7299839937551076
WT-ID1890	WT	ID1890	WT	102.5910637195338	0.0332350679048781	1.0979537126068266	0.2160658881383232	44.18181818181818	5.036232357987107	11	43.09090909090909	4.614207309052022	11	7.8181818181818175	0.9816498172140424	11	5.588181818181819	0.9118861571689548	11														2.325358851674641		1.217453371524898
WT-ID1954	WT	ID1954	WT	153.58461828961202	0.17157759866446934	2.5594434923791938	0.19073981194367687	53.88888888888889	14.503830911559579	9	53.0	8.366600265340752	8	7.25	3.327375628243461	8	8.623750000000001	3.485041247962497	8														2.4981604120676972	3.1176470588235294	1.320866118364703	1.6404576133128599
WT-ID2016	WT	ID2016	WT	162.2083931974629	0.2082457475623117	1.6097942681614654	0.09160715751699876	41.91666666666666	3.5280263174995867	12	41.1	3.5418137224371984	10	9.6	1.07496769977314	10	4.362	0.8760111617756681	10														2.122362869198312	2.935714285714286	1.0856713409072678	1.5537115667367165
WT-ID2171	WT	ID2171	WT	85.08151973704123	0.4732112134268218	1.3144677565443277	0.4578381657211466	43.63636363636363	5.482202609767852	11	49.27272727272727	8.247313612212269	11	15.545454545454545	1.8635254955935725	11	3.2163636363636368	0.742795701754833	11														1.9935394554683883	2.870255957634598	0.9953321589571565	1.521179396254512
WT-ID4807	WT	ID4807	WT	88.79564757921719	0.2057731060941973	1.5941769780050343	0.2133831228293169	119.0	18.915014612148145	10	65.0	8.48528137423857	2	5.5	4.949747468305833	2	18.695	15.280577541441293	2														4.958333333333333	2.746478873239436	2.309855262586787	1.4575831942449284
WT-ID5151	WT	ID5151	WT	169.26134916413432	0.04799763274494282	1.4362995176118318	0.054612725355392064	49.25	5.203021100421231	8	54.25	5.092010548749032	8	8.875	1.8077215335491088	8	6.495	2.1801638208433527	8														2.0520833333333335	2.8552631578947367	1.0370893187352201	1.5136237190008939
WT-ID5741	WT	ID5741	WT	146.0827673623128	0.004283164509748097	1.7221857771641116	0.06420700237397968	65.66666666666667	31.816138462526634	6	67.6	8.354639429682171	5	12.0	1.5811388300841898	5	5.7520000000000024	1.2859704506713987	5														2.2134831460674156	2.034782608695652	1.1463183884899784	1.024874668639029
WT-ID6086	WT	ID6086	WT	194.45347570074668	0.06651429612254654	1.6402072868326818	0.10001405701703316	120.0	16.46815108019112	11			0			0			0														5.052631578947368		2.3370349872775704
WT-ID6132	WT	ID6132	WT	154.26906099625631	0.01659804726299931	1.1114019984936805	0.17488739040817214	100.0	23.3238075793812	7	64.33333333333333	7.571877794400362	3	20.0	3.4641016151377544	3	3.2366666666666664	0.17897858344878415	3
WT-ID6133	WT	ID6133	WT	195.6169267757611	0.017521728054911454	1.4841060294062305	0.10710751847612324	63.25	4.769696007084732	12	54.66666666666666	6.855654600401044	9	17.666666666666668	2.9999999999999987	9	3.203333333333333	0.7765468434035386	9														2.206395348837209	2.411764705882352	1.141691320713368	1.2700891633677436
WT-ID6136	WT	ID6136	WT	190.24045260788608	0.03824345025854906	1.9078705180939053	0.08881985173486666	86.66666666666669	22.803508501982762	9	61.5	4.43471156521669	4	11.75	4.272001872658765	4	5.6625	1.6875895037992308	4														3.741007194244604	3.1008403361344543	1.903426740304947	1.6326592427524529
WT-ID6138	WT	ID6138	WT	112.55418638928528	0.02078587180672563	1.1481931707949782	0.3007078386086945	52.2	6.876691711054734	10	58.6	9.500877152487904	10	17.4	1.5776212754932308	10	3.418	0.7277484302819056	10
WT-ID6413	WT	ID6413	WT	159.5213966192747	0.02673726474741893	1.5941220394848294	0.05014604049367559	63.41666666666666	6.529072512906248	12	66.875	2.9001231500945415	8	14.5	1.6035674514745464	8	4.655	0.4767149492696268	8														2.5960038986354768	3.1001655629139067	1.376292549954095	1.6323452640210343
WT-ID6990	WT	ID6990	WT	166.23549944611705	0.021048744663476667	1.604855748383459	0.021701885762738585	86.2	17.887301516873794	10	61.6	5.176871642217915	5	11.2	3.7013511046643495	5	6.371999999999999	3.4833992019290583	5														3.656969696969697	2.9944444444444445	1.8706486720135242	1.5822883664228307
WT-ID7169	WT	ID7169	WT	156.80070665498425	0.10072457527109943	2.12241069622964	0.2179463929440853	48.16666666666666	1.6966991126265958	12	46.16666666666666	3.3799766898963104	12	15.666666666666664	0.8876253645985951	12	2.950833333333333	0.22162451182670256	12														1.9976958525345627	2.322851153039832	0.9983369507773561	1.2158967100436766
WT-ID7186	WT	ID7186	WT	20.11200370638669	1.5769738062917196	1.6500413354217842	1.706748482854317	20.25	1.815338686155988	12	16.083333333333332	2.3143164446679725	12	4.833333333333333	1.6422453217986943	12	3.579166666666666	0.9136784627719609	12														1.125	1.5078125	0.16992500144231237	0.5924570372680804
WT-ID7316	WT	ID7316	WT	110.0964293118298	0.054445405629250175	1.5667342091816387	0.21215769369161588	66.375	17.549420014836468	8	46.83333333333334	6.882344561751226	6	14.666666666666664	2.7325202042558927	6	3.33	0.9631406958487424	6														3.0974999999999997	2.8019943019943025	1.6311042823658768	1.4864540219739697
WT-ID8234	WT	ID8234	WT	126.65549610954969	0.01542643984018576	2.2378979568334927	0.10588472577693052	101.66666666666669	19.685019685029527	9			0			0			0														3.748079877112136		1.9061516992846135
WT-ID8246	WT	ID8246	WT	202.2940941988004	0.04424466164701731	1.148927619796969	0.11071146680675092	56.16666666666666	4.344972713238586	12	53.444444444444436	4.719934086168767	9	9.888888888888893	1.1666666666666667	9	5.45888888888889	0.7070085650903472	9														2.442028985507246		1.2880803244036894
WT-ID8283	WT	ID8283	WT	169.45929697954938	0.03843209657177697	1.9238293263470965	0.11632889241444	117.16666666666669	22.95780054928185	12	51.5	7.7781745930520225	2	5.5	0.7071067811865476	2	9.35	0.21213203435596475	2														5.0942028985507255	2.627551020408163	2.3488564222943666	1.3937187779553724
WT-ID8337	WT	ID8337	WT	167.6369037325779	0.05973977841085151	1.4078031272291232	0.11028612762891554	49.0	6.550503103509753	12	55.33333333333334	4.716187468965186	12	12.583333333333336	2.3532698077098573	12	4.514166666666667	0.8086740924988186	12														2.429752066115702	4.3915343915343925	1.2808091075617696	2.1347251020132147
WT-ID8369	WT	ID8369	WT	153.4508070108517	0.024863614100455227	1.23989383625322	0.04420122691115794	57.33333333333334	7.234178138070233	3	50.5	4.949747468305833	2	12.0	14.142135623730953	2	12.975	14.884597743976824	2														2.1772151898734187	3.15625	1.1224840065249957	1.6582114827517946
WT-ID8376	WT	ID8376	WT	241.9392385163661	0.005391864661705572	2.160159932414792	0.05017546555670977			1			0			0			0
WT-ID9069	WT	ID9069	WT	160.53116019045444	0.0038889198509489725	1.5716495968998965	0.09405057715055117	103.0909090909091	14.761128313611705	11			0			0			0														4.712727272727273		2.2365621944726026
WT-ID9070	WT	ID9070	WT	152.37136325647606	0.007281796617889826	1.3285379147811225	0.04987576891037108	107.42857142857143	25.494163664501357	7			1			1			1														5.327036599763871		2.4133331930665944
WT-ID9079	WT	ID9079	WT	155.25145340525702	0.02227931015196524	1.5701078416984904	0.02714824379499636	111.5	12.420860589257808	10	36.5	12.020815280171304	2	12.5	2.1213203435596424	2	3.045	1.4778531726798845	2														4.908805031446542	2.050561797752809	2.295371866693554	1.0360192228009817
WT-ID9102	WT	ID9102	WT	169.62128010145818	0.02058361402279832	1.584498142657891	0.07495714917564318	62.09090909090909	6.456849780729699	11	69.1111111111111	8.100068586815244	9	8.666666666666666	1.6583123951777	9	8.258888888888889	2.0042482658371217	9														3.039415130324221	4.319444444444444	1.603793734932008	2.1108457686882898
WT-ID9111	WT	ID9111	WT	121.61053075202877	0.005333555927747586	1.0198193996703953	0.09994416276272088	100.875	17.058198699075557	8			0			0			0
WT-ID9323	WT	ID9323	WT	115.84146373362762	0.21222224694616887	1.3289380705220133	0.3772330791761787	97.28571428571428	34.40791713987875	7			0			0			0														4.347964884277733		2.1203402886902105
WT-ID9402	WT	ID9402	WT	190.37258690036955	0.0571659926655122	1.4852327126982494	0.10659324813231276	54.6	4.159326868617084	5	54.25	1.8929694486000903	4	7.0	2.449489742783178	4	8.7425	3.915706619926132	4
WT-ID9404	WT	ID9404	WT	134.69095486276976	0.008129987912530343	1.0164037163116455	0.12756042216343236	91.54545454545456	22.761211023860913	11	55.0	8.438009243891592	6	10.833333333333336	2.136976056643281	6	5.293333333333334	1.6572587808386077	6														3.762141967621421	2.6052631578947367	1.911554291210627	1.381429106636024
WT-ID9407	WT	ID9407	WT	174.64850235123276	0.06474786900458566	1.636329561843316	0.1957889152897629	60.4	12.029593139882625	10	60.14285714285714	5.6694670951384065	7	12.857142857142858	1.0690449676496974	7	4.71	0.6221468208282247	7
WT-ID9421	WT	ID9421	WT	142.04621679816862	0.003933420117409064	1.10003860236655	0.039093145677936994	96.27272727272728	25.132015076753827	11	61.0	25.45584412271571	2	15.5	4.949747468305833	2	3.87	0.4101219330881976	2														3.2634822804314334	2.1981981981981984	1.706412205993198	1.1363214712127805
WT-ID9450	WT	ID9450	WT	173.20892252619714	0.010453497603283173	1.6608803510848968	0.1242757603298945	78.9	24.75412423550199	10	70.5	3.5355339059327378	2	11.5	4.949747468305833	2	6.8249999999999975	3.245620125646252	2														3.0941176470588236	2.984126984126984	1.6295280531546006	1.5773089281777208
WT-ID9569	WT	ID9569	WT	93.40211203021794	0.012381985506058506	1.0195325041538148	0.2959690665878121	48.0	2.8919952219248857	12	46.90909090909091	5.281184440152522	11	2.8181818181818183	1.2504544628399563	11	18.50727272727273	5.0533020707436265	11														1.816216216216216	2.5454545454545454	0.8609359622624481	1.3479233034203069
WT-ID9579	WT	ID9579	WT	190.11344539629863	0.036258609167083775	0.1910693445527738	0.06855296491879287	55.25	7.5211822088141025	12	45.55555555555557	3.4318767136623327	9	8.777777777777779	1.2018504251546631	9	5.243333333333332	0.5445640458201404	9														2.5898437500000004	3.7962962962962976	1.372865060112588	1.924592597341978
WT-ID9582	WT	ID9582	WT	275.23615723066865	0.0506404889208135	1.244355050621503	0.09311401583608103	49.81818181818182	8.874887963441363	11	53.6	3.0258148581093915	10	6.4	1.955050439815357	10	9.262	3.4796640961768457	10														2.0976076555023924	2.791666666666667	1.0687448559922816	1.4811266897366164
WT-ID9583	WT	ID9583	WT	217.89288930894932	0.056227597088747465	1.4692899156055867	0.1733251967318442	63.16666666666666	3.2983007562664577	12	49.90909090909091	4.3693144875265135	11	4.2727272727272725	1.5550504230351565	11	13.061818181818182	5.077788530811061	11														2.595890410958904	3.4820295983086673	1.3762294792910745	1.7999284663869592
WT-ID9599	WT	ID9599	WT	102.54289595829174	0.02738119865137776	0.13461108101177985	0.16232501615027725	55.9	7.578478299324564	10	45.5	10.993504575754852	8	11.125	2.0310096011589898	8	4.155	1.069419067932278	8														2.4661764705882345		1.302276037426644
WT-ID9644	WT	ID9644	WT	63.8701260461259	0.22077312609114014	1.9368707801745075	0.3976669209458216	37.6	7.275529763071095	10	37.7	7.469196000165539	10	11.1	3.5103022978402048	10	3.572	0.7362940233961491	10														1.8800000000000001		0.9107326619029128
WT-ID9729	WT	ID9729	WT	148.55002276719406	0.006689717302799839	2.2424745576110863	0.06222130312135591	123.14285714285714	3.7606990231680535	7			0			0			0														5.005807200929153		2.3236027265796166
WT-ID9733	WT	ID9733	WT	172.49472699459454	0.1687831932730436	3.0755601349310924	0.1013945868239979	55.0	6.3675312755772575	12	46.111111111111114	2.7131367660166177	9	16.444444444444443	2.2422706745122847	9	2.8677777777777784	0.550540138813188	9														2.3571428571428577	3.3739837398373993	1.2370391973008497	1.7544530208950477
WT-ID9736	WT	ID9736	WT	96.61489737625799	0.10661359635461323	1.1383668411032903	0.3105076545879091	39.22222222222222	5.1908038341324785	9	45.33333333333334	6.6332495807108	9	7.222222222222222	1.2018504251546631	9	6.394444444444442	1.1767339451965249	9														1.9489302967563837	2.893617021276597	0.962682493714251	1.5328739895727026
WT-ID9738	WT	ID9738	WT	169.6830568676474	0.03847903832761692	1.53484642167814	0.16212275285131442	40.09090909090909	3.3001377381723165	11	45.8	7.5099933422074345	10	10.7	2.0027758514399734	10	4.3809999999999985	0.8403762384921543	10														1.8891004283674437		0.9176994003267868
WT-ID9741	WT	ID9741	WT	135.29830919185622	0.006345721846533075	1.3103934038583611	0.1486508893753399	47.25	7.149380138420137	12	54.36363636363637	3.233348953414313	11	12.0	2.1447610589527217	11	4.674545454545455	0.9268803982862474	11														2.18076923076923		1.124837111913774
WT-ID9743	WT	ID9743	WT	228.6758451043971	0.09757700979699653	1.9694566456497304	0.3513144021790942	42.6	3.864367132317183	10	61.7	3.653004851412663	10	13.4	1.2649110640673509	10	4.66	0.6428236322835539	10														1.9813953488372094		0.986516770636378
WT-ID9748	WT	ID9748	WT	126.9897486787948	0.004819114323910282	0.8123734890706228	0.12020719920658528	51.91666666666666	5.550730227691316	12	54.83333333333334	3.8336626999476224	12	10.416666666666666	1.6213537179739277	12	5.376666666666668	0.9154664318689067	12														2.396153846153845	3.5000000000000013	1.2607205399955468	1.8073549220576046
WT-ID9755	WT	ID9755	WT	226.07043345254482	0.012377569944180504	1.2462517537568376	0.04955831262715616	67.75	8.203380677833657	12	55.83333333333334	5.113855214172098	12	15.0	1.5954480704349314	12	3.7633333333333336	0.5482755334738735	12														3.1882352941176473		1.67275810521617
WT-ID9821	WT	ID9821	WT	209.9867319460392	0.04464158644226695	1.4107542316374222	0.2220818328806028	52.27272727272727	5.780846116113263	11	50.0	5.267826876426369	9	12.222222222222221	2.0480342879074183	9	4.202222222222222	0.8538849128802102	9														2.4695776664280595		1.3042643411434303
WT-ID9831	WT	ID9831	WT	159.95148960435301	0.014424997175194998	0.8180821196097746	0.18726472643830785	61.111111111111114	9.21200907029032	9	44.4	7.368853370776216	5	5.4	3.2093613071762426	5	15.84	19.234682217286565	5
WT-ID9848	WT	ID9848	WT	161.83938150418382	0.21236643513221068	0.15550264708813868	0.318205361419783	55.27272727272727	5.120369304862867	11	45.875	3.8706773124535774	8	6.875	2.0310096011589898	8	8.4225	6.9210976627369485	8
WT-ID9882	WT	ID9882	WT	154.33849723124501	0.01022620829091641	0.7450847016589224	0.09960512359095562	42.083333333333336	5.384461369758746	12	45.25	4.788717801438938	12	9.833333333333334	1.2673044646258478	12	4.659166666666667	0.6993303073568876	12														1.966510903426791		0.975638185404216
WT-ID9888	WT	ID9888	WT	268.113489613172	0.07625457756388597	0.9644744765861418	0.08014476266044261	51.66666666666666	5.46614927337224	12	54.33333333333334	2.7743413086658424	12	5.583333333333332	1.5642792899510296	12	10.248333333333333	2.172375462832139	12														2.0025839793281652	3.4829059829059834	1.0018627440171894	1.8002915295350357
WT-ID9895	WT	ID9895	WT	102.59317379288193	0.033414207196669495	0.5188441187861607	0.26396640532672594	57.5	3.9886201760873283	12	47.16666666666666	5.113855214172099	12	8.5	1.0	12	5.599166666666666	0.7346793776054885	12														3.0037313432835826		1.5867557825442071
WT-ID9906	WT	ID9906	WT	162.0442479695213	0.1290825477586722	0.6168422588727571	0.23297502567632425	47.4	2.7568097504180447	10	48.6	3.0983866769659336	10	7.0	0.8164965809277259	10	7.002999999999999	0.6674004295273818	10														2.3009708737864085	4.288235294117646	1.202242721715041	2.100384068189235
WT-ID9908	WT	ID9908	WT	162.64227366848263	0.06213867744961276	1.6199697642200168	0.09698372040934096	54.16666666666666	8.663752423783015	12	56.41666666666666	5.930787673171452	12	8.75	2.261335084333227	12	6.930833333333332	2.0804346500991886	12														2.9545454545454546	4.79009433962264	1.5629361943911573	2.2600540697329534
WT-ID9918	WT	ID9918	WT	226.04445547260303	0.4206954212522637	2.5507526419416013	0.4567804707187436	45.6	6.6533199732664805	10	62.1	5.566766466171262	10	12.1	1.8529256146249728	10	5.194	0.559825369597024	10														2.1714285714285717	3.726	1.1186444964986193	1.8976276742795506
WT-ID9925	WT	ID9925	WT	119.31995831327005	0.20447551463944552	0.852634891767957	0.18685615607936729	51.45454545454545	4.946991739706796	11	52.27272727272727	2.611164839335467	11	9.454545454545457	1.0357254813546264	11	5.584545454545455	0.6143510989062142	11														2.497793468667256		1.3206541918987296
WT-IDCS77069	WT	IDCS77069	WT	152.25067239469104	0.032499344072447235	1.4156491711384809	0.14707037675404444	60.16666666666666	10.007572890142503	12	65.58333333333333	4.3161079549506045	12	11.75	2.2207697273283835	12	5.823333333333334	1.505138672761558	12														2.882235528942115	3.525985663082437	1.5271882336919622	1.818026608565661
WT-IDCS77187	WT	IDCS77187	WT	139.6715796648941	0.035252424153888934	2.168415360888788	0.2044301283233461	50.63636363636363	4.884111531747147	11	60.27272727272727	3.7172815091383407	11	9.818181818181818	0.9816498172140428	11	6.211818181818183	0.8913789113706715	11														2.3860066634935735	3.4639498432601883	1.2545980721092975	1.7924180405139247
ID9599-02-R02	mut	ID9599-02-R02	ko	0.006332717507254139				18.25	0.4522670168666449	12	8.916666666666666	0.9962049198956217	12	3.25	0.621581560508061	12	2.8541666666666665	0.7260034852575162	12	WT-ID9599	55.9	45.5	11.125	102.54289595829174	102.53656324078449	3.063013698630137	5.102803738317757	3.4230769230769234	1.6149518190758103	2.351290154518705	1.7752937128253057	2.0108787569255613	0.9690265486725667		-0.045391902814013875
